# Supplementary material for: Cross‐species comparison illuminates the importance of iron homeostasis for splenic anti‐immunosenescence
Source: Aging Cell. 2023 Sep 8;22(11):e13982. doi: 10.1111/acel.13982 (PMC10652311; doi:10.1111/acel.13982)
Supplement: Supplementary file 7 — Table S1. [file ACEL-22-e13982-s005.xlsx]

## Sheet: Sheet1
Kingdom	Phylum	Class	Order	Family	Genus	Species	Common name	Maximum longevity (yrs)	Body mass (g)	Specimen origin	Sample size	Data quality
Animalia	Chordata	Mammalia	Afrosoricida	Tenrecidae	Echinops	telfairi	Lesser hedgehog tenrec	19	116.4	captivity	medium	acceptable
Animalia	Chordata	Mammalia	Afrosoricida	Tenrecidae	Hemicentetes	semispinosus	Streaked tenrec	2.7	116.4	captivity	small	questionable
Animalia	Chordata	Mammalia	Afrosoricida	Tenrecidae	Microgale	dobsoni	Dobson's shrew tenrec	5.6	44.6	captivity	small	acceptable
Animalia	Chordata	Mammalia	Afrosoricida	Tenrecidae	Microgale	talazaci	Talazac's shrew tenrec	5.8	44	captivity	small	acceptable
Animalia	Chordata	Mammalia	Afrosoricida	Tenrecidae	Setifer	setosus	Greater hedgehog tenrec	14.1	427.6	captivity	medium	acceptable
Animalia	Chordata	Mammalia	Afrosoricida	Tenrecidae	Tenrec	ecaudatus	Tenrec	8.7	650	captivity	small	acceptable
Animalia	Chordata	Mammalia	Artiodactyla	Antilocapridae	Antilocapra	americana	Pronghorn	15.5	34779.3	captivity	medium	acceptable
Animalia	Chordata	Mammalia	Artiodactyla	Bovidae	Bos	taurus	Domestic cattle	20	347000	captivity	large	questionable
Animalia	Chordata	Mammalia	Artiodactyla	Bovidae	Connochaetes	taurinus	Blue wildebeest	24.3	196500	captivity	large	high
Animalia	Chordata	Mammalia	Artiodactyla	Bovidae	Kobus	ellipsiprymnus	Waterbuck	30	100000	captivity	large	high
Animalia	Chordata	Mammalia	Artiodactyla	Bovidae	Madoqua	kirkii	Kirk's dik-dik	17.3	4290	captivity	medium	acceptable
Animalia	Chordata	Mammalia	Artiodactyla	Bovidae	Oreamnos	americanus	Mountain goat	20.8	32000	captivity	small	acceptable
Animalia	Chordata	Mammalia	Artiodactyla	Bovidae	Ovis	canadensis	Bighorn sheep	20.6	67030.8	captivity	medium	acceptable
Animalia	Chordata	Mammalia	Artiodactyla	Bovidae	Philantomba	monticola	Blue duiker	15.9	4200	captivity	medium	acceptable
Animalia	Chordata	Mammalia	Artiodactyla	Bovidae	Raphicerus	campestris	Steenbok	9.3	9600	captivity	medium	acceptable
Animalia	Chordata	Mammalia	Artiodactyla	Bovidae	Taurotragus	oryx	Eland	26.1	141404	captivity	large	high
Animalia	Chordata	Mammalia	Artiodactyla	Camelidae	Camelus	dromedarius	Dromedary	28.4	407000	captivity	medium	acceptable
Animalia	Chordata	Mammalia	Artiodactyla	Camelidae	Lama	glama	Llama	28.9	115000	captivity	large	high
Animalia	Chordata	Mammalia	Artiodactyla	Cervidae	Capreolus	capreolus	Western roe deer	17.5	21500	captivity	medium	acceptable
Animalia	Chordata	Mammalia	Artiodactyla	Cervidae	Cervus	elaphus	Red deer	31.5	67000	captivity	large	high
Animalia	Chordata	Mammalia	Artiodactyla	Cervidae	Odocoileus	virginianus	White-tailed deer	23	61862.5	captivity	large	high
Animalia	Chordata	Mammalia	Artiodactyla	Cervidae	Rangifer	tarandus	Caribou and reindeer	21.8	85000	captivity	large	high
Animalia	Chordata	Mammalia	Artiodactyla	Suidae	Sus	scrofa	Wild boar	27	135000	captivity	large	high
Animalia	Chordata	Mammalia	Artiodactyla	Tayassuidae	Pecari	tajacu	Collared peccary	31.5	20500	captivity	large	high
Animalia	Chordata	Mammalia	Artiodactyla	Tragulidae	Tragulus	javanicus	Lesser mouse-deer	14	1615.5	captivity	medium	acceptable
Animalia	Chordata	Mammalia	Carnivora	Ailuridae	Ailurus	fulgens	Red panda	19	5740	captivity	large	high
Animalia	Chordata	Mammalia	Carnivora	Canidae	Canis	latrans	Coyote	21.8	10148.9	captivity	medium	acceptable
Animalia	Chordata	Mammalia	Carnivora	Canidae	Canis	mesomelas	Black-backed jackal	16.7	7720	captivity	medium	acceptable
Animalia	Chordata	Mammalia	Carnivora	Canidae	Cerdocyon	thous	Crab-eating fox	12.7	5444	captivity	small	acceptable
Animalia	Chordata	Mammalia	Carnivora	Canidae	Lycaon	pictus	African wild dog	17	8750	captivity	large	high
Animalia	Chordata	Mammalia	Carnivora	Canidae	Vulpes	lagopus	Arctic fox	16.3	3600	captivity	medium	acceptable
Animalia	Chordata	Mammalia	Carnivora	Canidae	Vulpes	macrotis	Kit fox	15.8	1769	captivity	small	acceptable
Animalia	Chordata	Mammalia	Carnivora	Canidae	Vulpes	velox	Swift fox	15.9	1769	captivity	medium	acceptable
Animalia	Chordata	Mammalia	Carnivora	Canidae	Vulpes	vulpes	Red fox	21.3	4580.3	captivity	medium	acceptable
Animalia	Chordata	Mammalia	Carnivora	Canidae	Vulpes	zerda	Fennec	16.3	1159.2	captivity	medium	acceptable
Animalia	Chordata	Mammalia	Carnivora	Eupleridae	Fossa	fossana	Malagasy civet	21.4	2260	captivity	small	acceptable
Animalia	Chordata	Mammalia	Carnivora	Felidae	Acinonyx	jubatus	Cheetah	20.5	38446.1	captivity	large	high
Animalia	Chordata	Mammalia	Carnivora	Felidae	Leopardus	pardalis	Ocelot	28.2	10500	captivity	medium	acceptable
Animalia	Chordata	Mammalia	Carnivora	Felidae	Leopardus	wiedii	Margay	24	3600	captivity	medium	acceptable
Animalia	Chordata	Mammalia	Carnivora	Felidae	Leptailurus	serval	Serval	22.4	1012	captivity	large	high
Animalia	Chordata	Mammalia	Carnivora	Felidae	Lynx	rufus	Bobcat	32.3	9400	captivity	medium	acceptable
Animalia	Chordata	Mammalia	Carnivora	Felidae	Panthera	leo	Lion	27	98000	captivity	large	high
Animalia	Chordata	Mammalia	Carnivora	Felidae	Panthera	onca	Jaguar	28	50400	captivity	large	high
Animalia	Chordata	Mammalia	Carnivora	Felidae	Panthera	tigris	Tiger	26.3	137900	captivity	large	high
Animalia	Chordata	Mammalia	Carnivora	Felidae	Puma	concolor	Cougar	23.8	37200	captivity	large	acceptable
Animalia	Chordata	Mammalia	Carnivora	Felidae	Puma	yagouaroundi	Jaguarundi	18.6	8400	captivity	small	acceptable
Animalia	Chordata	Mammalia	Carnivora	Herpestidae	Galerella	sanguinea	Slender mongoose	12.6	519.6	captivity	small	acceptable
Animalia	Chordata	Mammalia	Carnivora	Herpestidae	Herpestes	javanicus	Javan mongoose	16.6	611	captivity	small	acceptable
Animalia	Chordata	Mammalia	Carnivora	Herpestidae	Suricata	suricatta	Meerkat	20.6	850	captivity	large	high
Animalia	Chordata	Mammalia	Carnivora	Hyaenidae	Hyaena	hyaena	Striped hyena	25	34300	captivity	medium	acceptable
Animalia	Chordata	Mammalia	Carnivora	Hyaenidae	Proteles	cristata	Aardwolf	20	7902.6	captivity	small	acceptable
Animalia	Chordata	Mammalia	Carnivora	Mephitidae	Spilogale	putorius	Eastern spotted skunk	10.5	624	captivity	small	acceptable
Animalia	Chordata	Mammalia	Carnivora	Mustelidae	Eira	barbara	Tayra	22.3	2950	captivity	medium	acceptable
Animalia	Chordata	Mammalia	Carnivora	Mustelidae	Enhydra	lutris	Sea otter	27	26832.8	captivity	medium	acceptable
Animalia	Chordata	Mammalia	Carnivora	Mustelidae	Gulo	gulo	Wolverine	19.5	12700	captivity	medium	acceptable
Animalia	Chordata	Mammalia	Carnivora	Mustelidae	Lutra	lutra	European otter	18.2	10000	captivity	medium	acceptable
Animalia	Chordata	Mammalia	Carnivora	Mustelidae	Martes	americana	American marten	17.8	966.5	captivity	tiny	acceptable
Animalia	Chordata	Mammalia	Carnivora	Mustelidae	Martes	martes	European pine marten	18.2	920	captivity	small	acceptable
Animalia	Chordata	Mammalia	Carnivora	Mustelidae	Meles	meles	Old World badger	18.6	11050	captivity	medium	acceptable
Animalia	Chordata	Mammalia	Carnivora	Mustelidae	Mustela	erminea	Ermine	12.5	125.5	captivity	small	acceptable
Animalia	Chordata	Mammalia	Carnivora	Mustelidae	Mustela	frenata	Long-tailed weasel	8.8	225	captivity	tiny	acceptable
Animalia	Chordata	Mammalia	Carnivora	Mustelidae	Neovison	vison	American mink	11.4	660	captivity	small	acceptable
Animalia	Chordata	Mammalia	Carnivora	Mustelidae	Taxidea	taxus	American badger	25	9000	captivity	small	acceptable
Animalia	Chordata	Mammalia	Carnivora	Nandiniidae	Nandinia	binotata	African palm civet	21	4270	captivity	tiny	acceptable
Animalia	Chordata	Mammalia	Carnivora	Phocidae	Phoca	vitulina	Harbor seal	47.6	27400	captivity	medium	acceptable
Animalia	Chordata	Mammalia	Carnivora	Procyonidae	Bassariscus	sumichrasti	Cacomistle	24	1280	captivity	small	acceptable
Animalia	Chordata	Mammalia	Carnivora	Procyonidae	Nasua	narica	White-nosed coati	26.4	3670	captivity	medium	acceptable
Animalia	Chordata	Mammalia	Carnivora	Procyonidae	Nasua	nasua	South american coati	23.7	3924.3	captivity	large	high
Animalia	Chordata	Mammalia	Carnivora	Procyonidae	Potos	flavus	Kinkajou	38.4	2318	captivity	medium	acceptable
Animalia	Chordata	Mammalia	Carnivora	Procyonidae	Procyon	cancrivorus	Crab-eating raccoon	19	1160	captivity	small	acceptable
Animalia	Chordata	Mammalia	Carnivora	Procyonidae	Procyon	lotor	Common raccoon	21	4842.2	captivity	large	acceptable
Animalia	Chordata	Mammalia	Carnivora	Ursidae	Melursus	ursinus	Sloth bear	33.3	66957	captivity	medium	acceptable
Animalia	Chordata	Mammalia	Carnivora	Viverridae	Arctictis	binturong	Binturong	27	14280	captivity	medium	acceptable
Animalia	Chordata	Mammalia	Carnivora	Viverridae	Arctogalidia	trivirgata	Small-toothed palm civet	16.1	2010	captivity	small	acceptable
Animalia	Chordata	Mammalia	Carnivora	Viverridae	Genetta	tigrina	Large-spotted genet	21.3	1699	captivity	small	acceptable
Animalia	Chordata	Mammalia	Carnivora	Viverridae	Paradoxurus	hermaphroditus	Asian palm civet	24.5	3282.6	captivity	tiny	acceptable
Animalia	Chordata	Mammalia	Cetacea	Phocoenidae	Phocoena	phocoena	Harbor porpoise	20.4	28500	captivity	small	acceptable
Animalia	Chordata	Mammalia	Chiroptera	Emballonuridae	Saccopteryx	bilineata	Greater sac-winged bat	6	7.8	wild	medium	acceptable
Animalia	Chordata	Mammalia	Chiroptera	Megadermatidae	Macroderma	gigas	Australian false vampire bat	22.6	126	captivity	small	acceptable
Animalia	Chordata	Mammalia	Chiroptera	Miniopteridae	Miniopterus	schreibersii	Schreibers's long-fingered bat	22	10.9	wild	medium	acceptable
Animalia	Chordata	Mammalia	Chiroptera	Molossidae	Tadarida	brasiliensis	Brazilian free-tailed bat	12	13.3	captivity	tiny	acceptable
Animalia	Chordata	Mammalia	Chiroptera	Noctilionidae	Noctilio	leporinus	Greater bulldog bat	11.8	61	captivity	medium	acceptable
Animalia	Chordata	Mammalia	Chiroptera	Phyllostomidae	Artibeus	jamaicensis	Jamaican fruit-eating bat	19.2	46.1	captivity	large	acceptable
Animalia	Chordata	Mammalia	Chiroptera	Phyllostomidae	Carollia	perspicillata	Seba's short-tailed bat	17	14.9	captivity	large	high
Animalia	Chordata	Mammalia	Chiroptera	Phyllostomidae	Desmodus	rotundus	Vampire bat	29.2	29.4	captivity	medium	acceptable
Animalia	Chordata	Mammalia	Chiroptera	Phyllostomidae	Glossophaga	soricina	Pallas's long-tongued bat	11	9.6	captivity	large	acceptable
Animalia	Chordata	Mammalia	Chiroptera	Phyllostomidae	Macrotus	californicus	California leaf-nosed bat	17	11.7	captivity	small	acceptable
Animalia	Chordata	Mammalia	Chiroptera	Phyllostomidae	Phyllostomus	discolor	Pale spear-nosed bat	9	33.5	wild	medium	acceptable
Animalia	Chordata	Mammalia	Chiroptera	Phyllostomidae	Phyllostomus	hastatus	Greater spear-nosed bat	18	84.2	wild	medium	acceptable
Animalia	Chordata	Mammalia	Chiroptera	Phyllostomidae	Platyrrhinus	lineatus	White-lined broad-nosed bat	13	21.9	captivity	small	acceptable
Animalia	Chordata	Mammalia	Chiroptera	Phyllostomidae	Sturnira	lilium	Little yellow-shouldered bat	12	21.4	captivity	small	acceptable
Animalia	Chordata	Mammalia	Chiroptera	Pteropodidae	Cynopterus	brachyotis	Lesser short-nosed fruit bat	10.1	37.2	captivity	medium	acceptable
Animalia	Chordata	Mammalia	Chiroptera	Pteropodidae	Dobsonia	moluccensis	Moluccan naked-backed fruit bat	12.3	312.4	captivity	small	acceptable
Animalia	Chordata	Mammalia	Chiroptera	Pteropodidae	Pteropus	giganteus	Indian flying fox	40	562.2	captivity	large	high
Animalia	Chordata	Mammalia	Chiroptera	Pteropodidae	Pteropus	hypomelanus	Variable flying fox	20.3	520.8	captivity	medium	acceptable
Animalia	Chordata	Mammalia	Chiroptera	Pteropodidae	Pteropus	poliocephalus	Gray-headed flying fox	23.6	598	captivity	medium	acceptable
Animalia	Chordata	Mammalia	Chiroptera	Pteropodidae	Pteropus	pumilus	Little golden-mantled flying fox	17.2	194.2	captivity	medium	acceptable
Animalia	Chordata	Mammalia	Chiroptera	Pteropodidae	Pteropus	rodricensis	Rodriguez flying fox	28	254.5	captivity	large	acceptable
Animalia	Chordata	Mammalia	Chiroptera	Pteropodidae	Pteropus	scapulatus	Little red flying fox	15.8	362	captivity	small	acceptable
Animalia	Chordata	Mammalia	Chiroptera	Pteropodidae	Pteropus	vampyrus	Large flying fox	20.9	1024.3	captivity	medium	acceptable
Animalia	Chordata	Mammalia	Chiroptera	Pteropodidae	Rousettus	aegyptiacus	Egyptian rousette	22.9	146	wild	large	acceptable
Animalia	Chordata	Mammalia	Chiroptera	Vespertilionidae	Antrozous	pallidus	Pallid bat	14.8	22	captivity	small	acceptable
Animalia	Chordata	Mammalia	Chiroptera	Vespertilionidae	Eptesicus	fuscus	Big brown bat	19	13.3	wild	medium	acceptable
Animalia	Chordata	Mammalia	Chiroptera	Vespertilionidae	Myotis	lucifugus	Little brown bat	34	5.8	wild	medium	acceptable
Animalia	Chordata	Mammalia	Chiroptera	Vespertilionidae	Myotis	nigricans	Black myotis	7	3.7	wild	medium	acceptable
Animalia	Chordata	Mammalia	Chiroptera	Vespertilionidae	Myotis	velifer	Cave myotis	11.3	11.9	wild	medium	acceptable
Animalia	Chordata	Mammalia	Chiroptera	Vespertilionidae	Myotis	vivesi	Fish-eating bat	10	25	unknown	medium	acceptable
Animalia	Chordata	Mammalia	Chiroptera	Vespertilionidae	Myotis	yumanensis	Yuma myotis	14	5	wild	medium	acceptable
Animalia	Chordata	Mammalia	Chiroptera	Vespertilionidae	Plecotus	auritus	Brown big-eared bat	30	10.2	wild	medium	acceptable
Animalia	Chordata	Mammalia	Cingulata	Dasypodidae	Chaetophractus	vellerosus	Screaming hairy armadillo	16.2	1110	captivity	small	acceptable
Animalia	Chordata	Mammalia	Cingulata	Dasypodidae	Chaetophractus	villosus	Large hairy armadillo	25.2	4540	captivity	medium	acceptable
Animalia	Chordata	Mammalia	Cingulata	Dasypodidae	Dasypus	novemcinctus	Nine-banded armadillo	22.3	3413.7	captivity	medium	acceptable
Animalia	Chordata	Mammalia	Cingulata	Dasypodidae	Euphractus	sexcinctus	Six-banded armadillo	22.1	8190	captivity	medium	acceptable
Animalia	Chordata	Mammalia	Cingulata	Dasypodidae	Priodontes	maximus	Giant armadillo	15	45190	captivity	small	acceptable
Animalia	Chordata	Mammalia	Cingulata	Dasypodidae	Tolypeutes	matacus	Southern three-banded armadillo	36.8	1160	captivity	small	acceptable
Animalia	Chordata	Mammalia	Cingulata	Dasypodidae	Zaedyus	pichiy	Pichi	12.5	1740	captivity	small	acceptable
Animalia	Chordata	Mammalia	Dasyuromorphia	Dasyuridae	Antechinomys	laniger	Kultarr	3.5	25.8	captivity	small	acceptable
Animalia	Chordata	Mammalia	Dasyuromorphia	Dasyuridae	Antechinus	flavipes	Yellow-footed antechinus	3.9	46.5	captivity	small	acceptable
Animalia	Chordata	Mammalia	Dasyuromorphia	Dasyuridae	Antechinus	stuartii	Brown antechinus	5.4	25	captivity	small	acceptable
Animalia	Chordata	Mammalia	Dasyuromorphia	Dasyuridae	Antechinus	swainsonii	Dusky antechinus	3.3	66.9	captivity	small	acceptable
Animalia	Chordata	Mammalia	Dasyuromorphia	Dasyuridae	Dasycercus	cristicauda	Mulgara	7.4	91	captivity	small	acceptable
Animalia	Chordata	Mammalia	Dasyuromorphia	Dasyuridae	Dasyuroides	byrnei	Kowari	8	100	captivity	small	acceptable
Animalia	Chordata	Mammalia	Dasyuromorphia	Dasyuridae	Dasyurus	geoffroii	Western quoll	6.2	1326.7	captivity	small	acceptable
Animalia	Chordata	Mammalia	Dasyuromorphia	Dasyuridae	Dasyurus	hallucatus	Northern quoll	5.9	571	captivity	small	acceptable
Animalia	Chordata	Mammalia	Dasyuromorphia	Dasyuridae	Dasyurus	maculatus	Australian tiger cat	6.8	1782	captivity	small	acceptable
Animalia	Chordata	Mammalia	Dasyuromorphia	Dasyuridae	Dasyurus	viverrinus	Eastern quoll	6.8	945.3	captivity	small	acceptable
Animalia	Chordata	Mammalia	Dasyuromorphia	Dasyuridae	Phascogale	tapoatafa	Brush-tailed phascogale	5.9	153.7	captivity	small	acceptable
Animalia	Chordata	Mammalia	Dasyuromorphia	Dasyuridae	Planigale	maculata	Pygmy planigale	5.8	10.6	captivity	small	acceptable
Animalia	Chordata	Mammalia	Dasyuromorphia	Dasyuridae	Planigale	tenuirostris	Narrow-nosed planigale	5.2	7.1	captivity	small	acceptable
Animalia	Chordata	Mammalia	Dasyuromorphia	Dasyuridae	Pseudantechinus	macdonnellensis	Fat-tailed marsupial mouse	7	43.1	captivity	small	acceptable
Animalia	Chordata	Mammalia	Dasyuromorphia	Dasyuridae	Sarcophilus	harrisii	Tasmanian devil	13	6126.8	captivity	medium	acceptable
Animalia	Chordata	Mammalia	Dasyuromorphia	Dasyuridae	Sminthopsis	crassicaudata	Fat-tailed dunnart	5	16	captivity	small	acceptable
Animalia	Chordata	Mammalia	Dasyuromorphia	Dasyuridae	Sminthopsis	macroura	Stripe-faced dunnart	4.9	20.6	captivity	small	acceptable
Animalia	Chordata	Mammalia	Dasyuromorphia	Myrmecobiidae	Myrmecobius	fasciatus	Numbat	11	438.2	captivity	small	acceptable
Animalia	Chordata	Mammalia	Didelphimorphia	Didelphidae	Caluromys	derbianus	Central American woolly opossum	8.7	342.7	captivity	small	acceptable
Animalia	Chordata	Mammalia	Didelphimorphia	Didelphidae	Chironectes	minimus	Water opossum (yapok)	3.1	940.5	captivity	small	acceptable
Animalia	Chordata	Mammalia	Didelphimorphia	Didelphidae	Didelphis	marsupialis	Southern opossum	4.2	1244.3	captivity	small	acceptable
Animalia	Chordata	Mammalia	Didelphimorphia	Didelphidae	Didelphis	virginiana	Virginia opossum	6.6	2846.6	captivity	medium	acceptable
Animalia	Chordata	Mammalia	Didelphimorphia	Didelphidae	Lutreolina	crassicaudata	Lutrine opossum	2.9	812	captivity	small	acceptable
Animalia	Chordata	Mammalia	Didelphimorphia	Didelphidae	Marmosa	robinsoni	Robinson's mouse opossum	5	122	captivity	small	acceptable
Animalia	Chordata	Mammalia	Didelphimorphia	Didelphidae	Metachirus	nudicaudatus	Brown four-eyed opossum	3	336	captivity	small	acceptable
Animalia	Chordata	Mammalia	Didelphimorphia	Didelphidae	Monodelphis	brevicaudata	Short bare-tailed opossum	3.9	91.5	captivity	tiny	acceptable
Animalia	Chordata	Mammalia	Didelphimorphia	Didelphidae	Monodelphis	domestica	Gray short-tailed opossum	5.1	104	captivity	medium	acceptable
Animalia	Chordata	Mammalia	Didelphimorphia	Didelphidae	Philander	opossum	Gray four-eyed opossum	4.4	751	captivity	small	acceptable
Animalia	Chordata	Mammalia	Diprotodontia	Acrobatidae	Acrobates	pygmaeus	Pygmy gliding possum	8.8	14	captivity	large	high
Animalia	Chordata	Mammalia	Diprotodontia	Burramyidae	Burramys	parvus	Mountain pygmy possum	12	44.3	unknown	medium	acceptable
Animalia	Chordata	Mammalia	Diprotodontia	Burramyidae	Cercartetus	nanus	Eastern pygmy possum	10.3	64.8	captivity	small	acceptable
Animalia	Chordata	Mammalia	Diprotodontia	Macropodidae	Dendrolagus	matschiei	Matschie's tree kangaroo	26.9	6960	captivity	medium	acceptable
Animalia	Chordata	Mammalia	Diprotodontia	Macropodidae	Lagorchestes	conspicillatus	Spectacled hare-wallaby	8.8	2660	captivity	small	acceptable
Animalia	Chordata	Mammalia	Diprotodontia	Macropodidae	Macropus	eugenii	Tammar wallaby	15.1	4796	captivity	medium	acceptable
Animalia	Chordata	Mammalia	Diprotodontia	Macropodidae	Macropus	robustus	Wallaroo	22	29647.9	captivity	medium	acceptable
Animalia	Chordata	Mammalia	Diprotodontia	Macropodidae	Macropus	rufus	Red kangaroo	25	28500	captivity	large	high
Animalia	Chordata	Mammalia	Diprotodontia	Macropodidae	Setonix	brachyurus	Quokka	13.8	2702.3	captivity	small	acceptable
Animalia	Chordata	Mammalia	Diprotodontia	Petauridae	Gymnobelideus	leadbeateri	Leadbeater's possum	14.1	166	captivity	tiny	acceptable
Animalia	Chordata	Mammalia	Diprotodontia	Petauridae	Petaurus	breviceps	Sugar glider	17.8	129.3	captivity	large	high
Animalia	Chordata	Mammalia	Diprotodontia	Phalangeridae	Spilocuscus	maculatus	Spotted cuscus	17	4250	captivity	tiny	acceptable
Animalia	Chordata	Mammalia	Diprotodontia	Phalangeridae	Trichosurus	vulpecula	Brush-tailed possum	15.9	1993.5	captivity	medium	acceptable
Animalia	Chordata	Mammalia	Diprotodontia	Phascolarctidae	Phascolarctos	cinereus	Koala	22.1	4732.4	captivity	large	high
Animalia	Chordata	Mammalia	Diprotodontia	Potoroidae	Aepyprymnus	rufescens	Rufous 'rat'-kangaroo	12.8	2820	captivity	tiny	acceptable
Animalia	Chordata	Mammalia	Diprotodontia	Potoroidae	Bettongia	penicillata	Woylie	18.8	1018	captivity	medium	acceptable
Animalia	Chordata	Mammalia	Diprotodontia	Potoroidae	Potorous	tridactylus	Long-nosed potoroo	14.5	1045.5	captivity	medium	acceptable
Animalia	Chordata	Mammalia	Diprotodontia	Pseudocheiridae	Pseudocheirus	peregrinus	Ring-tailed possum	10.1	859.3	captivity	medium	acceptable
Animalia	Chordata	Mammalia	Diprotodontia	Vombatidae	Lasiorhinus	latifrons	Southern hairy-nosed wombat	29.9	27348.2	captivity	medium	acceptable
Animalia	Chordata	Mammalia	Erinaceomorpha	Erinaceidae	Atelerix	albiventris	Four-toed hedgehog	11.4	450	captivity	large	high
Animalia	Chordata	Mammalia	Erinaceomorpha	Erinaceidae	Erinaceus	concolor	Eastern European hedgehog	7	822.7	captivity	tiny	acceptable
Animalia	Chordata	Mammalia	Erinaceomorpha	Erinaceidae	Erinaceus	europaeus	Western European hedgehog	11.7	1213.5	captivity	medium	acceptable
Animalia	Chordata	Mammalia	Erinaceomorpha	Erinaceidae	Hemiechinus	auritus	Long-eared hedgehog	7.6	398.5	captivity	small	acceptable
Animalia	Chordata	Mammalia	Erinaceomorpha	Erinaceidae	Paraechinus	aethiopicus	Desert hedgehog	6.3	451.5	captivity	small	acceptable
Animalia	Chordata	Mammalia	Hyracoidea	Procaviidae	Procavia	capensis	Rock hyrax	14.8	2458	captivity	medium	acceptable
Animalia	Chordata	Mammalia	Lagomorpha	Leporidae	Lepus	californicus	Black-tailed jackrabbit	11.8	2300	captivity	tiny	acceptable
Animalia	Chordata	Mammalia	Lagomorpha	Leporidae	Lepus	timidus	Mountain hare	18	3014.5	wild	medium	acceptable
Animalia	Chordata	Mammalia	Lagomorpha	Leporidae	Oryctolagus	cuniculus	European rabbit	9	2167.9	unknown	large	questionable
Animalia	Chordata	Mammalia	Lagomorpha	Leporidae	Sylvilagus	audubonii	Audubon's cottontail rabbit	7.8	686.9	captivity	small	acceptable
Animalia	Chordata	Mammalia	Lagomorpha	Ochotonidae	Ochotona	princeps	American pika	7	109	captivity	small	acceptable
Animalia	Chordata	Mammalia	Macroscelidea	Macroscelididae	Elephantulus	intufi	Long-eared elephant shrew	9.3	46.5	captivity	small	acceptable
Animalia	Chordata	Mammalia	Macroscelidea	Macroscelididae	Elephantulus	rozeti	North African elephant shrew	7.2	49	captivity	small	acceptable
Animalia	Chordata	Mammalia	Macroscelidea	Macroscelididae	Elephantulus	rufescens	Rufous elephant shrew	7.9	53	captivity	small	acceptable
Animalia	Chordata	Mammalia	Macroscelidea	Macroscelididae	Macroscelides	proboscideus	Short-eared elephant shrew	8.7	39	captivity	medium	acceptable
Animalia	Chordata	Mammalia	Monotremata	Ornithorhynchidae	Ornithorhynchus	anatinus	Duck-billed platypus	22.6	1030.3	captivity	small	acceptable
Animalia	Chordata	Mammalia	Monotremata	Tachyglossidae	Tachyglossus	aculeatus	Short-beaked echidna	49.5	2909	captivity	medium	acceptable
Animalia	Chordata	Mammalia	Monotremata	Tachyglossidae	Zaglossus	bruijni	Long-nosed echidna	41.2	11848.6	captivity	tiny	acceptable
Animalia	Chordata	Mammalia	Peramelemorphia	Peramelidae	Echymipera	rufescens	Long-nosed echymipera	3.1	886.6	captivity	small	acceptable
Animalia	Chordata	Mammalia	Peramelemorphia	Peramelidae	Isoodon	auratus	Golden bandicoot	6.7	428	captivity	tiny	acceptable
Animalia	Chordata	Mammalia	Peramelemorphia	Peramelidae	Isoodon	macrourus	Northern brown bandicoot	6.8	1551	captivity	small	acceptable
Animalia	Chordata	Mammalia	Peramelemorphia	Peramelidae	Isoodon	obesulus	Southern brown bandicoot	6.5	717	captivity	small	acceptable
Animalia	Chordata	Mammalia	Peramelemorphia	Peramelidae	Perameles	gunnii	Eastern barred bandicoot	6.1	695	captivity	medium	acceptable
Animalia	Chordata	Mammalia	Peramelemorphia	Peramelidae	Perameles	nasuta	Long-nosed bandicoot	5.6	645	captivity	small	acceptable
Animalia	Chordata	Mammalia	Peramelemorphia	Thylacomyidae	Macrotis	lagotis	Rabbit-bandicoot or bilby	9.6	1245.5	captivity	medium	acceptable
Animalia	Chordata	Mammalia	Perissodactyla	Equidae	Equus	asinus	African wild ass	47	177500	captivity	large	high
Animalia	Chordata	Mammalia	Pilosa	Megalonychidae	Choloepus	hoffmanni	Hoffmann's two-toed sloth	41	4005.2	captivity	medium	acceptable
Animalia	Chordata	Mammalia	Pilosa	Myrmecophagidae	Myrmecophaga	tridactyla	Giant anteater	31	30600	captivity	medium	acceptable
Animalia	Chordata	Mammalia	Pilosa	Myrmecophagidae	Tamandua	mexicana	Northern tamandua	16	3884.2	captivity	tiny	acceptable
Animalia	Chordata	Mammalia	Pilosa	Myrmecophagidae	Tamandua	tetradactyla	Southern tamandua	19	3500	captivity	medium	acceptable
Animalia	Chordata	Mammalia	Primates	Aotidae	Aotus	trivirgatus	Northern night monkey	30.1	914.5	captivity	medium	acceptable
Animalia	Chordata	Mammalia	Primates	Atelidae	Alouatta	palliata	Mantled howler monkey	24	4670	captivity	small	acceptable
Animalia	Chordata	Mammalia	Primates	Callitrichidae	Callithrix	jacchus	White-tufted-ear marmoset	22.8	190	captivity	large	high
Animalia	Chordata	Mammalia	Primates	Callitrichidae	Cebuella	pygmaea	Pygmy marmoset	18.6	110.7	captivity	large	high
Animalia	Chordata	Mammalia	Primates	Callitrichidae	Saguinus	geoffroyi	Geoffroy's tamarin	20.5	225	captivity	medium	acceptable
Animalia	Chordata	Mammalia	Primates	Cebidae	Saimiri	sciureus	South American squirrel monkey	30.2	836.7	captivity	large	high
Animalia	Chordata	Mammalia	Primates	Cercopithecidae	Cercopithecus	mitis	Blue monkey	37.8	8648.7	captivity	medium	acceptable
Animalia	Chordata	Mammalia	Primates	Cercopithecidae	Colobus	guereza	Guereza	35	10623.6	captivity	large	high
Animalia	Chordata	Mammalia	Primates	Cercopithecidae	Erythrocebus	patas	Patas monkey	28.3	3000	captivity	medium	acceptable
Animalia	Chordata	Mammalia	Primates	Cercopithecidae	Papio	hamadryas	Hamadryas baboon	37.5	12670.8	captivity	large	high
Animalia	Chordata	Mammalia	Primates	Cheirogaleidae	Cheirogaleus	medius	Fat-tailed dwarf lemur	29	300	captivity	medium	acceptable
Animalia	Chordata	Mammalia	Primates	Galagidae	Galago	moholi	South African galago	16.6	170	captivity	medium	acceptable
Animalia	Chordata	Mammalia	Primates	Galagidae	Galago	senegalensis	Senegal galago	17.1	171.5	captivity	medium	acceptable
Animalia	Chordata	Mammalia	Primates	Galagidae	Galagoides	demidoff	Demidoff's galago	13.4	62.4	captivity	small	acceptable
Animalia	Chordata	Mammalia	Primates	Galagidae	Otolemur	crassicaudatus	Greater galago	22.7	993.5	captivity	medium	acceptable
Animalia	Chordata	Mammalia	Primates	Galagidae	Otolemur	garnettii	Small-eared galago	20	1314	captivity	medium	acceptable
Animalia	Chordata	Mammalia	Primates	Hominidae	Homo	sapiens	Human	122.5	70000	captivity	huge	high
Animalia	Chordata	Mammalia	Primates	Indriidae	Propithecus	verreauxi	Verreaux's sifaka	31	3350	wild	medium	acceptable
Animalia	Chordata	Mammalia	Primates	Lemuridae	Eulemur	fulvus	Brown lemur	35.5	2374.1	captivity	medium	acceptable
Animalia	Chordata	Mammalia	Primates	Lorisidae	Arctocebus	calabarensis	Calabar angwantibo	13	206	captivity	small	acceptable
Animalia	Chordata	Mammalia	Primates	Lorisidae	Loris	tardigradus	Slender loris	21.6	284	captivity	small	acceptable
Animalia	Chordata	Mammalia	Primates	Lorisidae	Nycticebus	coucang	Slow loris	25.8	1128.6	captivity	medium	acceptable
Animalia	Chordata	Mammalia	Primates	Lorisidae	Perodicticus	potto	Potto	32.4	968.6	captivity	small	acceptable
Animalia	Chordata	Mammalia	Primates	Tarsiidae	Carlito	syrichta	Philippine tarsier	16	113	captivity	tiny	acceptable
Animalia	Chordata	Mammalia	Proboscidea	Elephantidae	Elephas	maximus	Asiatic elephant	65.5	3672000	captivity	large	acceptable
Animalia	Chordata	Mammalia	Rodentia	Bathyergidae	Cryptomys	damarensis	Damaraland mole-rat	15.5	131.3	captivity	medium	acceptable
Animalia	Chordata	Mammalia	Rodentia	Bathyergidae	Cryptomys	hottentotus	African mole rat	11	78.9	captivity	small	questionable
Animalia	Chordata	Mammalia	Rodentia	Bathyergidae	Georychus	capensis	Cape mole-rat	11.2	193	captivity	tiny	questionable
Animalia	Chordata	Mammalia	Rodentia	Bathyergidae	Heterocephalus	glaber	Naked mole-rat	31	35.3	captivity	large	high
Animalia	Chordata	Mammalia	Rodentia	Capromyidae	Capromys	pilorides	Desmarest's hutia	13.8	2630	captivity	small	acceptable
Animalia	Chordata	Mammalia	Rodentia	Capromyidae	Geocapromys	brownii	Brown's hutia	13.5	2456	captivity	small	acceptable
Animalia	Chordata	Mammalia	Rodentia	Caviidae	Cavia	porcellus	Guinea pig	12	639.1	captivity	large	high
Animalia	Chordata	Mammalia	Rodentia	Caviidae	Galea	musteloides	Common yellow-toothed cavy	3.5	322	captivity	small	acceptable
Animalia	Chordata	Mammalia	Rodentia	Caviidae	Hydrochoerus	hydrochaeris	Capybara	15.1	26385	captivity	large	high
Animalia	Chordata	Mammalia	Rodentia	Caviidae	Kerodon	rupestris	Rock cavy	12.9	801	captivity	medium	acceptable
Animalia	Chordata	Mammalia	Rodentia	Chinchillidae	Chinchilla	lanigera	Long-tailed chinchilla	17.2	436.7	captivity	large	acceptable
Animalia	Chordata	Mammalia	Rodentia	Chinchillidae	Lagostomus	maximus	Plains viscacha	10.8	6794	captivity	medium	acceptable
Animalia	Chordata	Mammalia	Rodentia	Cricetidae	Arvicola	amphibius	European water vole	2.5	94.7	captivity	tiny	acceptable
Animalia	Chordata	Mammalia	Rodentia	Cricetidae	Baiomys	taylori	Northern pygmy mouse	3.3	7.2	captivity	small	acceptable
Animalia	Chordata	Mammalia	Rodentia	Cricetidae	Cricetus	cricetus	Black-bellied hamster	3.6	365.3	captivity	small	acceptable
Animalia	Chordata	Mammalia	Rodentia	Cricetidae	Dicrostonyx	groenlandicus	Collared lemming	3.3	56.8	unknown	medium	acceptable
Animalia	Chordata	Mammalia	Rodentia	Cricetidae	Lasiopodomys	brandtii	Brandt's vole	4.1	40.2	captivity	small	acceptable
Animalia	Chordata	Mammalia	Rodentia	Cricetidae	Lemmus	lemmus	Norway lemming	3.3	80	captivity	small	acceptable
Animalia	Chordata	Mammalia	Rodentia	Cricetidae	Mesocricetus	auratus	Golden hamster	3.9	108.2	captivity	medium	acceptable
Animalia	Chordata	Mammalia	Rodentia	Cricetidae	Microtus	agrestis	Field vole	4.8	25	captivity	small	acceptable
Animalia	Chordata	Mammalia	Rodentia	Cricetidae	Microtus	arvalis	Common vole	4.8	21.9	captivity	small	acceptable
Animalia	Chordata	Mammalia	Rodentia	Cricetidae	Microtus	guentheri	Vole	3.9	43.8	captivity	small	acceptable
Animalia	Chordata	Mammalia	Rodentia	Cricetidae	Microtus	ochrogaster	Prairie vole	5.3	48.2	captivity	small	acceptable
Animalia	Chordata	Mammalia	Rodentia	Cricetidae	Microtus	pinetorum	Woodland vole	3.8	24.8	captivity	small	acceptable
Animalia	Chordata	Mammalia	Rodentia	Cricetidae	Myodes	glareolus	Bank vole	4.9	21.5	captivity	small	acceptable
Animalia	Chordata	Mammalia	Rodentia	Cricetidae	Neotoma	albigula	White-throated woodrat	9.5	177.6	captivity	small	acceptable
Animalia	Chordata	Mammalia	Rodentia	Cricetidae	Neotoma	lepida	Desert woodrat	10.5	112.5	captivity	small	acceptable
Animalia	Chordata	Mammalia	Rodentia	Cricetidae	Ochrotomys	nuttalli	Golden mouse	8.4	19.5	captivity	small	acceptable
Animalia	Chordata	Mammalia	Rodentia	Cricetidae	Onychomys	torridus	Southern grasshopper mouse	4.6	19.1	captivity	small	acceptable
Animalia	Chordata	Mammalia	Rodentia	Cricetidae	Peromyscus	californicus	California mouse	5.5	47	captivity	small	acceptable
Animalia	Chordata	Mammalia	Rodentia	Cricetidae	Peromyscus	crinitus	Canyon mouse	7.7	20.5	captivity	small	acceptable
Animalia	Chordata	Mammalia	Rodentia	Cricetidae	Peromyscus	eremicus	Cactus mouse	7.4	21	captivity	medium	acceptable
Animalia	Chordata	Mammalia	Rodentia	Cricetidae	Peromyscus	leucopus	White-footed mouse	7.9	22.3	captivity	small	acceptable
Animalia	Chordata	Mammalia	Rodentia	Cricetidae	Peromyscus	maniculatus	Deer mouse	8.3	20.5	captivity	medium	acceptable
Animalia	Chordata	Mammalia	Rodentia	Cricetidae	Peromyscus	polionotus	Oldfield mouse	5.5	12	captivity	medium	acceptable
Animalia	Chordata	Mammalia	Rodentia	Cricetidae	Peromyscus	truei	Pinyon mouse	5.4	33.1	captivity	small	acceptable
Animalia	Chordata	Mammalia	Rodentia	Cricetidae	Phodopus	sungorus	Dzhungarian hamster	3.9	31.3	captivity	medium	acceptable
Animalia	Chordata	Mammalia	Rodentia	Cricetidae	Podomys	floridanus	Florida mouse	7.4	30.8	captivity	small	acceptable
Animalia	Chordata	Mammalia	Rodentia	Cricetidae	Reithrodon	auritus	Bunny or coney rat	5.5	78.7	captivity	small	acceptable
Animalia	Chordata	Mammalia	Rodentia	Cricetidae	Sigmodon	hispidus	Hispid cotton rat	5.2	159.6	captivity	medium	acceptable
Animalia	Chordata	Mammalia	Rodentia	Cuniculidae	Cuniculus	paca	Lowland paca	16.3	9156	captivity	small	acceptable
Animalia	Chordata	Mammalia	Rodentia	Dasyproctidae	Dasyprocta	azarae	Azara's agouti	11.8	3849	captivity	medium	acceptable
Animalia	Chordata	Mammalia	Rodentia	Dasyproctidae	Dasyprocta	leporina	Agouti	17.8	2687	captivity	large	high
Animalia	Chordata	Mammalia	Rodentia	Dasyproctidae	Myoprocta	acouchy	Red acouchi	14.8	914	captivity	small	acceptable
Animalia	Chordata	Mammalia	Rodentia	Dipodidae	Jaculus	jaculus	Lesser Egyptian jerboa	7.3	75	captivity	medium	acceptable
Animalia	Chordata	Mammalia	Rodentia	Dipodidae	Jaculus	orientalis	Greater Egyptian jerboa	5.5	139	captivity	small	acceptable
Animalia	Chordata	Mammalia	Rodentia	Dipodidae	Zapus	hudsonius	Meadow jumping mouse	5.6	26.1	captivity	small	acceptable
Animalia	Chordata	Mammalia	Rodentia	Echimyidae	Proechimys	semispinosus	Spiny rat	5.8	498	captivity	small	acceptable
Animalia	Chordata	Mammalia	Rodentia	Echimyidae	Thrichomys	apereoides	Brazilian spiny rat	7	323	captivity	small	acceptable
Animalia	Chordata	Mammalia	Rodentia	Erethizontidae	Coendou	prehensilis	Prehensile-tailed porcupine	26.6	3280	captivity	medium	acceptable
Animalia	Chordata	Mammalia	Rodentia	Erethizontidae	Erethizon	dorsatus	North American porcupine	23.4	6871	captivity	medium	acceptable
Animalia	Chordata	Mammalia	Rodentia	Geomyidae	Geomys	bursarius	Plains pocket gopher	12	197	captivity	small	acceptable
Animalia	Chordata	Mammalia	Rodentia	Geomyidae	Thomomys	bottae	Botta's pocket gopher	6.1	143	captivity	small	acceptable
Animalia	Chordata	Mammalia	Rodentia	Gliridae	Glis	glis	Fat dormouse	8.7	174.4	captivity	small	acceptable
Animalia	Chordata	Mammalia	Rodentia	Gliridae	Graphiurus	murinus	Woodland dormouse	6.9	38.4	captivity	medium	acceptable
Animalia	Chordata	Mammalia	Rodentia	Gliridae	Muscardinus	avellanarius	Hazel dormouse	5.3	23.5	captivity	tiny	acceptable
Animalia	Chordata	Mammalia	Rodentia	Heteromyidae	Chaetodipus	fallax	San Diego pocket mouse	8.3	19.6	captivity	small	acceptable
Animalia	Chordata	Mammalia	Rodentia	Heteromyidae	Chaetodipus	formosus	Long-tailed pocket mouse	7.1	15.1	captivity	small	acceptable
Animalia	Chordata	Mammalia	Rodentia	Heteromyidae	Dipodomys	deserti	Desert kangaroo rat	8.6	105.8	captivity	small	acceptable
Animalia	Chordata	Mammalia	Rodentia	Heteromyidae	Dipodomys	heermanni	Heermann's kangaroo rat	8.3	63.3	captivity	small	acceptable
Animalia	Chordata	Mammalia	Rodentia	Heteromyidae	Dipodomys	merriami	Merriam's kangaroo rat	9.7	37.6	captivity	medium	acceptable
Animalia	Chordata	Mammalia	Rodentia	Heteromyidae	Dipodomys	ordii	Ord's kangaroo rat	9.9	47.8	captivity	small	acceptable
Animalia	Chordata	Mammalia	Rodentia	Heteromyidae	Perognathus	longimembris	Little pocket mouse	8.3	8.5	captivity	small	acceptable
Animalia	Chordata	Mammalia	Rodentia	Heteromyidae	Perognathus	parvus	Great Basin pocket mouse	5.8	19.2	captivity	small	acceptable
Animalia	Chordata	Mammalia	Rodentia	Hystricidae	Hystrix	africaeaustralis	Cape porcupine	23.1	11300	captivity	medium	acceptable
Animalia	Chordata	Mammalia	Rodentia	Muridae	Acomys	cahirinus	Spiny mouse	5.9	42	captivity	large	high
Animalia	Chordata	Mammalia	Rodentia	Muridae	Apodemus	flavicollis	Yellow-necked mouse	4.5	28.3	captivity	small	acceptable
Animalia	Chordata	Mammalia	Rodentia	Muridae	Apodemus	sylvaticus	Long-tailed field mouse	6.3	23.8	captivity	medium	acceptable
Animalia	Chordata	Mammalia	Rodentia	Muridae	Conilurus	penicillatus	Brush-tailed rabbit rat	4.5	213.2	captivity	small	acceptable
Animalia	Chordata	Mammalia	Rodentia	Muridae	Desmodillus	auricularis	Cape short-eared gerbil	6.1	71.9	captivity	small	acceptable
Animalia	Chordata	Mammalia	Rodentia	Muridae	Gerbilliscus	afra	Cape gerbil	5.7	106.5	captivity	small	acceptable
Animalia	Chordata	Mammalia	Rodentia	Muridae	Gerbillus	gerbillus	Lesser Egyptian gerbil	5.9	29.7	captivity	small	acceptable
Animalia	Chordata	Mammalia	Rodentia	Muridae	Gerbillus	nanus	Baluchistan gerbil	4.5	29.7	captivity	small	questionable
Animalia	Chordata	Mammalia	Rodentia	Muridae	Gerbillus	perpallidus	Pale gerbil	5.5	56.3	captivity	medium	acceptable
Animalia	Chordata	Mammalia	Rodentia	Muridae	Gerbillus	pyramidum	Greater Egyptian gerbil	8.2	108.5	captivity	small	acceptable
Animalia	Chordata	Mammalia	Rodentia	Muridae	Hydromys	chrysogaster	Golden-bellied water rat	7.3	900	captivity	medium	acceptable
Animalia	Chordata	Mammalia	Rodentia	Muridae	Meriones	unguiculatus	Mongolian jird	6.3	64.8	captivity	medium	acceptable
Animalia	Chordata	Mammalia	Rodentia	Muridae	Micaelamys	namaquensis	Rock mouse	4.7	62.6	captivity	small	acceptable
Animalia	Chordata	Mammalia	Rodentia	Muridae	Micromys	minutus	Old World harvest mouse	3.8	7.6	captivity	large	acceptable
Animalia	Chordata	Mammalia	Rodentia	Muridae	Mus	minutoides	Mouse	4.3	8	captivity	medium	acceptable
Animalia	Chordata	Mammalia	Rodentia	Muridae	Mus	musculus	House mouse	4	18	captivity	large	high
Animalia	Chordata	Mammalia	Rodentia	Muridae	Notomys	alexis	Spinifex hopping mouse	6.4	32.3	captivity	medium	acceptable
Animalia	Chordata	Mammalia	Rodentia	Muridae	Rattus	fuscipes	Bush rat	5.3	76	captivity	small	acceptable
Animalia	Chordata	Mammalia	Rodentia	Muridae	Rattus	lutreolus	Australian swamp rat	4.4	109	captivity	small	acceptable
Animalia	Chordata	Mammalia	Rodentia	Muridae	Rattus	norvegicus	Norway rat	3.8	206.9	captivity	large	acceptable
Animalia	Chordata	Mammalia	Rodentia	Muridae	Rattus	rattus	Rat	4.2	117	captivity	large	acceptable
Animalia	Chordata	Mammalia	Rodentia	Muridae	Rhabdomys	pumilio	Four-striped grass mouse	4.5	39.6	captivity	medium	acceptable
Animalia	Chordata	Mammalia	Rodentia	Muridae	Sekeetamys	calurus	Bushy-tailed jird	7.3	63.6	captivity	medium	acceptable
Animalia	Chordata	Mammalia	Rodentia	Muridae	Tatera	indica	Indian gerbil	7	86.9	captivity	small	acceptable
Animalia	Chordata	Mammalia	Rodentia	Nesomyidae	Cricetomys	gambianus	Gambian rat	8.4	1686.7	captivity	small	acceptable
Animalia	Chordata	Mammalia	Rodentia	Nesomyidae	Mystromys	albicaudatus	White-tailed mouse	6.3	93.8	captivity	small	acceptable
Animalia	Chordata	Mammalia	Rodentia	Nesomyidae	Saccostomus	campestris	Pouched mouse	4.5	68.1	captivity	small	acceptable
Animalia	Chordata	Mammalia	Rodentia	Octodontidae	Octodon	degus	Degu	14	199.6	captivity	large	acceptable
Animalia	Chordata	Mammalia	Rodentia	Octodontidae	Spalacopus	cyanus	Coruro	10.8	126.2	captivity	small	acceptable
Animalia	Chordata	Mammalia	Rodentia	Pedetidae	Pedetes	capensis	Springhare	20	2300	captivity	small	acceptable
Animalia	Chordata	Mammalia	Rodentia	Sciuridae	Ammospermophilus	leucurus	White-tailed antelope squirrel	11.2	94.1	captivity	small	acceptable
Animalia	Chordata	Mammalia	Rodentia	Sciuridae	Callospermophilus	lateralis	Golden-mantled ground squirrel	10.4	249.6	captivity	small	acceptable
Animalia	Chordata	Mammalia	Rodentia	Sciuridae	Cynomys	ludovicianus	Black-tailed prairie dog	11	1112.3	captivity	large	high
Animalia	Chordata	Mammalia	Rodentia	Sciuridae	Funisciurus	anerythrus	Thomas's rope squirrel	10	63	captivity	small	acceptable
Animalia	Chordata	Mammalia	Rodentia	Sciuridae	Glaucomys	volans	Southern flying squirrel	19	67.4	captivity	medium	acceptable
Animalia	Chordata	Mammalia	Rodentia	Sciuridae	Heliosciurus	rufobrachium	Red-legged sun squirrel	8.7	230	captivity	small	acceptable
Animalia	Chordata	Mammalia	Rodentia	Sciuridae	Ictidomys	tridecemlineatus	Thirteen-lined ground squirrel	7.9	198.4	captivity	small	acceptable
Animalia	Chordata	Mammalia	Rodentia	Sciuridae	Marmota	flaviventris	Yellow-bellied marmot	21.2	4295	captivity	tiny	acceptable
Animalia	Chordata	Mammalia	Rodentia	Sciuridae	Marmota	monax	Woodchuck	14	2650	captivity	medium	acceptable
Animalia	Chordata	Mammalia	Rodentia	Sciuridae	Poliocitellus	franklinii	Franklin's ground squirrel	7.2	607	captivity	small	acceptable
Animalia	Chordata	Mammalia	Rodentia	Sciuridae	Sciurus	carolinensis	Eastern gray squirrel	23.6	440	captivity	small	acceptable
Animalia	Chordata	Mammalia	Rodentia	Sciuridae	Spermophilus	citellus	European ground squirrel	6.7	240	captivity	medium	acceptable
Animalia	Chordata	Mammalia	Rodentia	Sciuridae	Tamias	minimus	Least chipmunk	10	49.3	captivity	small	acceptable
Animalia	Chordata	Mammalia	Rodentia	Sciuridae	Tamias	striatus	Eastern chipmunk	9.5	89.6	captivity	small	acceptable
Animalia	Chordata	Mammalia	Rodentia	Sciuridae	Tamiasciurus	hudsonicus	Red squirrel	9.8	219.6	captivity	tiny	acceptable
Animalia	Chordata	Mammalia	Rodentia	Sciuridae	Xerospermophilus	mohavensis	Mohave ground squirrel	7.8	240	captivity	small	acceptable
Animalia	Chordata	Mammalia	Rodentia	Sciuridae	Xerospermophilus	tereticaudus	Round-tailed ground squirrel	8.9	125.1	captivity	tiny	acceptable
Animalia	Chordata	Mammalia	Rodentia	Sciuridae	Xerus	inauris	South African ground squirrel	11.5	528.5	captivity	small	acceptable
Animalia	Chordata	Mammalia	Rodentia	Spalacidae	Cannomys	badius	Lesser bamboo rat	4.8	344	captivity	small	acceptable
Animalia	Chordata	Mammalia	Rodentia	Spalacidae	Spalax	ehrenbergi	Palestine mole rat	20.2	133.8	captivity	small	acceptable
Animalia	Chordata	Mammalia	Scandentia	Tupaiidae	Tupaia	glis	Common tree shrew	12.4	123	captivity	medium	acceptable
Animalia	Chordata	Mammalia	Scandentia	Tupaiidae	Urogale	everetti	Mindanao tree shrew	11.5	260.6	captivity	small	acceptable
Animalia	Chordata	Mammalia	Sirenia	Trichechidae	Trichechus	inunguis	Amazonian manatee	40	167594	captivity	small	acceptable
Animalia	Chordata	Mammalia	Sirenia	Trichechidae	Trichechus	manatus	West Indian manatee	69	450000	captivity	medium	acceptable
Animalia	Chordata	Mammalia	Soricomorpha	Soricidae	Blarina	brevicauda	Northern short-tailed shrew	2.2	20.9	captivity	small	acceptable
Animalia	Chordata	Mammalia	Soricomorpha	Soricidae	Crocidura	flavescens	Greater red musk shrew	2.2	33.2	captivity	small	acceptable
Animalia	Chordata	Mammalia	Soricomorpha	Soricidae	Crocidura	leucodon	Bicolored shrew	2.9	11.7	captivity	small	acceptable
Animalia	Chordata	Mammalia	Soricomorpha	Soricidae	Crocidura	russula	White-toothed shrew	4	10.8	captivity	tiny	acceptable
Animalia	Chordata	Mammalia	Soricomorpha	Soricidae	Crocidura	suaveolens	Lesser shrew	2.8	6.9	captivity	small	acceptable
Animalia	Chordata	Mammalia	Soricomorpha	Soricidae	Cryptotis	parva	Least shrew	3.5	6.3	captivity	medium	acceptable
Animalia	Chordata	Mammalia	Soricomorpha	Soricidae	Neomys	fodiens	Eurasian water shrew	3.1	16	captivity	small	acceptable
Animalia	Chordata	Mammalia	Soricomorpha	Soricidae	Sorex	araneus	Eurasian shrew	3.2	8.4	captivity	small	acceptable
Animalia	Chordata	Mammalia	Soricomorpha	Soricidae	Suncus	etruscus	White-toothed pygmy shrew	3.2	2.4	captivity	small	questionable
Animalia	Chordata	Mammalia	Soricomorpha	Soricidae	Suncus	murinus	Asian house shrew	3.2	39.7	captivity	small	acceptable
Animalia	Chordata	Mammalia	Soricomorpha	Talpidae	Condylura	cristata	Star-nosed mole	2.5	49	captivity	small	acceptable
Animalia	Chordata	Mammalia	Tubulidentata	Orycteropodidae	Orycteropus	afer	Aardvark	29.8	48000	captivity	medium	acceptable
