# Supplementary material for: Cross‐species comparison illuminates the importance of iron homeostasis for splenic anti‐immunosenescence
Source: Aging Cell. 2023 Sep 8;22(11):e13982. doi: 10.1111/acel.13982 (PMC10652311; doi:10.1111/acel.13982)
Supplement: Supplementary file 8 — Table S2. [file ACEL-22-e13982-s003.xlsx]

## Sheet: Genome assembly
Statistics of the final genome
	Scaffolds
	Number	N50 Length (bp)	Maximum Length	Total Length	N's per 100 kbp
M.ricketti	189	107748546	227332335	1998810758	6.36
The presence of highly-conserved BUSCO genes in the genome
	BUSCO applied to genome assembly
	Complete	Fragmented	Missing
M.ricketti	0.911	0.019	0.058
The different depth for NextDenovo assembly
M.ricketti_contigs
Depth(X)	N50 Length (bp)	Number	Minimun Length	Maximum Length	Total Length
45X	80989106	107	57345	129466664	1990815241
50X	81288831	95	44075	213359129	1987400710
55X	75714069	94	33879	213403661	1988478534
60X	/	/	/	/	/
The genome after illumina polished
	N50 Length (bp)	Number	Minimun Length	Maximum Length	Total Length
M.ricketti	81727709	95	44206	214529640	1998683758
Statistics of bat genome after Hi-C scaffolding
	N50 Length (bp)	Number	Maximum Length	Total Length	N's per 100 kbp
M.ricketti	112767954	185	227324335	1998748258	3.23

## Sheet: Genome annotation
BUSCO
Sample	lineage_dataset	complete	complete_single_copy	complete_duplicated	fragmented	missing	total		completeness
short_summary.specific.mammalia_odb10.2_M_ricketti	mammalia_odb10	9087	4069	5018	127	12	9226	0.00130067	0.998699
