# Supplementary material for: Cross‐species comparison illuminates the importance of iron homeostasis for splenic anti‐immunosenescence
Source: Aging Cell. 2023 Sep 8;22(11):e13982. doi: 10.1111/acel.13982 (PMC10652311; doi:10.1111/acel.13982)
Supplement: Supplementary file 9 — Table S3. [file ACEL-22-e13982-s010.xlsx]

## Sheet: up_regulated_DEGs
T cells	B cells	Macrophages	NK cells	Neutrophils
HSP90AA1	HSP90AA1	VPS13C	AKAP5	HOPX
NDUFB1	NDUFB1	DDX17	RPS3A	LYZ
PPP4R3A	PPP4R3A	CD63	DDX17	CFD
KTN1	ERH	MPHOSPH8	FTL	BSG
GNG2	SPPL2A	UBA52	MT-ATP8	ANKRD12
EIF3J	USP8	ATP6V0E1	CBLB	JAML
SUPT16H	EIF3J	FTL	UBA52	FTL
PIP4K2A	SRP14	TXN	SLC25A6	ATP6V0C
HNRNPDL	SUPT16H	SLC25A6	GNB2L1	OAZ1
MRPL1	CHMP4A	SLC11A1	DDIT4	LAPTM5
HOPX	SRP54	PTMA	HLA-DRA	ATP6V0E1
MFSD10	UPF2	ZNF207	FNBP4	TXN
SNU13	ITGB1	ARID5B	NUCB2	QPCT
RPS19BP1	ARHGAP24	LIPA	NUFIP2	CAPG
DDX17	HNRNPDL	ATP6V0C	HMGB1	PTPRC
TPI1	CCNI	SAMD9	PSTPIP2	NFE2
GABARAPL1	JCHAIN	UPP1	CD74	TMED3
BLOC1S1	BOD1L1	RNASET2	GBP1	RPS6KA1
CD63	SNU13	C1QC	MBD5	UPP1
BAZ2A	RPS19BP1	CAST	ATP6V0C	IGSF6
OSBPL8	DDX17	C1QB	ATP8A1
BTG1	BLOC1S1	NUCKS1	PTPN4
HMGB1	CD63	CSNK1A1	ZNF207
MPHOSPH8	BAZ2A	LRRFIP1	ATP6V0E1
ARGLU1	KRR1	ZNF706	APOL6
HNRNPH1	ZFC3H1	BPTF	SMCHD1
GUK1	OSBPL8	VPS28	LNPEP
RPS28	ATP2B1	BOD1L1	FAM13B
UBA52	HMGB1	ZNF644	CD8A
JAK3	MPHOSPH8	ADD3	ZNF800
EIF3G	N4BP2L2	GPI	HNRNPDL
UBE2D2	MED4	DDX46	TIPARP
IK	ARGLU1	ZNF292	SEC61G
NDFIP1	ERICH1	CALCOCO2	CD3E
ATP6V0E1	HNRNPH1	LYZ	SKP1
ANKRD12	FCER2	TP53INP1	CD46
HM13	GUK1	USP22	TNFRSF14
CDC25B	RPS28	DUT	ZNF292
UBE2V1	UBA52	C1QA	RBM33
PRPF6	DDX39A	ZNF638	FYN
CD3E	DDX46	TMEM167A	TRAT1
RSF1	UBE2D2	AIF1	PTMA
FTL	ANXA6	KTN1	MEX3C
CD44	ATP6V0E1	SNU13	VAMP5
POLR2L	YWHAB	LAP3	GABARAPL1
DPP7	RNMT	AKAP9	HERC1
RPL7A	HM13	SEC61G	RBMX
TXN	UBE2V1	BLOC1S1	KLRD1
ANXA1	PRPF6	CHMP4A	ZNF106
RAD21	ATM	EIF3J	VPS28
ZNF706	RSF1	RAB10	ZNF638
RNF19A	ZBED5	TNFRSF14	PIK3R1
MTDH	FTL	SRSF4	ZNF644
VPS28	CD44	ARRB2	HNRNPA2B1
SRPRA	POLR2L	GUK1	SAMD9
SRSF9	DPP7	UTRN	KLHL24
PTPRC	RPL7A	GNAI3	CFLAR
CD99	SETX	SRRM1	CPD
SLC25A6	TXN	PPP4R3A	VPS13C
HPRT1	ISCA1	NDFIP1	ZNF24
PTMA	RAD21	SYPL1	PLCG2
LRRFIP1	ZNF706	ATP2B1	GZMM
CIR1	RNF19A	UBE2D2	PPP4R3A
PPIG	TP53INP1	DPP7	ZNF706
CXCR4	VPS28	BAZ2A	RPS28
PTPN4	RILPL2	FCGRT	ZNF148
RPL15	PPP1CC	SERPINB1	DYNC1H1
SS18L2	SRSF9	NDUFB1	PRELID3B
LUC7L3	MEF2A	MAFB	SLC5A3
ZNF207	CD99	ZNF800	CMTM3
DDIT4	SLC25A6	EVI2B	RERE
SPOCK2	PGK1	SRPRA	RANBP2
DDX21	HPRT1	MBD2	NME2
HNRNPH3	BZW1	LENG8	HSP90AA1
JMJD1C	NOP58	CHD9	PRPF8
ARID5B	EEF1B2	DHX36	MAP3K2
ADD3	PTMA	SLC8A1	SUPT5H
PPP4R3B	LRRFIP1	OXR1	ZNFX1
PCBP1	CIR1	CD99	CCSER2
VAMP5	TLK1	G6PD	YWHAZ
SNRNP200	PPIG	SEC63	TNIP2
TXNIP	PRPF40A	HPRT1	RPS12
NUCKS1	CXCR4	DNASE2	TXN
S100A4	UBXN4	CEP350	CHST11
MCL1	PPP4R2	CAP1	TLE4
CSDE1	MBD4	PRPF6	RNF213
TERF2IP	RPL15	DYNLT1	PTPRC
GPI	SS18L2	CXCR4	SYPL1
SNRPD2	SYNGR2	DRAM2	SNU13
NUCB1	CALCOCO2	RAD21	EIF3J
SRRM1	LUC7L3	HM13	CEP350
EPB41	SLC25A39	DDX21	SRSF9
ZNF644	ZNF207	RNF19A	CTR9
RPL5	EVI2B	SS18L2	BRD2
GCC2	FLOT2	ZNF593	TMEM167A
BBX	RANGRF	CFD	PIP4K2A
FXR1	DDIT4	MDFIC	EIF2S3
DHX36	DDX21	HSP90AA1	ZBTB38
TNPO1	HNRNPH3	UBE2V1	CCDC186
TMEM167A	ARID5B	PGK1	PRDM1
CAST	PIK3AP1	ZNF385A	RAB7A
LNPEP	SHOC2	BBX	RCAN3
ATP6V0C	ODC1	ERLEC1	UPP1
ZNF800	PRKD3	NBR1	FLOT1
AKAP9	LRPPRC	PSTPIP2	HLA-DMA
HNRNPA2B1	PPP4R3B	DOCK8	LEMD3
SYPL1	AFTPH	GABARAPL1	MCL1
SEC61G	PCBP1	ZNF580	SRPRA
RNASET2	MGST3	CHD2	AKAP17A
DYNLT1	NUCKS1	HMGA1	PPP6R2
RPS12	CEP350	ANKRD10	NR4A2
SCML4	S100A4	RNF181	UBE2V1
PSMB9	CSDE1	RNMT	TERF2IP
NCR3	DRAM2	ZNF281	CYFIP2
RILPL2	HERPUD1	RBM42	UBE2D2
UBXN4	NUTF2	SRP54	DPP7
MVP	GPI	MGST3	RB1
CHD2	RBM42	NUCB1	HPRT1
ISCA1	ZNF296	ACADVL	SS18L2
SHOC2	SNRPD2	RPL5	NR3C1
SPSB3	SIGLEC10	SPPL2A	TBL1XR1
ATP6V1G1	ZNF580	SHOC2	AGO3
SORL1	HP1BP3	USP8	YWHAB
SLC25A39	SRRM1	OAZ1	TBX21
RAB27A	ZNF593	PCBP1	MED13
RNF181	LAPTM5	SRSF9	SYNE2
EID1	CAP1	ERH	EML4
PGK1	SMAP2	CSDE1	VCAM1
SERPINB1	ATG4C	GPBP1	PCBP1
PPP1R10	ZRANB2	GYG1	TMX4
CAP1	ZNF644	ACAA1	NIN
CCAR1	RPL5	PRPF40A	GPI
UBLCP1	PHACTR1	PRKACB	ZNF770
RNMT	GCC2	CELF1	PTGER4
USP8	BBX	IL6R	NDUFB1
SRP14	EAF2	PPP4R3B	ASXL1
FLNA	ZNF148	OSBPL8	USP15
SPPL2A	FYTTD1	SETX	MATK
SH3BGRL	CCDC50	CD164	SRRM1
NELFE	FXR1	GPAA1	DGKD
MGST3	DHX36	UBLCP1	RNF19A
SEC63	ZFR	SH3BP2	RALGAPA1
SUN2	TNPO1	MRPL23	DNAJB14
NAP1L1	TMEM167A	ATG12	ACAP2
RNPS1	CAST	FYTTD1	ALG13
MED4	ATP6V0C	RAB9A	ADD3
VIM	RNPS1	SLC39A7	PTPRA
FLOT1	SPSB3	QPCT	RAB27A
ERH	KMT2C	SPATS2	SRP14
ZFP36	ZNF800	TPI1	ATM
NDUFAF3	AKAP9	RPS19BP1	MAN2A1
ICOS	HNRNPA2B1	NUTF2	DCAF5
CCNI	SYPL1	DUSP23	SFMBT2
BZW1	SEC61G	PPA1	TRIM22
NDUFB2	RNASET2	UBE2J1	INPP4A
SIVA1	DYNLT1	JAML	SLC38A2
HNRNPA1	RPS12	DHX29	STK4
PNRC2	CD24	ISCA1	RPS6KA3
LDHB	PNISR	FAM204A	KLHL28
ATG12	UBE2J1	S100A10	SDAD1
ITGB2	ZNF292	PGD	EXOSC6
ENSA	HMGA1	SLC20A1	PRKACB
RAB1B	PPP1R10	POLR2L	HELZ
SLC20A1	RPL13A	RILPL2	SHOC2
YPEL5	TPI1	MMADHC	CD58
PAPOLA	NFE2L2	PPP1R10	ERCC5
PCM1	GPAA1	CTBS	NRDC
POLE3	SUN2	RNASEH2B	RNF149
WDR33	CD164	PLD3	SRP54
PITHD1	ATG12	S100A4	SH3TC1
SOD1	PPP2R5E	ARHGAP4	LYST
LSM7	ATP1B3	FLOT1	WDR33
FYTTD1	GRINA	PABPC4	DYNLT1
PPP1CB	CTR9	ERICH1	RTN4
TIAL1	DHX29	SNX6	ARIH2
EML4	RAB1B	ADI1	PPP4R3B
MMADHC	ENOPH1	P2RY13	PDE4B
SYNGR2	WDR33	PTTG1IP	ZNF580
TAGAP	DUT	SEC62	IFITM3
MAPRE2	ITGB2	NDUFAF3	POM121
DUT	HNRNPA1	PAPOLA	RORA
SYAP1	DNAAF2	CALU	CLEC2B
PTPRE	PCM1	LSM7	SERPINB1
NDUFB4	LSM7	MYLIP	FBXW11
BIRC2	KPNA2	ARFGAP3	ERO1B
XBP1	MMADHC	RPL15	CCDC88C
SRSF10	RPS27L	HSPH1	JMY
NDUFS5	CHD9	JOSD1	ITPRIP
CAMTA1	PPP2CA	LY96	NUP58
ELF1	MTDH	UBE2D1	UBLCP1
UBE2J1	RSL24D1	TUBGCP2	RICTOR
TNFAIP8	NCBP2	GSPT1	SP140
CHD9	PTPRC	SYAP1	CXCR4
CHMP1B	NDUFB2	WAS	ARF6
CORO1B	ACADVL	HNRNPA1	PPP2R2B
PTDSS1	RNASEH2B	VIM	NCOA1
TRAPPC1	EID1	SFT2D2	PRKCH
TOB1	RAB30	MFSD11	CAST
TMBIM4	NDUFAF3	STAU1	GTDC1
RPS27L	PAPOLA	RPL12	GNPTAB
SSR1	HSPH1	GTF2I	TIGIT
TM9SF2	TAF7	DDX18	S100A4
RSL24D1	SIVA1	CCNI	NEK1
TAF7	PWP1	NDUFB4	ZKSCAN1
DCAF7	SYAP1	AKIRIN2	ARMCX3
KLF6	GSPT1	GNPTG	VPS13D
PIM2	SNX9	PTPN2	DDX3X
RPN1	ADI1	DCXR	HMBOX1
RSL1D1	NDUFB4	IDH2	MZT2B
WAS	METTL9	DNAJB9	FBXO21
TBCC	CCNC	RNF13	KLF12
SSR4	SOD1	RSL24D1	EZR
SAT1	LITAF	ARL4A	SETX
CDC42SE2	ENSA	SEC61A1	NHLRC3
RNF125	ATP6V1G1	SPCS2	PPP2R5C
TMCO1	POLE3	LTA4H	ARL5B
SRGN	RSL1D1	KDELR2	EPC1
ISCU	ISCU	PDIA4	MICU2
SRSF7	DDX24		ISCA1
	KPNB1		ATL3
	CHMP1B		FAM214A
	NOP16		FAM120A
	SMDT1		UHMK1
	SEC62		AKNA
	DCAF7		UBR5
	WDR74		MED19
	STAU1		POLR2L
	RPA3		RNF125
	P4HB		XPO1
	SRSF7		AMD1
	AKIRIN2		GNG2
	OXR1		AFTPH
	CAMTA1		SYNRG
	SAP18		PPP1R2
	PTPN2		CD63
	GPX4		NOSIP
	TMX1		CDK16
	SAT1		HCFC1
	SSR1		PHF20L1
			TM9SF2
			AGAP2
			NDUFB2
			LRBA
			INTS6
			GUK1
			ORMDL1

## Sheet: down_regualted DEGs
T cells	B cells	Macrophages	NK cells	Neutrophils
CRIP1	IFI27	MAP1LC3B	IFI27	FTL1
IFI27	RDH12	WDR89	RPL36	UBB
ACYP1	WDR89	APOBEC3	B4GALNT1	CD52
NPC2	PSMA3	MYL12B	FTL1	H3F3A
ACTN1	APOBEC3	RPS29	RALY	MALAT1
ATP6V1D	RPL4	NDUFA6	UBB	RPL41
WDR89	ARPP19	TMSB4X	NEDD8	H3F3B
PSMA3	USP50	ALOX5AP	S100A13	H2-D1
APOBEC3	SLC28A2	FTL1	TMEM234	MT-RNR2
ANP32A	RNASE6	RPL21	CSTB	TMSB4X
ARPP19	RPGRIP1	SLC25A4	MINOS1	RPS3
USP50	MRPL52	RPL18A	CD52	FXYD5
RPGRIP1	PLAC8	USE1	UTP11L	EIF1
DAD1	SMIM14	COX17	ATP5F1	GRINA
MRPL52	MED28	GM2A	LAMTOR2	SERP1
KLHDC1	JAKMIP1	ATOX1	CD84	VAMP8
LEF1	NDUFA6	SLPI	LY9	SHFM1
STAP1	CBX7	RPS3	IER5	IFITM2
TXK	B4GALNT1	TIMM10B	CR1L	TCEB2
MED28	YEATS4	SWI5	EPRS	RPS3A1
JAKMIP1	FKBP4	LY6D	MARC2	AB124611
NDUFA6	ITM2B	LY6E	SNRPG	RPS27RT
RPL3	UCHL3	UBC	DUSP11	CCL6
CBX7	FTL1	RGS2	IGKC	SUPT4A
RAC2	RPL21	CRLF2	MRPL30	MT-CYTB
TXN2	SLC25A4	SLC25A5	PIGX	RPS24
SNRPF	CAMK2D	RPS15	H2AFZ	IFITM1
COX14	TRIM7	EIF1	FAM105A	LY6E
ITGB7	LSM4	GNGT2	H2AFY	ADIPOR1
PYM1	JUND	PFN1	VARS	SELPLG
DGKA	RPL18A	EIF5A	FAM220A	PGLYRP1
NAB2	USE1	UBB	PSMA2	FAU
B4GALNT1	SIN3B	PSAP	SHFM1	RPS27A
PPM1H	KLF2	RGS10	ATP5J2	S100A11
RAB3IP	TECR	NEDD8	ATP6V1F	HDC
NDUFA9	CNN2	MRPL33	TRBC2	MRPL33
CCND2	BLK	COX7A2L	RPS4X	ARF5
FKBP4	CTSO	RPS27A	XIST	CTSS
ARL6IP1	DOK3	TNFAIP8L2	CETN2	S100A6
POLR1D	MZB1	TYROBP	TONSL	IER5
ESD	EBF1	CAPNS1	TRAF1	IGKC
TPT1	TTPAL	RPS16	KCNQ1OT1	CXCR2
DNAJC15	SERINC3	PGLYRP1	PLA2G16	GAS5
SUGT1	PKIG	CALM1	MALAT1	TXN1
IKBKB	SDC4	RPS9	TBC1D10C	SLFN2
LETM2	SYS1	RPS5	PTPRCAP	RETNLG
FTL1	SAMHD1	TMEM234	ATP5C1	ATP6V0E
RPL21	IDH3B	UQCRH	MRPS16	H2-K1
SLC25A4	SNX5	AKR1A1	CHCHD1	RPS15
TDRP	DNAJC5	TMEM176B	EMG1	MSRB1
CAMK2D	PRCP	ARF5	H2AFJ	DUSP1
RNF187	FCHSD2	RPS11	LRMP	SLC7A11
DPYSL2	EIF3F	NADK	RPL41	LTB
NR2C2AP	SWAP70	CD52	ATP5B	COX17
LSM4	PSMA1	ARHGAP30	CDK4	MMP8
JUND	FAM111A	IER5	LLPH	UBC
ABHD8	UNC93B1	H3F3A	DLEU2	TMEM234
USE1	CDK2AP2	DUSP11	TRAC	TSPAN13
SIN3B	TMEM134	IGKC	SPTSSA	MINOS1
KLF2	PPP1CA	MRPL30	HYPK	G0S2
RAB8A	POLD4	MYEOV2	FAM96A	RPS4X
PGLYRP2	RBM4B	H2AFZ	FAM103A1	NEAT1
ACP5	PKP3	SNHG8	FAM173A	NDUFA13
CDKN2D	TSPAN32	SHFM1	TCEB2	MT-ND1
MPND	SWI5	RPS4X	SEPT1	MT-ND2
EEF2	HSPA5	FAM49B	PHKG2	MT-ND4
CNN2	ARPC5L	TONSL	NUDT21	GM12854
TMEM192	CLTA	CHMP5	ATP5G1	2810474O19RIK
MGST2	PLGRKT	IFITM2	NME1	CD24A
RMND5B	EIF3H	MALAT1	ATP5H	LILRB4A
TCF7	PTP4A3	ATP5C1	HN1	SLFN1
PFDN1	LY6D	FAM107B	STRA13	GM9843
NPM1	LY6E	MRPL43	ATP5A1	H2-AB1
NSG2	IGLC3	EMG1	MRPS26	H2-AA
TECPR1	IGLC1	H2AFJ	STX16	H2-EB1
SMAD7	P2RX4	RPL41	HMHA1	CYBA
IER3IP1	HVCN1	DLEU2	ATP5D	PICALM
TOMM34	DYNLL1	SPTSSA	AES	RPS9
SYS1	POP5	FAM103A1	MARCH2	ACTG1
CYB5A	SEMA4B	PPP4C	RINL
SEC11C	CRLF2	NME1	GEMIN7
CHMP4B	RPL36A	ATP5H	GLTSCR2
FKBP1A	SLC25A5	HN1	PHF5A
IDH3B	TAZ	H3F3B	ATP5J
SLC17A9	PQBP1	HMHA1	ATP5O
THY1	PGAP1	NDUFA13	MT-ND1
REXO2	HSPE1	CALM3	RPL10A-PS1
IZUMO1R	ACADL	GLTSCR2	GM15427
TAF10	RPL37A	NAPSA	A130071D04RIK
RPS13	ACTR3	MT-ND1	4930523C07RIK
EIF3M	BIN1	RPL10A-PS1	GAS5
CDK2AP2	FOXP1	GM15427	IFI206
TMEM134	BFSP2	A130071D04RIK	MNDAL
PPP1CA	TMEM108	GAS5	IFI203
RBM4B	DPH3	MNDAL	GM13611
PKP3	LZTFL1	GM13436	1110008P14RIK
TSPAN32	SHISA5	RPS6-PS4	GM13436
CTSD	METTL23	H13	RPS6-PS4
ASS1	FAM104A	1110008F13RIK	EIF3J1
GLE1	GNGT2	GM14303	GM14029
SWI5	CNP	RPS23-PS1	H13
SEC61B	CRLF3	RPS3A1	1110008F13RIK
NANS	PITPNA	RPS10-PS1	GM14303
EXOSC3	PSMB6	BC028528	1810022K09RIK
CLTA	EIF5A	GM4332	CAR2
CD72	GRAP	1810037I17RIK	GYG
BAG1	TNFRSF13B	GM10288	RPS23-PS1
PLGRKT	RPS24	TXN1	RPS3A1
EIF3H	PSAP	TPRGL	4933434E20RIK
EIF3E	SRGN	GM15772	GM4332
PTP4A3	BLNK	ATP5K	1810037I17RIK
LY6D	CALHM2	RPL37RT	GM10288
LY6E	SFR1	RPS16-PS2	GM11808
IGLC3	COX7A2L	1810058I24RIK	TOPORSOS
IGLC1	CAPG	GM9794	TXN1
YWHAH	NEURL3	RAB7	TPRGL
ZMAT5	FCRLA	TPT1-PS3	ZFP512
TPST2	FCRL1	GM8430	BOD1L
SELPLG	FCMR	PIRB	ATP5K
PPIL2	LAMB3	GPI1	RPL37RT
HVCN1	NCF2	RPS13-PS2	RPS16-PS2
MED8	PMF1	GM15500	AKR1B3
TESC	SLC50A1	IFITM6	1810058I24RIK
RPLP0	PBXIP1	GM5905	GM26699
DYNLL1	TNFAIP8L2	RPL19-PS11	GIMAP9
COQ5	CD2	CYP4F18	GIMAP1OS
POP5	ADCY7	D8ERTD738E	GIMAP3
GLTP	IRF8	2310036O22RIK	RPS15-PS2
TOMM20	PSENEN	GM8730	GM9794
FAM169B	CAPNS1	GM10073	RPL34-PS1
SEC11A	RPS16	RPS26-PS1	RAB7
TM6SF1	BLVRB	AB124611	TPT1-PS3
CRLF2	TGFB1	RPL10-PS3	GM8430
CLCN4	CD79A	RPS11-PS1	GRCC10
RPL36A	PLAUR	BCL2A1B	KLRB1C
SLC25A5	RPSA	TRF	CLEC2I
ACADL	APOE	RPS27RT	KLRB1F
ITM2C	VASP	GM26740	KLRE1
HJURP	PGLYRP1	RPL6L	RPS25-PS1
NDUFA10	CALM1	LYZ2	2810474O19RIK
ACTR3	SELENOW	GM12254	GM9844
RPS15	RPS9	2410006H16RIK	GPI1
VGLL4	UBE2S	SLFN2	GM9294
RPL32	RPS5	AI662270	RPS13-PS2
ATP1B3	CAPZB	CCL6	TRIM12A
TMEM108	FUCA1	WFDC17	GM15500
NUDT16	SH3BGRL3	GM11478	1110004F10RIK
DPH3	TMEM234	SUPT4A	GM5905
CCR9	EIF3I	CD300C2	RPL19-PS11
RPL14	UQCRH	RPS11-PS2	2810428I15RIK
HIGD1A	NOL7	GM8624	DDX39
MANF	TXNDC5	MIA2-1	D8ERTD738E
SHISA5	LY86	IFI27L2A	2310036O22RIK
PGS1	PXDC1	2010107E04RIK	GM8730
METTL23	SERP1	GM4149	GM10073
PRPSAP1	GPR171	TMEM167	RPS26-PS1
NT5C	FILIP1L	2700060E02RIK	GM10080
MRPL58	CD47	GM10076	RPL10-PS3
FAM104A	HES1	ZFP706	RPS11-PS1
IGFBP4	B3GNT5	LY6C2	BCL2A1B
PSMB3	NDUFB5	GM5805	RPS27RT
GNGT2	ACTL6A	NHP2L1	GM26740
CCL5	RRP1	RPL39-PS	GM10275
COA3	SDHA	RPS10-PS2	RP24-389J11.1
PRKCA	CD180	GM9843	2310011J03RIK
LIMD2	TSC22D4	ATP6V0E	RPL6L
CRLF3	SNN	H2-K1	RACK1
PITPNA	IL21R	H2-OA	IFI47
PSMB6	SBK1	H2-DMA	SKP1A
SLC25A11	NSMCE1	H2-DMB2	GM12254
EIF5A	GIMAP1	H2-DMB1	2410006H16RIK
HNRNPF	GIMAP6	H2-AB1	TRP53
RPS24	KRIT1	H2-AA	0610010K14RIK
PDLIM1	RP9	H2-EB1	ZFP207
SFR1	PPIA	H2-D1	SLFN2
RGS10	PSMB1	H2-Q7	AI662270
TRIB2	TCP1	H2-T23	GM11478
CENPA	PKIB	2410015M20RIK	SUPT4A
MRPL33	ABRACL	UBE2D2A	GM8624
EHD3	GTPBP2	RPS2-PS10	SRP54B
COX7A2L	TREML2	BC031181	MIA2-1
MTA3	RPS18	AW112010	GM6863
CRIPT	PSMB8	MS4A4C	IFI27L2A
CCT4	CLIC1	MS4A6C	SERPINA3G
MDH1	LTB	MS4A6B	2010107E04RIK
PELI1	TUBB5	RPL3-PS1	TCRG-C1
TEX261	PPP1R11	GM14586	TCRG-C2
SPR	IGHM	HPRT	TCRG-C4
NEURL3	THAP3	RPS24-PS3	SERPINB6B
ATP1B1	CD52	GM6472	CTLA2A
LAMB3	SFN	MT-RNR2	GM4149
HSD11B1	UTP11L	MT-CYTB	TMEM167
PRDX6	RBMXL1	GM10080	RPS3A3
GLMP	DPH5	GM9844	2700060E02RIK
FAM189B	CTSS	ACAA1A	RPL23A-PS3
SLC50A1	SLAMF6	AKR1B3	RPS3A2
TNFAIP8L2	CD84	RPS25-PS1	GM10076
PSMD4	ARHGAP30	CLEC4A1	ZFP622
PHGDH	FCGR2B	MED28	ZFP706
CD53	IER5	H2-T22	GM5805
AFG3L1	CR1L	RNASET2A	NHP2L1
ADCY7	MARC2	RPS3A2	RPL39-PS
SF3B3	H3F3A	RPL21-PS8	RPS10-PS2
HSDL1	HIST3H2A	RPL36A	0610012G03RIK
GRAMD1A	SNRPG	BST2	GM9843
FXYD5	DUSP11	RNASET2B	SMIM11
PSENEN	IGKC	ADGRE5	RNASET2B
CAPNS1	MRPL30	GM9294	RNASET2A
RPS16	MYEOV2	GM11808	GM8186
RABAC1	SEPT11	STX16	ATP6V0E
CD79A	FAM134B	LILRB4A	H2-K1
KCNN4	GRAMD3	BCL2A1D	H2-AB1
RPSA	H2AFY	HMOX2	H2-AA
VASP	DDX41	TRIM30A	H2-D1
PGLYRP1	NRM	SIRPB1C	H2-Q4
SELENOW	VARS	RAMP1	H2-Q6
EMC10	FGFR1OP	CLEC2D	H2-Q7
KLK8	FAM220A	PRDX5	H2-T23
RPS9	SAMD9L	RPSA-PS10	H2-T22
UBE2S	SHFM1	CLEC4A3	2410015M20RIK
RPS5	RPS4X	B4GALNT1	UBE2D2A
SDF4	XIST	GM13611	RPS2-PS10
RER1	WBP5	2810474O19RIK	BC031181
MTFR1L	CETN2	STRA13	GM16286
TMEM234	TONSL	1110004F10RIK	RPL21-PS8
EIF3I	TMEM261	RPL36A-PS2	SNHG1
LCK	CHMP5	1600010M07RIK	STX5A
EVA1B	IDNK	BMYC	AW112010
UQCRH	NIPSNAP3B	GM6863	MS4A4B
AKR1A1	PDDC1	GRCC10	MS4A6B
SVBP	KCNQ1OT1	GM2225	RPL3-PS1
FAAH	PLA2G16	ZFP207	GM14586
GBP7	MALAT1	IGLC1	HPRT
TXNDC5	TBC1D10C	BC005537	RPS24-PS3
CD47	PTPRCAP	4930523C07RIK	GM6472
PLCXD2	MRPS16	GM10443	MT-RNR2
ARHGAP31	MRPL43	FAM195B	MT-CYTB
NDUFB5	FAM175B	RTFDC1	CDKN2D
ACTL6A	EMG1	2610001J05RIK	THAP3
SMC4	H2AFJ	TMEM176A	GLRX2
RRP1	LRMP	9930111J21RIK2	SRP19
NDUFV3	RPL41	AI413582	BSCL2
PIGP	ATP5B	ACTG1	HMOX2
CBR1	CDK4	RPL34-PS1	UFD1L
SELENOP	DLEU2	TMEM261	SNHG6
EMB	TMEM55B	ARL5C	1700020I14RIK
CCT5	MDP1	2310001H17RIK	RPS10-PS1
SDHA	SPTSSA	TRIM12A	NT5C3
ARPC1B	IGHD	BC035044	GM10443
GTF2I	FAM63B	2810428I15RIK	STX4A
IL21R	FAM103A1	TCTEX1D2	9530068E07RIK
PYCARD	FAM173A	TUBA1A	MIR142HG
NSMCE1	TCEB2	GM8186	AI413582
UQCRC2	HMOX2	GM8995	H2-EB1
ARF5	SEPT1	JUND	EIF1A
AHCYL2	ORAI3	PHF11B	RPL9-PS6
KRIT1	TRADD	CYBA	LY6D
TSPAN13	ARL5C	SIRPB1B	YRDC
HIBADH	FAM134C	IFI203	POP7
SRPK2	NME1	TMEM55B	IDNK
RP9	ATP5H	BC005624	GM4956
PPIA	HN1	TRP53	BC005624
PSMB1	MIF4GD	CCL9	GM7536
TCP1	H3F3B	PLBD1	GM6204
SMPDL3A	FAM195B	CDK2AP2	RPL36A-PS2
IFNGR1	STRA13	CD24A	GM43362
ABRACL	PPP1R16B	FAM46A	2510039O18RIK
GTPBP2	STX16	0610012G03RIK	GM4366
TREML2	HMHA1	MT-RNR1	4921524J17RIK
SRPK1	ATP5D	CNN2	2310009A05RIK
PACSIN1	MARCH2	MARC2	D10JHU81E
RPS18	NDUFA13	IL6RA	RPL36-PS3
CLIC1	SDHAF1	IFI209	0610007P14RIK
LTB	B3GNT8	H2-M3	SUPT16
TUBB5	ATP5SL	RPL13	BC003965
IGHM	GEMIN7	CD74	BC004004
THAP3	GLTSCR2	GM16286	KLRC2
CD52	IL4I1	GEMIN7	THY1
UTP11L	NAPSA	RPL35A	MED28
RBMXL1	IGLC2	LY6A	ST6GALNAC3
DPH5	MT-ND1	ADSSL1	TMEM57
CTSS	MT-ND2	H2-Q4	RBMXL1
LAMTOR2	MT-ND4	IGHM	BRE
SLAMF6	SNHG6	SMIM11	MINA
CD84	GM16152	PKIG	TMEM173
IER5	RPL18-PS1	SKP1A	WBP5
CR1L	RPL10A-PS1	MSRB1	TMEM261
MARC2	A530040E14RIK	SEC61B	FAM63B
SNRPG	A630001G21RIK	RP23-269H21.1	NUDT16L1
DUSP11	4833421G17RIK	PID1	TEN1
IGKC	GM38365	AI467606	IGLC2
MRPL30	GM15427	I830077J02RIK	NOL12
MYEOV2	D1ERTD622E	AMICA1	RPL18-PS1
CXCR6	RPL28-PS1	STX4A	FH1
MINA	A130071D04RIK	CR1L	MRPL23-PS1
H2AFZ	GM2000	RPL9-PS6	GM561
FAM134B	4930523C07RIK	RPL18-PS1	SLMO2
GRAMD3	GAS5	1110008P14RIK	GM43712
H2AFY	IFI206	1810022K09RIK	GM15772
FAM114A2	IFI209	GM43712	MIR703
ZKSCAN3	MNDAL	CYB5A	2210016L21RIK
FAM46A	IFI203	MTHFSL	2610001J05RIK
FAM220A	FH1	GM10275	KLRA8
SHFM1	GM37033	SIN3B	4632427E13RIK
TRBC1	BC029214	GLTP	GM8995
TRBC2	BMYC	IDNK	GM2225
ZRSR2	BC005624	RPL36-PS3	SRPR
RPS4X	GM13611	GM10177	ZFP445
XIST	1110008P14RIK	RPS15-PS2	9930111J21RIK2
WBP5	GM13436	XIST	RP23-220F20.2
CETN2	MRPL23-PS1	D1ERTD622E	RPS11-PS2
KBTBD11	RPS6-PS4	MIR703	FAM177A
TONSL	GM13680	CDK4	RPS19-PS6
WASH1	TRP53I11	ITGB7	GM10250
TMEM261	1700020I14RIK	FAM69A	LY6C2
IDNK	ZFP106	TMEM134	1110059E24RIK
NIPSNAP3B	MFAP1B	GM10250	TSPAN32
TRAF1	MFAP1A	SNHG6	TECPR1
SDCCAG3	EIF3J1	CLEC4A2	POP5
PDDC1	GM561	ST3GAL4	MED8
KCNQ1OT1	RPS15A-PS7	GYG	CRLF2
PLA2G16	H13	FXYD5	RRAD
TBC1D10C	1110008F13RIK	EAR2	ADPRHL2
PTPRCAP	GM14303	SRP54B	AIM2
ATP5C1	SLMO2	CCND1	DUSP19
MRPS16	1810022K09RIK	SH3BP1	QARS
MINPP1	GM7536	FAM104A	CD200R1
CD4	RPS23-PS1	PIM1	SDCCAG3
EMG1	GM6204	TRAF1	AS3MT
H2AFJ	SUPT20	BC017643	ORAI3
RPL41	GM6394	IFI27	BORCS8
ATP5B	D930015E06RIK	ESD	RPL28-PS1
CDK4	RPS3A1	HP	IFI209
METTL1	GM3788	H2-OB	RPSA-PS10
CCDC53	4933434E20RIK	MED8	AI506816
DLEU2	GM43712	BCL2A1A	ZFP644
TRAC	RPS10-PS1	SLFN1	GM20559
MDP1	BC028528	MDP1	ZFP800
SPTSSA	A930005H10RIK	TALDO1	2310001H17RIK
FAM96A	GM4332	SNHG1	KLRI2
FAM103A1	1810037I17RIK	GM7536	ZFP787
FAM173A	GM43603	GM5644	RPL14-PS1
PPP4C	RPL36A-PS2	TRIM12C	TRIM12C
SEPT1	2410004B18RIK	CALHM2	IL4RA
ARL5C	GM10288	RPL28-PS1	AI467606
NME1	RPSA-PS10	SELPLG	GM10689
ATP5H	GM43362	GM43362	AU019823
HN1	GM11808	BC004004	1110059G10RIK
TEN1	ZFP292	4933434E20RIK	IGTP
FAM195B	TOPORSOS	MRPS12	GM11713
STRA13	TXN1	RPL14-PS1	SNHG20
ATP5A1	GM11483	GM5547	BC017643
STX16	NRD1	IFI204	SYPL
HMHA1	SNHG3	GM42418	2510002D24RIK
ATP5D	AKR7A5	SFR1	1300002E11RIK
MARCH2	2510039O18RIK	MAN1A	2310039H08RIK
NDUFA13	RPSA-PS12	EIF3F	PTP4A3
SDHAF1	TPRGL	CYP4F16	EIF5A
RINL	GM15772	ZFP622	RPGRIP1
GEMIN7	GM15421	ORAI3	USP50
GLTSCR2	5031425E22RIK	RP24-389J11.1	PKP3
IGLC2	BOD1L	PLA2G16	WBP1L
MT-ND1	GM42724	BOD1L	RPP14
MT-ND2	RPL7-PS7	PITPNA	GGCT
SNHG6	MIR703	RPL18-PS2	COPS7A
GM7658	A930011G23RIK	SPI1	METTL1
GM8292	RPS15A-PS5	CD84	NAPSA
RPL18-PS1	ZFP644	SYPL	GSTP-PS
RPL10A-PS1	ATP5K	EIF3J1	1500011K16RIK
GM15427	2210016L21RIK	GM12854	BC029722
2310035C23RIK	RPL37RT	ADGRE1	A930005H10RIK
RPL28-PS1	RPS16-PS2	NRD1	2410004B18RIK
ZFP281	GM15411	2210016F16RIK	ZFP292
A130071D04RIK	GM20559	SEPT1	A430005L14RIK
GM5835	GM9835	PTTG1	C230096K16RIK
GM2000	2610001J05RIK	SRP9	GM42724
4930523C07RIK	AKR1B3	TM6SF1	ZFP157
GAS5	1810058I24RIK	GM6394	RPL18-PS2
RPSA-PS1	GM26699	PBXIP1	KLRB1A
IFI206	GIMAP9	GM5150	BC035044
IFI214	GIMAP3	H2-Q6	NDNL2
IFI213	NT5C3	ADGRE4	1810026B05RIK
IFI209	RPS15-PS2	PSME2B	TRIM30A
IFI208	GM9794	GLRX2	PIGYL
MNDAL	GM43291	EIF1-PS1	RP23-269H21.1
IFI203	RPL34-PS1	UTP11L	PSME2B
FH1	0610030E20RIK	TTC7	GM12216
GM37033	ZFP638	IFI47	GM12250
GSTP-PS	GM10443	PDDC1	BC005537
GM36932	C87436	KLRA2	2210016F16RIK
BC029214	RAB7	HIST1H2BC	CTLA2B
BMYC	GM20696	2310011J03RIK	EIF1-PS1
LCN4	TPT1-PS3	GM6204	PHF11B
BC005624	GM4604	FCGR4	LY6A
GM13611	GM8430	RPS19-PS6	LPPOS
1110008P14RIK	GRCC10	9530068E07RIK	4930453N24RIK
GM13436	RPL18-PS2	GM9835	D16ERTD472E
MRPL23-PS1	BC035044	RPL23A-PS3	1110004E09RIK
RPS6-PS4	CLEC2I	SAMHD1	GM42418
GM13680	GM15987	GM9733	MS4A4C
1700020I14RIK	2310001H17RIK	DYNLT1F	GM5644
MFAP1B	RPL38-PS2	2310009A05RIK	MT-RNR1
MFAP1A	RPS25-PS1	VARS	KLK8
EIF3J1	2810474O19RIK	BRE	ATAD3A
1500011K16RIK	GM9844	PILRB2	FAM134B
1110034G24RIK	SUPT5	SUPT16	COX19
GM561	GPI1	SIGLECG	PUS1
RPS15A-PS7	GM9294	IFI207	SEPT4
H13	SIGLECG	NPM1	GM37033
BC029722	RPL14-PS1	NIPSNAP3B	BC029214
1110008F13RIK	NDNL2	TIFAB	GM13680
GM14303	1810026B05RIK	JUN	RPS15A-PS7
SLMO2	RPS13-PS2	TOMM7	SUPT20
1810022K09RIK	4632427E13RIK	GM5617	GM15472
GYG	TRIM34A	TSPAN13	2010016I18RIK
GM7536	TRIM12A	SMEK2	GM11483
4932438A13RIK	TRIM12C	QK	GM12696
RPS23-PS1	TRIM30A	RPS15A-PS7	ZFP593
GM6204	GM8995	RBMXL1	2610524H06RIK
SUPT20	GM1966	STX5A	ZFP638
GM6394	GM15500	1700123O20RIK	GT(ROSA)26SOR
RPS3A1	1110004F10RIK	CD300LD	KLRB1B
GM3788	GM4366	GM10689	KLRA4
2810403A07RIK	GM45153	NEURL3	KLRA9
IL6RA	IL4RA	EIF2S3Y	KLRA13-PS
4933434E20RIK	AI467606	TREML4	KLRA1
GM43712	STX4A	KHK	GM7600
RPS10-PS1	9430038I01RIK	1500011K16RIK	6820431F20RIK
GM15472	GM5905	CRLF3	MAN1A
A930005H10RIK	FCER2A	CTSH	ZFP277
GM4332	GM7434	APOBEC1	GM20069
1810037I17RIK	GM7600	MOSPD3	ZFP322A
RPL36A-PS2	RPL19-PS11	SERPINA3G	B230219D22RIK
2410004B18RIK	6820431F20RIK	MIF4GD	4833420G17RIK
GM10288	RP23-106I21.6	RPS18	ZFP148
RPSA-PS10	GM10689	ARPP19	ZFP942
GM43362	2810428I15RIK	1700020I14RIK	H2-OA
GM11808	CYP4F18	FH1	1110038B12RIK
GM11878	GM2225	SLMO2	HDGFRP2
GM11942	ZFP330	SNHG3	D030056L22RIK
ZFP292	DDX39	SNRPC	CXX1A
TOPORSOS	D8ERTD738E	NRM	EIF2S3Y
TXN1	DNASE2A	METTL23	ITM2C
GM11483	2310036O22RIK	IRGM1	CD72
NRD1	4921524J17RIK	GM26917	FBXL12
GM12840	GM8730	NT5C	CENPA
SNHG3	GM10073	TOPORSOS	CD200R4
ZFP593	RPS26-PS1	B230219D22RIK	KBTBD11
2510039O18RIK	2810013P06RIK	TECR	WDYHV1
RPSA-PS12	2810004N23RIK	4632427E13RIK	PYCRL
GM13092	AB124611	SRPR	NT5M
A430005L14RIK	GM37474	MGST1	RDM1
TPRGL	SRPR	SDHAF1	ARL5C
GM15772	GM10177	0610007P14RIK	ZSWIM1
GM15421	GM10080	ZFP106	GM38062
5031425E22RIK	RPL10-PS3	RPL38-PS2	ZFP281
AI506816	RPS11-PS1	DNASE1L3	BC003331
ZFP512	2300009A05RIK	PSME2	6720464F23RIK
BOD1L	2310009A05RIK	PILRB1	D930015E06RIK
C230096K16RIK	SNHG5	5031425E22RIK	GM3788
GM42724	MTHFSL	TMEM51	GM4540
RPL7-PS7	BCL2A1B	GM6274	0610037L13RIK
MIR703	RPS27RT	NR2C2AP	NRD1
RPS15A-PS5	GM9385	NDNL2	D5ERTD579E
ZFP644	ACAA1A	FAM177A	RPL7-PS7
ATP5K	1110059G10RIK	CREB3	GM43813
2210016L21RIK	GM26740	PIGYL	ZFP68
RPL37RT	HMGB1-PS8	AKR7A5	ZFP655
RPS16-PS2	GM10275	MRPL52	2310022A10RIK
GM20559	RP24-389J11.1	USP50	GM4759
GM9835	CD24A	RPGRIP1	ZFP143
2610001J05RIK	MAN1A	RINL	ZFP771
GM20186	ICOSL	5031439G07RIK	D830025C05RIK
ZFP800	D10JHU81E	MRPS33	RWDD4A
AKR1B3	2310011J03RIK	ROGDI	CIRH1A
1810058I24RIK	RPL6L	1110059G10RIK	2810013P06RIK
GM26699	GM12013	GM1966	A230050P20RIK
ZFP398	SMEK2	RETNLG	AB124611
GIMAP9	IRGM1	RPS3A3	GM37474
GIMAP1OS	PSME2B	WBP5	GM10177
GIMAP3	9930111J21RIK2	OASL2	AMICA1
NT5C3	IFI47	ZEB2OS	SNHG5
RPS15-PS2	SKP1A	MIR142HG	ACAA1A
GM9794	9530068E07RIK	SCAND1	GM12013
RPL34-PS1	GM12254	FAM21	IRGM1
CD8B1	2410006H16RIK	HIST3H2A	SUPT6
0610030E20RIK	TRP53	CLEC2I	FAM58B
ZFP638	0610010K14RIK	SUPT5	ZFP830
GM10443	RPL36-PS2	NT5C3	SLFN8
C87436	ZFP207	TM2D2	2410016O06RIK
RAB7	SLFN2	ZFP263	ZFP386
TPT1-PS3	AI662270	ZFP644	ZFP131
GM4604	GM11478	DNAJC5	3830406C13RIK
FAM21	SUPT4A	MRPS21	1700123O20RIK
GM8430	MIR142HG	TCEB3	ZFP871
GRCC10	RPS11-PS2	FCRLA	H2-DMA
RPL18-PS2	SNHG20	FAM114A2	H2-M3
KLRB1C	GM8624	CD209A	GM9320
CLEC2I	BC017643	RAB9	AI837181
2310001H17RIK	RPL36-PS3	1810026B05RIK	BE692007
KLRE1	SYPL	COX14	IFIT1BL1
RPL38-PS2	SRP54B	DDX39	MIRT1
RPS25-PS1	MIA2-1	SPR	1810030O07RIK
2810474O19RIK	0610007P14RIK	PTP4A3	GM6222
GM9844	GM6863	F630028O10RIK	2210013O21RIK
SUPT5	IFI27L2A	9130401M01RIK	RAB9
GPI1	SERPINA3G	GM3788	CLDN10
GM9294	RPS19-PS6	GM4366	EHD3
FLT3L-1	2010107E04RIK	GM12013	CTSO
RPL14-PS1	CMAH	FAM175B	ABHD8
NDNL2	BC005537	SUPT20	ADCY7
RPL17-PS10	GM11361	3830406C13RIK	SLPI
1810026B05RIK	SERPINB1A	HDC	TOMM70A
RPS13-PS2	B230219D22RIK	GM26699	UIMC1
4632427E13RIK	2210016F16RIK	CCL5	YAE1D1
TRIM12A	GM4149	1110038F14RIK	HILPDA
TRIM12C	TMEM167	NUPR1	INSL6
TRIM30A	RPS3A3	TRAPPC6A	NIPSNAP3B
GM4759	2700060E02RIK	SMPDL3A	TUBGCP4
GM8995	RPL23A-PS3	CXCR2	METRN
GM1966	EIF1-PS1	CLIC1	D1ERTD622E
GM15500	SUPT16	6820431F20RIK	GM4258
1110004F10RIK	GM43305	MCEMP1	1700025G04RIK
GM4366	1700123O20RIK	LSP1	GM2000
IL4RA	PHF11B	0610010K14RIK	SH2D1B1
AI467606	RPS3A2	HMGB1-PS8	IFI213
STX4A	GM10076	GM43305	RBM8A2
GM5905	GM10250	REXO2	ZFP106
GM7434	ZFP622	CRIPT	MFAP1B
GM7600	ZFP706	GM15987	MFAP1A
RPL19-PS11	LY6A	GM2000	4932438A13RIK
6820431F20RIK	1110038F14RIK	2810013P06RIK	GM6394
GM10689	GM5805	EMB	CD1D1
RWDD4A	NHP2L1	PSMB6	A630072M18RIK
2810428I15RIK	RPL39-PS	IFI211	5031425E22RIK
GM2225	ZFP263	CD53	1700096K18RIK
ZFP330	2510002D24RIK	RRP1	BC005561
DDX39	GM42870	C230096K16RIK	GBP9
D8ERTD738E	A530030E21RIK	ZFP638	GCN1L1
2310036O22RIK	RPS10-PS2	2510039O18RIK	C87436
4921524J17RIK	0610012G03RIK	TUBB2A	FAM21
GM8730	GM9843	PRKCD	ZFP637
GM10073	SMIM11	TMEM242	BC064078
RPS26-PS1	RNASET2B	GM561	1600014C10RIK
2810013P06RIK	RNASET2A	BIN3	HDGFRP3
2810004N23RIK	BC003965	D10JHU81E	GM26522
ZFP560	GM8186	RPSA	DNASE2A
AB124611	ATP6V0E	TRIM30D	PHXR4
PIGYL	AI413582	DNASE2A	ZFP266
SRPR	BC004004	KCNQ1OT1	BCL2A1D
GM10177	H2-K1	2310035C23RIK	GM9385
GM10080	H2-OA	MKRN1	HMGB1-PS8
RPL10-PS3	H2-DMA	TRIM30B	CD24A
RPS11-PS1	H2-DMB2	RPL7-PS7	MMGT2
2300009A05RIK	H2-DMB1	PSMB1	GM12346
2310009A05RIK	H2-OB	GM4604	BRIP1OS
SNHG5	H2-AB1	PKP3	2610035D17RIK
MTHFSL	H2-AA	ACTL6A	RPL31-PS17
BCL2A1B	H2-EB1	G6PDX	AKR1C13
RPS27RT	H2-EB2	LY6I	AKR1E1
GM9385	H2-D1	PLTP	GM11361
ACAA1A	H2-Q4	D930015E06RIK	2010111I01RIK
1110059G10RIK	H2-Q6	RASSF4	6030458C11RIK
GM26740	H2-Q7	GM9320	PEG13
HMGB1-PS8	H2-T23	ANP32A	GM20324
GM10275	H2-T22	CLEC4D	ZFP263
RP24-389J11.1	H2-M3	COX6B1	GM5812
RP23-269H21.1	GM26917	ZRSR2	GM26917
MAN1A	GM42418	ZFP292	C230085N15RIK
D10JHU81E	ZFP318	NRROS	GM19585
1600002K03RIK	C230085N15RIK	UAP1L1	TTC7
2310011J03RIK	2410015M20RIK	LTB4R1	EPB41L4AOS
RPL6L	GM9320	HSPE1	SNHG4
RPS15A-PS6	UBE2D2A	CLTA	GM8369
GM12013	EIF1A	GM10320	GM6274
SMEK2	RPS2-PS10	CHMP4B	XLR4C
IRGM1	BC031181	GM21975	EIF2S3X
PSME2B	GM16286	BC003965	TMSB15L
9930111J21RIK2	RPL21-PS8	ZFP330	TMEM29
IFI47	SNHG1	GM9385	EXOSC1
SKP1A	STX5A	PRCP	MGST2
9530068E07RIK	AW112010	DPH3	GRAP
GM12216	MS4A4C	IER3IP1	JAKMIP1
IGTP	BE692007	SEPHS2	CNRIP1
GM12254	GM8369	BC029214	CDC26
2310033P09RIK	1110059E24RIK	ZFP710	ACADL
2410006H16RIK	A930007I19RIK	ZFP787	NSG2
2810001G20RIK	RPL9-PS6	2310039H08RIK	TMEM108
TRP53	SCD1	OGFRL1	IGF2BP3
0610010K14RIK	MIRT1	4833407H14RIK	IGLC3
RPL36-PS2	ZFP950	LZTFL1	HJURP
FAM58B	RPL3-PS1	GM7600	LAMB3
ZFP207	GM6274	GM26532	DFFB
ZFP830	GM14586	CXX1A	APOBEC3
SLFN8	HPRT	GM7658	WDR89
SLFN2	RPS24-PS3	GM6377	LTA4H
SLFN1	5430427O19RIK	MS4A4B	MLLT11
AI662270	GM5644	TPPP3	CYTH4
GM11478	GM6472	FCGR3	MPV17L2
SUPT4A	MT-RNR1	1110059E24RIK	MRPS14
MIR142HG	MT-RNR2	ZFP467	TUBB5
GM11713	MT-CYTB	RASGRP4	LTB
RPS11-PS2	EIF2S3Y	5430427O19RIK	MRPS24
SNHG20	RP23-269H21.1	MRPL23-PS1	KIT
GM8624	RAB9	2210016L21RIK	LY6E
BC017643	GT(ROSA)26SOR	SH2D1B1	PPM1H
RAB10OS	EPB41L4AOS	2210013O21RIK	COQ5
RPL36-PS3	RDM1	LY86	PIGP
FAM177A	GM8292	ZFP800	ACTL6A
SRP54B	ZFP148	EIF1A	CITED4
MIA2-1	PDIA4	TREM3	MED9
0610007P14RIK	RNF113A2	ATP1A3	KLRA7
GM6863	NCF4	RNF113A2	SWI5
GM20069	TRAF1	ZFP385A	USE1
IFI27L2A	FAM21	ASB2	DNAJC5
RPS19-PS6	COQ5	FAM134B	ARF5
2010107E04RIK	ZFP800	SKINT3	NRGN
ZFP386	ASNSD1	0610030E20RIK	SELENOP
CMAH	TM6SF1	TEP1	PGLYRP1
GM11346	A430005L14RIK	EIF2S3X	FAM189B
BC005537	ESD	EPB41L4AOS	CD226
GM11361	AFG3L1	RAB10OS	GBP7
SERPINB6B	EIF2S3X	IFI205	RPS15
B230219D22RIK	GM11346	SUSD3	TECR
2210016F16RIK	2310039H08RIK	SELENOK	CUEDC1
CTLA2A	CCT5	ZFP524	CYB5A
GM4149	0610037L13RIK	SIGLECE	NT5C
TMEM167	ERO1LB	EIF3H	SULF2
RPS3A3	2310033P09RIK	RPL36-PS2	GMNN
2700060E02RIK	RAB10OS	A430005L14RIK	VGLL4
RPL23A-PS3	ZFP593	NXPE4	SFR1
EIF1-PS1	RPL17-PS8	IGHG2C	PEAR1
SUPT16	PRKD2	METTL7A1	ATP1B1
1700123O20RIK	FAM177A	LYZ1	SIN3B
PHF11B	PPT1	ZFP148	LAX1
GM10132	SP3OS	IRF8	CAPNS1
RPS3A2	GM7658	MFAP1B	TSGA10
GM10076	2810403A07RIK	H2-Q10	SLC39A1
GM10250	LYNX1	UBE2S	NDUFA6
ZFP622	CTSC	ABCG3	PHGDH
ZFP706	YWHAH	4921524J17RIK	BLVRA
9130401M01RIK	SF3B3	GM17018	ZDHHC4
LY6A	SUSD3	ZFP277	IGLC1
LY6C1	CERK	FAM220A	KHNYN
LY6C2	DNAJC7	SIRPB1A	SLC50A1
1110038F14RIK	RCHY1	C87436	HVCN1
GM5805	LAX1	B3GNT8	TCF7
NHP2L1	CENPA	SMAGP	STAP1
RPL39-PS	IFT27	ENO3	COX7A2L
ZFP263	PRPSAP1	RASA4	DAD1
2510002D24RIK	POLR1D	2300009A05RIK	METTL23
RPS10-PS2	GLMP	TUBB5	MRPL52
1300002E11RIK	ANP32A	A230046K03RIK	RPL22L1
0610012G03RIK	LUC7L2	RTP4	PTTG1
ZFP148	NSMCE4A	CLEC4N	TMTC4
4930453N24RIK	STRN4	2410004B18RIK	ENDOG
GM9843	IKBKB	GM20559	NCR1
D16ERTD472E	TIMM8B	9030624J02RIK	SPRY2
SMIM11	PRKCD	I830127L07RIK	BCCIP
RNASET2B	TMEM160	BRI3BP	FXYD5
RNASET2A	EMC10	ZFP511	SLC25A5
BC003965	TACC1	2310009B15RIK	TM6SF1
GM8186	SCAND1	TUBB6	CDCA4
ATP6V0E	LGMN	FAM174A	ATP6V1D
AI413582	GLE1	SEMA4B	RRP1
BC004004	MYO1C	IL4RA	SNAP23
H2-K1	MANF	AMZ1	IL10RB
H2-KE6	SWT1	SMIM5	SHISA5
H2-DMA	TEX261	CHIL3	PFN1
H2-OB	TRAPPC6B	ASS1	SRP9
H2-AB1	DNAJB11	ZKSCAN3	TMSB4X
H2-AA	RBM39	TRBC2	SELPLG
H2-EB1	PLEKHJ1	AFG3L1	RBM4B
1110038B12RIK	UQCRC2	D17WSU92E	S100A10
H2-D1	PPCDC	TMCC1	BEX3
H2-Q4	MPND	MFAP1A	ESD
H2-Q6	BCAR3	2810004N23RIK	UBE2L3
H2-Q7	ACYP1	PHF11A	PSMB6
H2-T23	HIBADH	SNHG20	AEN
H2-T22	STK11	D5ERTD579E	PSMC2
H2-M3	ADRB2	GM11361	CNN2
GM26917	TMBIM6	GM13680	TEX261
GM42418	COA3	COX8A	EFHD2
2310039H08RIK	TOMM34	LTB	PSMA3
C230085N15RIK	SSRP1	0610009B22RIK	RPL4
5830444F18RIK	PRORSD1	EIF3M	SEC11C
GM19585	PAIP2	AGPAT4	NEURL3
HDGFRP2	GNB2	ZFP422	MDH1
2410015M20RIK	DAPK3	GM45223	LRRK1
GM9320	CHST3	ALYREF2	BOLA3
EPB41L4AOS	PARP2	TMEM38B	PITPNA
UBE2D2A	HCFC1R1	AVPI1	HSD11B1
EIF1A	COX6B1	GM11483	GIMAP6
RPS2-PS10	NISCH	GM13835	MRPL12
BC031181	SGMS1	BC037034	S100A11
GM16286	TOR1AIP1	RPS15A-PS5	PPIA
RPL21-PS8	ADPRH	FAM32A	KLF2
GSTP3	SLC25A11	1700025G04RIK	SLC25A4
SNHG1	PHGDH	ZFP217	RP9
STX5A	EXOSC3	CORO1A	PGLYRP2
AW112010	DDX54	CLCN4	FCER1G
MS4A4C	IER3IP1	UPB1	IFT20
MS4A4B	CRIPT	SLFN8	RPL8
BE692007	GNAS	GM45153	RPS24
GM8369	B9D2	PLGRKT	REXO2
MS4A6B	RNF187	GM42724	RPLP0
GM10136	RUBCNL	SERPINB6A	RPS16
RPL9-PS6	COX14	GM8797	RPS23
GM17018	ATXN7L3B	RP9	PSMB5
MIRT1	S100A10	GNG12	CD160
ZFP950	VGLL4	GT(ROSA)26SOR	AGPAT4
RPL3-PS1	PAFAH1B3	1600002K03RIK	KLHL25
GM6274	TRNAU1AP	APOL7C	RPS13
GM14586	S1PR4	CMPK1	HPCAL1
HPRT	ACOX3	SOWAHC	RPS3
XLR4B	PPM1M	IFITM3	TCN2
RPS24-PS3	TRIM59	H2-KE6	UBE2S
EIF2S3X	ARHGEF1	0610037L13RIK	LIMD2
RPL17-PS8	SVBP	POT1B	LFNG
GM5644	NDUFV3	HVCN1	ZWINT
GM6472	UBE2R2	ZFP593	LDHA
RAB9	HES6	SELENOW	SMARCD2
MT-RNR1	LIMD1	ARPC3	FKBP3
MT-RNR2	CCNL2	CD300A	PHB2
MT-CYTB	UQCRC1	CCR2	GLTP
EIF2S3Y	MRPL12	COX7C	RBMS2
ATXN7L3B	POLR2M	MPP6	RPL23A
NSMCE4A	NFU1	CBFA2T3	CRIM1
MAN2B1	ARPC4	ARHGAP31	RFC2
SWT1	SP100	PMAIP1	CTSD
ART2B	PSMC4	LDLRAD3	SUMO1
NRAS	CSPP1	CD47	NAB2
PSMB8	PLD4	CDC37	RPL19
SRI	HEXB	PPIA	RPL18A
RAMP1	PPIL2	SDC4	FAM104A
EBP	REXO1	KLF2	NPM3
UBE2J2	TRMT1L	DCTN3	RPS9
PSPH	NXPE3	TAZ	ID3
GNB2	PDCD2L	ARL6IP1	MED27
CAPZB	TRIM26	FAM111A	RPL36A
TACC1	HCK	AHCYL2	JUND
NGDN	BNIP1	MRFAP1	TPST2
DPP3	DUS2	IFT20	PTPN18
ADIPOR1	SIPA1	ARHGAP9	RPS15A
TSPO	UQCC2	POLR1D	RPL21
TMBIM6	RAB8A	TCP1	SRA1
COX6B1	CCR7	ACADL	TOR2A
TRAPPC6B	FBXW2	P2RY14	SELENOW
ADH5	UBAP2L	MPND	LSM4
UQCC3	DNAJC9	DPP4	CD53
RTP4	PIM1	LSM4	SVBP
PTCD2		GPR146	RPL13
FCER1G		PSMB8	MAGOHB
RBM7		LMNB1	FCRLA
FRMD8		IDH3B	MVB12A
CNP		EIF4EBP1	ANP32A
MDH2		GNB2	RMND5B
SRSF5		ATXN7L3B	TIMM10B
UQCC2		TSC22D1	NDUFB10
KLF7		MMP9	TMEM192
CWC15		GSR	ACYP1
PRKCQ		EIF3I	VASP
FAM3C		PRDX6	YWHAH
NISCH		FAIM	FBXO9
TNFRSF18		TNFRSF13B	RPS5
PAK1IP1		RYR1	UQCRH
SP100		COA3	GTPBP2
CDIPT		PSMD4	IDH3B
FBXW2		GTPBP2	TNFAIP8L2
ACOT13		TPD52	CMAS
NONO		CAPZB	RPL6
MRPL32		CD300LB	CD47
PDRG1		PPP1R11	RCE1
TMEM160		PTCD2	NDUFB11
UBE2R2		RBPMS	PSTK
ITPKB		BAG1	GDE1
CD79B		PMF1	SMPDL3A
GNAI2		SLC7A11	ARPP19
ZFAND6		ALDH2	TMEM134
GLRX5		ACTB	SELENOK
PIM1		CCT5	RPS18
TYROBP		BLOC1S2	COTL1
GZMA		RPL14	SEC61B
KLRK1		SLC35C2	RPL18
		COX5A	SNRPF
		PTPN22	GLRX5
		POLD4	ABRACL
		SYNGR2	SNRPC
		CCT4	RBX1
		PRR5L	EIF3F
		SPOP	SEPHS2
		COX4I1	ARMC7
		PPP1CA	ARPC1B
		IL21R	LAT
		HAUS8	EXOSC3
		DNAJC7	YWHAQ
		CAMKK2	RPL17
		VASP	CDCA7L
		ARPC5L	TXN2
		ASNSD1	NDUFA2
		CNIH4	GLMP
		SLC25A11	SLC25A11
		MDH2	MRPL33
		SPIB	PELI1
		ARPC4	SH3BGRL3
		RBM4B	RPSA
		YWHAH	UBE2I
		SPNS3	RPS11
		LSM6	SMU1
		GPR141	MRPL15
		USP18	NPM1
		CKB	TNFRSF9
		RCHY1	EVA1B
		UQCC2	EIF3H
		CD79B	NSMCE1
		SYS1	MPP1
		TRAPPC6B	TMED9
		TEX261	DRG1
		CNPY2	NDUFB5
		PTAFR	CD27
		AK2	NDUFV3
		SAP30	RPS14
		CCDC124	SF3B3
		HSPA8	AHSA1
		CSF2RB	MRPS21
		PLEKHJ1	ABHD11
		TBC1D4	CYB5R3
		PDCD2L	PPM1M
		FUNDC1	AHCYL2
		RAP1A	HHEX
		NCF2	PPIE
		PRORSD1	RPL37A
		PLAC8	RPL11
		EVI2A	PRPSAP1
		UQCRFS1	UQCC2
		IKBKB	LCK
		COX6C	RPL23
		PPM1M	UBE2J2
		UBE2J2	IFT80
		TRAPPC4	IMMP1L
		ABI3	PLGRKT
		RTCB	TXNDC5
		NDUFA7	PSMB3
		PSMD8	UBE2D3
		SMIM14	CCT5
		RPL3	PYM1
		YEATS4	RPS2
		APOBR	TAF10
		FBL	EIF3M
		MPC2	TIMM8B
		RER1	MRPL11
		TOMM20	SF3B6
		TAF10	CORO1C
		PPFIA4	AKR1A1
		CREG1	CORO1A
		SVBP	DPP3
		LAG3	CERS5
		SNX20	CXCR3
		CD7	DPM3
		HEXA	EIF4E2
		LIMD1	LYRM9
		PKIB	GNGT2
		PDCL3	RPS7
		MDH1	RIDA
		RAB8A	PIN4
		BOLA2	MRPL18
		SERINC3	RPL7
		TACC1	RPL26
		TIMM13	RPL9
		MED30	ANAPC13
		TOMM34	MRPL58
		EIF6	MRPS15
		UQCC3	CETN3
		PLD4	PSMB8
		GDI2	CCM2
		ADIPOR1	PPP1R11
		NISCH	IGHM
		UBE2N	YPEL3
		TSC22D4	YIPF3
		MPC1	POLR2F
		LBH	TSPAN13
		TGM2	RAC2
		CAMK2D	GTF3C2
		TGFB1	BTF3
		METRNL	EPSTI1
		PILRA	PSENEN
		KLRD1	POLR1D
		HFE	RPS29
		RGS1	ZMAT5
		GSTM1	RPL31
		S100A8	STX8
			DNAJC14
			TACC1
			EIF3I
			MSH2
			CD22
			PRDX6
			SLC16A6
			NOP10
			UQCRC1
			KRIT1
			GIMAP1
			TRNAU1AP
			UBAC2
			BIN2
			RPS10
			DDOST
			MTAP
			MAT2B
			PDCD6
			PISD
			PSMB1
			KRTCAP2
			GTF2H5
			RPL3
			DCPS
			YEATS4
			AK2
			MRPS33
			SCP2
			CROT
			TALDO1
			RAN
			MRPL48
			CARS2
			CAPZA2
			PPP2R1A
			CRIPT
			SPOP
			MTFR1L
			EEF1AKMT1
			MED30
			HES6
			TTI2
			EIF4A1
			RPL14
			UBE2G2
			TSR3
			STK11
			MTFR1
			PPID
			NEDD4
			RPS17
			EEF1G
			BIN3
			UBE2R2
			SPHK2
			MRPL32
			POMP
			VRK1
			SPINT2
			TPM1
			PPP1CA
			NAA20
			MFSD10
			TMBIM6
			CHTF8
			HCFC1R1
			NUDC
			ABHD2
			SAR1A
			PSMB2
			TAPBPL
			KANSL3
			GNB2
			PDCD5
			SDHB
			NT5C3B
			FBL
			EEF2
			PDHA1
			GNG5
			TOMM20
			DCAF13
			FAIM
			RAB8A
			NPC2
			CCT7
			ADH5
			OCIAD1
			NRAS
			ITM2B
			CAPZB
			NDUFA4
			HSP90AB1
			UBALD2
			CLTA
			CD3G
			TSC1
			ACADS
			LIAS
			PGS1
			TIMM50
			ATP6V1H
			NUDT16
			RPL27
			SSB
			SPR
			MRPL17
			MPND
			SELENOH
			GTPBP4
			CERS4
			SUCLG1
			PPIL2
			MANF
			TRAPPC6B
			PSMD4
			PSMD10
			GAR1
			PSMC4
			HAUS8
			PAICS
			TRAPPC4
			PPM1G
			COX6B1
			CHMP4B
			ASH2L
			POLR2H
			HNRNPF
			TMED2
			EPN1
			TPT1
			TSN
			FAM162A
			RPLP2
			CNOT3
			RTP4
			NDUFA10
			SF3B4
			EIF3K
			HNRNPH2
			ADORA2A
			BRK1
			PAM16
			PAK1IP1
			NUFIP1
			DCTN3
			RPL35A
			UQCC3
			PAIP2
			PLEKHJ1
			SMIM20
			GM2A
			PPIL4
			DNAJC8
			SFXN3
			DDC
			EIF3C
			PIM1
			MRPL9
			TMEM80
			AAMP
			CHCHD2
			SDF4
			NSUN2
			PSMD7
			BAG1
			AP2S1
			CD28
			CDC42
			ANKRD13A
			BCAP31
			CCT8
			GTF2A2
			SNRPE
			OAZ1
			COMMD4
			RNF130
			TRMT1
			VSIR
			RAB2A
			SRSF3
			PSMA6
			COX5A
			RAE1
			SIRT7
			FCF1
			RBCK1
			JAGN1
			THOC7
			CD7
			ISYNA1
			COX8A
			NDUFB8
			RNF114
			NDUFB3
			MRPL14
			ECSIT
			TSNAX
			PSMB7
			NDUFA7
			SETD3
			MPLKIP
			NMI
			UHRF2
			SLC1A5
			THEM6
			PRPF31
			MBD3
			DTX1
			ALAD
			FUNDC1
			RPL27A
			RFC5
			SPCS2
			EIF1AD
			OAZ2
			PIP5K1A
			RBM7
			VDAC2
			MRPL35
			GLRX3
			EMC10
			CBFB
			LIMD1
			PINK1
			SNX20
			RNASEH2C
			MRPL24
			RCN1
			MRPL36
			SAMD3
			PDCD10
			UBAP2L
			HSBP1
			HIBADH
			TSFM
			SYNJ2BP
			TNFRSF1A
			TWF2
			PSMD8
			TMEM59
			SP100
			RPL35
			DNAJC9
			ARPC5
			GNAI2
			SH2D3C
			RBM3
			TAZ
			ACOT13
			DCTPP1
			DEXI
			TOMM40
			CIAPIN1
			PRDX1
			MAN2B1
			CLPTM1
			MRPL42
			PLD3
			DERL2
			CWC15
			TOMM34
			HADH
			EBNA1BP2
			SWT1
			OXCT1
			NCAPH2
			EEF1B2
			UQCRQ
			SRSF5
			CD79A
			RCHY1
			FUCA1
			SNAPC5
			FAU
			CD82
			ITGAV
			EIF3D
			DNAJC7
			VPS45
			BZW2
			SRI
			DESI1
			NSMCE4A
			TEC
			CHMP6
			RPF1
			TKT
			REXO4
			SAYSD1
			BATF3
			SYS1
			SLAMF7
			NUBP1
			NDUFS4
			NDUFA8
			FBXW2
			CSPP1
			MRPL40
			IMMT
			TNFAIP8
			ARPC4
			COMMD8
			CNPY2
			ITPKB
			RAB18
			IDH3G
			PSMC3
			CCT3
			UTP18
			BRCC3
			SRSF6
			CARNMT1
			AP1S1
			MTIF2
			SRPK1
			PRKD2
			PTS
			CCDC12
			TOMM22
			CLPTM1L
			COG8
			HYI
			TMEM70
			SELENOF
			DNAJA2
			DHRS7B
			IMP3
			CASP2
			HMGCL
			EDF1
			AIMP2
			EIF3B
			ANXA2
			RPL10A
			SSBP4
			MAP2K2
			CHSY1
			LAMP1
			TXK
			DDX47
			NFRKB
			NDUFC2
			MTHFS
			IL16
			HPF1
			IMPACT
			RBM39
			YIPF1
			PRORSD1
			GNAS
			MARF1
			SMC4
