# Supplementary material for: Cross‐species comparison illuminates the importance of iron homeostasis for splenic anti‐immunosenescence
Source: Aging Cell. 2023 Sep 8;22(11):e13982. doi: 10.1111/acel.13982 (PMC10652311; doi:10.1111/acel.13982)
Supplement: Supplementary file 10 — Table S4. [file ACEL-22-e13982-s007.xlsx]

## Sheet: anti-immunosenescence_genes
T cells	B cells	Macrophages	NK cells	Neutrophils
RPS28	YWHAB	SRSF4	PPP1CC	NFE2
RSF1	RSF1	NDFIP1	SRSF9
SOCS1	PPP1CC	DOCK8	ZBTB38
PCBP1	SRSF9	RAC1	ATP1A1
SUN2	PCBP1	PCBP1	MCL1
PITHD1	SUN2	SRSF9	YWHAB
ISCU	PPP2CA	GTF2I	TBX21
	SNX9		PCBP1
	ISCU		ARF6
			MICU2
			PRRC2B

## Sheet: immunosenescence_genes
T cells	B cells	Macrophages	NK cells	Neutrophils
IFI27	UNC93B1	ATOX1	IGKC	H3F3B
APOBEC3	FCGR2B	CD52	MRPL30	RPS24
MRPL52	MALAT1	IGKC	VARS	RPS27A
RAC2	NAPSA	TXN1	RPS4X	IGKC
ARL6IP1	GM15987	1810058I24RIK	FAM173A	H2-K1
CAMK2D	H2-K1	IFITM6	MT-ND1	G0S2
IZUMO1R	H2-EB1	H2-DMB2	CAR2	H2-AB1
CDK2AP2	H2-EB2	H2-AB1	RPS3A1	H2-AA
PKP3	H2-D1	H2-AA	ZFP512	H2-EB1
TSPAN32	H2-Q7	H2-EB1	GIMAP3
LY6D	AW112010	AW112010	CLEC2I
LY6E		BCL2A1D	RPL10-PS3
IGLC3		ACTG1	BCL2A1B
CRLF2		PLBD1	RPS27RT
ITM2C		CD24A	RACK1
SHISA5		CD74	SKP1A
CCL5		HP	SERPINA3G
MDH1		MIF4GD	TCRG-C4
CAPNS1		IFI205	CTLA2A
CD79A		APOL7C	GM10076
PGLYRP1		MDH2	H2-K1
SDF4		CKB	H2-AB1
TSPAN13		CD79B	H2-AA
SMPDL3A			H2-Q4
CLIC1			H2-Q6
IGHM			H2-Q7
THAP3			H2-T22
CD52			MT-CYTB
CTSS			THAP3
CD84			H2-EB1
IGKC			RPL9-PS6
CXCR6			THY1
H2AFZ			ST6GALNAC3
TRAF1			IGLC2
PLA2G16			AIM2
PTPRCAP			BORCS8
CD4			IL4RA
FAM173A			NAPSA
NDUFA13			BC029722
RINL			LY6A
IGLC2			KLK8
TXN1			KLRA1
GIMAP3			ITM2C
CLEC2I			KBTBD11
2310001H17RIK			H2-DMA
MTHFSL			JAKMIP1
BCL2A1B			TUBB5
GM12216			LTB
CTLA2A			KIT
PHF11B			LY6E
LY6A			NRGN
LY6C2			CD226
BC004004			LAX1
H2-K1			HVCN1
H2-DMA			TCF7
H2-AB1			COX7A2L
H2-AA			NCR1
H2-EB1			SLC25A5
H2-D1			SNAP23
H2-Q4			SHISA5
H2-Q6			GIMAP6
H2-Q7			RPL8
H2-T23			RPS24
AW112010			RPLP0
ART2B			RPS16
PSMB8			CD160
TMBIM6			RPS3
TNFRSF18			PHB2
CD79B			RPL23A
			RPL18A
			RPS9
			ID3
			RPL36A
			RPS15A
			LSM4
			RPL13
			RPL6
			RPS18
			COTL1
			RPL18
			RPSA
			MPP1
			CD27
			RPL11
			RPL23
			PLGRKT
			RPS2
			MRPL11
			CXCR3
			RPS7
			RPL26
			RPL9
			IGHM
			UBAC2
			RPS10
			PDCD6
			RPL3
			RPL14
			SPINT2
			MFSD10
			CD3G
			RPLP2
			PPIL4
			DNAJC8
			VSIR
			RAE1
			CD7
			DTX1
			RPL35
			RBM3
			CIAPIN1
			PLD3
			EEF1B2
			SRSF5
			CD79A
			FAU
			SAYSD1
			BATF3
			SLAMF7
			TNFAIP8
			RPL10A
			PRORSD1
