# Supplementary material for: Cross‐species comparison illuminates the importance of iron homeostasis for splenic anti‐immunosenescence
Source: Aging Cell. 2023 Sep 8;22(11):e13982. doi: 10.1111/acel.13982 (PMC10652311; doi:10.1111/acel.13982)
Supplement: Supplementary file 11 — Table S5. [file ACEL-22-e13982-s014.xlsx]

## Sheet: Dock8
baseMean	log2FoldChange	lfcSE	stat	pvalue	padj	gene
1600.11	-1.99216	0.0739935	-26.9235	1.16684e-159	1.30873e-155	Dock8
4555.56	0.92198	0.0630348	14.6265	1.903e-48	1.0672e-44	Taldo1
4724.92	0.704748	0.0500732	14.0744	5.45965e-45	2.04118e-41	Gm26917
4896.68	0.718066	0.0517354	13.8796	8.42239e-44	2.36164e-40	Plekho2
4656.37	0.66966	0.0531549	12.5983	2.15863e-36	4.84224e-33	Ppp2r1a
828.148	1.01316	0.0806518	12.5622	3.4079e-36	6.37049e-33	Chchd10
4673.29	0.597658	0.049348	12.1111	9.22531e-34	1.33042e-30	Tpm1
1032.51	1.00789	0.083236	12.1088	9.48945e-34	1.33042e-30	Src
632.37	1.4903	0.123355	12.0814	1.32458e-33	1.65072e-30	Tmem158
4660.36	-0.585577	0.0485544	-12.0602	1.71297e-33	1.92127e-30	Morf4l1
10513	0.52062	0.0439269	11.852	2.10184e-32	2.14311e-29	Vat1
289.647	1.63332	0.141456	11.5465	7.68855e-31	7.18623e-28	Itgb3
1426.7	0.780166	0.0679908	11.4746	1.77054e-30	1.52756e-27	Bhlhe40
1869.43	0.750285	0.065727	11.4152	3.51189e-30	2.81353e-27	Gclm
3443.06	0.594025	0.0522637	11.3659	6.18073e-30	4.62154e-27	Nacc1
2373.31	-0.763547	0.0672178	-11.3593	6.66848e-30	4.67461e-27	Cx3cr1
4865.87	0.618964	0.0548159	11.2917	1.44237e-29	9.51624e-27	Fam102a
427.354	1.40243	0.124752	11.2417	2.54311e-29	1.58464e-26	Rgs16
5993.55	0.508533	0.0453443	11.2149	3.44502e-29	2.03365e-26	Hmga2
2510.08	0.602485	0.0563379	10.6941	1.08427e-26	6.0806e-24	Cmtm3
3423.43	0.74039	0.0704406	10.5109	7.69946e-26	4.11224e-23	Il1rn
909.672	1.1882	0.113905	10.4315	1.78048e-25	9.07722e-23	Plk2
8761.69	0.562066	0.0539916	10.4103	2.22625e-25	1.08563e-22	Plau
8749.54	0.517515	0.049813	10.3892	2.77805e-25	1.29828e-22	Arf1
3272.3	-0.547143	0.0537656	-10.1765	2.52572e-24	1.13314e-21	Cmpk1
1613.5	0.617912	0.0618954	9.98317	1.80601e-23	7.79085e-21	Cd83
2765.34	0.725664	0.0733932	9.88734	4.72415e-23	1.96245e-20	Rgs2
2535.69	-0.550215	0.0563292	-9.76785	1.54707e-22	6.19712e-20	Eif4ebp2
7851.17	0.592984	0.0616574	9.6174	6.75145e-22	2.61118e-19	Ccl3
1928.39	0.656659	0.0684624	9.59153	8.67859e-22	3.24464e-19	H2.Q6
1285.42	0.812526	0.0848442	9.57668	1.00219e-21	3.62599e-19	Rassf8
2346.79	0.562239	0.0589099	9.54404	1.37376e-21	4.81504e-19	Galnt6
21119.3	0.685758	0.0720435	9.51867	1.75418e-21	5.96208e-19	Ctsk
1556.68	0.78471	0.0828076	9.4763	2.63462e-21	8.69114e-19	Dcstamp
26610.6	0.566444	0.0598366	9.46652	2.89313e-21	9.27126e-19	Lgals3
3543.53	0.742524	0.0793841	9.35355	8.47544e-21	2.64057e-18	Arf6
4544.55	0.629875	0.0681415	9.24363	2.38271e-20	7.22284e-18	Atp6v0d2
2635.82	0.527583	0.0577018	9.14326	6.05951e-20	1.78851e-17	Cdk18
8103.62	-0.535476	0.058739	-9.11618	7.78163e-20	2.23792e-17	Cybb
5082.9	0.479474	0.0526578	9.10547	8.58934e-20	2.40845e-17	Nfatc1
1656.13	0.611402	0.0672344	9.0936	9.58116e-20	2.62103e-17	Srxn1
1753.52	0.61919	0.0685071	9.03833	1.5908e-19	4.24819e-17	Pakap
1487.16	-0.685866	0.0762287	-8.99748	2.30949e-19	6.02401e-17	Cd33
3210.02	0.511679	0.0570378	8.97087	2.94174e-19	7.49876e-17	Myo1d
800.128	0.70219	0.0787928	8.91185	5.01873e-19	1.25089e-16	Apbb2
4946.43	0.519915	0.0586019	8.87197	7.18609e-19	1.75216e-16	Anpep
7590.37	-0.386329	0.043752	-8.82997	1.04701e-18	2.49858e-16	Mbnl1
18725.4	0.492667	0.0566254	8.70045	3.30565e-18	7.7242e-16	Hnrnpab
2032.6	0.534609	0.0616876	8.6664	4.45995e-18	1.02087e-15	Rab2a
65.2469	6.6032	0.768946	8.58733	8.90129e-18	1.99674e-15	Gm26571
2011.09	0.529628	0.0620072	8.54139	1.32614e-17	2.91647e-15	Pls3
4920.43	-0.474399	0.0559359	-8.48113	2.23016e-17	4.81028e-15	Cic
3920.12	-0.449413	0.0530812	-8.46653	2.52821e-17	5.35025e-15	Pld4
640.097	-0.920875	0.109007	-8.44788	2.96632e-17	6.16116e-15	Alox5
1451.17	0.614782	0.072833	8.44099	3.14666e-17	6.4169e-15	Tm4sf19
2052.28	0.55565	0.0660938	8.40699	4.20684e-17	8.42571e-15	Pdgfb
5979.14	0.464689	0.0554051	8.38712	4.98186e-17	9.80291e-15	Cstb
2178.62	0.624606	0.074859	8.34376	7.19631e-17	1.39162e-14	St6galnac4
7173.43	0.428084	0.0514045	8.32776	8.23885e-17	1.56622e-14	Gns
1147.69	0.652413	0.0784006	8.32153	8.68347e-17	1.62323e-14	Fcrl1
1718.89	0.79382	0.095959	8.27249	1.31187e-16	2.41212e-14	Glrx5
110.716	1.81382	0.219489	8.2638	1.41105e-16	2.55264e-14	Dio2
5381.54	0.427973	0.0523659	8.17274	3.01457e-16	5.36688e-14	Galnt7
1460.19	0.646504	0.0793719	8.14525	3.78492e-16	6.63307e-14	Rcan1
1601.99	0.50601	0.0623436	8.11648	4.79917e-16	8.28116e-14	Lypla2
1900.08	0.501574	0.0619292	8.09915	5.5343e-16	9.40495e-14	Rnf19b
1046.96	0.610049	0.0755713	8.0725	6.88712e-16	1.15292e-13	Srgap3
167.484	1.64869	0.204285	8.07054	6.99858e-16	1.15435e-13	Hist2h2aa1
1073.93	-0.641124	0.0798253	-8.03159	9.62148e-16	1.56398e-13	Ndfip2
1013.09	0.579442	0.0722138	8.02398	1.02373e-15	1.6403e-13	Plxdc1
940.196	0.601279	0.0760053	7.91102	2.55288e-15	4.03283e-13	Chpf
4752.88	-0.534432	0.0677336	-7.89021	3.01679e-15	4.6995e-13	Adam10
754.534	0.739898	0.0938293	7.88558	3.13076e-15	4.77205e-13	Itgax
2006.17	0.538515	0.0682973	7.88488	3.14846e-15	4.77205e-13	Wbp2
2031.96	-0.50803	0.0648352	-7.83572	4.66182e-15	6.9716e-13	Lbr
1811.29	0.534911	0.0684679	7.81257	5.60326e-15	8.26923e-13	Gmds
1880.99	0.466582	0.059827	7.79886	6.24706e-15	9.09961e-13	Spop
1785.26	0.609293	0.0781431	7.79714	6.33246e-15	9.10576e-13	Layn
615.896	-0.718628	0.0925373	-7.76582	8.11186e-15	1.15168e-12	Ckap2
3341.09	0.455791	0.0587823	7.75388	8.91266e-15	1.2469e-12	Cd44
1492.1	-0.519751	0.0670424	-7.75257	9.00487e-15	1.2469e-12	Prps2
1680.41	0.562245	0.0726517	7.73892	1.00266e-14	1.37144e-12	Rasal2
634.026	0.725221	0.0937603	7.73485	1.03529e-14	1.39507e-12	Basp1
1454.49	0.638841	0.0826051	7.73368	1.04481e-14	1.39507e-12	Cmtm4
1082.43	-0.559149	0.0726306	-7.69853	1.37638e-14	1.81618e-12	Fam210a
2982.49	-0.421944	0.0549811	-7.67434	1.66266e-14	2.16842e-12	Atp13a3
8881.94	0.333265	0.0434352	7.67269	1.68429e-14	2.17138e-12	Uck2
922.205	-0.605475	0.0794669	-7.61922	2.55223e-14	3.25293e-12	Tmem64
5374.71	0.421732	0.055925	7.54102	4.66297e-14	5.82186e-12	Gpr137b
363.304	0.882998	0.117096	7.54078	4.6716e-14	5.82186e-12	Tnfrsf26
1706.89	0.575254	0.0765105	7.51862	5.53568e-14	6.82288e-12	H2.Q4
1626.2	-0.477969	0.0641124	-7.45517	8.97493e-14	1.09416e-11	Cnot6l
1849.4	0.55384	0.0743392	7.45017	9.322e-14	1.12425e-11	Jund
339.129	0.839395	0.114066	7.35887	1.85475e-13	2.21307e-11	Adamtsl5
1421.89	-0.489202	0.0665632	-7.34944	1.99038e-13	2.3499e-11	Nudcd2
2671.12	-0.435534	0.0593077	-7.34362	2.07887e-13	2.42881e-11	Hprt
6947.05	-0.355652	0.0484746	-7.33687	2.18646e-13	2.52817e-11	Psat1
552.157	0.789891	0.107692	7.3347	2.22213e-13	2.54321e-11	Pdcd2
2062.42	0.455423	0.0621158	7.33184	2.2701e-13	2.57186e-11	Itgav
4385.4	-0.380275	0.0519056	-7.32627	2.36639e-13	2.65414e-11	Ccna2
515.586	-0.719333	0.0983134	-7.31673	2.54079e-13	2.79658e-11	C1galt1
7736.46	-0.346191	0.0473158	-7.3166	2.54325e-13	2.79658e-11	Coro1a
3498.81	-0.454342	0.0623423	-7.28786	3.14928e-13	3.42935e-11	Smc4
570.501	0.740386	0.102478	7.22486	5.01609e-13	5.40966e-11	Npl
4044.65	0.498165	0.0690159	7.21812	5.27123e-13	5.63068e-11	Esd
1952.19	-0.479272	0.0664417	-7.21343	5.45607e-13	5.77314e-11	Smc6
1653.95	-0.469534	0.0651713	-7.20462	5.82071e-13	6.10141e-11	Cfp
1705.99	-0.481802	0.0671226	-7.17794	7.07716e-13	7.34976e-11	Magt1
4976.83	-0.338017	0.0475019	-7.11587	1.1121e-12	1.14435e-10	Xpot
619.603	0.671963	0.0945489	7.10704	1.18557e-12	1.20885e-10	St3gal2
2230.17	0.433981	0.0611197	7.1005	1.24307e-12	1.25606e-10	Ccl4
5587.02	-0.324401	0.0458048	-7.08224	1.41847e-12	1.4205e-10	Anapc5
14292.3	-0.347353	0.0492021	-7.05972	1.66842e-12	1.65602e-10	Serinc3
2076.52	-0.451913	0.0640601	-7.05451	1.73215e-12	1.70419e-10	Hells
3036.15	0.390673	0.0558837	6.99082	2.73279e-12	2.66531e-10	H2.K1
4073.76	0.417026	0.0597394	6.98075	2.93603e-12	2.83884e-10	Junb
1196.29	-0.475536	0.0683091	-6.96153	3.36593e-12	3.22669e-10	Lmbrd2
745.091	0.598269	0.0860499	6.95258	3.58675e-12	3.40923e-10	Map4k3
1616.84	0.456214	0.0656755	6.94649	3.74475e-12	3.52951e-10	Ube3b
2258.82	0.43805	0.0631124	6.9408	3.89898e-12	3.64425e-10	Rhoc
1607.09	-0.452718	0.0652878	-6.93418	4.08585e-12	3.78735e-10	Ifi203
974.515	-0.564942	0.081543	-6.92814	4.264e-12	3.92008e-10	Prr11
3164.16	0.426788	0.0617337	6.91337	4.73263e-12	4.31554e-10	Slc4a2
1671.17	0.453553	0.0656221	6.91159	4.79263e-12	4.33501e-10	Arl8a
2552.15	-0.428752	0.0620817	-6.90625	4.97649e-12	4.4653e-10	Pten
670.389	-0.603913	0.0877449	-6.8826	5.87702e-12	5.23148e-10	Fcgr1
1645.61	0.650408	0.09475	6.86446	6.6743e-12	5.8944e-10	Akr1b8
16229.7	0.30848	0.0449997	6.85515	7.12362e-12	6.24208e-10	Hmga1
2005.54	-0.397677	0.0580561	-6.84987	7.39152e-12	6.42661e-10	Xiap
296.091	-0.878137	0.128227	-6.84828	7.47447e-12	6.44874e-10	Ms4a6c
796.162	-0.606101	0.0895191	-6.77063	1.2822e-11	1.0978e-09	Oip5os1
1369.36	0.495305	0.0731669	6.76953	1.29203e-11	1.09784e-09	Crtap
11787.4	0.362346	0.0536096	6.75897	1.38978e-11	1.17201e-09	Sqstm1
880.8	-0.556375	0.0824471	-6.74827	1.49614e-11	1.25229e-09	Themis2
740.418	0.582872	0.0863884	6.74711	1.50817e-11	1.25301e-09	Pdgfa
286.121	0.952949	0.141439	6.73753	1.61106e-11	1.32865e-09	Tmem238
2272.63	1.31535	0.195646	6.72309	1.77907e-11	1.4565e-09	Taf10
95.3191	1.48986	0.222399	6.69902	2.09818e-11	1.7053e-09	Mustn1
475.706	0.689288	0.103062	6.68811	2.26073e-11	1.8242e-09	Tnfrsf12a
1532.01	-0.425007	0.0636705	-6.6751	2.47062e-11	1.97932e-09	Rab3il1
1421.47	0.504318	0.0757232	6.66003	2.73778e-11	2.1778e-09	Rasgef1b
4210.73	-0.378971	0.0569944	-6.64927	2.94555e-11	2.32657e-09	Ranbp2
7397.48	0.390969	0.0590802	6.6176	3.65081e-11	2.86346e-09	Ckb
485.235	-0.696441	0.10527	-6.61575	3.69677e-11	2.87937e-09	Tmed8
11781.7	0.306371	0.0463745	6.60645	3.93637e-11	3.04485e-09	Ywhag
5416.96	0.333505	0.0505293	6.60023	4.10529e-11	3.15376e-09	Fosl2
2979.91	-0.385091	0.0584008	-6.59394	4.28319e-11	3.26804e-09	Stag2
1423.31	0.497952	0.075539	6.59198	4.33985e-11	3.2889e-09	Zfp462
23217.1	0.313657	0.0478288	6.5579	5.45703e-11	4.10779e-09	Ybx1
3708.36	0.338393	0.051671	6.54898	5.79308e-11	4.33168e-09	Eaf1
5827.71	-0.32524	0.0496869	-6.54578	5.91873e-11	4.39632e-09	Dek
761.674	0.525566	0.0803216	6.54328	6.01845e-11	4.44098e-09	Clip2
551.617	0.613671	0.0938568	6.53837	6.21916e-11	4.55909e-09	Entpd7
1615.75	-0.424669	0.0650354	-6.52982	6.5849e-11	4.79586e-09	Cdc25b
17410.7	0.2747	0.0421941	6.51038	7.49613e-11	5.4243e-09	Eif4a1
494.281	0.689452	0.105944	6.50768	7.63201e-11	5.48722e-09	Gadd45b
1413.22	-0.43385	0.0667279	-6.50178	7.93761e-11	5.67059e-09	Erlin1
1767.82	-0.418589	0.06452	-6.48774	8.71333e-11	6.18536e-09	Bmt2
224.193	-1.04424	0.160994	-6.4862	8.80257e-11	6.20941e-09	Siglec1
5109.12	0.358536	0.0555422	6.4552	1.08077e-10	7.57621e-09	Por
5747.48	-0.31472	0.0488664	-6.44042	1.19147e-10	8.3003e-09	Lamp2
777.103	-0.692065	0.10764	-6.42944	1.28075e-10	8.86725e-09	Lyz1
5042.21	-0.347045	0.0540809	-6.41714	1.38854e-10	9.55451e-09	Sh3bgrl
1928.07	0.449722	0.0702257	6.40395	1.51407e-10	1.03547e-08	Slc48a1
157.23	1.18896	0.18582	6.39846	1.56948e-10	1.06686e-08	Adra1a
1707.69	-0.394866	0.0618363	-6.38567	1.70644e-10	1.15298e-08	Samd9l
400.686	0.795265	0.125434	6.34009	2.29626e-10	1.53371e-08	Tgm2
278.886	0.82644	0.130353	6.34002	2.29729e-10	1.53371e-08	Cnnm2
388.218	-0.737254	0.116323	-6.338	2.32771e-10	1.54483e-08	Pcyox1l
1675.31	0.408106	0.0644771	6.32947	2.45997e-10	1.623e-08	Ncstn
195.995	1.01643	0.160617	6.32824	2.47972e-10	1.62646e-08	Il20rb
504.131	0.618386	0.0979679	6.31213	2.75226e-10	1.79355e-08	Nrbf2
79.1443	1.47579	0.233832	6.31133	2.76645e-10	1.79355e-08	Rgcc
1254.81	0.434743	0.0689337	6.30669	2.85067e-10	1.83753e-08	Rnf41
11216.1	0.309037	0.0490803	6.29656	3.04327e-10	1.95047e-08	Cd9
388.233	0.687348	0.109199	6.29443	3.08532e-10	1.96619e-08	Egr2
3965.07	0.386518	0.061666	6.26793	3.6588e-10	2.31848e-08	Slfn2
1712.06	0.458152	0.0732401	6.25548	3.96286e-10	2.49705e-08	Zfand5
2127.91	0.393345	0.0628993	6.25356	4.01191e-10	2.51383e-08	Kdm2a
2625.09	0.437168	0.0699999	6.24527	4.23074e-10	2.63622e-08	Dusp4
2381.38	-0.364225	0.0583313	-6.24408	4.26306e-10	2.64168e-08	Cggbp1
2558.11	-0.346901	0.0555927	-6.24004	4.37453e-10	2.69587e-08	Sft2d2
4451.4	0.342492	0.0550042	6.22665	4.76499e-10	2.92044e-08	Dot1l
647.032	-0.559963	0.0900565	-6.21791	5.03826e-10	3.07115e-08	Styx
3175.63	0.335585	0.0540052	6.21394	5.16726e-10	3.13276e-08	Ckap4
2757.95	0.406297	0.0654392	6.20878	5.33989e-10	3.22001e-08	Lhfpl2
2269.38	-0.370078	0.0596555	-6.20358	5.51939e-10	3.31046e-08	Mef2c
7928.74	-0.30098	0.0485584	-6.19831	5.70739e-10	3.405e-08	Ccnd1
3289.55	0.4099	0.0663144	6.18116	6.36314e-10	3.76109e-08	Tbc1d16
807.424	0.595294	0.0963109	6.18096	6.37132e-10	3.76109e-08	Blvrb
845.267	0.487991	0.0790167	6.1758	6.58311e-10	3.86577e-08	Prkaa1
629.394	0.554741	0.0901761	6.15176	7.66297e-10	4.47645e-08	Ciao2b
692.848	0.549256	0.0894313	6.14165	8.16672e-10	4.74601e-08	Zswim4
1506.13	0.421052	0.0686715	6.13139	8.71157e-10	5.03654e-08	Antxr2
683.334	0.540219	0.0881803	6.1263	8.9944e-10	5.17339e-08	Smarcd1
896.659	0.51137	0.0834927	6.12473	9.08356e-10	5.19802e-08	Dip2c
959.002	0.455211	0.0745272	6.10799	1.00893e-09	5.74423e-08	Rps6ka4
1042.05	-0.626392	0.102573	-6.1068	1.01647e-09	5.75793e-08	Itgam
1875.58	-0.396331	0.0650101	-6.09645	1.08452e-09	6.10728e-08	Far1
1749.17	-0.373042	0.0611967	-6.09578	1.08903e-09	6.10728e-08	Ppp3cb
6175.03	-0.347663	0.057148	-6.08356	1.17544e-09	6.5591e-08	Phgdh
2205.45	-0.401773	0.0661213	-6.07629	1.22991e-09	6.82906e-08	Parvb
2121.81	-0.378396	0.062709	-6.03415	1.59803e-09	8.82932e-08	Rap1a
962.479	-0.443802	0.0736022	-6.02974	1.64224e-09	9.02908e-08	Slc25a51
4912.99	-0.368713	0.0611805	-6.02663	1.6741e-09	9.15936e-08	Xpo1
1927.31	0.455466	0.0756403	6.02147	1.72837e-09	9.41038e-08	Vapa
595.689	0.550951	0.0915976	6.01491	1.79989e-09	9.75246e-08	Ppm1j
11527.2	0.290279	0.0482987	6.01007	1.85448e-09	9.99995e-08	Ccl9
2113.75	0.372792	0.0620648	6.00649	1.89583e-09	1.0174e-07	Ifrd1
659.811	-0.53164	0.088636	-5.99801	1.99747e-09	1.06684e-07	Kctd12
1279.65	-0.40224	0.067105	-5.99418	2.04509e-09	1.08709e-07	Pura
1701.95	0.381507	0.0636821	5.99081	2.08795e-09	1.10465e-07	Rusc2
1996.55	-0.354958	0.0593874	-5.97698	2.27307e-09	1.19694e-07	Smchd1
2226.38	-0.420181	0.0703379	-5.97375	2.31858e-09	1.2152e-07	Pid1
1511.88	-0.389937	0.0654189	-5.96062	2.51286e-09	1.3109e-07	Tmx3
5699.01	-0.320835	0.0538916	-5.95333	2.62735e-09	1.36428e-07	Mtpn
791.26	-0.494163	0.0832379	-5.93676	2.90706e-09	1.50256e-07	Vbp1
5620.54	0.39686	0.066958	5.927	3.08526e-09	1.58735e-07	Creg1
376.347	-0.662868	0.111972	-5.91994	3.22054e-09	1.64938e-07	Ndufc1
1373.42	-0.432282	0.0731228	-5.91173	3.38531e-09	1.72589e-07	Fmr1
615.103	0.564299	0.0955996	5.90274	3.57521e-09	1.81446e-07	Tiam1
4206.01	-0.330118	0.056004	-5.89454	3.75726e-09	1.89826e-07	Selenot
1051.12	0.42505	0.0722165	5.88578	3.96178e-09	1.99262e-07	Ist1
10021.1	-0.310442	0.0528873	-5.86987	4.36129e-09	2.18376e-07	Rbm3
2378.76	0.369302	0.0631622	5.84689	5.00848e-09	2.49667e-07	Ttyh2
7177.67	0.294066	0.0506447	5.80646	6.38083e-09	3.1667e-07	Plekho1
2470.36	-0.321218	0.0553624	-5.8021	6.54896e-09	3.23582e-07	H2.T24
2732.43	-0.345846	0.0597109	-5.792	6.95513e-09	3.42144e-07	Smc2
2143.24	-0.353121	0.0610045	-5.78845	7.10381e-09	3.47932e-07	Sppl2a
3647.64	-0.291767	0.0506441	-5.76112	8.35552e-09	4.07459e-07	Qk
3342.22	-0.307053	0.0533123	-5.75952	8.43559e-09	4.09583e-07	Lims1
1167.66	-0.429062	0.0745129	-5.75823	8.4999e-09	4.10708e-07	Ifi27
1400.05	-0.397873	0.069104	-5.7576	8.532e-09	4.10708e-07	Vamp3
6205.86	-0.310746	0.0540389	-5.75042	8.90219e-09	4.26696e-07	Top2a
2877.41	-0.324831	0.0565305	-5.74612	9.1312e-09	4.35811e-07	Srsf10
1001.54	-0.468613	0.0816864	-5.73673	9.65194e-09	4.58713e-07	Tmem199
268.777	-0.788474	0.137508	-5.73403	9.80735e-09	4.64132e-07	Abca1
1374	0.380524	0.0663776	5.73271	9.88364e-09	4.65777e-07	Rab7b
73278.1	0.262785	0.0460026	5.7124	1.11391e-08	5.22746e-07	Gpnmb
945.968	0.594375	0.104185	5.70502	1.16331e-08	5.42507e-07	Serpinb6b
3234.07	-0.343083	0.0601408	-5.70467	1.16569e-08	5.42507e-07	Sept2.1
1750.54	0.3776	0.0662418	5.70033	1.19575e-08	5.54197e-07	Knop1
5404.49	0.268717	0.0472576	5.68622	1.29881e-08	5.99485e-07	Odc1
3245.07	0.355774	0.0625935	5.68388	1.31669e-08	6.05248e-07	Cyb5a
106.318	1.12581	0.198129	5.68222	1.32957e-08	6.0867e-07	Rhov
3227.36	1.06291	0.187242	5.67665	1.37355e-08	6.25219e-07	Acp5
1779.74	0.346107	0.0609811	5.67564	1.38173e-08	6.25219e-07	Ppp2r2a
67.9394	1.45969	0.257189	5.67555	1.38244e-08	6.25219e-07	Gm16759
1689.22	0.395983	0.0698294	5.67072	1.42196e-08	6.40512e-07	Mesd
1481.01	0.376585	0.066444	5.66771	1.4472e-08	6.49271e-07	Cipc
8611.2	0.303557	0.0535785	5.66564	1.46478e-08	6.54539e-07	Fam129b
1275.84	-0.39231	0.0694021	-5.65272	1.57933e-08	7.02925e-07	Slf2
13890.6	0.308338	0.0545808	5.6492	1.61196e-08	7.14615e-07	Tcirg1
716.383	-0.47129	0.0835189	-5.64291	1.67199e-08	7.38309e-07	Gpalpp1
1141.51	-0.431267	0.0764762	-5.63922	1.70818e-08	7.5133e-07	Slc25a46
1055.94	-0.435814	0.0777387	-5.60613	2.06896e-08	9.06463e-07	Zdhhc21
1414.92	0.432366	0.0772938	5.5938	2.22159e-08	9.69547e-07	Plxna1
28482.2	-0.34738	0.0621578	-5.58868	2.28799e-08	9.94655e-07	Tpt1
2826.94	-0.340326	0.0612091	-5.56007	2.69674e-08	1.16782e-06	Tcea1
358.577	0.630325	0.113395	5.55864	2.71879e-08	1.17284e-06	Tnfsf12
2879.22	-0.316343	0.0570755	-5.54253	2.9813e-08	1.28116e-06	Psma3
1425.81	-0.369862	0.0668008	-5.53679	3.08066e-08	1.3188e-06	Rps6ka3
30882.2	-0.395505	0.0716175	-5.52246	3.34288e-08	1.42549e-06	mt.Nd5
736.176	0.474954	0.0860143	5.52181	3.35528e-08	1.42549e-06	Tspan5
2380.33	-0.341863	0.0619627	-5.51724	3.44363e-08	1.4575e-06	Eps15
718.012	-0.50338	0.0914436	-5.50481	3.69572e-08	1.55662e-06	Trim59
10278.6	-0.317992	0.0577711	-5.50434	3.70558e-08	1.55662e-06	Rplp2
4616.93	-0.27222	0.0494831	-5.50127	3.77071e-08	1.57807e-06	Iars
943.436	-0.531697	0.0966974	-5.49857	3.82881e-08	1.59643e-06	Ube2v2
9138.18	-0.279687	0.0509654	-5.48778	4.07016e-08	1.69077e-06	Spred1
2197.75	-0.318368	0.0580679	-5.48268	4.18931e-08	1.73385e-06	Otud4
1046.93	-0.485631	0.0887107	-5.47433	4.39179e-08	1.81097e-06	Kdm7a
6437.92	-0.287861	0.0526033	-5.47231	4.44219e-08	1.81841e-06	Bzw1
605.831	0.50243	0.0918132	5.4723	4.44226e-08	1.81841e-06	Tsc22d2
710.743	0.452981	0.0828375	5.46831	4.54357e-08	1.85312e-06	Csrnp1
5607.16	-0.323586	0.0592519	-5.4612	4.72933e-08	1.92189e-06	Ptges3
1248.66	-0.372253	0.0683195	-5.4487	5.07394e-08	2.05449e-06	Knl1
1841.53	0.341105	0.0626147	5.44768	5.10299e-08	2.05882e-06	Hyal1
245.554	0.936284	0.172064	5.44147	5.28418e-08	2.12428e-06	B430218F22Rik
568.417	-0.500298	0.0920161	-5.43707	5.41636e-08	2.16964e-06	Esco2
1516.65	-0.397781	0.0733175	-5.42546	5.78047e-08	2.30725e-06	Bcap29
1395.77	-0.38548	0.0710998	-5.42168	5.90411e-08	2.34825e-06	Phip
5552.27	0.25692	0.0474724	5.41199	6.23297e-08	2.47028e-06	Etf1
2542.78	0.319234	0.0590128	5.40957	6.31756e-08	2.49499e-06	Lilr4b
5651.62	0.273545	0.0506285	5.40298	6.55416e-08	2.57935e-06	Actn1
16149	-0.234925	0.0435055	-5.39991	6.6676e-08	2.61482e-06	Rps4x
146.484	-0.998695	0.185232	-5.39159	6.9837e-08	2.72431e-06	Igip
5052.25	0.382885	0.0710251	5.39084	7.01291e-08	2.72431e-06	Anxa1
879.251	0.428444	0.0794789	5.39067	7.01967e-08	2.72431e-06	Ercc6
7501.42	0.34583	0.0642158	5.38543	7.22703e-08	2.79512e-06	Mrfap1
448.011	-0.541432	0.100585	-5.38282	7.33265e-08	2.82622e-06	Ccnq
1794.45	-0.327836	0.0609446	-5.37925	7.47956e-08	2.87297e-06	Ppip5k2
320.413	0.806044	0.149912	5.37679	7.58252e-08	2.90258e-06	Hist2h2aa2
644.287	-0.47449	0.0882598	-5.37606	7.61321e-08	2.90441e-06	Atp11c
1185.82	0.416078	0.0774574	5.3717	7.79957e-08	2.96421e-06	Camk2d
408.428	-0.607639	0.11313	-5.37117	7.8228e-08	2.96421e-06	Brwd3
321.445	0.689613	0.128487	5.3672	7.99684e-08	3.01995e-06	Slc25a33
1295.08	0.356483	0.066433	5.36606	8.04772e-08	3.02874e-06	Acbd3
628.088	0.595857	0.111054	5.36546	8.07413e-08	3.02874e-06	Gm29340
1118.83	-0.383763	0.0715778	-5.36148	8.25448e-08	3.08528e-06	Mdm4
2225.16	0.396105	0.0738875	5.36092	8.27986e-08	3.08528e-06	Tmem26
561.734	-0.502376	0.093804	-5.35559	8.52768e-08	3.1671e-06	G2e3
5375.9	0.312584	0.05838	5.35429	8.58916e-08	3.17941e-06	Ppp2ca
4206.76	-0.276437	0.0516394	-5.35321	8.64061e-08	3.18793e-06	Rab14
2784.33	0.317646	0.0593445	5.35258	8.67087e-08	3.18861e-06	Mfge8
1773.43	0.329708	0.0616991	5.34381	9.10136e-08	3.32736e-06	Arhgap10
4994.17	0.285196	0.0533706	5.34369	9.10752e-08	3.32736e-06	Gnptab
565.392	-0.494981	0.0927554	-5.33642	9.48014e-08	3.45225e-06	Lrrcc1
502.461	0.589244	0.110561	5.32957	9.84439e-08	3.57329e-06	Sdc1
1348.5	0.440273	0.0826906	5.32434	1.01318e-07	3.66574e-06	Ier5
2458.62	-0.308832	0.0580359	-5.3214	1.02971e-07	3.71359e-06	Ppt1
5786.89	0.263912	0.0496188	5.31879	1.04459e-07	3.75515e-06	Ube2s
80.1734	1.29058	0.242707	5.31742	1.0525e-07	3.7715e-06	Hacd1
3896.52	0.347225	0.0654071	5.30868	1.10423e-07	3.9443e-06	Hk3
4869.19	0.273974	0.0516376	5.30571	1.12236e-07	3.99631e-06	Txnrd1
876.318	-0.449977	0.0848518	-5.30309	1.13859e-07	4.04128e-06	Rp2
6192.56	-0.336102	0.0634016	-5.30116	1.15071e-07	4.06591e-06	Rbpj
2360.48	-0.314991	0.0594231	-5.30083	1.15278e-07	4.06591e-06	Abcb1b
945.609	0.392571	0.0740676	5.30018	1.1569e-07	4.06765e-06	Naa80
347.847	0.62734	0.11844	5.29667	1.17932e-07	4.13353e-06	Fam214b
4096.19	-0.275362	0.0520132	-5.29407	1.19622e-07	4.17395e-06	Rtn3
1017.67	0.421021	0.0795316	5.29376	1.1983e-07	4.17395e-06	Foxp4
6777.63	-0.285686	0.0541062	-5.28009	1.29123e-07	4.47721e-06	Eif5
690.454	0.467685	0.0885803	5.27979	1.29335e-07	4.47721e-06	Ppp1r15a
7497.64	-0.299876	0.0568399	-5.27579	1.32183e-07	4.56173e-06	Shmt2
4871.06	-0.257192	0.048778	-5.2727	1.3443e-07	4.61227e-06	Mcm2
6645.52	0.280436	0.0531869	5.27265	1.3447e-07	4.61227e-06	Sema4d
7117.95	-0.274349	0.0521208	-5.26372	1.41167e-07	4.82723e-06	Ipo7
34163.1	-0.245667	0.0467284	-5.25733	1.46163e-07	4.98289e-06	Rack1
6012.06	0.278363	0.0529738	5.25473	1.48245e-07	5.03854e-06	Pik3ap1
564.185	-0.509067	0.0969413	-5.25129	1.51041e-07	5.11806e-06	Acod1
3203.4	-0.319028	0.0607781	-5.24907	1.5287e-07	5.16442e-06	Trim35
3345.56	0.276648	0.0527155	5.24794	1.5381e-07	5.18059e-06	Itm2c
1255.04	0.375344	0.071567	5.24465	1.56583e-07	5.2582e-06	Aig1
1165.36	-0.36438	0.0695071	-5.24234	1.58554e-07	5.30849e-06	Otulinl
566.632	0.533327	0.101799	5.23902	1.61434e-07	5.38882e-06	Pheta1
1967.55	-0.371018	0.070835	-5.23778	1.62519e-07	5.40894e-06	Lyl1
2409.05	-0.311443	0.0594993	-5.23441	1.65514e-07	5.49232e-06	Alox5ap
79305.1	-0.256103	0.0489658	-5.23025	1.6928e-07	5.60072e-06	Eef2
2746.01	0.334147	0.0639004	5.22919	1.70256e-07	5.61645e-06	Insig1
2118.15	-0.314596	0.0602003	-5.22582	1.73385e-07	5.68848e-06	Igfbp4
4339.79	0.292334	0.0559412	5.22575	1.73454e-07	5.68848e-06	Xpr1
1310.7	0.501778	0.0960548	5.22387	1.75219e-07	5.72962e-06	Atf3
3168.06	-0.325492	0.062327	-5.22232	1.76697e-07	5.76116e-06	Suz12
4806.43	0.249671	0.047836	5.21931	1.7959e-07	5.83851e-06	Nfe2l1
3984.21	0.314617	0.0603798	5.21063	1.88202e-07	6.1008e-06	Tuba4a
673.939	-0.495511	0.0951989	-5.205	1.93994e-07	6.25548e-06	Esco1
2047.58	-0.308355	0.0592431	-5.20491	1.94089e-07	6.25548e-06	Ap2a2
2361.29	-0.301397	0.0579443	-5.20149	1.97701e-07	6.35363e-06	Spcs2
1172.75	0.369095	0.0709719	5.20057	1.98674e-07	6.36665e-06	Micall1
2476.32	-0.30872	0.0594533	-5.19265	2.07322e-07	6.62485e-06	Dab2
1737.8	0.341272	0.0657339	5.19172	2.08361e-07	6.63913e-06	Igf2bp2
2250.61	0.302214	0.0582619	5.18716	2.13521e-07	6.78428e-06	Pip5k1b
336.178	0.652647	0.126227	5.17044	2.33541e-07	7.39944e-06	Tbc1d9
27593.1	0.222055	0.0429683	5.16787	2.36776e-07	7.48079e-06	Atp1a1
4550.67	0.295956	0.0574057	5.15551	2.52936e-07	7.9689e-06	Atp6v0e
3272.25	0.284083	0.0551113	5.1547	2.54034e-07	7.98108e-06	Cttnbp2nl
5025.79	0.238265	0.0462355	5.15329	2.55956e-07	8.00179e-06	Wdr1
1084.83	-0.377495	0.073255	-5.15317	2.5612e-07	8.00179e-06	Mis18bp1
1589.12	-0.332258	0.064816	-5.12618	2.95685e-07	9.21224e-06	Tmx1
2033.08	0.299324	0.0584401	5.1219	3.02477e-07	9.39772e-06	Zwint
154.591	0.849284	0.165982	5.11673	3.10886e-07	9.63232e-06	Cxcr4
2719.95	0.277787	0.0543142	5.11445	3.14658e-07	9.72233e-06	Trpc4ap
25837.9	0.297531	0.0582195	5.11052	3.21282e-07	9.89971e-06	B2m
1632.12	0.328558	0.0643822	5.10325	3.33875e-07	1.02596e-05	Efr3b
22127	-0.218996	0.0429366	-5.10045	3.38853e-07	1.03841e-05	Arpc1b
935.282	-0.423355	0.0830362	-5.09844	3.4246e-07	1.0466e-05	Qser1
2285.9	-0.360465	0.0708266	-5.08941	3.59184e-07	1.09473e-05	Cnot6
92.1706	1.15011	0.226219	5.08405	3.69477e-07	1.12305e-05	Cd200
484.673	-0.506279	0.0997039	-5.07782	3.8179e-07	1.15734e-05	Pnpla8
1765.71	0.484348	0.0955285	5.07019	3.97419e-07	1.20147e-05	Dcun1d5
109.3	0.977837	0.192914	5.06878	4.00372e-07	1.20714e-05	Celsr1
3273.13	0.270533	0.0535364	5.05326	4.34323e-07	1.306e-05	Ncoa3
549.433	0.498721	0.0988163	5.04695	4.48916e-07	1.34627e-05	Tsc22d1
3872.93	0.252572	0.0501424	5.03709	4.72664e-07	1.41371e-05	Tmem189
4238.95	0.242812	0.0482138	5.03616	4.74969e-07	1.41682e-05	Anxa4
2042.51	-0.331735	0.0658885	-5.03479	4.78362e-07	1.42316e-05	Ireb2
28247.3	-0.227231	0.0451721	-5.03035	4.89597e-07	1.45273e-05	Rpl8
654.807	-0.447645	0.089105	-5.02379	5.06606e-07	1.49923e-05	Slc12a2
614.195	0.519589	0.103563	5.01713	5.2448e-07	1.54804e-05	Ccr1
4310.76	-0.31307	0.0624396	-5.01396	5.33201e-07	1.56966e-05	Nucks1
2462.9	-0.320872	0.0641864	-4.99907	5.76069e-07	1.69141e-05	Atrx
6077.82	0.264655	0.0529538	4.99785	5.79744e-07	1.69776e-05	Psmd8
1723.92	-0.327408	0.0655351	-4.99592	5.85572e-07	1.71036e-05	Ncapg2
1995.95	-0.309529	0.0620132	-4.99133	5.99648e-07	1.74692e-05	Cul3
608.734	0.504619	0.101116	4.99049	6.0226e-07	1.74999e-05	Dbt
169.718	0.778301	0.155994	4.9893	6.05971e-07	1.7541e-05	Vegfc
2201.8	0.288731	0.0578731	4.98904	6.06803e-07	1.7541e-05	Wbp1l
814.939	0.424609	0.0852771	4.97917	6.38586e-07	1.83548e-05	Rab12
1644.06	-0.342268	0.0687488	-4.97853	6.40681e-07	1.83548e-05	Med13
16624.4	-0.290601	0.0583755	-4.97813	6.42008e-07	1.83548e-05	Uba52
711.377	-0.444779	0.089349	-4.97799	6.4247e-07	1.83548e-05	Nnt
359.824	-0.578296	0.116175	-4.97779	6.43137e-07	1.83548e-05	Ltb
2862.02	-0.273518	0.0550084	-4.9723	6.61639e-07	1.88349e-05	Tmed7
298.951	0.622095	0.125139	4.97122	6.65337e-07	1.88922e-05	B3gnt3
1735.93	-0.304028	0.0611649	-4.97063	6.67357e-07	1.89015e-05	Dr1
4300.78	-0.305945	0.0615567	-4.97014	6.69036e-07	1.89015e-05	Itpr3
1662.06	-0.384787	0.0775002	-4.96498	6.87064e-07	1.93621e-05	Ncapg
102.392	1.0018	0.202129	4.95625	7.18665e-07	2.02019e-05	Plpp3
4188.6	0.246872	0.0499375	4.94361	7.66894e-07	2.15037e-05	Ganab
756.927	0.428414	0.0867418	4.93896	7.85403e-07	2.19654e-05	Dcbld2
3482.58	-0.293867	0.0595054	-4.9385	7.87276e-07	2.19654e-05	Cbx5
1502.32	-0.332382	0.0673309	-4.93654	7.952e-07	2.21314e-05	Grcc10
2068.86	0.315866	0.0640323	4.93291	8.10128e-07	2.24317e-05	Pnp
915.354	0.410121	0.0831468	4.93249	8.11861e-07	2.24317e-05	Nckap5l
2095.39	-0.294853	0.059778	-4.93246	8.11989e-07	2.24317e-05	Adssl1
236.74	0.684789	0.138853	4.93177	8.14885e-07	2.24564e-05	Pard6b
1238.21	0.345372	0.0701256	4.92504	8.43432e-07	2.31861e-05	Hck
3204.34	-0.263601	0.0535596	-4.92164	8.58205e-07	2.35345e-05	Larp4
843.205	0.389464	0.0792015	4.91738	8.77089e-07	2.39937e-05	Pde8b
3283.98	-0.247165	0.0502742	-4.91634	8.8178e-07	2.40634e-05	Pds5a
249.543	0.680479	0.138575	4.91054	9.08276e-07	2.47263e-05	Dusp1
4233.44	-0.282604	0.0577269	-4.89554	9.80382e-07	2.66246e-05	Matr3
668.221	-0.429411	0.0877633	-4.89284	9.93916e-07	2.6927e-05	Nrm
4516.81	0.261945	0.0536187	4.88532	1.03262e-06	2.78589e-05	Ssr2
1157.52	-0.349079	0.0714566	-4.88519	1.03328e-06	2.78589e-05	Usp45
1142.73	0.346586	0.0709664	4.8838	1.04061e-06	2.79891e-05	Amz1
1298.04	0.343892	0.0704809	4.87922	1.06506e-06	2.85781e-05	Gabarapl1
3180.67	-0.255028	0.0522863	-4.87752	1.07427e-06	2.87566e-05	Arl6ip1
3700.34	-0.270757	0.0555685	-4.87249	1.10198e-06	2.94282e-05	Fmnl1
16072.9	0.256429	0.0526422	4.87117	1.10937e-06	2.95552e-05	Anxa5
12096.2	-0.198681	0.0408053	-4.86899	1.12168e-06	2.98122e-05	Mlec
10825.3	0.21871	0.0449375	4.86698	1.13314e-06	2.99777e-05	Lgmn
1630.86	-0.306588	0.0629937	-4.86697	1.13325e-06	2.99777e-05	Pik3cg
959.093	0.409792	0.0842115	4.86623	1.13748e-06	3.00188e-05	Irx2
106.692	0.978525	0.201122	4.86533	1.14266e-06	3.00847e-05	Maff
1530.71	0.340505	0.0700236	4.86271	1.15789e-06	3.04143e-05	Prr14l
21021.7	-0.237712	0.0490308	-4.84822	1.24577e-06	3.26462e-05	Rps12
4452.35	0.247909	0.0513305	4.82966	1.36768e-06	3.57574e-05	Cd300lb
604.843	0.535686	0.11093	4.82903	1.37199e-06	3.57865e-05	Pnrc1
10988.6	-0.216914	0.0449285	-4.82799	1.3792e-06	3.58911e-05	Eef1b2
3798.86	-0.280473	0.0581069	-4.82684	1.38713e-06	3.60141e-05	Slc44a1
3541.1	-0.246453	0.0511228	-4.8208	1.4298e-06	3.70362e-05	Rassf4
12690.2	-0.208378	0.0432535	-4.81759	1.45301e-06	3.74991e-05	Canx
909.305	0.397256	0.0824626	4.81741	1.45436e-06	3.74991e-05	Nt5c
3982.76	0.255075	0.0530414	4.80898	1.51705e-06	3.90257e-05	Nfe2l2
5230.02	0.258967	0.0539527	4.79988	1.58759e-06	4.07469e-05	Tle5
140.945	0.867222	0.180725	4.79858	1.59795e-06	4.09192e-05	Igsf3
577.587	0.442186	0.0923161	4.78992	1.66852e-06	4.26289e-05	Prnp
1534.55	-0.315715	0.0659557	-4.78677	1.69488e-06	4.32039e-05	Lypla1
2302.52	-0.297884	0.062323	-4.77968	1.75574e-06	4.46538e-05	Aldh18a1
3497.45	-0.261985	0.0548518	-4.77623	1.78615e-06	4.53246e-05	Kif5b
768.774	0.383808	0.0803719	4.7754	1.79353e-06	4.5409e-05	Zbtb32
2167.82	0.288159	0.0603772	4.77265	1.81818e-06	4.59294e-05	Gipc1
3177.02	-0.286054	0.0599473	-4.77176	1.82623e-06	4.60292e-05	Cbfb
472.775	-0.468415	0.0982572	-4.76723	1.86774e-06	4.69698e-05	Lrif1
6143.94	-0.25852	0.0542349	-4.76667	1.87293e-06	4.69949e-05	Acaa1a
1055.92	-0.393204	0.0825158	-4.76519	1.88671e-06	4.72352e-05	Bin2
2141.24	0.280813	0.0589511	4.76349	1.90272e-06	4.753e-05	Aggf1
4598.64	-0.233825	0.0490966	-4.76256	1.91151e-06	4.76434e-05	Tra2b
2096.23	-0.290833	0.0611046	-4.7596	1.93979e-06	4.8241e-05	Ppp4r3b
299.003	0.597404	0.125716	4.75201	2.01409e-06	4.9978e-05	Ankrd33b
1386.13	-0.310766	0.065457	-4.74764	2.05801e-06	5.0955e-05	Dhx33
4738.47	0.272072	0.0573323	4.74553	2.07963e-06	5.13769e-05	Bcar3
6834.82	0.214722	0.0453151	4.73842	2.15393e-06	5.30956e-05	Ptpra
125.187	0.887956	0.187472	4.73647	2.17474e-06	5.3491e-05	Prss46
18.843	2.80497	0.592531	4.73388	2.2027e-06	5.40602e-05	X1700105P06Rik
4145.29	-0.324723	0.0686526	-4.72995	2.24577e-06	5.49967e-05	Cad
165.986	-0.808273	0.170924	-4.72885	2.25792e-06	5.51738e-05	Trp53inp1
3883.3	-0.267077	0.0565055	-4.72657	2.28344e-06	5.56763e-05	Ptbp3
3957.92	0.336239	0.0713319	4.71373	2.4322e-06	5.91747e-05	Slc6a8
1436.48	-0.352821	0.0748578	-4.71321	2.43842e-06	5.91978e-05	Uchl5
1428.1	-0.319563	0.0678294	-4.71128	2.46167e-06	5.9633e-05	Dpy19l1
1017.43	0.344864	0.0732533	4.70783	2.50366e-06	6.05196e-05	Csf2rb
26.8294	2.21933	0.472024	4.70172	2.57975e-06	6.22247e-05	Prdm1
1911.42	-0.324789	0.0691295	-4.69827	2.62375e-06	6.31104e-05	Dck
2709.98	-0.34164	0.0727271	-4.69756	2.63287e-06	6.31104e-05	Purb
1213.23	0.330953	0.0704526	4.69752	2.63335e-06	6.31104e-05	Rala
2523.61	0.383656	0.0816935	4.69628	2.64938e-06	6.33591e-05	Rab5if
1146.38	-0.330398	0.0703882	-4.69393	2.68003e-06	6.39559e-05	Acbd5
2853.32	-0.272732	0.0581303	-4.69174	2.7089e-06	6.45075e-05	Pip4k2a
6931.89	-0.224807	0.0480102	-4.68247	2.83433e-06	6.73513e-05	Mcm5
1625.88	0.308799	0.0659754	4.68052	2.86143e-06	6.77421e-05	March5
9403.65	-0.231224	0.0494024	-4.68042	2.86285e-06	6.77421e-05	Rasgrp3
567.292	-0.478737	0.102302	-4.67963	2.87398e-06	6.78623e-05	Diaph2
2035.74	-0.277694	0.0594328	-4.67241	2.97693e-06	7.01454e-05	Prkacb
2536.05	-0.27223	0.0583596	-4.6647	3.09065e-06	7.26725e-05	Trpm7
1754.2	0.300365	0.0644403	4.66114	3.14468e-06	7.37881e-05	Cdk14
4336.79	-0.343102	0.0736522	-4.65841	3.18663e-06	7.46165e-05	Slc5a3
1500.51	-0.356236	0.0765397	-4.65426	3.25146e-06	7.59758e-05	Sumo1
894.556	-0.377962	0.0813022	-4.64886	3.33772e-06	7.78293e-05	Ahcyl2
4452.38	0.273719	0.058891	4.6479	3.35329e-06	7.803e-05	Bak1
350.011	-0.525817	0.113161	-4.64663	3.37399e-06	7.83492e-05	Rb1
2229.5	-0.264808	0.0570146	-4.64457	3.40782e-06	7.89713e-05	Gm49336
576.111	-0.45828	0.0987236	-4.64205	3.44965e-06	7.97757e-05	Gpt2
1937.09	-0.274468	0.059186	-4.63738	3.52853e-06	8.14321e-05	Man2b1
2046.77	-0.270839	0.0584213	-4.63597	3.55268e-06	8.18211e-05	Pde2a
1821.38	0.33687	0.0726953	4.63399	3.58681e-06	8.24377e-05	Rgl1
772.891	-0.389202	0.0840243	-4.63202	3.62124e-06	8.30589e-05	Tgs1
311.853	0.589989	0.127475	4.62828	3.68709e-06	8.43967e-05	Axl
3054.53	0.298335	0.0645131	4.62441	3.75665e-06	8.58138e-05	Peak1
6067.84	-0.280623	0.0607176	-4.62177	3.80483e-06	8.67378e-05	Arhgef6
223.006	0.678167	0.146747	4.62134	3.81261e-06	8.67387e-05	Pacsin1
317.358	-0.55246	0.119668	-4.61662	3.90031e-06	8.85545e-05	Syt11
2315.16	-0.336288	0.0728716	-4.6148	3.93472e-06	8.91552e-05	Top2b
1149.01	0.329642	0.0714557	4.61323	3.96454e-06	8.96499e-05	Fkrp
3220.48	0.289603	0.0628212	4.60995	4.02772e-06	9.08951e-05	Chd3
13143.4	0.205129	0.0445144	4.60814	4.06294e-06	9.15059e-05	H2.D1
839.919	-0.369636	0.0802347	-4.60694	4.08637e-06	9.18492e-05	Mphosph8
1364.31	-0.309382	0.067191	-4.60452	4.13425e-06	9.27394e-05	Atp8b4
3351.76	-0.280805	0.061065	-4.59846	4.25618e-06	9.52841e-05	X2900097C17Rik
4698.36	0.224427	0.0488105	4.59793	4.26704e-06	9.5337e-05	Myo1e
6766.79	0.253872	0.0553177	4.58934	4.4466e-06	9.91512e-05	Fdps
5079	-0.271557	0.0593344	-4.57672	4.7232e-06	0.00010511	H1f0
2054.22	0.300895	0.0657604	4.57562	4.74817e-06	0.000105456	Anxa7
9587.59	-0.205012	0.0448476	-4.5713	4.84713e-06	0.000107442	Oxct1
5786.55	0.286887	0.0628642	4.56359	5.0286e-06	0.000111244	Atp6v1g1
317.88	0.539216	0.118225	4.56094	5.09242e-06	0.000112434	Eme1
11443.2	0.239359	0.0525084	4.55849	5.15233e-06	0.000113533	Atp6v1b2
1761.34	-0.294091	0.0645513	-4.55593	5.21552e-06	0.000114701	Tug1
1463.12	0.357163	0.0784975	4.54999	5.36476e-06	0.000117752	Cmas
154.314	0.774076	0.170321	4.54481	5.49847e-06	0.000120451	Agpat4
1275.82	-0.392659	0.0864073	-4.54428	5.51239e-06	0.000120521	Ifit2
3825.73	-0.226692	0.0498921	-4.54364	5.5291e-06	0.00012065	Ivns1abp
2935.31	-0.245975	0.0542945	-4.53039	5.88735e-06	0.000128001	St8sia4
10719	-0.314942	0.0695183	-4.53034	5.88879e-06	0.000128001	Gas7
3942.74	0.255129	0.056358	4.52694	5.98448e-06	0.000129822	Tor3a
634.758	0.388529	0.0858336	4.52654	5.9957e-06	0.000129822	Zfp512b
1382.12	0.426835	0.0943212	4.52534	6.02995e-06	0.000130312	Hist1h1c
3286.97	-0.247185	0.0546555	-4.5226	6.1084e-06	0.000131753	Ccni
1580.24	-0.293668	0.064987	-4.51888	6.21689e-06	0.000133836	Atm
2593.28	-0.287845	0.0637081	-4.51819	6.23705e-06	0.000134013	Cbx3
4641.53	-0.229203	0.0507469	-4.5166	6.28413e-06	0.000134766	Ccdc50
1504.62	0.307931	0.0682218	4.51366	6.37171e-06	0.000136384	Itpr2
1355.31	0.314144	0.0696534	4.5101	6.47967e-06	0.00013843	Sh3kbp1
9875.62	0.326189	0.0723823	4.50648	6.59117e-06	0.000140545	Cited2
3225.07	-0.29731	0.0659985	-4.5048	6.64358e-06	0.000141394	Tm9sf2
967.085	-0.37118	0.0824696	-4.50081	6.7696e-06	0.000143803	Fcho2
1795.2	0.28158	0.0626091	4.49743	6.87801e-06	0.000145829	Ctdnep1
1621.71	-0.332943	0.0741355	-4.491	7.08889e-06	0.000150017	Pik3c2a
533.745	0.442211	0.0984989	4.4895	7.13908e-06	0.000150795	Tacc2
21739.2	-0.268937	0.0599307	-4.48747	7.20737e-06	0.000151951	Hsp90b1
4267.4	0.219642	0.0489949	4.48295	7.36189e-06	0.000154917	Ap3d1
2391.74	-0.251502	0.0561356	-4.48026	7.45533e-06	0.00015659	Acsl4
1356.61	-0.352465	0.078982	-4.46259	8.0974e-06	0.000169758	Sh3bp5
273.237	0.597191	0.134013	4.4562	8.34242e-06	0.000174568	Prrg4
185.587	-0.676712	0.151908	-4.45476	8.3986e-06	0.000175417	Cenpk
903.189	-0.342426	0.0768962	-4.45309	8.46423e-06	0.000176459	Slc45a4
176.388	0.753916	0.169343	4.45202	8.50679e-06	0.000177017	Arrdc4
1636.23	-0.305016	0.0685685	-4.44835	8.6534e-06	0.000179716	Rnf13
28.3733	1.86026	0.418227	4.44797	8.66854e-06	0.000179716	Rufy4
771.632	0.446621	0.100468	4.44542	8.77194e-06	0.000181524	Hsd3b7
1808.35	-0.272154	0.0614106	-4.4317	9.34928e-06	0.000193115	Cd2ap
2510.49	0.275039	0.062123	4.42732	9.54096e-06	0.000196425	Afg3l2
4640.3	0.224668	0.0507467	4.42724	9.54453e-06	0.000196425	Rac1
1358.42	0.324162	0.0732565	4.42503	9.64301e-06	0.000198088	Tmem248
891.865	-0.369755	0.0837495	-4.41501	1.01006e-05	0.000206739	Ssh2
4693.01	-0.318234	0.0720802	-4.415	1.0101e-05	0.000206739	Vps13c
1069.73	-0.333844	0.0756633	-4.41223	1.02313e-05	0.000209023	Uba6
345.236	0.53868	0.122124	4.41093	1.02926e-05	0.000209894	Mcm9
878.229	0.360697	0.0818116	4.40888	1.03909e-05	0.000211513	Napsa
1418.12	-0.316586	0.0718751	-4.40467	1.05946e-05	0.00021527	Chordc1
1025.05	0.358186	0.0813691	4.40199	1.07263e-05	0.000217552	Pomgnt1
3521.23	0.301427	0.0684909	4.40098	1.07764e-05	0.00021782	Itga5
756.057	0.394291	0.0895926	4.40094	1.07784e-05	0.00021782	Tmem268
4054.34	-0.223576	0.0508149	-4.39982	1.08342e-05	0.000218555	Usp14
7220.53	-0.197614	0.0449215	-4.3991	1.08703e-05	0.000218757	Ptpn6
1514.48	0.284641	0.0647081	4.39884	1.08833e-05	0.000218757	Gas2l3
8106.76	-0.222979	0.0507513	-4.39356	1.1151e-05	0.000223738	Vars
1680.11	-0.321901	0.0733024	-4.39141	1.12617e-05	0.000225557	Rbl1
3212.65	0.25542	0.0583088	4.38048	1.18418e-05	0.000236752	Scpep1
179.593	-0.670697	0.153181	-4.37846	1.19522e-05	0.000238533	Pros1
1684.51	-0.275611	0.0629545	-4.37794	1.19804e-05	0.000238672	Klhl5
2509.66	0.262121	0.0599089	4.37532	1.21254e-05	0.000241132	Lrpap1
3103.97	-0.259533	0.0593275	-4.37458	1.21664e-05	0.00024152	Prpf40a
553.821	-0.402391	0.0919977	-4.37392	1.22036e-05	0.000241727	Ssx2ip
630.27	0.441573	0.100974	4.37316	1.22462e-05	0.000241727	Angpt2
21998.2	0.192584	0.0440396	4.37297	1.22568e-05	0.000241727	Actg1
2423.81	0.244676	0.0559533	4.37286	1.22631e-05	0.000241727	Tbrg1
870.863	0.391947	0.089655	4.37173	1.23265e-05	0.000242551	Cd109
1047.27	-0.340533	0.0779967	-4.36599	1.26547e-05	0.000248572	Chuk
3748.47	0.239558	0.0549414	4.36024	1.29918e-05	0.000254748	C77080
738.87	0.392922	0.0901832	4.35693	1.31897e-05	0.000258178	Pithd1
947.592	-0.32263	0.0740811	-4.35509	1.3301e-05	0.000259902	Akap11
1278.22	0.391958	0.0901217	4.3492	1.36632e-05	0.000266516	Mbd6
751.567	-0.367571	0.0845274	-4.34855	1.37042e-05	0.00026685	Phkb
883.501	0.344688	0.0792875	4.34732	1.37812e-05	0.000267628	Dennd2a
2159.45	-0.304325	0.0700056	-4.34715	1.37918e-05	0.000267628	Gmfb
2814.98	-0.232857	0.0535878	-4.34533	1.39064e-05	0.000269294	Anln
22106.8	0.262918	0.0605122	4.34487	1.39356e-05	0.000269294	Ank
1227.01	-0.37945	0.0873373	-4.34465	1.39497e-05	0.000269294	Ttc39b
1722.11	-0.312153	0.0718654	-4.34358	1.40177e-05	0.000270021	Col4a5
130.908	0.770004	0.177285	4.34331	1.40355e-05	0.000270021	Gm42517
518.512	-0.422163	0.0972516	-4.34094	1.41877e-05	0.000272481	Ccnc
552.497	-0.445451	0.10273	-4.33612	1.45022e-05	0.000277661	Atp7a
916.89	-0.339082	0.0782007	-4.33605	1.45069e-05	0.000277661	Wdr13
977.443	-0.356465	0.0822344	-4.33474	1.45931e-05	0.000278815	Spata13
2329.42	0.299712	0.06915	4.33423	1.46269e-05	0.000278815	Ptpn22
4905.89	-0.255099	0.0588597	-4.33401	1.46418e-05	0.000278815	Picalm
1853.62	0.259281	0.0598604	4.33144	1.4814e-05	0.000281617	Smyd5
800.175	0.462141	0.106705	4.331	1.48436e-05	0.000281702	Slc45a3
1393.68	0.293864	0.0678939	4.32828	1.50276e-05	0.000284712	Slc35f6
851.846	0.383445	0.0886316	4.32628	1.5165e-05	0.000286831	Pfdn1
9014.9	0.25884	0.05996	4.31688	1.58251e-05	0.000298811	Anp32b
471.999	-0.475321	0.11013	-4.31601	1.58871e-05	0.000299479	Cfh
777.235	0.356087	0.0825243	4.31494	1.59647e-05	0.000300436	Bri3
520.176	-0.412137	0.095576	-4.31214	1.61682e-05	0.000303756	Dzip3
3766.69	0.24289	0.0563666	4.30912	1.63902e-05	0.000307413	S100a11
1516.11	-0.281068	0.065282	-4.30544	1.6665e-05	0.000312045	Arhgef10l
1545.1	0.270514	0.0628541	4.30384	1.67865e-05	0.000313795	Pea15a
5451.62	-0.219915	0.0511343	-4.30073	1.70235e-05	0.000317697	Serp1
2900.47	0.255903	0.0595497	4.29731	1.72886e-05	0.000322	Psmd7
2161.26	0.264674	0.0615948	4.29701	1.73115e-05	0.000322	Ankrd13b
1941.48	-0.268255	0.0625405	-4.28929	1.79242e-05	0.000332788	Erbin
1303.23	-0.286835	0.0668775	-4.28896	1.79508e-05	0.000332788	Cisd2
406.406	0.497846	0.116118	4.28741	1.80771e-05	0.000334575	Gstm1
452.736	-0.442426	0.103249	-4.28505	1.82702e-05	0.000337593	Ammecr1
545.642	0.453831	0.106	4.28141	1.8571e-05	0.000342586	Pmaip1
794.653	-0.34938	0.0816133	-4.28091	1.86129e-05	0.000342795	Tmem106b
8465.83	-0.295585	0.0690725	-4.27934	1.87451e-05	0.000344664	Nfat5
81823.4	-0.494606	0.115639	-4.27716	1.89289e-05	0.000347474	mt.Co2
1644.22	0.322087	0.0753331	4.2755	1.90708e-05	0.000349507	Clec4d
625.023	0.386423	0.0904752	4.27104	1.94563e-05	0.000355577	Tnfaip3
1010.78	-0.314918	0.0737352	-4.27094	1.94654e-05	0.000355577	Creb1
46573.1	-0.199107	0.0466344	-4.26954	1.95879e-05	0.000356789	Rplp0
879.516	-0.323141	0.0756867	-4.26945	1.95954e-05	0.000356789	Synj2bp
11743.6	-0.202147	0.0473579	-4.26851	1.96787e-05	0.000357726	Cltc
909.149	0.328893	0.0770594	4.26804	1.97197e-05	0.000357891	Nhlrc3
1430.16	-0.294357	0.069035	-4.26388	2.00908e-05	0.000363661	Mdc1
3077.53	0.28312	0.0664018	4.26375	2.01025e-05	0.000363661	Psmb2
7819.06	0.193604	0.0454225	4.26229	2.02346e-05	0.000365461	Brd2
1593.07	0.276829	0.0650154	4.2579	2.06361e-05	0.000372113	Midn
1580.04	-0.265703	0.0624321	-4.25587	2.08238e-05	0.000374765	Taok1
1968.32	0.286861	0.067408	4.25559	2.085e-05	0.000374765	Dock5
926.762	0.330855	0.0777604	4.2548	2.09237e-05	0.000375312	Prr13
660.962	0.374008	0.0879079	4.25455	2.09473e-05	0.000375312	Tef
1510.05	-0.294432	0.0692456	-4.25199	2.11879e-05	0.000379016	Retsat
726.686	-0.357256	0.0840512	-4.25046	2.1333e-05	0.000381005	Exoc6
468.439	0.429211	0.101048	4.24761	2.16065e-05	0.000385276	Lrfn4
271.3	0.580674	0.136744	4.24645	2.17188e-05	0.00038637	Dusp16
156.731	0.711543	0.167569	4.24626	2.17368e-05	0.00038637	Celf3
63.4521	1.10035	0.259211	4.24501	2.18586e-05	0.000387157	Mtus1
983.866	0.3697	0.0870912	4.24497	2.18618e-05	0.000387157	Klhdc2
1049.77	-0.355226	0.0836862	-4.24474	2.18846e-05	0.000387157	Arl5a
74786.1	-0.249796	0.0588535	-4.24436	2.19215e-05	0.000387199	Lyz2
99.1893	0.899329	0.212038	4.24136	2.22169e-05	0.0003918	Lims2
2474.65	-0.279304	0.0658642	-4.24061	2.22913e-05	0.000392494	Mthfd2
1507.72	-0.315009	0.0743234	-4.23835	2.25166e-05	0.00039584	Tlr13
4614.3	-0.247175	0.0583248	-4.23791	2.25611e-05	0.000396002	Cd53
8751.02	-0.190619	0.0449958	-4.23637	2.27162e-05	0.000398101	Fam120a
434.952	0.457491	0.108015	4.23543	2.28111e-05	0.000399141	Apol9b
3103.22	-0.219374	0.0518066	-4.23449	2.29071e-05	0.000400196	Tram1
2394.23	-0.241147	0.0569704	-4.23285	2.30744e-05	0.000402491	Atad2
4365.47	-0.208304	0.0492407	-4.23033	2.33349e-05	0.000405886	Fnbp1l
1317.89	-0.296951	0.0701968	-4.23027	2.33413e-05	0.000405886	Sypl
16.1898	2.38495	0.564475	4.22508	2.38852e-05	0.0004147	Sphk1
2178.83	0.290338	0.0688118	4.21931	2.45051e-05	0.000424805	Fndc3b
886.816	-0.321175	0.076367	-4.20568	2.60299e-05	0.000450542	Rsbn1l
1833.73	0.291027	0.0692082	4.20509	2.60978e-05	0.000451022	Aen
255.182	0.562677	0.133848	4.20384	2.62421e-05	0.000452818	Lrp11
15748.1	-0.205747	0.0489909	-4.1997	2.67268e-05	0.000460472	Rpl12
5528.97	-0.19838	0.0472831	-4.19559	2.72159e-05	0.00046818	Myo5a
74.1	1.01897	0.243013	4.19309	2.75178e-05	0.000472649	Ocstamp
92357.2	0.232726	0.0555224	4.19156	2.77042e-05	0.000475123	Ftl1
2822	0.235887	0.0563442	4.18654	2.83238e-05	0.000485008	Ifngr2
331.377	0.482503	0.115277	4.18558	2.84435e-05	0.000486315	Mocs2
1798.87	0.283606	0.0677705	4.1848	2.85421e-05	0.000486823	Cat
1338.99	0.276083	0.0659752	4.18465	2.85601e-05	0.000486823	Manba
897.929	0.372674	0.089099	4.1827	2.88068e-05	0.000490283	Gatad1
340.64	-0.559377	0.133863	-4.17872	2.93152e-05	0.00049818	Aldh1l2
1967.88	0.263451	0.0631256	4.17345	3.00028e-05	0.000509094	Emc6
1158.51	0.312145	0.0748117	4.1724	3.01407e-05	0.000510662	Zkscan17
401.189	-0.480132	0.115121	-4.17067	3.03711e-05	0.000513576	Ms4a6d
405.678	-0.467879	0.11219	-4.17042	3.04043e-05	0.000513576	Slc6a9
482.17	0.435404	0.104478	4.16741	3.08077e-05	0.000519607	Edil3
380.278	0.479609	0.115204	4.16313	3.13915e-05	0.000528659	Plekha8
1898.24	-0.293221	0.0704729	-4.16076	3.17191e-05	0.000533376	Ipo11
286.202	0.545069	0.131018	4.16025	3.17895e-05	0.000533759	Gm6329
5781.19	0.20196	0.0485923	4.15622	3.23557e-05	0.000542453	Adar
569.514	-0.405784	0.0976878	-4.15389	3.26877e-05	0.000547202	Tnrc6c
1297.2	0.278786	0.0671469	4.15187	3.29766e-05	0.000551215	Lamtor5
828.277	0.362462	0.0873803	4.1481	3.35246e-05	0.000559383	Tdg
399.385	0.567054	0.136719	4.14758	3.3601e-05	0.000559383	Slc40a1
68.4292	1.01129	0.243832	4.14748	3.36148e-05	0.000559383	Myh14
2299.94	0.279631	0.0674538	4.14552	3.39046e-05	0.000563368	Clcn7
707.332	-0.357005	0.0861255	-4.14517	3.39566e-05	0.000563398	Ing1
1473.74	-0.267291	0.0645191	-4.14281	3.43072e-05	0.000568374	Pdpk1
611.007	0.366026	0.0885299	4.13449	3.55736e-05	0.000588486	Sgms1
3119.4	0.213158	0.051587	4.13201	3.59608e-05	0.000593455	Pianp
704.43	-0.354699	0.0858442	-4.13189	3.59798e-05	0.000593455	Selenoi
3196.59	-0.236228	0.0572854	-4.1237	3.72838e-05	0.00061406	Etnk1
10713.1	0.187047	0.0453658	4.12308	3.73844e-05	0.000614814	Fabp5
504.578	-0.396205	0.0961627	-4.12015	3.78626e-05	0.000621767	Lcorl
2808.4	0.229343	0.0557003	4.11744	3.83099e-05	0.000628192	Wsb2
7646.08	-0.19033	0.0463674	-4.10483	4.04621e-05	0.000662515	Unc93b1
1815.58	-0.27229	0.0663478	-4.10397	4.06115e-05	0.000663992	Kif20b
3942.74	0.250204	0.0609845	4.10274	4.0828e-05	0.00066656	Ankrd52
439.747	-0.6069	0.147986	-4.10107	4.11238e-05	0.000670414	Rpl22l1
266.593	0.559073	0.136373	4.0996	4.13857e-05	0.000672651	Card14
3776.37	0.23462	0.0572353	4.09922	4.1455e-05	0.000672651	Map7d1
2937.74	0.225586	0.0550332	4.09909	4.14771e-05	0.000672651	Lamtor1
76.0074	0.976287	0.238179	4.09896	4.15009e-05	0.000672651	Lpin3
2406.31	0.236932	0.0578238	4.09749	4.17655e-05	0.000675962	Slc16a10
9185.59	0.196927	0.0480812	4.09572	4.20857e-05	0.000680164	Spi1
1573.11	0.281102	0.0686548	4.09443	4.23206e-05	0.000682976	Ubap1
4128.84	-0.21815	0.0532954	-4.09322	4.25428e-05	0.000685294	Arhgap45
509.292	-0.414252	0.10121	-4.09298	4.25865e-05	0.000685294	Zfp715
1450.29	-0.269886	0.0659549	-4.09197	4.27722e-05	0.000687297	Gabpa
1616.86	-0.265429	0.0648766	-4.0913	4.2897e-05	0.000688316	Zdhhc20
580.599	0.436237	0.106724	4.08752	4.36017e-05	0.000698624	Snx20
565.556	0.387981	0.0949694	4.08532	4.40157e-05	0.000704252	Snx15
489.579	-0.39911	0.0977406	-4.08336	4.43894e-05	0.000709218	Fbxo45
2355.15	-0.228941	0.0560737	-4.08285	4.4486e-05	0.000709751	Kpna3
622.389	-0.356663	0.0874793	-4.07711	4.55989e-05	0.000726474	Nkap
3430.94	-0.24061	0.05914	-4.06848	4.73208e-05	0.000752837	Tmem30a
28601.4	-0.167395	0.0411628	-4.06667	4.76906e-05	0.000757646	Rps3a1
2394.41	0.233067	0.0573962	4.06066	4.89336e-05	0.000776293	Ube2z
4574.45	-0.228267	0.0563249	-4.05268	5.06347e-05	0.000802145	Slc7a1
1006.11	-0.307692	0.076009	-4.0481	5.16346e-05	0.000816831	Slc4a7
23958	-0.245472	0.0607404	-4.04134	5.31475e-05	0.000839581	Csf1r
2232.91	-0.240146	0.0594366	-4.04038	5.33654e-05	0.000841837	Ccnb2
11618.6	-0.206289	0.0511159	-4.03572	5.44361e-05	0.000857522	Rps15a
2796.39	-0.240411	0.0597288	-4.02504	5.69649e-05	0.000896099	Pank3
9193.13	-0.238977	0.0594025	-4.02301	5.74592e-05	0.000902215	Mki67
1913.31	0.248239	0.0617083	4.02278	5.75146e-05	0.000902215	Dpf2
347.98	0.473128	0.117622	4.02245	5.75966e-05	0.000902239	Top1mt
650.675	-0.432192	0.107472	-4.02144	5.78425e-05	0.000904827	X9930111J21Rik2
28347.3	-0.169825	0.0423111	-4.01373	5.97672e-05	0.000933634	Rpl3
1390.95	0.275614	0.0686767	4.01321	5.98984e-05	0.000934381	Ddx56
834.432	-0.382351	0.0952962	-4.01224	6.01454e-05	0.000936932	Fbxo11
1219.1	-0.289074	0.0721239	-4.00801	6.12324e-05	0.000952488	Card9
319.037	0.488567	0.121915	4.00743	6.13831e-05	0.000952488	Siah2
2236.02	-0.240124	0.0599206	-4.00737	6.13988e-05	0.000952488	D1Ertd622e
406.115	-0.445047	0.111261	-4.00002	6.33375e-05	0.000981206	Ccl5
1335.21	-0.31701	0.0792942	-3.99789	6.3909e-05	0.000988694	Arhgap5
1159.66	-0.286869	0.0717945	-3.99569	6.45065e-05	0.000996563	Abcb7
3978.65	-0.257728	0.0645122	-3.99502	6.46879e-05	0.000997991	Gcn1
85.8558	0.891525	0.22323	3.99375	6.50369e-05	0.001002	Tubb2b
1199.97	-0.301939	0.0756175	-3.99298	6.52494e-05	0.00100389	Mboat7
142.543	0.775815	0.194652	3.98566	6.72939e-05	0.00103386	Cyp2s1
1321.84	0.302837	0.0759876	3.98535	6.73815e-05	0.00103386	Ei24
1496.08	0.263453	0.0661148	3.98477	6.75441e-05	0.00103494	Kcmf1
17979.3	-0.246573	0.0619086	-3.98286	6.80906e-05	0.00104189	Rps8
2366.94	-0.238717	0.0600045	-3.97831	6.94056e-05	0.00106056	Tk1
1761.5	-0.239137	0.0601242	-3.97738	6.96775e-05	0.00106327	Morc3
1205.53	0.287484	0.0722864	3.97702	6.97844e-05	0.00106345	Fyb
342.888	0.451096	0.113461	3.97577	7.01528e-05	0.00106762	Cep170b
323.932	0.457651	0.115201	3.97263	7.10832e-05	0.00107969	Sap30l
3139.9	0.261952	0.0659465	3.97218	7.12164e-05	0.00107969	Wdr11
92.938	-0.863236	0.217324	-3.97212	7.12346e-05	0.00107969	Ptgs1
6602.61	-0.216139	0.0544295	-3.97098	7.15763e-05	0.0010834	Tmsb4x
3166.03	-0.214999	0.0542495	-3.96315	7.39671e-05	0.00111808	Rdx
417.43	-0.409512	0.103368	-3.96171	7.44148e-05	0.00112228	Vkorc1
1713.13	-0.282112	0.0712113	-3.96161	7.44454e-05	0.00112228	Dram1
441.476	-0.447607	0.11301	-3.96077	7.47096e-05	0.00112476	Depdc1a
2379.79	-0.23604	0.0596502	-3.95707	7.58749e-05	0.00114077	Smc3
1244.02	-0.291661	0.0738157	-3.95121	7.77576e-05	0.00116751	Aspm
3793.75	-0.238908	0.0605425	-3.94613	7.94256e-05	0.00119096	Cox5a
629.916	0.401088	0.101679	3.94465	7.99168e-05	0.00119672	Rps6ka2
252.117	0.610263	0.154745	3.94368	8.02408e-05	0.00119997	Pmepa1
4060.7	-0.200757	0.0509336	-3.94155	8.09558e-05	0.00120905	Idh2
28.1285	4.68915	1.1904	3.93914	8.17749e-05	0.00121966	Gm11175
1297.25	0.292331	0.0742674	3.93619	8.2785e-05	0.00123309	Hagh
771.885	-0.328012	0.0833973	-3.93313	8.38464e-05	0.00124724	Shcbp1
2214.67	-0.240531	0.0611748	-3.93187	8.42868e-05	0.00125213	Tsr1
1102.51	-0.310904	0.0791005	-3.9305	8.47705e-05	0.00125765	Smarcad1
3276.36	-0.214558	0.0546464	-3.92629	8.62673e-05	0.00127817	Arf4
455.532	0.400418	0.102137	3.92039	8.84055e-05	0.00130812	Trps1
1661.51	-0.238038	0.0608631	-3.91105	9.18967e-05	0.00135799	Dusp11
982.291	-0.289098	0.0739361	-3.91011	9.22538e-05	0.00136147	AB124611
732.117	0.393527	0.100663	3.90935	9.25445e-05	0.00136397	Hist1h2bc
1033.07	0.291649	0.0746878	3.90491	9.4262e-05	0.00138746	Csf2rb2
633.85	-0.34287	0.0878448	-3.90313	9.49564e-05	0.00139585	Gk
1155.81	-0.314114	0.080486	-3.90272	9.51168e-05	0.00139637	Phf6
766.663	0.331154	0.0848797	3.90145	9.5617e-05	0.00140188	Mrpl46
6014.56	-0.193265	0.0495466	-3.90067	9.59274e-05	0.00140378	Mob1a
5737.86	0.194362	0.04983	3.90049	9.59971e-05	0.00140378	Nf2
542.387	-0.367456	0.0942838	-3.89734	9.72543e-05	0.00142032	Gm17494
2578.59	0.215091	0.0552385	3.89385	9.86644e-05	0.00143904	Msmo1
1578.97	0.254687	0.0654155	3.89337	9.88606e-05	0.00144003	Vps72
389.197	0.438992	0.112768	3.89288	9.90618e-05	0.00144109	Zfp629
6749.13	-0.186042	0.0477977	-3.89228	9.93048e-05	0.00144275	Anp32e
2780.03	0.24528	0.0630532	3.89005	0.000100226	0.00145424	Bag1
849.253	0.29896	0.0768701	3.88916	0.000100593	0.00145769	Pex14
1540.52	-0.292492	0.0752184	-3.88857	0.000100836	0.00145789	Rif1
1951.75	0.250525	0.0644271	3.8885	0.000100867	0.00145789	Ptpn1
103.126	0.769277	0.198069	3.88389	0.000102799	0.0014839	Serpinb9b
1057.5	-0.303978	0.0783001	-3.88222	0.000103507	0.0014909	Il13ra1
17084.9	0.180945	0.0466109	3.88204	0.000103585	0.0014909	Set
1402.1	0.361592	0.0931505	3.88181	0.000103682	0.0014909	Acbd6
2946.61	-0.212524	0.0547846	-3.87927	0.000104771	0.00150223	Stx7
2929.1	0.223967	0.0577353	3.8792	0.000104801	0.00150223	Rrp7a
333.655	0.458196	0.118121	3.87903	0.000104872	0.00150223	Kdm5b
253.287	0.560188	0.144427	3.87869	0.000105019	0.00150241	Dnajc25
2310.44	0.242447	0.0625685	3.87491	0.000106663	0.001524	Icam1
1868.57	-0.256936	0.0663579	-3.87197	0.00010796	0.00154055	Slc31a1
639.136	0.369897	0.0955421	3.87156	0.000108139	0.00154116	Phospho1
1161.5	-0.291776	0.0753758	-3.87096	0.000108408	0.00154303	Pola1
65.7572	1.16051	0.299834	3.87052	0.000108603	0.00154384	Gm10642
3226.39	0.229428	0.059283	3.87004	0.000108818	0.00154495	Ndst2
952.236	0.306416	0.0791879	3.86948	0.000109067	0.00154651	Irak2
712.608	-0.474033	0.122601	-3.86648	0.000110417	0.00156368	Pck2
302.072	0.4758	0.123069	3.86611	0.000110584	0.00156408	Hilpda
637.231	0.374828	0.097033	3.8629	0.00011205	0.00158281	Abi2
1952.53	0.24697	0.0640239	3.85746	0.000114573	0.0016127	Atp6v1d
645.71	0.351181	0.0910407	3.85741	0.000114596	0.0016127	Smurf1
8972.93	0.177915	0.0461235	3.85737	0.000114613	0.0016127	M6pr
1534	0.260205	0.0674614	3.8571	0.000114741	0.0016127	Trak1
19396.2	-0.221392	0.0574289	-3.85507	0.000115698	0.00162061	Pdia3
1072.82	-0.293739	0.076196	-3.85504	0.000115711	0.00162061	Ugt1a7c
1578.32	-0.287591	0.0746024	-3.85498	0.000115737	0.00162061	Sema4a
4921.27	-0.218347	0.0567033	-3.85069	0.000117784	0.00164722	Api5
1574.09	0.264579	0.068742	3.84887	0.000118666	0.00165749	Zfand2a
111.249	0.754831	0.196256	3.84615	0.00011999	0.0016739	Fgfbp3
1390.14	0.252214	0.0655983	3.84482	0.000120639	0.00168085	Ap1ar
4831.77	0.223592	0.0581735	3.84354	0.000121271	0.00168433	Ube2v1
2052.72	-0.265725	0.0691378	-3.84341	0.000121334	0.00168433	Skp1a
984.612	-0.307377	0.0799767	-3.84333	0.000121376	0.00168433	Fbxl5
1032.8	-0.302697	0.0787637	-3.8431	0.000121489	0.00168433	Dram2
6950.85	-0.207472	0.0540126	-3.84118	0.000122445	0.00169549	Fads2
1499.98	-0.252045	0.0657601	-3.8328	0.000126695	0.00175217	Vcpip1
2417.33	-0.220858	0.0576668	-3.8299	0.000128196	0.00177075	Bmpr1a
67.5461	0.996895	0.260426	3.82795	0.000129217	0.00178266	Mmp9
918.133	-0.287722	0.0751981	-3.82619	0.000130144	0.00179323	Chfr
7871.06	-0.167556	0.0437964	-3.82579	0.000130353	0.00179391	Eif3c
674.903	0.341288	0.0892162	3.8254	0.00013056	0.00179455	Tigar
2760.04	-0.2092	0.0547134	-3.82356	0.000131541	0.00180583	Tcf12
2685.43	-0.22002	0.057571	-3.82171	0.00013253	0.00181718	Eif4a2
1165.66	0.279274	0.0730943	3.82074	0.000133053	0.00182213	Prpsap1
735.663	-0.332066	0.0869499	-3.81905	0.000133967	0.00183241	Sec24a
1910.32	-0.263517	0.0691064	-3.8132	0.000137179	0.00187406	Uba7
3198.13	0.215713	0.0566213	3.80975	0.000139106	0.00189807	Ubqln1
2752.64	0.210214	0.0551888	3.80899	0.000139537	0.00190164	Senp3
497.736	0.363555	0.0954764	3.8078	0.000140208	0.00190846	Chsy1
2069.28	-0.241506	0.0634455	-3.80651	0.000140939	0.00191609	Slc2a6
936.332	-0.290652	0.0763747	-3.80561	0.000141457	0.0019208	Gatd3a
1727.83	-0.261738	0.0689119	-3.79815	0.00014578	0.00197711	Stx2
1034.86	-0.29682	0.0781825	-3.7965	0.000146752	0.00198789	Nusap1
647.905	0.335894	0.0884999	3.79542	0.000147395	0.00199419	Bola3
670.035	0.355398	0.0936531	3.79484	0.00014774	0.00199645	Tbcel
18134.4	-0.187402	0.0494046	-3.79322	0.000148709	0.00200674	H2afz
2178.98	0.235316	0.0620401	3.79296	0.00014886	0.00200674	Akirin1
1991.37	-0.226126	0.0596374	-3.79168	0.000149631	0.00201472	Nfatc3
1392.23	-0.247316	0.065241	-3.7908	0.000150164	0.00201947	Rnf20
571.821	-0.352568	0.0930203	-3.79023	0.00015051	0.00202116	Nkapd1
1431.41	0.240481	0.0634516	3.79	0.00015065	0.00202116	Pigs
9203.35	0.177122	0.0467717	3.78695	0.000152507	0.00204363	Cadm1
4245.01	-0.550773	0.145519	-3.78488	0.000153782	0.00205826	mt.Nd6
781.705	-0.30023	0.0793499	-3.78362	0.000154565	0.00206627	Foxn2
10069.3	-0.16803	0.0444193	-3.78282	0.00015506	0.00207043	Ddx3x
813.741	-0.306704	0.0811598	-3.77901	0.000157452	0.00209986	Atf2
2805.3	-0.212673	0.056298	-3.77764	0.000158322	0.00210706	Slc39a1
306.206	0.469064	0.124171	3.77757	0.000158368	0.00210706	Fez2
1461.24	-0.278012	0.0736514	-3.7747	0.000160203	0.00212896	Slbp
1273.9	-0.258872	0.0686714	-3.76971	0.000163435	0.00216933	Ankrd10
1010.88	-0.298868	0.0794814	-3.76022	0.000169762	0.00225065	Ralgapa1
2336.6	0.221507	0.058914	3.75983	0.000170028	0.00225152	Dnajc11
5038.88	0.188124	0.0500565	3.75823	0.000171118	0.00226328	Colgalt1
1063.64	0.276573	0.0736181	3.75686	0.000172057	0.00227301	Arhgef12
4210.97	-0.243353	0.0648139	-3.75464	0.000173592	0.0022906	Vps35
489.361	-0.438358	0.116771	-3.754	0.000174035	0.00229375	Wdr90
3129.94	-0.193386	0.0515364	-3.75242	0.000175136	0.00230555	Vapb
5378.13	-0.200894	0.0535421	-3.75208	0.000175371	0.00230593	Tgfbr2
753.423	-0.305445	0.0815724	-3.74446	0.000180781	0.00237429	Zfp24
1547.9	-0.254629	0.0680617	-3.74115	0.000183181	0.00240299	Ifi44l
453.581	0.380902	0.10188	3.73871	0.000184965	0.00242356	P3h1
366.31	-0.424816	0.113636	-3.7384	0.000185192	0.0024237	Adgre1
1803.03	0.231123	0.0618349	3.73773	0.000185686	0.00242733	Tcf3
9502.3	-0.228062	0.0610616	-3.73495	0.000187752	0.00245148	Csde1
987.159	-0.269101	0.0720763	-3.73355	0.000188797	0.00246227	Casp2
5021.37	0.530113	0.142064	3.73152	0.000190328	0.00247759	Hmox1
1590.73	-0.238552	0.063931	-3.73141	0.000190414	0.00247759	Map3k7
8254.76	-0.171866	0.0460708	-3.73047	0.000191119	0.00248389	Cenpb
226.007	0.52753	0.141424	3.73012	0.000191389	0.00248451	Fkbp11
765.874	-0.306731	0.0823444	-3.72498	0.000195334	0.0025328	Mob4
496.265	-0.386857	0.103933	-3.72218	0.000197506	0.002558	Zbtb33
39885.9	-0.193071	0.0518762	-3.72177	0.000197833	0.00255928	Rpsa
718.845	0.309494	0.0831976	3.71998	0.000199235	0.00257445	Ptpro
1892.75	-0.246424	0.0662648	-3.71878	0.000200189	0.0025838	Zmpste24
581.709	0.343457	0.0923694	3.71829	0.000200573	0.00258577	Akr1b10
822.987	-0.291187	0.0783454	-3.71671	0.000201832	0.00259902	Adi1
2171.07	-0.229229	0.0617126	-3.71446	0.000203641	0.00261732	Sptssa
3332.39	0.205051	0.055205	3.71436	0.00020372	0.00261732	Map2k3
6955.41	0.169033	0.0455314	3.71244	0.000205272	0.00263196	Glud1
860.324	-0.293507	0.079063	-3.71231	0.000205373	0.00263196	Prpf39
755.715	0.340151	0.0916336	3.71208	0.000205563	0.00263196	Rit1
4597.64	-0.254331	0.0685773	-3.70868	0.000208343	0.00266163	Ssb
1457.39	-0.260401	0.0702142	-3.70866	0.000208355	0.00266163	Gatm
36.2178	1.32468	0.357344	3.70702	0.000209714	0.00267595	Olfml3
2829.87	-0.194195	0.0524021	-3.70586	0.000210675	0.00268514	Ipo9
1038.45	-0.276314	0.0745707	-3.70539	0.000211063	0.00268705	Ptcd2
371.56	-0.411758	0.111165	-3.70401	0.000212214	0.00269863	Ngly1
879.857	-0.302671	0.0817543	-3.70221	0.000213733	0.00271487	Evi5
391.557	-0.429839	0.116242	-3.6978	0.000217474	0.00275926	Alg6
3205.02	0.233098	0.0630465	3.69724	0.000217953	0.00276221	Oasl1
943.346	0.296141	0.0801124	3.69657	0.000218534	0.00276646	Bcl7b
134.164	0.676089	0.183017	3.69414	0.00022063	0.00278984	Rras
746.999	0.352596	0.0954785	3.69293	0.000221682	0.00279999	Xylt1
229.03	-0.525321	0.142287	-3.69198	0.000222513	0.00280732	Umad1
130.731	0.744415	0.20185	3.68797	0.000226051	0.00284875	Gadd45g
1635.59	-0.239102	0.0648434	-3.68738	0.000226576	0.00285217	Washc4
703.726	0.312525	0.0848035	3.68529	0.000228441	0.00287242	Cep85
2177.43	0.211248	0.0573976	3.68044	0.000232836	0.00292129	Tbc1d2b
1700.28	-0.227751	0.0618817	-3.68042	0.000232849	0.00292129	Hira
353.627	0.433199	0.117739	3.67933	0.000233844	0.0029305	A630001G21Rik
1913.3	-0.291938	0.0793632	-3.6785	0.000234606	0.00293677	Asns
2555.67	-0.210144	0.0571415	-3.6776	0.000235439	0.00294347	Dpp8
602.583	0.447539	0.121702	3.67732	0.000235693	0.00294347	Htr1b
1453.99	-0.237607	0.0646186	-3.67707	0.000235929	0.00294347	Ptdss1
2493.4	0.214787	0.0584471	3.67489	0.000237953	0.00296542	Fubp1
477.585	-0.364217	0.0991704	-3.67263	0.000240064	0.00298841	Anapc15
1881.62	0.223063	0.0607553	3.6715	0.000241129	0.00299658	Rnf40
426.098	0.376704	0.102606	3.67137	0.000241254	0.00299658	Nkain1
883.972	0.300205	0.0818084	3.66961	0.000242922	0.00301395	Desi1
310.907	-0.469101	0.128004	-3.66472	0.000247605	0.0030676	Fcgr2b
366.017	0.414018	0.11298	3.66453	0.000247793	0.0030676	Zfp827
829.283	-0.316917	0.0865076	-3.66347	0.000248825	0.00307698	Pdcd10
3243.5	-0.228293	0.0623209	-3.66318	0.000249101	0.003077	Capza2
772.07	0.312047	0.085212	3.66201	0.000250242	0.0030877	C9orf72
908.084	0.28787	0.078694	3.65809	0.000254101	0.00313021	Cyth2
3132.27	-0.230277	0.0629527	-3.65794	0.000254246	0.00313021	Usp1
610.154	0.345323	0.094433	3.6568	0.000255383	0.00314076	Ticam1
1045.43	-0.283681	0.0775902	-3.65615	0.000256032	0.00314529	Atr
867.081	0.288911	0.0790788	3.65346	0.000258728	0.00317494	Bahd1
700.51	0.309924	0.0848394	3.65307	0.00025912	0.00317627	Ap4b1
4076.8	-0.194675	0.0533278	-3.65055	0.000261684	0.0032042	Arrb1
826.692	-0.293534	0.0804326	-3.64945	0.000262807	0.00321444	Ptpn4
1317.15	0.291445	0.0799003	3.64761	0.000264686	0.0032339	Tmem106a
21554.2	-0.175917	0.0482802	-3.64367	0.000268779	0.00327754	Rps3
6920.82	0.246834	0.0677446	3.6436	0.000268855	0.00327754	Fnip2
1994.66	-0.236478	0.0649071	-3.64333	0.000269135	0.00327754	Oas1g
166.366	0.588888	0.161823	3.63909	0.000273608	0.0033284	Nptxr
115.514	0.731909	0.201227	3.63724	0.000275579	0.00334874	Procr
1547.71	-0.27599	0.0759231	-3.63512	0.000277851	0.00337208	March6
1258.51	0.244638	0.0673107	3.63446	0.000278566	0.00337208	Pofut2
603.37	-0.335728	0.0923747	-3.63442	0.00027861	0.00337208	Brip1
3071.63	0.253195	0.0696676	3.63433	0.000278702	0.00337208	Rgs1
1480.08	-0.268672	0.0739567	-3.63282	0.000280336	0.0033882	Srp54a
161.095	0.593396	0.163371	3.6322	0.000281013	0.00339272	Klf2
3254.39	-0.20841	0.0575293	-3.62268	0.000291566	0.00351635	Cops7a
3840.59	0.186263	0.0514638	3.61931	0.000295393	0.00355868	Nrros
2308.51	0.209574	0.0579411	3.61702	0.000298016	0.00358642	Nup50
54.8438	1.01293	0.280091	3.61641	0.000298716	0.003591	Gm13889
1007.7	0.28318	0.0783115	3.61607	0.000299108	0.00359186	St3gal1
1708.65	0.248579	0.0687589	3.61523	0.000300078	0.00359965	Dhrs9
811.537	-0.287366	0.0795055	-3.61442	0.000301025	0.00360715	Akt3
643.596	0.332603	0.0920369	3.6138	0.000301738	0.00361184	Dlgap4
2264.16	-0.24118	0.0667664	-3.6123	0.000303497	0.00362902	Yme1l1
31.0392	1.3482	0.373301	3.61156	0.000304357	0.00363543	Mmp12
3975.73	0.193478	0.0536318	3.60753	0.000309124	0.00368844	Timm23
6737.11	-0.184269	0.0510988	-3.60613	0.000310803	0.00370454	Srsf1
2410.1	-0.216648	0.060099	-3.60484	0.00031234	0.00371733	Abi1
1036.37	-0.301507	0.0836432	-3.60468	0.00031254	0.00371733	Fundc2
882.632	-0.284989	0.0790893	-3.60339	0.000314095	0.00372854	Slc26a2
86.2192	0.834635	0.231628	3.60335	0.000314146	0.00372854	Siglec15
2268.17	-0.234659	0.0651804	-3.60014	0.000318041	0.00377013	Ube3a
41.9987	1.13318	0.314808	3.59959	0.000318718	0.00377013	Wwc1
4251.04	0.488811	0.135804	3.59938	0.000318975	0.00377013	Btg1
846.206	-0.309507	0.0859893	-3.59937	0.000318995	0.00377013	Krcc1
1240.54	-0.247861	0.0688837	-3.59825	0.00032036	0.00378227	Ttc7
1209.03	-0.290584	0.0809052	-3.59166	0.000328577	0.0038752	Mindy2
392.61	0.453271	0.126266	3.58983	0.000330898	0.00389848	Cenpv
2205.03	0.271663	0.0756891	3.5892	0.0003317	0.00390057	Sap30
1177.88	-0.275503	0.0767601	-3.58914	0.000331771	0.00390057	Mmgt1
444.315	0.36641	0.102155	3.58682	0.000334735	0.0039313	Apobec3
393.447	0.397694	0.110887	3.58648	0.000335168	0.00393226	X2300009A05Rik
1461.21	0.236979	0.0660923	3.58557	0.000336344	0.00394194	Cd276
1470.68	-0.23352	0.0651365	-3.58509	0.000336959	0.00394502	Rab21
2061.05	-0.230765	0.0644648	-3.5797	0.000343983	0.00402306	Agps
436.583	-0.371527	0.103801	-3.57923	0.000344608	0.00402569	Pus10
2217.5	-0.213991	0.0597909	-3.57899	0.000344926	0.00402569	Trim37
5264.2	0.200352	0.0560032	3.57751	0.000346885	0.00404434	Tubb6
1486.88	-0.233838	0.0654237	-3.57421	0.00035129	0.0040904	Cd164
1998.86	-0.225921	0.0632174	-3.57372	0.000351943	0.0040904	Alg10b
4724.08	0.190392	0.053279	3.57349	0.000352257	0.0040904	Ak2
816.84	-0.306841	0.0858667	-3.57346	0.000352294	0.0040904	Ttk
1658.95	-0.237105	0.0663731	-3.5723	0.000353856	0.00410429	Tmem33
1215.55	0.296799	0.0830906	3.57199	0.000354275	0.00410491	Thap7
3761.25	0.209764	0.0587824	3.56848	0.000359051	0.00415596	X1700017B05Rik
1311.24	0.254042	0.0712045	3.56778	0.000360012	0.00416278	Kif3c
29207.2	-0.208225	0.0583968	-3.56569	0.000362894	0.00419178	Scd2
1313.69	0.26293	0.0738089	3.56231	0.000367612	0.0042419	Mlxip
3200.26	0.196347	0.0551596	3.55961	0.000371403	0.00428125	Dnase2a
3049.85	0.224745	0.0631585	3.55842	0.000373094	0.00429535	Ndufab1
723.188	0.328659	0.0923697	3.55808	0.000373574	0.00429535	Gxylt1
4783.1	0.203291	0.0571374	3.55794	0.000373775	0.00429535	Sf3b4
2571.38	0.244762	0.0688357	3.55574	0.000376914	0.00432699	Wdr91
616.878	-0.343229	0.0965533	-3.55481	0.000378247	0.00433785	Eci1
2724.47	0.209702	0.0590083	3.55378	0.000379737	0.00435049	Tatdn2
692.921	0.300768	0.0847256	3.54991	0.000385362	0.00441042	Cdc14b
1562.91	0.237817	0.0671704	3.5405	0.000399371	0.0045661	Vps25
2344.36	-0.216521	0.0612305	-3.53616	0.000405989	0.00463704	Lsm4
12453.8	-0.214345	0.0606589	-3.53361	0.000409925	0.00467723	Fau
1535.05	-0.235532	0.0666953	-3.53147	0.00041326	0.00471049	Stag1
18157.6	-0.173592	0.0491605	-3.53113	0.000413787	0.00471171	Ran
3091.32	-0.220249	0.0623913	-3.53013	0.000415363	0.0047208	Ptp4a2
128.991	-0.669386	0.189623	-3.53008	0.000415427	0.0047208	Ms4a6b
378.52	1.33859	0.379536	3.52692	0.000420425	0.00477276	Cebpb
509.389	-0.334497	0.0948769	-3.52559	0.000422535	0.00479159	Arhgef10
1005.18	-0.327878	0.0930059	-3.52534	0.000422938	0.00479159	Xlr
623.892	-0.309618	0.0878448	-3.52461	0.000424114	0.00480006	Mob3a
4606.09	-0.203328	0.0577293	-3.5221	0.00042815	0.00484085	Sept7
626.702	0.908742	0.258273	3.51854	0.000433934	0.00490131	Gm47428
5066.85	-0.175557	0.0499	-3.51818	0.000434519	0.00490298	Arhgef7
1265.57	0.255308	0.0726841	3.51257	0.000443793	0.0050026	Scaf8
1081.66	-0.254659	0.0725267	-3.51124	0.000446026	0.00502229	Kifc1
110.84	-0.750527	0.213765	-3.51099	0.000446436	0.00502229	Gm14434
2066.95	0.211961	0.0603997	3.5093	0.00044928	0.00504923	Rasa4
148.193	0.590101	0.168409	3.50398	0.000458362	0.00514613	Rabl2
717.401	0.291801	0.0833784	3.49972	0.00046574	0.00522038	Phtf1
1159.29	-0.247978	0.0708583	-3.49963	0.000465906	0.00522038	Med14
41.8442	1.2995	0.37153	3.49771	0.000469277	0.00525291	Akap6
3398.18	-0.174251	0.0498527	-3.49533	0.000473477	0.00529463	Fh1
321.271	0.437188	0.125142	3.49353	0.000476684	0.00532032	Nfkbie
550.264	-0.326541	0.0934709	-3.49351	0.000476723	0.00532032	Mospd2
1979.1	-0.208108	0.0595866	-3.49254	0.000478456	0.00533436	Chst10
1037.2	0.266716	0.0764064	3.49075	0.000481665	0.00536481	Cd300ld
2167.94	-0.218353	0.0625693	-3.48978	0.000483417	0.00537816	Crk
57.2782	0.996356	0.285525	3.48956	0.000483824	0.00537816	Gata2
203.44	-0.557197	0.159845	-3.48585	0.000490574	0.0054478	Slc1a4
5613.21	0.190196	0.0546181	3.48229	0.000497141	0.00551527	H13
9453.14	-0.200285	0.0575234	-3.4818	0.000498059	0.00551569	Iqgap1
6418.63	-0.160794	0.046182	-3.48174	0.000498163	0.00551569	Sf3b1
9028.46	0.178102	0.0511607	3.48123	0.00049911	0.00552073	Lasp1
755.729	0.307866	0.0884489	3.48071	0.000500078	0.00552598	Nlrc5
1689.72	0.219263	0.063001	3.4803	0.000500844	0.005529	Ube2k
488.273	0.348165	0.100061	3.47954	0.000502279	0.00553623	Dmac2
647.091	-0.310593	0.0892655	-3.47943	0.000502486	0.00553623	H2afv
1205.19	-0.278948	0.0802068	-3.47786	0.000505435	0.00556325	Esyt1
1655.18	-0.247707	0.0712385	-3.47716	0.00050676	0.00557237	Cenpf
1446.27	-0.230097	0.0661798	-3.47685	0.000507351	0.00557341	Tacc1
1675.02	-0.228381	0.0657255	-3.47476	0.000511306	0.00560897	Exoc5
1654.63	-0.224684	0.0646643	-3.47461	0.000511588	0.00560897	Ythdf3
16536.9	-0.200132	0.0576209	-3.47326	0.000514178	0.00563185	Rps5
21936.5	-0.169817	0.0489254	-3.47093	0.000518664	0.00567545	Laptm5
2169.66	0.215403	0.0621317	3.46688	0.000526546	0.00575608	Clint1
13404.5	-0.143447	0.0413838	-3.46626	0.00052775	0.00576363	Rcc2
605.434	0.995522	0.28731	3.46498	0.000530275	0.00578557	Tmem160
143.553	0.610233	0.176135	3.46459	0.000531047	0.00578836	Wfs1
2221.98	0.201848	0.0582927	3.46266	0.000534859	0.00582425	B4galt5
2980.97	0.224672	0.064901	3.46177	0.000536636	0.00583793	Prkch
3345.98	-0.194551	0.0562138	-3.46091	0.000538361	0.00585102	Ncapd2
11095.2	0.19284	0.0557811	3.45708	0.000546068	0.00592904	Lipa
5290.09	0.164461	0.0476297	3.4529	0.000554585	0.00601569	Aplp2
6291.72	-0.171291	0.0496118	-3.45263	0.000555153	0.00601604	Hcls1
1958.48	-0.204729	0.059302	-3.45231	0.000555813	0.00601738	Fam174a
968.673	0.252014	0.0730064	3.45195	0.000556557	0.00601961	Tgif1
870.816	-0.289779	0.0839672	-3.45109	0.000558324	0.00603291	Dock11
393.577	-0.42834	0.124267	-3.44695	0.000566954	0.00612026	Dennd2d
1972.56	0.205858	0.0597263	3.44669	0.000567509	0.00612037	Gnpda1
916.656	0.285259	0.0827933	3.44544	0.000570139	0.00614282	Dyrk3
4075.29	-0.176361	0.0512531	-3.44098	0.000579614	0.00623891	Uhrf1
322.423	-0.395456	0.114996	-3.43888	0.000584136	0.00628156	Ptar1
4504.04	-0.189908	0.0552368	-3.43807	0.000585877	0.00628958	Wdr26
3378.96	-0.178045	0.0517872	-3.43801	0.000586003	0.00628958	App
4603.08	0.211316	0.0614969	3.4362	0.000589934	0.00632571	Slc37a2
1856.57	0.241878	0.0703994	3.4358	0.000590807	0.00632903	Sh3bgrl2
4682.14	-0.184268	0.0536832	-3.4325	0.000598042	0.00640042	Rbbp4
9771.03	-0.211839	0.0617534	-3.4304	0.000602693	0.00644404	Flna
649.077	-0.295859	0.0862555	-3.43003	0.000603522	0.00644592	Sgo2a
1126.51	0.251007	0.0731894	3.42955	0.000604585	0.00644592	Lsm7
75.0203	0.846038	0.246699	3.42943	0.000604858	0.00644592	Msantd3
588.144	-0.304388	0.0887612	-3.42929	0.000605167	0.00644592	Rc3h2
4421.41	0.197289	0.0575648	3.42726	0.000609714	0.00648819	Irgm1
899.223	0.28715	0.0839074	3.42223	0.000621107	0.00658705	Mrpl40
25792.9	0.175013	0.051143	3.42204	0.000621536	0.00658705	Vim
3293.87	0.184787	0.0539997	3.422	0.000621628	0.00658705	Csk
988.707	-0.289198	0.0845115	-3.42199	0.000621636	0.00658705	Mndal
2499.48	-0.190769	0.0557502	-3.42186	0.00062194	0.00658705	Scp2
2205.8	-0.214221	0.0626145	-3.42127	0.000623304	0.00659526	Ola1
3749.2	-0.193717	0.0566398	-3.42015	0.000625862	0.00661379	Mars
10710.4	0.182352	0.0533193	3.41999	0.000626234	0.00661379	Mfsd12
229.288	-0.495769	0.145021	-3.4186	0.000629443	0.00664142	Ldlrad3
1242.56	-0.233021	0.0681886	-3.41731	0.000632437	0.00666675	Ezh2
6803.36	0.207651	0.0607758	3.41668	0.000633905	0.00667334	Sfpq
1742.27	0.236267	0.0691542	3.41653	0.000634253	0.00667334	Chpf2
1930.7	-0.236963	0.0694191	-3.41352	0.000641302	0.00674119	Sec63
1979.3	0.229717	0.0673298	3.41182	0.000645307	0.00677693	Srsf9
2091.86	-0.198572	0.0582212	-3.41065	0.000648093	0.00679982	Necap2
2195.34	-0.209158	0.0613604	-3.40868	0.000652785	0.00684265	Nek7
1832.24	0.210827	0.0619358	3.40396	0.000664155	0.00695533	Gsdmd
192.101	-0.530056	0.155745	-3.40336	0.000665623	0.0069642	Hacd4
1331.27	0.222074	0.0652747	3.40215	0.000668573	0.00698336	Rrn3
1630.99	-0.230862	0.0678587	-3.4021	0.000668699	0.00698336	Nipbl
699.558	-0.322295	0.094745	-3.40172	0.000669642	0.00698641	Socs4
1497.91	-0.216893	0.0637644	-3.40147	0.000670237	0.00698641	Tmed5
407.499	-0.357851	0.105264	-3.39955	0.000674972	0.00702923	Nbeal1
919.403	-0.270876	0.0797036	-3.39854	0.000677466	0.00704867	Hook3
1219.39	0.249935	0.0735542	3.39797	0.000678873	0.00705676	Mafk
987.269	0.322837	0.0950428	3.39676	0.000681896	0.00708162	Angptl2
456.881	-0.355028	0.104533	-3.39632	0.000682976	0.00708628	Ube2w
713.919	-0.281555	0.0829169	-3.39563	0.000684714	0.00709773	Ift140
424.374	-0.346818	0.102189	-3.39387	0.00068913	0.00713691	Lpp
258.065	-0.445017	0.131156	-3.39305	0.000691186	0.00715161	Rffl
373.025	-0.413295	0.121853	-3.39176	0.000694449	0.00717874	Abracl
662.881	0.314122	0.0926714	3.38964	0.00069985	0.00722792	Lrrc42
66.1522	0.884665	0.261024	3.3892	0.000700959	0.00723184	Slc49a4
725.98	-0.277135	0.0817751	-3.38898	0.000701519	0.00723184	Lin54
241.797	0.459959	0.135895	3.38465	0.00071268	0.00734015	Mettl26
127.239	0.663393	0.196027	3.38418	0.000713902	0.00734599	Dusp5
41.5992	1.06112	0.313593	3.38373	0.000715072	0.00735128	Sbk2
1832.71	0.261851	0.0775768	3.37537	0.000737153	0.00757134	Tesk1
2603.47	0.200398	0.0593901	3.37426	0.000740136	0.00758637	Psme1
557.28	-0.324105	0.0960525	-3.37425	0.000740184	0.00758637	Vamp7
354.686	-0.430422	0.127567	-3.37407	0.000740645	0.00758637	Ubxn2b
3377.6	0.274063	0.0812354	3.37369	0.000741687	0.00759011	Cox7c
2214.67	0.188352	0.0558765	3.37087	0.000749313	0.00765653	Cltb
59.61	0.929337	0.275703	3.37079	0.000749543	0.00765653	F3
31909.4	-0.184052	0.0546215	-3.36958	0.000752815	0.00768296	Ncl
3378.78	0.195568	0.0580674	3.36796	0.000757271	0.00772141	Dgkd
524.033	0.329461	0.0978738	3.36618	0.000762158	0.00776418	Pomk
814.991	-0.272023	0.0808201	-3.36579	0.000763255	0.0077683	Myo1g
2228.96	0.203813	0.060578	3.36446	0.000766925	0.00779858	Polr1d
1542.52	-0.219634	0.0653025	-3.36334	0.000770065	0.00782341	Znrf2
488.393	0.377751	0.112334	3.36276	0.000771676	0.00783268	Gask1b
8928.1	0.157452	0.0468286	3.36231	0.000772943	0.00783845	Hexa
734.805	0.290724	0.0864934	3.36123	0.000775954	0.00786188	Selenon
2503.62	0.185012	0.0550842	3.35871	0.000783085	0.00792697	Pogk
2163.13	-0.21132	0.062933	-3.35786	0.000785488	0.00794412	Kif11
3403.82	0.217173	0.064688	3.35724	0.000787254	0.00795481	Ssbp4
916.696	-0.272576	0.0812037	-3.35669	0.000788808	0.00795912	Nr3c1
2315.98	-0.232654	0.0693125	-3.35659	0.0007891	0.00795912	Cops2
1781	-0.198959	0.0593144	-3.35431	0.000795623	0.00801407	Atp8b2
1366.25	0.22936	0.0683801	3.35419	0.000795977	0.00801407	Prmt6
403.407	0.395388	0.117899	3.3536	0.000797675	0.00802396	Rhob
1064.3	0.270692	0.0808213	3.34926	0.000810275	0.00814341	Lactb
2039.77	0.207504	0.0619629	3.34885	0.000811481	0.00814823	Slc25a1
394.073	-0.355138	0.106067	-3.34824	0.000813255	0.00815873	Nlrp10
2645.32	-0.185138	0.055301	-3.34783	0.00081448	0.00816373	Tnks2
5045.48	-0.162397	0.0485169	-3.34723	0.000816239	0.00817405	Fam168b
3303.79	0.168278	0.0502779	3.34695	0.00081706	0.00817498	Specc1
1129.24	-0.246693	0.0737457	-3.34519	0.000822263	0.0082197	Cetn3
232.426	-0.464299	0.138807	-3.34492	0.000823068	0.00821982	Arc
448.536	-0.370554	0.110789	-3.34469	0.000823741	0.00821982	Manea
950.142	0.276574	0.0826981	3.34438	0.000824665	0.00822173	Hyal2
2422.35	-0.203147	0.0607938	-3.34158	0.000833035	0.0082978	Cotl1
414.225	-0.347059	0.103912	-3.33994	0.000837966	0.00833951	Trim23
3329.14	-0.188802	0.0565344	-3.33959	0.000839015	0.00834254	Mbp
47.4588	0.983676	0.294874	3.33592	0.000850186	0.00844614	Mfsd9
943.627	-0.251464	0.075409	-3.33466	0.000854036	0.00847687	Csgalnact2
687.513	-0.28174	0.084502	-3.33412	0.000855707	0.00848595	Fam102b
1228.17	-0.238604	0.0716064	-3.33216	0.00086174	0.00853823	Adap1
1596.03	0.235876	0.0707987	3.33165	0.00086334	0.00854653	Sik3
162.955	-0.537146	0.161275	-3.33063	0.000866493	0.00857018	Ppm1k
2710.15	-0.203819	0.0612186	-3.32937	0.000870437	0.00860161	Sdhc
285.229	0.421731	0.126847	3.32473	0.000885042	0.00873823	Hook2
5737.57	-0.155016	0.0466316	-3.32428	0.000886477	0.0087447	Mcm6
1785.58	-0.216878	0.0652524	-3.32368	0.00088838	0.00875156	Gpbp1
6315.67	0.196498	0.0591227	3.32357	0.000888733	0.00875156	Ranbp1
951.873	-0.254864	0.0766981	-3.32295	0.000890709	0.00876333	Usp33
4564.07	-0.171362	0.0515967	-3.32117	0.0008964	0.00881159	Ankfy1
657.307	0.304657	0.0917655	3.31995	0.000900337	0.00884254	Zfp146
4332.22	-0.19983	0.0602363	-3.31744	0.000908473	0.00891464	Atrn
5661.56	-0.149683	0.0451258	-3.31701	0.000909853	0.00892038	Sec61a1
2146.54	0.187989	0.0566793	3.31671	0.000910842	0.00892228	Nol9
20080.1	-0.160017	0.0482516	-3.3163	0.000912179	0.00892757	Mif
172.796	-0.519452	0.156682	-3.31532	0.00091537	0.00895099	Fam221b
1209.84	-0.229614	0.0692696	-3.31478	0.000917157	0.00896066	Kif15
1973.93	-0.205654	0.0620794	-3.31275	0.000923822	0.00900693	Prdx5
3591.42	0.182351	0.0550464	3.31268	0.00092405	0.00900693	Eif3g
444.088	-0.371104	0.112028	-3.31261	0.000924303	0.00900693	Cenpq
291.821	0.4101	0.123984	3.30769	0.000940691	0.00915867	Pcnx4
2236.92	0.221875	0.0670889	3.30717	0.000942435	0.0091677	Sf3a2
44.9095	1.06873	0.323247	3.30625	0.000945548	0.00918243	Btg3
26.6576	-1.40648	0.425403	-3.30623	0.000945588	0.00918243	BE692007
704.386	0.290232	0.0878597	3.30336	0.000955342	0.00926913	Mapkapk5
3748.59	-0.172366	0.0521864	-3.30289	0.000956949	0.0092767	Khdrbs1
1953.72	-0.210136	0.0636601	-3.30091	0.000963732	0.00933064	Evi2b
2434.92	-0.207866	0.0629764	-3.30069	0.000964463	0.00933064	Inf2
3184.09	0.17427	0.0528004	3.30053	0.000965009	0.00933064	Skap2
681.667	-0.291166	0.0882316	-3.30002	0.000966768	0.0093396	Acadsb
9361.73	0.171744	0.0520616	3.29885	0.000970807	0.00937054	Efhd2
678.942	-0.286324	0.0868154	-3.29808	0.000973477	0.00938824	Tctex1d2
1798.14	-0.203429	0.0616928	-3.29745	0.000975655	0.00940116	Slc12a6
384.491	-0.364434	0.110595	-3.29521	0.00098347	0.00946833	Ints6l
2236.27	-0.184471	0.0560265	-3.29257	0.000992755	0.00954771	Arfgef1
556.571	-0.310756	0.0943862	-3.29238	0.000993418	0.00954771	Tmem129
427.706	0.340501	0.103436	3.29191	0.000995106	0.00955238	Chic2
28342.5	0.927582	0.281789	3.29177	0.000995607	0.00955238	Gm42418
3488.41	-0.173155	0.052639	-3.28948	0.00100373	0.00962212	Mgat2
455.597	-0.338338	0.102865	-3.28913	0.00100497	0.00962572	Ap1s2
96.9863	0.710805	0.216133	3.28874	0.00100638	0.00963098	Cyb561
233.667	-0.486877	0.14825	-3.28418	0.00102281	0.0097722	Klhl28
1327.46	-0.251249	0.0765033	-3.28416	0.00102287	0.0097722	Lmo2
422.355	-0.345736	0.105282	-3.2839	0.00102382	0.00977287	Pigb
1408.91	0.246893	0.0751922	3.28349	0.00102529	0.00977866	Rai14
1482.18	0.21107	0.0643734	3.27883	0.00104238	0.00993321	Otud5
468.207	0.328939	0.100347	3.27802	0.00104538	0.0099533	Mtfmt
203.413	0.49904	0.152316	3.27634	0.0010516	0.0100015	Fzd5
5216.61	0.171069	0.0522161	3.27618	0.00105223	0.0100015	Lat2
736.186	-0.292361	0.0892517	-3.27569	0.00105404	0.0100103	Fgd4
14920.9	0.164397	0.0502002	3.27484	0.00105723	0.0100321	Fxyd5
455.258	0.404854	0.123677	3.27349	0.00106228	0.0100715	Cebpa
24865.8	-0.142693	0.0436075	-3.27222	0.00106706	0.0101009	Eif4g2
396.55	0.377359	0.115323	3.27219	0.00106719	0.0101009	Rgs3
1333.29	0.21447	0.0655557	3.27156	0.00106956	0.0101148	Mrps9
321.519	-0.40078	0.122597	-3.26909	0.00107894	0.0101949	Ift80
965.411	-0.238194	0.0728923	-3.26776	0.00108403	0.0102344	Stx16
1844.64	-0.199148	0.0609668	-3.26649	0.00108888	0.0102716	Gtf2h1
258.017	-0.418882	0.128248	-3.26619	0.00109003	0.0102738	Gm45606
5571.15	-0.162227	0.0496996	-3.26414	0.00109795	0.0103398	Rrm1
265.613	0.415818	0.127496	3.26141	0.00110859	0.0104182	Ssh1
1008.44	-0.714101	0.218957	-3.26137	0.00110873	0.0104182	Gm11808
964.834	0.262646	0.0805345	3.26129	0.00110907	0.0104182	Tmem192
378.971	0.3885	0.119179	3.2598	0.00111491	0.0104593	Pin4
59.7969	-0.859882	0.263792	-3.2597	0.00111531	0.0104593	Hdgfl3
911.251	0.267481	0.0820692	3.25921	0.00111723	0.0104686	Nt5dc3
1570.32	0.207875	0.0638327	3.25656	0.00112771	0.0105516	Minpp1
535.832	0.312397	0.0959304	3.25649	0.00112798	0.0105516	Rhbdd2
13774.6	-0.187264	0.0576166	-3.25017	0.00115337	0.0107801	Rps18
124.092	0.640596	0.197141	3.24943	0.00115636	0.0107991	Hist2h3c2
1922.23	-0.188377	0.0579899	-3.24844	0.0011604	0.0108278	Celf2
1110.49	0.231137	0.0712303	3.24493	0.00117481	0.0109532	Oser1
784.884	0.259195	0.0799041	3.24382	0.00117938	0.0109858	Gemin7
351.58	0.368969	0.113753	3.24361	0.00118027	0.0109858	Ttc12
1484.52	0.22931	0.0707392	3.24163	0.00118849	0.0110531	Tjp2
291.357	0.412975	0.127429	3.24082	0.00119185	0.0110752	Fbxo4
6982.58	-0.197223	0.0608744	-3.23983	0.00119601	0.0111047	Rpl34
3425.9	0.170305	0.0525789	3.23904	0.00119932	0.0111262	Nmt1
12852.5	0.153664	0.0474501	3.23844	0.00120184	0.0111403	Hmga1b
67.8188	0.827083	0.255424	3.23808	0.00120337	0.0111453	Adamts1
728.926	-0.275889	0.0852846	-3.23492	0.00121676	0.01126	Mapk8
2036.94	-0.195688	0.0605266	-3.23308	0.00122463	0.0113185	Atp2a3
495.664	0.324078	0.100242	3.23297	0.00122509	0.0113185	Mta3
504.937	-0.397761	0.123067	-3.23207	0.00122898	0.011345	Gbp7
360.405	0.360591	0.11159	3.23138	0.00123193	0.011363	Caskin2
2063.61	0.196283	0.060756	3.23068	0.00123496	0.0113816	Os9
2259.02	0.2551	0.079057	3.22679	0.00125189	0.0115281	Plin2
1542.41	-0.260445	0.0808994	-3.21937	0.00128474	0.0118209	Orc2
64.4952	0.840024	0.26097	3.21885	0.00128707	0.0118326	Tnc
5964.6	0.162458	0.0505064	3.21659	0.00129723	0.0119155	Bst2
5448.73	0.162159	0.0504168	3.21637	0.00129822	0.0119155	Txndc5
369.792	0.354202	0.110146	3.21576	0.00130098	0.0119288	Stk19
903.767	-0.243227	0.0756402	-3.21559	0.00130179	0.0119288	Mzt1
882.495	-0.254308	0.0790999	-3.21502	0.00130434	0.0119388	Retreg1
13014.6	-0.162508	0.0505498	-3.21481	0.00130531	0.0119388	H3f3b
2355.53	-0.182743	0.0568469	-3.21464	0.00130607	0.0119388	Pold1
25.804	1.34203	0.417526	3.21423	0.00130795	0.0119462	Hbegf
231.588	0.472844	0.147132	3.21373	0.00131021	0.0119571	Tubb2a
292.242	0.407222	0.126737	3.21312	0.001313	0.0119729	Limk1
77.1489	-0.805285	0.250645	-3.21285	0.00131424	0.0119744	F730043M19Rik
2536.64	-0.211642	0.0658971	-3.2117	0.0013195	0.0120126	Ppp3r1
417.768	-0.36457	0.113555	-3.21051	0.00132498	0.0120527	Fam126a
899.474	-0.255105	0.0794677	-3.21017	0.00132656	0.0120572	Ddx3y
1623.14	-0.206994	0.0644874	-3.20983	0.00132812	0.0120617	Cenpe
381.196	0.377848	0.117749	3.20893	0.0013323	0.0120899	Dffa
1179.78	-0.23916	0.0746515	-3.20368	0.00135683	0.0122945	Tada1
570.184	0.310591	0.0969497	3.20364	0.00135704	0.0122945	Pex6
80.5952	0.736553	0.22997	3.20282	0.0013609	0.0123195	Lrrc39
2985.72	-0.207346	0.0647471	-3.20239	0.00136291	0.0123277	Oas2
1029.85	-0.249208	0.077841	-3.2015	0.00136715	0.0123562	Armc1
809.644	0.257377	0.0804277	3.20011	0.00137376	0.0124059	Atg16l1
31.4249	-1.18058	0.369088	-3.19865	0.00138072	0.0124587	Cd300e
4479.24	-0.18607	0.0582317	-3.19535	0.00139662	0.0125921	Emilin2
16816.9	-0.136602	0.0427602	-3.19461	0.00140019	0.0126141	Ucp2
534.081	-0.324605	0.101645	-3.19352	0.00140552	0.0126446	Brca2
1821.4	-0.191325	0.0599115	-3.19345	0.00140583	0.0126446	Nab1
19.0707	1.50788	0.472402	3.19194	0.0014132	0.0126993	Oscar
3504.26	0.165306	0.0517919	3.19174	0.00141418	0.0126993	Hax1
1470.56	-0.206372	0.0646717	-3.19107	0.00141747	0.0127187	Gpaa1
1829.53	-0.197278	0.0618379	-3.19025	0.0014215	0.0127446	Ifrd2
1131.32	0.236155	0.0740921	3.18732	0.00143598	0.0128607	Mrpl54
402.714	-0.335471	0.105257	-3.18717	0.00143674	0.0128607	Lsp1
510.319	-0.314449	0.0987231	-3.18516	0.00144673	0.0129398	Mettl4
3296.06	0.169714	0.05333	3.18233	0.00146097	0.0130567	Mgat4b
1698.87	0.199402	0.0626652	3.18202	0.0014625	0.0130588	Micu2
115.588	-0.602644	0.189413	-3.18165	0.00146441	0.0130588	Bbs5
1532.68	-0.261768	0.0822757	-3.18159	0.00146469	0.0130588	Mad2l1
831.566	-0.351514	0.110566	-3.17921	0.00147678	0.0131532	Agmo
1216.4	0.246641	0.0775834	3.17904	0.00147763	0.0131532	Dbf4
1582.32	0.203133	0.0639181	3.17802	0.00148286	0.0131893	Trak2
14992.3	-0.151965	0.0478323	-3.17704	0.00148789	0.0132236	Mpeg1
816.875	-0.279964	0.0881298	-3.17673	0.00148946	0.0132271	Zhx1
251.537	-0.422737	0.133092	-3.17627	0.00149181	0.0132374	Kbtbd8
442.649	0.351913	0.110842	3.1749	0.00149889	0.0132897	Aph1c
656.224	-0.290602	0.091566	-3.17369	0.00150516	0.0133198	Rprd1a
1322.35	0.232146	0.0731474	3.17368	0.00150521	0.0133198	Rpusd4
1035.07	0.22902	0.072165	3.17356	0.00150584	0.0133198	Cdc25a
2021.16	-0.207604	0.0655587	-3.16669	0.00154187	0.0136278	Zfp638
270.858	-0.437586	0.138238	-3.16544	0.00154848	0.0136754	Sclt1
229.893	-0.437161	0.138215	-3.16291	0.00156201	0.013784	Slc25a40
7489.2	-0.161416	0.0510527	-3.16175	0.00156824	0.013821	Ap2m1
172.182	0.57549	0.182021	3.16167	0.00156866	0.013821	Fosl1
1652.41	0.196799	0.0622672	3.16056	0.00157466	0.0138629	Zfp622
654.992	-0.299336	0.0947906	-3.15786	0.00158931	0.0139799	Map3k2
555.669	0.307444	0.0973645	3.15766	0.00159043	0.0139799	Ulbp1
9387.3	-0.196736	0.06234	-3.15585	0.00160029	0.0140555	Naa50
2428.81	-0.174893	0.0554664	-3.15313	0.00161527	0.0141666	Hp1bp3
2771.55	-0.176082	0.0558483	-3.15287	0.00161675	0.0141666	Npepl1
1108.77	0.221728	0.0703346	3.15248	0.00161892	0.0141666	Wdr41
1608.19	0.219999	0.0697866	3.15245	0.00161908	0.0141666	Mrps34
334.602	0.379948	0.120526	3.15242	0.00161925	0.0141666	E2f5
728.707	-0.276689	0.0877958	-3.15151	0.0016243	0.0141996	Phc3
1464.58	-0.207225	0.0657949	-3.14955	0.0016352	0.0142753	Bicd2
1246.86	-0.258618	0.0821198	-3.14927	0.00163677	0.0142753	Srp54c
114.981	-0.62926	0.199815	-3.14922	0.00163709	0.0142753	Mospd1
1129	-0.255777	0.0812277	-3.14889	0.00163894	0.0142753	Cept1
343.923	0.357279	0.113465	3.14882	0.00163931	0.0142753	Sh2d3c
884.045	0.241354	0.0766703	3.14795	0.00164419	0.0143066	Rcbtb1
213.619	-0.446642	0.141933	-3.14685	0.00165037	0.0143493	Rubcnl
1705.33	0.20737	0.0659039	3.14655	0.0016521	0.0143532	Jade2
10.6338	2.10206	0.668286	3.14545	0.00165832	1	Xirp1
1522.08	-0.234877	0.0746785	-3.14517	0.00165988	0.0144096	Efr3a
811.809	-0.251458	0.0799664	-3.14455	0.00166343	0.0144292	Ndc80
943.571	-0.249336	0.0793101	-3.14381	0.00166761	0.0144544	Rpe
3708.93	0.176221	0.056079	3.14237	0.00167586	0.0145147	Psmd11
1452.97	0.214111	0.0681448	3.142	0.00167795	0.0145215	Ppp2r5d
2555.81	-0.191746	0.0610554	-3.14052	0.00168646	0.0145839	Eea1
1731.78	0.204581	0.0651474	3.14028	0.00168787	0.0145849	Slfn5
7689.76	0.153336	0.048839	3.13962	0.00169167	0.0146064	Alcam
4528.87	-0.152366	0.048538	-3.1391	0.0016947	0.0146213	Nadk
329.862	-0.41766	0.133111	-3.13768	0.00170289	0.0146807	Cysltr1
1554	0.216369	0.0689666	3.13729	0.00170515	0.0146889	Gla
3235.44	0.1878	0.0598757	3.13649	0.00170981	0.0147178	Jmjd1c
2987.16	0.187333	0.0597468	3.13545	0.00171589	0.0147588	Nudt3
4125.91	-0.185196	0.0590919	-3.13404	0.00172416	0.0148185	Azin1
626.508	-0.337192	0.107666	-3.13185	0.00173709	0.0149182	Rnf139
2832.08	-0.174368	0.0556914	-3.13097	0.0017423	0.0149515	Slc30a5
2614.88	-0.181466	0.0579629	-3.13073	0.00174373	0.0149523	Mib1
7995.58	-0.190589	0.0608933	-3.12988	0.0017488	0.0149844	Myh9
1556.9	-0.197769	0.0632026	-3.12912	0.0017533	0.0150115	Ncapd3
592.986	-0.28235	0.0902441	-3.12874	0.0017556	0.0150197	Kctd9
1723.1	-0.245681	0.0785376	-3.1282	0.00175881	0.0150271	Vps13b
597.685	-0.28358	0.0906543	-3.12814	0.00175914	0.0150271	Ap5m1
364.848	0.344433	0.110119	3.12781	0.00176113	0.0150326	Aven
528.859	-0.293941	0.0940886	-3.12409	0.00178355	0.015206	Tmem68
368.522	0.344609	0.11031	3.12399	0.00178416	0.015206	Nbdy
2678.61	-0.189324	0.0606258	-3.12283	0.00179119	0.0152528	Sipa1
2970.7	0.167476	0.0536327	3.12264	0.00179236	0.0152528	Ensa
1291.62	-0.21582	0.069127	-3.12208	0.00179577	0.0152702	Phf8
1054.09	-0.227149	0.0727801	-3.12103	0.00180218	0.0152992	Ccm2
900.359	0.252985	0.0810611	3.12091	0.00180293	0.0152992	Zbtb4
1912.78	0.187159	0.0599706	3.12085	0.00180328	0.0152992	Atp6v0a2
993.99	-0.303459	0.097249	-3.12043	0.00180586	0.0153095	Snrpe
8580.82	0.143603	0.0460633	3.11752	0.00182378	0.0154497	Cd72
190.734	-0.52706	0.169083	-3.11716	0.00182601	0.015457	Cd300lf
738.061	0.284522	0.0913829	3.11351	0.00184876	0.0156378	Lnx2
809.295	0.272122	0.0874083	3.11323	0.00185055	0.0156411	Bcl9
944.177	-0.232504	0.0746889	-3.11296	0.00185221	0.0156433	Cdc73
3475.69	-0.161609	0.0519398	-3.11147	0.00186161	0.0157109	Topbp1
24.8225	1.41451	0.454926	3.10931	0.00187523	0.015814	Gm47766
17124.4	-0.14788	0.0475779	-3.10817	0.00188247	0.0158631	Rps15
1242.48	0.23169	0.0745663	3.10717	0.00188887	0.0159051	Fyttd1
1872.96	-0.214554	0.0690692	-3.10637	0.00189401	0.0159364	Slc35a3
2699.29	-0.185893	0.0598608	-3.10542	0.00190008	0.0159755	Uhmk1
3144.15	-0.168263	0.0542007	-3.10445	0.00190636	0.0160163	Usp9x
1683.06	0.19639	0.0632665	3.10417	0.00190815	0.0160193	Tmem214
920.759	0.229644	0.073997	3.10343	0.00191291	0.0160472	Ppp1r37
2849.57	0.161837	0.0521808	3.10147	0.00192561	0.0161417	Lrrc41
1644.56	-0.18859	0.0608239	-3.10059	0.00193138	0.016178	Reep3
4034.59	-0.165607	0.0534186	-3.10018	0.00193402	0.016188	Sdf2l1
242.949	0.444017	0.1436	3.09205	0.00198781	0.016621	Nckap1
469.593	0.32539	0.105239	3.09191	0.00198871	0.016621	Zfp771
361.835	-0.345629	0.111886	-3.08911	0.00200758	0.0167662	Dpysl2
2712.83	-0.164223	0.0532032	-3.08672	0.00202381	0.0168792	Tlr2
8174.23	-0.158199	0.0512524	-3.08667	0.00202412	0.0168792	Ifi44
5443.02	0.152837	0.0495235	3.08615	0.00202764	0.016896	Soat1
1749.4	0.203455	0.0659418	3.08537	0.00203297	0.0169272	Speg
927.736	-0.229102	0.0742591	-3.08516	0.0020344	0.0169272	Ralgds
1810.89	0.196765	0.0638073	3.08374	0.00204417	0.0169958	Smg7
141.486	-0.529917	0.171908	-3.08256	0.0020523	0.0170455	Ggh
10051.5	-0.160263	0.0519958	-3.08224	0.00205452	0.0170455	Capza1
256.664	0.417024	0.1353	3.08221	0.0020547	0.0170455	Slc25a43
5679.15	-0.172818	0.0560785	-3.08172	0.0020581	0.0170611	Nars
542.701	0.340863	0.110726	3.07842	0.00208099	0.0172261	Dst
1081.07	0.22807	0.0740892	3.07831	0.00208178	0.0172261	Mllt11
1123.87	0.247272	0.0803303	3.07819	0.00208262	0.0172261	Tiparp
2029.81	0.175882	0.0571642	3.07678	0.00209247	0.0172701	Fxr2
17893.3	0.129672	0.0421455	3.07678	0.00209253	0.0172701	Ctsz
1618.53	0.195773	0.0636294	3.07677	0.00209255	0.0172701	Cwc15
2020.62	-0.182026	0.0591746	-3.07609	0.00209734	0.0172969	Gpd1l
179.911	0.515064	0.167539	3.0743	0.00210998	0.0173883	Smim3
243.688	-0.419658	0.136516	-3.07405	0.00211174	0.0173901	Cdc14a
11961.7	-0.132438	0.0430861	-3.0738	0.0021135	0.0173918	Caprin1
941.532	-0.240795	0.0783793	-3.07217	0.00212506	0.0174741	Echs1
1057.13	-0.236836	0.0771123	-3.07132	0.00213115	0.0175114	Pwwp3a
663.166	0.282519	0.0920343	3.06971	0.00214267	0.0175931	Pvr
9.45762	2.32478	0.757565	3.06876	0.00214952	1	Gm10501
1255.93	0.213184	0.0695149	3.06673	0.00216414	0.0177564	Golt1b
1327.34	0.204273	0.0666564	3.06457	0.00217981	0.0178719	Ppic
5146.75	-0.183859	0.0600015	-3.06424	0.00218222	0.0178785	Plxnd1
1412.09	-0.232456	0.0758726	-3.06377	0.0021857	0.017894	Hacd3
886.517	-0.23073	0.0753222	-3.06324	0.00218951	0.0179121	Ttc7b
4193.13	-0.152282	0.049718	-3.06292	0.0021919	0.0179187	Mfsd1
1016.98	-0.221812	0.0724727	-3.06063	0.0022087	0.0180428	Dtl
334.795	0.357262	0.116738	3.06037	0.00221063	0.0180454	St3gal3
1398.53	0.250564	0.0818837	3.05999	0.00221342	0.0180551	Syne1
1690.88	0.205776	0.067258	3.05951	0.00221701	0.0180712	Srf
25.7368	-1.30646	0.427127	-3.05871	0.00222291	0.0181061	Klhl33
1487.74	0.232373	0.0760128	3.05703	0.00223545	0.018195	Marcksl1
51.4365	0.855486	0.280061	3.05464	0.00225329	0.0183269	Rhou
3935.64	-0.16849	0.0551747	-3.05375	0.00226	0.0183682	Srebf1
675.183	0.266564	0.0873058	3.05322	0.00226397	0.0183872	X2410131K14Rik
894.915	0.28138	0.0921955	3.052	0.00227325	0.0184492	Mark4
5459.81	-0.207879	0.0681368	-3.05092	0.00228145	0.0184895	Rpl36a
2466.28	0.185038	0.0606502	3.05091	0.00228152	0.0184895	Lman1
686.726	0.255744	0.0838441	3.05024	0.00228661	0.0185059	Prdm4
1570.64	0.210004	0.068853	3.05003	0.00228816	0.0185059	Ado
919.412	0.271043	0.0888667	3.04999	0.00228849	0.0185059	Rassf1
3477.08	0.166846	0.0547343	3.04829	0.0023015	0.0185977	Slc3a2
288.403	-0.381418	0.125143	-3.04787	0.00230471	0.0186102	Rap2a
2878.95	0.182314	0.0598249	3.04746	0.00230783	0.0186221	Kcnn4
561.633	0.283	0.0928994	3.0463	0.00231676	0.0186807	Nbn
542.285	0.320042	0.105094	3.04529	0.00232458	0.0187302	Dnttip1
5284.77	-0.141135	0.04635	-3.04498	0.00232692	0.0187356	Itm2b
7208.3	0.203624	0.0668842	3.04443	0.0023312	0.0187539	Tfrc
989.872	-0.255986	0.0840882	-3.04426	0.00233254	0.0187539	Tmem167
476.321	-0.303518	0.0997137	-3.0439	0.00233535	0.0187631	Epc2
3115.28	0.198342	0.0651663	3.04363	0.00233743	0.0187664	Sdc3
22.7442	1.30904	0.430305	3.04212	0.00234918	0.0188472	X2010300C02Rik
1215.05	-0.211144	0.0694201	-3.04154	0.00235373	0.0188702	Pofut1
19046.7	-0.122366	0.0402813	-3.03779	0.00238322	0.019093	Eef1g
57.1379	-0.843171	0.277755	-3.03566	0.00240006	0.0192142	Gm6710
1597.17	-0.187975	0.0619299	-3.03529	0.00240306	0.0192187	Il6ra
658.484	-0.270664	0.089176	-3.03516	0.00240405	0.0192187	Hltf
3518.88	0.154912	0.051081	3.03267	0.00242403	0.0193646	Map2k2
2344.79	-0.17456	0.0575651	-3.0324	0.00242619	0.0193681	Scrib
575.079	-0.285826	0.0942792	-3.03169	0.00243188	0.0193997	Ncoa7
2411.71	0.190478	0.06284	3.03116	0.00243618	0.0194201	Slc44a2
7912.86	-0.141417	0.0466581	-3.03092	0.00243808	0.0194215	Adcy7
699.62	-0.264945	0.0874505	-3.02966	0.00244828	0.0194889	Ttc9c
4105.24	-0.167096	0.0551898	-3.02766	0.00246457	0.0196047	Zfp91
1915.24	0.17973	0.0594061	3.02545	0.00248266	0.0197346	Ebna1bp2
904.409	-0.234939	0.0777382	-3.02218	0.00250962	0.0199282	Papss1
916.219	-0.248442	0.0822094	-3.02206	0.00251057	0.0199282	C330007P06Rik
701.14	0.3033	0.1004	3.02093	0.00252003	0.0199892	Hnrnph3
121.471	0.603909	0.199946	3.02036	0.00252473	0.0200114	Map1lc3a
614.387	0.29311	0.0970511	3.02016	0.0025264	0.0200114	Nr2c2ap
1754.74	0.206226	0.0682947	3.01964	0.00253073	0.0200315	Lpcat1
4846.16	-0.169213	0.0560766	-3.01752	0.00254849	0.0201475	Spcs3
23.8199	1.33533	0.442535	3.01747	0.00254898	0.0201475	Fscn1
1337.62	-0.245104	0.0812632	-3.01617	0.00255988	0.0202194	Cisd1
138.817	0.564276	0.18712	3.01559	0.00256484	0.0202444	Tafa3
1143.09	-0.216439	0.0717855	-3.01507	0.00256917	0.0202643	Rap2c
981.167	0.273352	0.0906771	3.01457	0.00257344	0.0202837	Apol9a
4873.63	0.202582	0.0672513	3.0123	0.00259272	0.0204213	Lgals1
2257.77	-0.236118	0.0784259	-3.01072	0.00260632	0.020514	Hat1
1121.44	0.240503	0.0799221	3.00922	0.00261921	0.020601	Urm1
726.258	0.250666	0.0833129	3.00873	0.00262341	0.0206196	Emc1
578.244	-0.272621	0.0906328	-3.00797	0.00263	0.0206569	Slc30a4
10.9643	2.02112	0.671949	3.00784	0.00263109	1	Gm21860
411.03	0.316052	0.105089	3.00747	0.00263436	0.0206767	Napepld
1534.76	0.198002	0.0658677	3.00606	0.00264656	0.0207579	Cd82
1755.29	-0.191276	0.0636548	-3.00489	0.00265673	0.0208231	Pign
19265.1	-0.147979	0.0492657	-3.00369	0.00266729	0.0208814	Rpl10a
1216.88	0.261815	0.0871684	3.00355	0.00266849	0.0208814	Slc11a2
2091.9	-0.17562	0.0584734	-3.00341	0.00266975	0.0208814	Nup210
391.635	-0.324356	0.108098	-3.00058	0.00269469	0.0210617	Enox2
1324.1	-0.197923	0.0659855	-2.99949	0.00270433	0.0211224	Rap1gds1
2164.06	0.183049	0.0610572	2.998	0.00271762	0.0212005	Vti1b
653.698	-0.275291	0.0918269	-2.99794	0.00271811	0.0212005	Orc4
979.32	-0.228314	0.0761838	-2.99689	0.00272753	0.0212592	Camk1d
25.5899	1.2537	0.41885	2.99319	0.00276073	0.0214928	Adcy3
371.946	0.361117	0.120649	2.99313	0.00276133	0.0214928	Gpatch3
1161.09	0.212945	0.0711877	2.99131	0.0027778	0.0216059	Ppt2
2116.45	0.180518	0.0603556	2.99091	0.00278149	0.0216152	Neu1
1589.48	-0.192536	0.0643771	-2.99076	0.00278284	0.0216152	Thoc2
939.356	0.286982	0.0959742	2.9902	0.00278794	0.0216296	Yrdc
32777.9	-0.449627	0.15037	-2.99013	0.00278856	0.0216296	mt.Nd4
887.81	-0.239361	0.0800707	-2.98938	0.00279547	0.0216683	Abcc4
1041.03	-0.229888	0.07691	-2.98905	0.00279847	0.0216765	Slc25a36
5657.12	-0.176375	0.0590195	-2.98842	0.00280421	0.0216919	Srsf3
7626.98	-0.197709	0.0661587	-2.98841	0.00280433	0.0216919	Nap1l1
1120.38	0.206845	0.0692328	2.98767	0.00281111	0.0217294	Zfp664
1203.16	0.20646	0.069148	2.98578	0.0028286	0.0218496	Msrb1
610.292	-0.27508	0.0922729	-2.98115	0.00287163	0.0221667	Zfp26
594.213	-0.275142	0.0923039	-2.98083	0.00287466	0.022174	X6030458C11Rik
717.446	0.254331	0.0853279	2.98063	0.00287654	0.022174	Urgcp
3033.65	-0.19752	0.0662735	-2.98038	0.00287892	0.0221772	Lars
185.577	0.474617	0.159319	2.97904	0.0028915	0.0222588	Zbtb42
996.758	0.245825	0.0825596	2.97755	0.00290565	0.0223524	Jdp2
846.427	-0.2629	0.0883024	-2.97726	0.00290834	0.0223577	Nadk2
498.11	0.294613	0.098987	2.97628	0.00291772	0.0224145	Epn2
21028.8	-0.163514	0.0549701	-2.9746	0.00293371	0.0225219	Rpl5
430.179	0.411031	0.13824	2.97332	0.002946	0.0226008	Clec4a2
5668.62	0.147786	0.0497607	2.96993	0.00297864	0.0228356	Fads1
6189.16	0.160098	0.053912	2.96962	0.00298168	0.0228433	Atp6v0b
4916.11	0.153547	0.051712	2.96928	0.00298502	0.0228532	Ctsl
1043.99	-0.27738	0.0934304	-2.96884	0.00298923	0.0228548	Ubac2
23.8777	1.32072	0.44492	2.96843	0.00299321	0.0228548	Smo
3116.89	-0.166591	0.0561212	-2.96842	0.00299336	0.0228548	Dld
1506.45	0.195777	0.0659532	2.96842	0.00299338	0.0228548	Mak16
385.352	-0.31405	0.10582	-2.96778	0.00299959	0.0228867	Rnf138
25.7907	1.22593	0.413109	2.96756	0.00300169	0.0228871	Hid1
1322.1	0.217824	0.0734493	2.96563	0.00302063	0.0230159	Lsm12
209.64	-0.414256	0.139701	-2.96531	0.00302376	0.0230241	Acvr2a
256.769	0.423966	0.143082	2.96311	0.0030455	0.0231739	Dmwd
745.778	0.250296	0.0845037	2.96195	0.00305697	0.0232454	Slc17a5
334.492	0.360008	0.121562	2.96152	0.00306122	0.023262	Trip10
678.561	0.282634	0.0954631	2.96066	0.00306981	0.0233115	Akip1
3255.7	-0.149802	0.0506021	-2.96039	0.00307246	0.0233158	Gps1
235.828	0.433611	0.146557	2.95865	0.00308986	0.023432	Epop
2583.22	-0.169528	0.0573156	-2.9578	0.00309844	0.0234812	Prkcd
3289.15	-0.154776	0.052399	-2.9538	0.00313886	0.0237714	Cyb5r3
831.015	0.232839	0.0789344	2.94978	0.00318005	0.0240671	Blcap
450.828	0.319797	0.10843	2.94934	0.00318448	0.0240844	Fars2
21555.9	-0.412981	0.140052	-2.94876	0.00319049	0.0241106	mt.Nd2
592.083	-0.274042	0.0929399	-2.94859	0.00319225	0.0241106	Zranb1
20227.5	-0.130959	0.0444189	-2.94826	0.00319564	0.02412	Rpl7
70.7778	0.772883	0.262173	2.94798	0.00319853	0.0241255	Spire2
959.185	-0.22691	0.0769811	-2.9476	0.00320246	0.024139	Rmnd5a
8079.38	-0.133564	0.0453168	-2.94734	0.00320517	0.0241432	Rpn2
823.585	-0.248815	0.0844362	-2.94679	0.00321096	0.0241706	Tsnax
3533.12	-0.151592	0.0514502	-2.94638	0.00321522	0.0241864	Tmem123
1573.97	-0.194939	0.0661698	-2.94604	0.00321868	0.0241962	Luzp1
1410.53	-0.211213	0.071816	-2.94103	0.00327123	0.0245747	Rnf7
694.172	0.246641	0.0839235	2.93888	0.003294	0.0247293	Rnf34
3221.81	-0.208642	0.0710034	-2.93848	0.00329829	0.0247449	Nme1
325.172	0.410079	0.139611	2.93729	0.00331094	0.0248232	Pim1
253.369	-0.392865	0.133783	-2.93659	0.00331839	0.0248624	Ago4
1396	-0.213664	0.0727723	-2.93606	0.00332407	0.0248883	Gcat
1601.75	0.195545	0.0666389	2.9344	0.00334194	0.0250054	Mrps7
100.681	-0.693061	0.236306	-2.9329	0.00335812	0.0251098	Sft2d3
2407.16	-0.162354	0.0553907	-2.93108	0.0033779	0.0252408	Trmt2a
3038.1	-0.156697	0.0534891	-2.92952	0.00339484	0.0253506	Copb1
2550.39	0.160485	0.0547945	2.92885	0.00340222	0.0253887	Got1
3962.68	-0.159803	0.0545788	-2.92794	0.00341219	0.0254462	Cse1l
5476.09	0.174558	0.0596388	2.92692	0.00342333	0.0255087	Psmb6
1818.79	-0.200534	0.0685175	-2.92676	0.00342512	0.0255087	Lamtor2
1079.43	0.272902	0.0932696	2.92595	0.00343402	0.025558	X0610012G03Rik
670.332	-0.250831	0.0857397	-2.9255	0.00343906	0.02557	Lmo4
2122.85	-0.172712	0.0590388	-2.9254	0.00344019	0.02557	Prc1
8650.04	0.135078	0.0462085	2.92324	0.00346414	0.025731	Rab7
170.036	-0.451934	0.154614	-2.92298	0.00346696	0.0257349	Mblac2
1150.76	0.232974	0.079711	2.92273	0.00346979	0.0257388	Gm47283
689.862	-0.261581	0.0895465	-2.92117	0.00348715	0.0258506	Dpy19l4
176.76	0.451875	0.154758	2.91988	0.00350168	0.025925	Dock6
267.091	-0.376732	0.12903	-2.91974	0.00350325	0.025925	Slc25a15
206.179	-0.435909	0.149301	-2.91966	0.00350413	0.025925	Gpr65
3895.43	-0.151019	0.0517356	-2.91904	0.00351109	0.0259594	Myo1c
123.778	0.547059	0.187551	2.91685	0.00353588	0.0261238	C1ra
385.723	0.314506	0.107831	2.91666	0.00353799	0.0261238	Cmtr2
1390.13	0.187401	0.0642594	2.91633	0.00354178	0.0261346	Ppm1h
594.27	0.295135	0.101228	2.91555	0.0035506	0.0261811	Slc31a2
1418.06	-0.192547	0.0660455	-2.91536	0.00355275	0.0261811	Ect2
2046.55	-0.200424	0.0687529	-2.91514	0.00355534	0.026183	Creld2
453.816	-0.300874	0.103278	-2.91323	0.0035771	0.0263259	Zfyve16
534.442	-0.280761	0.0964094	-2.91218	0.00358921	0.0263977	Kifap3
696.359	-0.240128	0.0824855	-2.91116	0.00360092	0.0264665	Sptlc1
2610.87	0.155887	0.0535855	2.90914	0.0036243	0.0266209	Nub1
427.932	-0.321042	0.110367	-2.90886	0.00362753	0.0266272	Zfp654
509.9	-0.293589	0.100944	-2.90843	0.00363253	0.0266464	Cdk19
672.325	0.256846	0.0883173	2.90822	0.00363489	0.0266464	Med29
558.542	-0.27621	0.0950128	-2.90709	0.00364812	0.0267259	Susd3
1407.49	0.219864	0.0756363	2.90686	0.00365075	0.0267277	Ppil2
394.076	0.323073	0.111162	2.90632	0.0036571	0.0267567	Tyw5
989.614	-0.21116	0.0726744	-2.90556	0.00366594	0.0268039	Fli1
325.348	0.331127	0.113985	2.90502	0.0036723	0.0268329	Klf9
940.232	-0.225854	0.0777618	-2.90443	0.00367917	0.0268517	Pja2
59.6082	0.773151	0.2662	2.90439	0.00367966	0.0268517	Zc3h12d
800.727	-0.259314	0.089315	-2.90336	0.00369181	0.0269228	Zfp292
633.49	-0.281073	0.0968269	-2.90284	0.00369794	0.0269425	Zfp62
737.608	-0.254115	0.0875436	-2.90273	0.00369931	0.0269425	Cdkn1b
1536.32	-0.228615	0.078795	-2.90139	0.00371513	0.0270402	Sp3
635.613	0.252843	0.0871759	2.90037	0.00372721	0.0271105	Sh3pxd2a
903.551	-0.221256	0.0763448	-2.89812	0.00375407	0.0272747	Wwp1
8343.03	0.137539	0.0474588	2.89807	0.00375465	0.0272747	Atp1b3
608.682	0.265498	0.0916715	2.89619	0.00377724	0.0274211	Ngrn
1038.85	-0.238262	0.082317	-2.89445	0.00379828	0.027556	Cep295
1102.88	0.216092	0.0746632	2.89422	0.003801	0.0275578	Abcf3
4009.68	0.145882	0.0504405	2.89216	0.00382597	0.027721	Gna13
1268.6	-0.200626	0.0693793	-2.89173	0.00383129	0.0277416	Tmem168
1011.21	0.229057	0.0792367	2.8908	0.00384268	0.0278061	Pdcd5
1277.33	0.194486	0.0673009	2.88979	0.00385495	0.0278709	H2.M3
120.228	-0.562925	0.194817	-2.8895	0.00385849	0.0278709	Gm38414
5448.02	0.133653	0.0462555	2.88946	0.00385908	0.0278709	Tcf25
1637.81	-0.194609	0.0673592	-2.88913	0.00386312	0.0278821	Wdr7
372.834	-0.309481	0.107182	-2.88745	0.00388381	0.0280134	Hdac10
908.291	-0.265556	0.0920909	-2.88363	0.00393115	0.0283366	Spc25
681.126	0.278424	0.0965667	2.88323	0.00393619	0.0283525	Mrpl34
173.037	-0.451863	0.156731	-2.88305	0.00393841	0.0283525	Gna15
318.887	-0.348551	0.120936	-2.88211	0.0039502	0.0284192	Deptor
1067.29	0.252833	0.0877884	2.88002	0.00397645	0.0285897	Atp5md
33.7548	0.99508	0.34577	2.87787	0.00400372	0.0287672	Gpr157
1936.86	-0.169692	0.0589817	-2.87703	0.00401442	0.0288257	Mast3
1505.56	-0.185846	0.0646045	-2.87668	0.00401884	0.0288389	Abcd1
2083.55	0.167229	0.0581581	2.87542	0.00403485	0.0289309	Sumf1
2342.25	-0.164053	0.0570564	-2.87527	0.00403682	0.0289309	Hdac5
1183.17	0.210474	0.0732224	2.87444	0.0040474	0.0289883	Ints4
671.478	-0.259159	0.0901784	-2.87385	0.00405502	0.0290243	Agtpbp1
2220.23	0.164173	0.0571485	2.87274	0.00406927	0.0291077	Tmem97
542.957	-0.299922	0.104471	-2.87086	0.00409354	0.0292544	Kif18a
207.286	-0.401343	0.139804	-2.87075	0.00409499	0.0292544	Fam122b
431.116	-0.305055	0.106313	-2.86941	0.00411233	0.0293596	Mastl
373.827	0.346558	0.120794	2.869	0.00411776	0.0293796	Sertad1
3603.79	-0.141628	0.0493763	-2.86834	0.00412636	0.0294223	Bub1b
553.06	0.348738	0.121655	2.86661	0.00414896	0.0295647	Atp5k
940.591	-0.241319	0.0842879	-2.86303	0.00419604	0.0298803	Ube2q2
898.956	-0.235308	0.0821939	-2.86284	0.00419859	0.0298803	Fignl1
3333.14	0.163857	0.0572418	2.86255	0.00420253	0.0298894	Abcc1
1662.99	-0.193468	0.0675998	-2.86196	0.00421025	0.0299051	Sacm1l
946.895	0.219524	0.0767053	2.86192	0.00421086	0.0299051	Sec11a
3393.01	-0.147191	0.0514335	-2.86178	0.00421273	0.0299051	Mcm4
2289.43	-0.1708	0.0597346	-2.85931	0.00424566	0.0301198	Usp34
11311	0.13341	0.0466798	2.85797	0.00426362	0.030228	Actn4
3569.49	-0.166336	0.058208	-2.85762	0.00426826	0.0302306	Myo7a
2241.41	-0.161109	0.0563803	-2.85754	0.00426938	0.0302306	Smdt1
731.986	-0.242757	0.0850149	-2.85546	0.00429748	0.0304104	C2cd5
887.271	-0.219566	0.0769125	-2.85475	0.00430703	0.0304588	Ubr1
1251.6	0.196997	0.0690224	2.85411	0.00431583	0.0305018	Rnf181
2447.09	-0.15771	0.0552748	-2.8532	0.00432807	0.030569	Stk4
458.158	0.310031	0.108734	2.85127	0.00435454	0.0307367	Zxdc
3.62605	4.25562	1.49258	2.85118	0.00435572	1	Gm15726
1403.78	-0.202807	0.0711344	-2.85104	0.00435763	0.0307391	Cnot7
704.648	-0.24699	0.0866653	-2.84993	0.00437287	0.0308272	Shmt1
16667.4	0.137911	0.0484005	2.84938	0.00438046	0.0308613	Atp6v1a
991.256	-0.217157	0.0762293	-2.84874	0.0043893	0.0309042	Vezf1
1024.03	-0.206768	0.0725952	-2.84823	0.00439632	0.0309342	Nmral1
359.168	0.327256	0.114942	2.84714	0.00441142	0.031021	Stac2
16475.6	0.162271	0.0569989	2.84692	0.00441449	0.0310231	Ubc
536.251	-0.273219	0.0960453	-2.84469	0.0044455	0.0312215	Zfp397
2524.02	0.160452	0.0564576	2.842	0.00448318	0.0314499	Slain2
449.143	0.285165	0.100341	2.84197	0.00448364	0.0314499	Zcchc4
1115.62	0.226547	0.0797433	2.84095	0.0044979	0.0315303	D8Ertd738e
1639.23	0.190365	0.0670345	2.83981	0.00451408	0.031624	Rnasek
694.929	-0.254324	0.0896494	-2.83688	0.00455574	0.0318958	Usp37
9349.9	0.119506	0.0421319	2.83647	0.00456158	0.0319016	G3bp1
254.768	0.390122	0.13754	2.83642	0.00456224	0.0319016	Vopp1
1114.65	0.216649	0.0764081	2.83541	0.00457664	0.0319715	Anxa11
63.2242	-0.773081	0.272661	-2.83532	0.00457794	0.0319715	Hvcn1
692.907	0.274315	0.0967629	2.83492	0.00458378	0.0319879	Arhgap31
443.235	-0.29627	0.104524	-2.83448	0.00459005	0.0319879	Ccdc34
3196.26	0.156024	0.0550466	2.8344	0.00459119	0.0319879	Samm50
352.313	0.334387	0.117976	2.83436	0.0045917	0.0319879	Dnajc30
2911.64	-0.164797	0.0581495	-2.83403	0.00459657	0.032002	Sept11
740.538	0.233633	0.0824843	2.83246	0.00461915	0.0321392	Mgat5
796.27	0.264303	0.0933214	2.83218	0.00462314	0.0321447	Slc30a1
5176.88	-0.129557	0.0457474	-2.83201	0.00462568	0.0321447	Ddost
1566.86	-0.203597	0.0719168	-2.83101	0.00464014	0.0322053	X4833439L19Rik
535.21	-0.261978	0.0925451	-2.83081	0.00464304	0.0322053	Plgrkt
2725.61	-0.163854	0.0578841	-2.83072	0.00464433	0.0322053	Pafah1b1
540.818	0.265865	0.0939247	2.83061	0.00464588	0.0322053	Faap24
2727	-0.149483	0.05282	-2.83005	0.0046541	0.0322424	Sbno1
1421	-0.179233	0.0633531	-2.82911	0.00466775	0.0323	Pcif1
1455.32	0.227465	0.0804025	2.82908	0.00466817	0.0323	Ifi35
73.8841	0.675246	0.238721	2.8286	0.00467524	0.0323289	Ryr1
1773.39	-0.183721	0.0649951	-2.82669	0.00470316	0.0325019	Eif3j1
141.467	0.522138	0.184761	2.82602	0.00471306	0.0325503	Xpa
6288.9	-0.129443	0.0458123	-2.82551	0.00472057	0.0325821	Tmed10
573.645	-0.260608	0.0922746	-2.82427	0.00473881	0.0326879	Nemp1
7253.32	-0.133728	0.0474367	-2.81909	0.00481596	0.0331996	Acly
1359.09	-0.203171	0.0721749	-2.81498	0.00487804	0.0336069	Taf1
1796.51	-0.187265	0.0665343	-2.81456	0.00488447	0.0336184	Pcnp
1849.08	0.183604	0.0652355	2.81448	0.00488569	0.0336184	Abhd17a
1837.89	-0.203499	0.0723376	-2.81318	0.00490538	0.0337331	Gmps
349.865	0.32298	0.114883	2.81139	0.00493273	0.0339004	Cdc42bpg
818.11	-0.219528	0.0781013	-2.81081	0.00494164	0.0339409	Nr2c2
1364.91	-0.205019	0.0729595	-2.81004	0.00495347	0.0340013	Vma21
633.664	0.262582	0.0934678	2.80933	0.00496448	0.034056	Cbr1
2279.13	0.179048	0.063744	2.80886	0.00497175	0.0340851	Cdc34
29.4911	-1.0953	0.390026	-2.80829	0.00498059	0.0341248	Wfdc17
590.968	-0.255071	0.0908419	-2.80786	0.00498722	0.0341493	Atad5
180.337	0.451715	0.160986	2.80593	0.00501721	0.0343337	Mpzl1
845.522	0.263311	0.0938598	2.80536	0.00502603	0.0343731	Sik2
519.494	-0.277076	0.0987946	-2.80457	0.00503845	0.0344371	E2f2
104.979	0.575554	0.205256	2.80408	0.00504603	0.0344679	H2.Q1
2686.89	-0.186948	0.0666764	-2.80381	0.00505032	0.0344694	Lcp2
4261.38	-0.148648	0.0530191	-2.80367	0.0050524	0.0344694	Mcm7
2278.23	-0.191311	0.0682618	-2.80261	0.00506902	0.0345618	Adam9
28.4562	1.08658	0.387974	2.80065	0.00509999	0.0347518	Gprc5a
717.043	0.26214	0.0936137	2.80023	0.0051066	0.0347757	Klf16
24.5592	1.15755	0.413413	2.79998	0.00511061	0.0347819	Gm17484
1108	-0.199697	0.071327	-2.79974	0.00511435	0.0347863	Fbxo3
1229.83	-0.199184	0.0712016	-2.79747	0.00515049	0.0350108	Herc4
1362.14	0.202713	0.072478	2.79689	0.00515964	0.0350518	Timm17a
335.403	-0.331775	0.118661	-2.796	0.00517396	0.0351278	Ebi3
635.142	0.248383	0.0888777	2.79466	0.00519548	0.0352407	Mettl1
1979.03	-0.1893	0.0677405	-2.79449	0.00519809	0.0352407	Slc25a10
339.951	0.318407	0.113946	2.79438	0.00520001	0.0352407	Gpr68
505.049	0.28782	0.103039	2.79331	0.0052171	0.0353329	Mocs3
49.1183	-0.82281	0.294583	-2.79314	0.00521991	0.0353329	Hdc
1275.02	-0.206776	0.0740539	-2.79224	0.00523438	0.0354094	Fnip1
1774.44	0.189934	0.068067	2.7904	0.00526428	0.0355857	Rtf2
3377.09	0.167399	0.0599943	2.79025	0.00526679	0.0355857	Usf2
753.025	0.240964	0.0863863	2.78938	0.00528089	0.0356595	Bcl2a1d
425.023	0.293695	0.10536	2.78754	0.00531102	0.0358011	Hs1bp3
964.235	0.203627	0.0730521	2.78742	0.0053129	0.0358011	Aar2
282.212	-0.351256	0.126021	-2.78729	0.00531506	0.0358011	Gm7072
11120.6	-0.19531	0.0700749	-2.78716	0.00531718	0.0358011	Fasn
1174.55	-0.216627	0.0777293	-2.78694	0.00532087	0.0358011	Dhfr
1229.1	-0.200612	0.0719833	-2.78693	0.00532101	0.0358011	Rab11fip5
1001.94	-0.2089	0.0749707	-2.78643	0.00532921	0.0358348	Copg2
541.056	0.26615	0.0955284	2.78608	0.0053349	0.0358515	Slc37a3
130.644	-0.493544	0.177161	-2.78584	0.00533884	0.0358566	Gm42893
1054.95	0.205547	0.0738046	2.78501	0.00535256	0.0359272	Vegfb
26465.5	-0.1186	0.0426081	-2.78351	0.00537747	0.0360728	Rpl13
719.199	-0.269584	0.0968619	-2.78318	0.00538296	0.0360881	Gm4070
558.103	0.266614	0.095817	2.78253	0.00539368	0.0361383	Bod1
166.106	-0.43657	0.156959	-2.78142	0.0054121	0.0362231	Atp9a
286.567	-0.347133	0.124806	-2.78138	0.0054128	0.0362231	Bcl2
1289.66	0.192942	0.0694022	2.78006	0.00543494	0.0363496	Gpatch4
5832.76	0.172126	0.0619301	2.77937	0.0054465	0.0364052	Ago2
161.572	-0.45109	0.162398	-2.77767	0.00547494	0.036547	Zfp597
530.254	0.271963	0.0979115	2.77764	0.00547546	0.036547	Prkx
1641.87	0.178726	0.0643472	2.77752	0.00547748	0.036547	Arap3
929.297	0.222031	0.0799501	2.77712	0.00548422	0.0365702	Zfp36
1705.44	-0.187541	0.0675663	-2.77567	0.00550885	0.0367126	Mbtps2
506.816	-0.288608	0.104056	-2.77359	0.00554418	0.036905	Zfp266
844.271	-0.246655	0.0889301	-2.77358	0.00554431	0.036905	Dcun1d1
3018.3	0.151615	0.0547112	2.77119	0.00558511	0.0371546	Nutf2
7422.72	-0.142598	0.0514643	-2.77081	0.00559164	0.0371759	Dhx9
398.901	-0.29562	0.106712	-2.77026	0.00560109	0.0372167	Heca
1185.82	-0.213998	0.0773274	-2.76743	0.00565008	0.03752	Paxip1
378.886	-0.314508	0.113674	-2.76676	0.00566167	0.0375526	Haus2
2229.67	0.170078	0.0614721	2.76676	0.00566168	0.0375526	Tes
2431.83	-0.160264	0.0579472	-2.76569	0.00568033	0.037654	Trim44
514.467	0.274692	0.0993337	2.76535	0.00568622	0.0376708	Dedd2
666.152	0.242795	0.0878218	2.76463	0.00569869	0.0377311	Exoc6b
116.716	0.626135	0.226544	2.76385	0.00571238	0.0377994	Tspan10
302.165	0.329214	0.119179	2.76235	0.00573876	0.0379516	Tuft1
2310.27	0.185325	0.0671052	2.76171	0.00574994	0.0380031	Abl2
302.302	0.338972	0.122788	2.76063	0.005769	0.0381067	Arfgap3
17.0957	-1.35937	0.492737	-2.75881	0.0058012	0.0382968	Pla2g4b
2774.33	-0.173195	0.0628625	-2.75515	0.00586657	0.0387055	Atl3
4816.57	0.164461	0.0596985	2.75486	0.00587173	0.0387099	Tgfb1
73.8216	0.649355	0.235724	2.75473	0.00587414	0.0387099	Pdcd1
5.56927	2.98149	1.0824	2.7545	0.00587812	1	Gm42836
634.566	0.237789	0.08634	2.75409	0.0058855	0.0387621	Mrpl22
2313.77	0.169476	0.061554	2.75328	0.00590006	0.0388351	Stxbp2
1994.49	-0.183427	0.0666263	-2.75308	0.0059038	0.0388369	Reep5
438.767	-0.283408	0.102993	-2.75172	0.00592828	0.0389521	Mbtd1
3697.89	0.152293	0.0553462	2.75165	0.00592957	0.0389521	Mapk1
1399.62	0.181809	0.0660754	2.75153	0.00593172	0.0389521	Isg20l2
930.739	0.217824	0.0791785	2.75105	0.00594049	0.0389868	Klhl21
8150.22	-0.12222	0.0444442	-2.74996	0.00596019	0.0390932	Cs
1878.48	0.175655	0.0638806	2.74974	0.00596432	0.0390975	Ccdc88b
3678.43	-0.141823	0.0515866	-2.74922	0.00597369	0.039136	Ppp1r9b
165.081	0.445784	0.162225	2.74794	0.00599716	0.0392669	Otud3
826.281	0.234107	0.0852207	2.74707	0.00601312	0.039297	Sbds
427.676	-0.287663	0.104718	-2.74703	0.00601382	0.039297	Birc2
709.377	0.24937	0.0907808	2.74694	0.00601536	0.039297	Bcl2a1b
772.67	0.234023	0.0851976	2.74683	0.00601744	0.039297	Dnajc16
582.582	0.255335	0.0929598	2.74673	0.00601928	0.039297	Fxn
1087.86	-0.220143	0.0801739	-2.74582	0.00603598	0.0393831	Nip7
231.096	-0.36463	0.132833	-2.74502	0.00605067	0.0394347	Radx
694.26	-0.234041	0.0852605	-2.74501	0.00605092	0.0394347	Cryzl1
671.346	-0.236826	0.0863038	-2.74409	0.00606787	0.0395222	Ppp1r21
1564.86	0.179613	0.0654644	2.74367	0.00607561	0.0395496	Utp11
283.375	0.352891	0.128704	2.74188	0.00610877	0.0397425	Klhl12
8979.62	0.12812	0.0467387	2.74119	0.00612164	0.0398031	Hdgf
189.992	-0.424754	0.155057	-2.73934	0.00615627	0.040005	Mettl25
206.676	-0.391083	0.142812	-2.73844	0.00617309	0.0400911	Ddit4
34154.3	-0.346287	0.126552	-2.73631	0.00621316	0.040328	Itga4
290.289	0.334821	0.122385	2.73581	0.00622273	0.0403454	Traf1
7230.78	-0.212615	0.0777161	-2.73579	0.00622303	0.0403454	Rps19
448.187	0.293962	0.107469	2.73532	0.0062319	0.040361	Caml
2279.93	-0.220048	0.0804481	-2.73528	0.00623263	0.040361	Mycbp2
1829.29	-0.201956	0.0738414	-2.73499	0.00623823	0.0403739	Rock2
4273.64	0.137026	0.0501298	2.73342	0.006268	0.0405432	Pes1
642.232	-0.253477	0.0927461	-2.73302	0.00627573	0.0405698	Rhoq
1017.52	0.20625	0.0754769	2.73262	0.00628324	0.040595	Fdx2
397.158	-0.323735	0.11848	-2.73239	0.00628766	0.0406001	X0610010F05Rik
132.377	-0.489883	0.179354	-2.73137	0.00630721	0.0407029	Map3k12
476.487	0.281721	0.103208	2.72963	0.00634049	0.0408941	Rad9a
485.693	0.262176	0.0960732	2.72892	0.00635418	0.0409368	Plscr1
507.411	-0.272599	0.0998964	-2.72882	0.00635622	0.0409368	Gm7292
102.987	0.544171	0.199423	2.72872	0.00635805	0.0409368	Cbx7
489.288	-0.289306	0.106043	-2.72819	0.00636827	0.0409683	Sept10
930.508	-0.20595	0.0754924	-2.72809	0.00637025	0.0409683	Gtpbp2
2627.47	-0.168162	0.0616453	-2.7279	0.00637394	0.0409686	Ckap5
536.417	-0.281545	0.103282	-2.72597	0.00641126	0.041167	Arid4b
545.453	0.254252	0.093272	2.72592	0.00641216	0.041167	Ess2
992.849	0.231833	0.0850702	2.72519	0.00642639	0.0412348	Pmm2
2129.54	-0.15661	0.0575053	-2.7234	0.00646136	0.0414355	Nsd2
844.465	0.215569	0.0791608	2.72319	0.00646558	0.0414388	Pef1
1479.16	0.187222	0.0687736	2.7223	0.00648302	0.0415269	Tob2
1047.06	0.229965	0.0844922	2.72173	0.00649409	0.041574	Nsmce4a
162.696	0.434144	0.159553	2.72101	0.00650831	0.0416413	Pla2g5
860.508	0.207594	0.0763185	2.7201	0.00652612	0.0417315	Znhit1
663.561	-0.232263	0.0853968	-2.71981	0.00653198	0.0417416	Pknox1
416.401	-0.278936	0.102563	-2.71965	0.00653516	0.0417416	Klhl7
80.9231	0.612809	0.225387	2.71892	0.00654954	0.0418097	Zfp821
2280.54	-0.158076	0.0581578	-2.71805	0.00656686	0.0418964	Ccar1
314.961	0.317732	0.116964	2.71649	0.00659781	0.04207	Zfp511
1069.7	0.215878	0.0794768	2.71624	0.00660287	0.0420783	Stk24
5.42392	2.96225	1.09109	2.71493	0.00662892	1	Pdgfra
7625.74	-0.122896	0.0452771	-2.71432	0.00664127	0.0422989	Srebf2
801.721	0.212551	0.0783266	2.71366	0.00665451	0.0423593	X2210016L21Rik
1150.7	0.194316	0.0716215	2.71309	0.00666586	0.0424074	Tprgl
4102.55	0.141894	0.0523137	2.71238	0.00668028	0.0424751	Nhp2
293.315	0.357606	0.131902	2.71114	0.00670525	0.0426097	Taf5
279.959	-0.332569	0.122689	-2.71067	0.00671472	0.0426457	Cd200r4
11664.8	-0.116708	0.0430605	-2.71033	0.00672168	0.0426658	X2610507B11Rik
6380.07	0.133495	0.0493188	2.70678	0.00679392	0.0430965	Anxa2
698.491	-0.2304	0.0851245	-2.70662	0.00679723	0.0430965	Itpripl1
1275.02	-0.198323	0.073293	-2.7059	0.00681196	0.0431655	Ndrg3
14553.1	0.156837	0.0579959	2.70428	0.00684523	0.0433519	Prdx1
4451.21	-0.141008	0.0521511	-2.70383	0.00685444	0.0433774	Pum2
3022.32	0.146077	0.0540284	2.70371	0.006857	0.0433774	Syk
301.785	0.330604	0.122291	2.70343	0.00686278	0.0433895	Ginm1
506.329	-0.268487	0.0993412	-2.70268	0.00687838	0.0434636	Scrn3
425.081	0.28274	0.104653	2.70169	0.00689875	0.0435678	Prkrip1
560.602	-0.248652	0.0920504	-2.70126	0.00690781	0.0436004	Ccdc82
432.875	0.294354	0.10898	2.70099	0.00691341	0.0436113	Smpdl3a
27407.9	-0.125375	0.0464264	-2.70052	0.00692316	0.0436482	Rps6
10725.1	0.124945	0.0462795	2.6998	0.00693814	0.0437169	Pgd
735.626	-0.226999	0.0840855	-2.69962	0.00694185	0.0437169	Rapgef5
171.05	-0.413146	0.153066	-2.69913	0.00695212	0.043757	Arsk
1001.11	-0.212168	0.0786302	-2.6983	0.00696939	0.0438253	Nmt2
2968.12	0.207551	0.0769208	2.69824	0.00697079	0.0438253	Flnc
59.027	-0.761624	0.282294	-2.69798	0.00697612	0.0438343	Spef1
1205.16	-0.189047	0.0701292	-2.69569	0.00702422	0.0441118	Adk
1505.2	-0.206871	0.0767627	-2.69495	0.00704	0.0441862	Pkig
813.424	-0.224216	0.0832482	-2.69334	0.00707398	0.0443746	Kif2a
1101.92	-0.200896	0.0746013	-2.69292	0.00708286	0.0444054	Etv1
31699.8	-0.123273	0.0457807	-2.69269	0.00708792	0.0444123	Lpl
658.756	-0.24087	0.0894819	-2.69183	0.00710603	0.044501	Fam76b
29.7733	0.99785	0.37076	2.69137	0.00711599	0.0445385	Rragd
755.662	-0.230707	0.0857471	-2.69056	0.00713328	0.0446218	Mms22l
484.226	-0.290988	0.108197	-2.68944	0.00715731	0.0447471	Raet1d
1398.32	0.185176	0.0688699	2.68878	0.00717129	0.0447877	Rab22a
2391.36	0.160639	0.0597445	2.68876	0.00717179	0.0447877	Kidins220
89.19	-0.57328	0.213256	-2.68822	0.0071834	0.0448353	Ccdc18
1477.67	-0.187075	0.0696082	-2.68755	0.00719785	0.0449005	Atp11b
501.369	-0.278129	0.103507	-2.68706	0.0072085	0.0449306	X4933404O12Rik
643.974	-0.240065	0.0893446	-2.68695	0.00721068	0.0449306	Mindy3
9.7029	1.86019	0.692826	2.68493	0.00725455	1	Mapk12
1308	-0.187739	0.0699339	-2.68452	0.00726345	0.0452342	Lztr1
2166.05	-0.184387	0.0686961	-2.6841	0.00727259	0.045266	Herc2
492.377	-0.263544	0.0982329	-2.68285	0.00729981	0.0454103	Ikzf5
406.67	0.308813	0.11512	2.68252	0.00730704	0.04543	Mphosph6
1063.95	0.223439	0.0833194	2.68172	0.00732452	0.0455135	Yars2
1545.08	-0.175367	0.0654029	-2.68133	0.00733295	0.0455406	Setx
7469.18	-0.176306	0.0657731	-2.68052	0.00735074	0.0456258	Rps13
4993.71	-0.162562	0.0606514	-2.68027	0.00735621	0.0456345	Calm2
249.878	0.360401	0.134489	2.67977	0.00736718	0.0456773	Cbr4
5578.4	0.128799	0.0480702	2.67939	0.00737566	0.0457047	Ap1s1
6549.83	0.14488	0.0540801	2.67899	0.00738452	0.0457343	Snrnp70
832.416	0.217787	0.0813326	2.67774	0.00741212	0.0458799	Spg20
457.132	0.278827	0.104143	2.67734	0.00742091	0.0459071	Ext1
87.3311	0.584178	0.218207	2.67717	0.00742471	0.0459071	Insl6
291.476	0.345745	0.129163	2.67682	0.00743243	0.0459295	Cblb
2260.7	0.166353	0.0621536	2.67649	0.00743988	0.0459502	Rtraf
292.077	-0.326182	0.121908	-2.67565	0.0074585	0.0460399	Gpr84
887.838	-0.219946	0.0822651	-2.67362	0.00750374	0.0462917	Twistnb
215.048	-0.43166	0.161462	-2.67345	0.00750755	0.0462917	Ipp
1309.78	0.181311	0.0678303	2.67301	0.00751748	0.0463275	Golph3l
1661.5	0.191631	0.0717366	2.67131	0.00755548	0.0465361	Rnf149
199.393	0.385867	0.144549	2.66945	0.00759755	0.0467551	Zfp27
1332.7	-0.204194	0.0764951	-2.66937	0.00759938	0.0467551	Rock1
300.667	0.349858	0.131129	2.66804	0.00762954	0.046915	Map3k5
1348.04	-0.181826	0.0681592	-2.66766	0.0076381	0.0469411	Rpa2
459.785	-0.26368	0.0988498	-2.66748	0.00764216	0.0469411	Neil3
928.135	-0.202729	0.076047	-2.66584	0.00767973	0.047146	Irf8
710.679	-0.219867	0.0824972	-2.66515	0.00769543	0.0472166	Haus6
1228.36	-0.183402	0.0688253	-2.66474	0.00770471	0.0472477	Sh3glb2
787.446	-0.216357	0.0812144	-2.66402	0.0077212	0.0473229	Cebpg
708.053	-0.23555	0.088438	-2.66345	0.00773439	0.0473779	Diaph3
44.2516	0.859086	0.32268	2.66235	0.00775977	0.0474907	Fgfrl1
5507.74	0.136155	0.0511453	2.66213	0.00776483	0.0474907	Slc25a39
881.285	0.215666	0.0810175	2.66197	0.00776859	0.0474907	Stk35
117.629	-0.497081	0.186738	-2.66192	0.00776974	0.0474907	Trpm1
797.19	-0.21208	0.0796791	-2.66168	0.00777526	0.0474985	Fancd2
204.77	0.415831	0.156284	2.66073	0.00779711	0.0476061	Paqr3
602.825	0.238538	0.0896725	2.6601	0.00781179	0.0476698	Plaur
694.37	-0.231424	0.0870159	-2.65956	0.00782428	0.04772	Slc36a1
2040.61	-0.15773	0.0593201	-2.65897	0.00783799	0.0477401	Sp1
832.127	0.23032	0.086622	2.65891	0.00783942	0.0477401	Rhof
55.1268	0.751027	0.282461	2.65887	0.00784034	0.0477401	D330050I16Rik
1820.63	0.200775	0.0755346	2.65805	0.00785932	0.0478265	Sgsm1
1314.79	-0.175901	0.0661804	-2.65789	0.00786305	0.0478265	Cdk2
1221.23	-0.185101	0.0696659	-2.65697	0.00788455	0.0479309	Arfip1
4147.31	0.138053	0.0519624	2.65679	0.00788876	0.0479309	X9530068E07Rik
2539.25	-0.146002	0.0549803	-2.65554	0.0079182	0.0480837	Twsg1
415.179	-0.293029	0.110379	-2.65476	0.0079364	0.0481661	N4bp2
1099.7	-0.19962	0.0751988	-2.65456	0.00794109	0.0481661	Pds5b
507.796	-0.251516	0.0947538	-2.65441	0.00794466	0.0481661	Zbtb12
3.15119	4.05061	1.5277	2.65144	0.00801505	1	Mt3
2098.85	-0.20989	0.0791799	-2.65079	0.00803028	0.0486589	Man2a2
306.947	-0.332452	0.125432	-2.65045	0.00803849	0.0486823	Zfp958
530.886	0.263866	0.099572	2.65	0.00804909	0.0487087	Mpp5
466.027	-0.279406	0.10544	-2.6499	0.00805153	0.0487087	Cwf19l2
1646.26	0.189903	0.0717314	2.64741	0.00811101	0.0490302	Zcchc2
179.395	0.410321	0.154995	2.64731	0.00811342	0.0490302	Afg1l
5371.21	0.155474	0.058767	2.64559	0.00815474	0.0492441	Hmgcr
689.754	-0.222324	0.0840393	-2.64548	0.0081576	0.0492441	Ercc6l
97.3534	0.560771	0.211994	2.64522	0.00816386	0.0492554	Mras
3002.3	-0.134717	0.0509462	-2.6443	0.00818592	0.049356	Ruvbl2
1473.11	0.18755	0.0709299	2.64416	0.00818933	0.049356	Ppp1r12b
699.45	0.234403	0.0886607	2.64382	0.00819759	0.0493792	Ptges2
6065.75	-0.139741	0.0528593	-2.64364	0.00820203	0.0493795	Wnk1
397.106	-0.321676	0.121746	-2.6422	0.00823696	0.049556	Igf1
7292	-0.121374	0.04594	-2.64201	0.0082416	0.049556	Tm9sf3
85.4241	0.598954	0.226714	2.64188	0.00824461	0.049556	Dnajb5
58.5238	0.710529	0.268994	2.64143	0.00825565	0.0495958	Foxc1
675.066	-0.228802	0.086646	-2.64065	0.00827481	0.0496751	Ankrd49
311.401	0.314418	0.119082	2.64036	0.00828186	0.0496751	Plekhg3
885.013	-0.204927	0.0776138	-2.64035	0.00828214	0.0496751	Coa3
726.165	-0.236279	0.0895738	-2.63781	0.00834434	0.0500009	Zmym2
1400.86	-0.184979	0.070127	-2.63777	0.00834537	0.0500009	Col4a3bp
154.641	0.461517	0.17498	2.63754	0.00835102	0.050008	Bcl3
642.911	-0.247953	0.0940258	-2.63707	0.00836251	0.0500501	Tmem170b
3210.19	-0.144852	0.0549352	-2.63677	0.00836991	0.0500677	Mapre1
1436.63	0.181319	0.0688105	2.63505	0.00841258	0.0502961	X1810037I17Rik
207.47	0.385905	0.146541	2.63343	0.00845268	0.050507	Tspan7
8882.32	-0.135522	0.0514654	-2.63326	0.00845686	0.050507	Dnmt1
1006.56	-0.218663	0.0830501	-2.6329	0.00846588	0.0505339	Kntc1
3008.49	0.15686	0.0596063	2.63161	0.00849813	0.0506995	Dusp3
548.09	0.278037	0.105665	2.63131	0.00850568	0.0507176	Bdh1
4790.31	-0.139132	0.0528907	-2.63055	0.00852472	0.050804	Grk2
12092.2	-0.127435	0.0484494	-2.63028	0.00853154	0.0508177	Rpl17
10554.5	0.130152	0.0494949	2.6296	0.00854843	0.0508913	Clic4
3135.84	-0.136429	0.0518916	-2.62912	0.00856071	0.0509374	Keap1
293.71	-0.354047	0.134748	-2.62748	0.00860198	0.051143	Gbp3
211.584	-0.391493	0.149005	-2.62739	0.00860439	0.051143	Pax6
617.436	0.287248	0.109361	2.62661	0.00862406	0.0512328	Tmem120a
69.0966	-0.648314	0.246952	-2.62527	0.00865809	0.0514077	Mxd3
294.939	-0.334862	0.127572	-2.62489	0.00866763	0.0514211	Lysmd3
2770.85	0.15872	0.060469	2.62482	0.00866951	0.0514211	Rilpl2
1412.29	0.185475	0.0706722	2.62443	0.00867934	0.0514517	Daxx
931.772	0.195505	0.0744994	2.62426	0.00868385	0.0514517	Klc2
722.926	-0.224781	0.0857217	-2.62221	0.0087361	0.0517228	Exosc9
283.261	0.34533	0.1317	2.62211	0.00873882	0.0517228	Rab29
125.055	0.479958	0.183069	2.62173	0.00874842	0.0517523	Afp
418.251	0.374209	0.142751	2.6214	0.00875683	0.0517669	Kcnc3
973.591	0.199231	0.0760078	2.62119	0.00876232	0.0517669	Fbxo22
563.26	-0.241533	0.0921498	-2.6211	0.00876474	0.0517669	Megf9
272.113	0.339436	0.129573	2.61966	0.00880178	0.0519583	Cxcr3
3042.14	-0.139649	0.0533342	-2.61838	0.00883489	0.0521263	Rasa3
29425.9	-0.123748	0.0472755	-2.61759	0.0088554	0.0522199	Pgk1
436.898	-0.269233	0.102884	-2.61685	0.00887453	0.0523034	Slf1
833.656	-0.206368	0.0788724	-2.61648	0.00888412	0.0523034	Ppcdc
4104.4	0.139157	0.0531871	2.61636	0.00888736	0.0523034	Pik3r5
812.948	-0.223535	0.0854385	-2.61632	0.00888822	0.0523034	Desi2
2003.47	0.157522	0.0602246	2.61557	0.00890785	0.0523914	Sat1
6695.42	-0.147686	0.0565045	-2.61371	0.00895644	0.0526165	Sh3bgrl3
2639.19	-0.169817	0.0649724	-2.61367	0.00895751	0.0526165	Eif1ax
769.733	0.223	0.0853241	2.61357	0.0089602	0.0526165	Crcp
343.638	-0.311653	0.119309	-2.61214	0.0089978	0.0528097	Ermard
1291.85	-0.176179	0.0674665	-2.61136	0.00901832	0.0528897	Mtmr6
547.386	-0.254668	0.0975267	-2.61126	0.00902091	0.0528897	Krit1
175.067	0.431114	0.165109	2.61108	0.00902558	0.0528897	Lipt2
2126.07	-0.155318	0.0594985	-2.61045	0.00904224	0.0529597	Aurkb
97275.5	-0.368369	0.141274	-2.60749	0.00912093	0.0533927	mt.Co3
246.485	-0.346342	0.132842	-2.60716	0.00912962	0.0534156	Rttn
2.11171	4.51975	1.73403	2.6065	0.00914726	1	Enpp2
285.311	-0.317272	0.121857	-2.60364	0.00922404	0.0539399	Inka1
74.1776	-0.615625	0.23674	-2.60043	0.00931064	0.0544119	X1500004A13Rik
535.284	-0.254136	0.0977337	-2.60029	0.00931445	0.0544119	Rnft1
989.114	-0.195311	0.0751298	-2.59964	0.00933206	0.0544864	Slc19a2
3561.01	-0.134356	0.0516928	-2.59911	0.00934648	0.0545053	Srsf7
2480.19	0.162852	0.0626576	2.59908	0.00934736	0.0545053	Pprc1
1447.31	0.182563	0.0702446	2.59896	0.00935062	0.0545053	Sdc4
1030	-0.18838	0.072487	-2.59881	0.00935473	0.0545053	Ppp3ca
862.186	-0.220145	0.0847238	-2.59839	0.00936626	0.054531	Acer3
1545.39	0.194459	0.074841	2.59829	0.00936886	0.054531	Gclc
7303.31	0.121312	0.0467018	2.59758	0.00938821	0.0546152	Hnrnpl
2041.07	-0.162067	0.0624015	-2.59716	0.00939975	0.054654	Pbrm1
1136.98	-0.194906	0.0750642	-2.59652	0.00941725	0.0547274	Sgk3
321.58	0.300742	0.115871	2.59549	0.00944559	0.0548637	Manbal
1424.96	-0.174882	0.0673978	-2.59478	0.00946523	0.0549493	Cip2a
2559.53	0.151852	0.0585352	2.5942	0.00948126	0.0550139	Carm1
424.161	-0.268772	0.103612	-2.59402	0.00948623	0.0550143	Gtf2h4
1892.15	-0.183346	0.0706935	-2.59354	0.00949946	0.0550499	Golph3
1423.33	-0.204021	0.0786683	-2.59344	0.00950219	0.0550499	Plxnc1
2045.11	-0.175009	0.0675027	-2.59262	0.00952471	0.0551519	Pik3r2
5529.75	-0.122155	0.0471554	-2.59048	0.00958411	0.0554604	Prpf19
839.11	-0.200466	0.0773945	-2.59019	0.00959243	0.0554604	Dalrd3
943.561	0.217275	0.0838845	2.59017	0.00959283	0.0554604	Chchd1
1810.61	-0.177861	0.0686745	-2.58992	0.00959988	0.0554726	Pbk
1246.63	0.180557	0.0697368	2.58913	0.00962201	0.0555718	Ppp1r11
212.079	0.369616	0.142772	2.58886	0.00962942	0.055586	Pced1b
2340.07	-0.151251	0.058433	-2.58845	0.00964094	0.0556191	Zc3h15
1749.88	0.164606	0.0635961	2.5883	0.00964508	0.0556191	Arid1b
1174.91	0.191339	0.0739367	2.58787	0.00965713	0.055649	Exosc2
1735.74	-0.154025	0.0595229	-2.58766	0.00966304	0.055649	Hipk3
546.312	-0.241889	0.0934857	-2.58745	0.00966896	0.055649	Chek1
2410.24	-0.155202	0.0599838	-2.58741	0.0096701	0.055649	Mef2a
375.756	-0.319397	0.123464	-2.58697	0.00968236	0.0556663	X2610002M06Rik
1626.79	0.218364	0.0844109	2.58691	0.00968398	0.0556663	Get4
76.5602	-0.620223	0.239767	-2.58677	0.00968799	0.0556663	X9930012K11Rik
888.679	0.197932	0.0765427	2.58591	0.00971229	0.0557773	Ndufb4
3728.46	-0.183327	0.0709248	-2.58481	0.00974337	0.0559271	Hnrnpd
1184.98	-0.18065	0.0699004	-2.58439	0.00975528	0.0559669	Pik3ca
152.378	-0.426609	0.165118	-2.58366	0.00977569	0.0560553	Gm14305
194.112	0.407525	0.157783	2.58282	0.00979965	0.056164	Arhgap23
8423.48	-0.115047	0.0445594	-2.58187	0.00982655	0.0562894	Tcp1
2931.9	-0.151678	0.0587823	-2.58033	0.00987063	0.0564817	Idi1
1311.22	0.174387	0.0675878	2.58015	0.00987562	0.0564817	Hmgxb3
138.067	0.435632	0.168845	2.58008	0.00987782	0.0564817	Cdyl2
444.294	0.27787	0.107702	2.57999	0.00988027	0.0564817	Tspyl2
593.265	-0.251515	0.0975125	-2.57931	0.0098998	0.0565645	Rfx5
453.925	0.258027	0.10006	2.57874	0.00991627	0.0566298	Ptcd1
410.587	-0.30055	0.116598	-2.57766	0.00994714	0.0567771	Naa16
1700.22	-0.172731	0.0670176	-2.5774	0.00995468	0.0567913	Rheb
1014.77	0.192436	0.0746712	2.57712	0.00996286	0.0568004	Zfp335
327.404	0.329277	0.127776	2.57699	0.0099664	0.0568004	Tmem128
1193.66	-0.195218	0.0757933	-2.57566	0.0100049	0.0569779	Atf7
1302.36	0.187866	0.0729416	2.57556	0.0100077	0.0569779	Cops8
735.5	0.217838	0.08463	2.574	0.0100529	0.0572062	Btbd7
96.7484	0.529807	0.205867	2.57354	0.0100663	0.0572534	Phldb3
498.783	0.259243	0.100796	2.57194	0.0101129	0.0574894	Ccdc117
1040.61	-0.187458	0.0729085	-2.57114	0.0101364	0.0575938	Ddx50
555.042	-0.277199	0.107871	-2.56972	0.010178	0.0577939	Cript
796.336	-0.234731	0.0913495	-2.56959	0.010182	0.0577939	Cop1
2678.84	-0.175179	0.0682066	-2.56836	0.010218	0.0579694	Smarca5
819.979	-0.292656	0.113982	-2.56756	0.0102418	0.0580747	Hmgn5
1312.32	-0.182493	0.0710912	-2.56703	0.0102575	0.0581342	Nipa2
1369.48	0.214612	0.0836192	2.56654	0.0102718	0.0581581	Mrpl52
1213.18	-0.178804	0.0696701	-2.56643	0.0102751	0.0581581	Cul4b
2107.81	0.181688	0.0707959	2.56636	0.0102772	0.0581581	Ubald2
612.817	-0.224448	0.0874803	-2.5657	0.0102969	0.0582401	Tonsl
670.484	-0.219336	0.0854965	-2.56544	0.0103046	0.0582541	Casp8ap2
1874.84	-0.174381	0.0679832	-2.56506	0.0103158	0.0582881	Lpgat1
837.626	-0.21083	0.0822106	-2.56451	0.0103321	0.0583329	Zfp367
8497.77	-0.128091	0.0499488	-2.56444	0.0103341	0.0583329	Hmgb2
5832.33	0.128782	0.0502454	2.56305	0.0103756	0.0584812	Nolc1
26.6797	1.01318	0.395309	2.56301	0.010377	0.0584812	Fbxl16
627.762	0.233565	0.0911319	2.56293	0.0103793	0.0584812	Kctd13
[truncated: 1,151 more rows]

## Sheet: Srsf4
baseMean	log2FoldChange	lfcSE	stat	pvalue	padj	gene
928.712	-1.66443	0.0759214	-21.9231	1.56398e-106	1.69472e-102	Srsf4
25584	-0.777311	0.0385102	-20.1846	1.33827e-90	7.25076e-87	Lpl
4376.25	0.88336	0.0458911	19.2491	1.43759e-82	5.19258e-79	Taldo1
12733.8	0.6782	0.036554	18.5534	7.65989e-77	2.07506e-73	Fabp5
10987.5	0.680417	0.0387908	17.5407	7.00963e-69	1.51913e-65	Vat1
731.826	1.81205	0.109601	16.5332	2.11746e-61	3.82414e-58	Tmem158
4572.69	0.680256	0.0424159	16.0378	6.9603e-58	1.07745e-54	Ppp2r1a
496.869	1.41177	0.0948123	14.8901	3.82058e-50	5.17498e-47	Hpse
8770.65	0.578312	0.0428403	13.4992	1.57977e-41	1.90205e-38	Arf1
9346.15	0.518345	0.0385161	13.4579	2.76708e-41	2.99841e-38	Uck2
3379.38	0.603103	0.0457793	13.1742	1.23606e-39	1.21763e-36	Nacc1
2254.97	-0.755212	0.0578886	-13.046	6.70133e-39	6.0513e-36	Ccng1
1867.81	-0.75412	0.0599543	-12.5782	2.7813e-36	2.31832e-33	Rap1a
7227.28	-0.475908	0.0383314	-12.4156	2.15017e-35	1.66423e-32	Mbnl1
2402.32	0.670199	0.0546352	12.2668	1.36548e-34	9.86425e-32	Ccl4
2004.84	0.759866	0.0620881	12.2385	1.93571e-34	1.31096e-31	Knop1
1500.75	-0.778262	0.0641686	-12.1284	7.47022e-34	4.76161e-31	Samd9l
1800.03	0.948419	0.0791575	11.9814	4.44671e-33	2.67692e-30	Glrx5
3038.36	-0.552609	0.0464336	-11.9011	1.16862e-32	6.66484e-30	Lims1
3548.29	0.797476	0.0673518	11.8404	2.4117e-32	1.29896e-29	Arf6
3109.01	0.694752	0.058694	11.8368	2.51736e-32	1.29896e-29	Insig1
1601.99	0.681286	0.057604	11.8271	2.82851e-32	1.39317e-29	Tecpr1
3881.45	-0.521132	0.0444658	-11.7198	1.00855e-31	4.75161e-29	Fnbp1l
7341.38	0.519464	0.045161	11.5025	1.28151e-30	5.78603e-28	Fdps
24106.9	0.415552	0.0362606	11.4601	2.09153e-30	9.06554e-28	Ctss
1912.21	-0.712314	0.063006	-11.3055	1.2326e-29	5.13709e-27	Adam9
4061.43	0.546577	0.049786	10.9785	4.8471e-28	1.9453e-25	Camk1
52064.7	-0.439487	0.0401765	-10.9389	7.50874e-28	2.90588e-25	Ptma
8714.45	-0.405149	0.0372826	-10.867	1.6558e-27	6.18699e-25	Rasgrp3
2713.3	0.518712	0.0487147	10.648	1.78227e-26	6.43758e-24	Lrpap1
17728.3	0.380198	0.0357404	10.6378	1.98837e-26	6.95033e-24	Eif4a1
2034.89	0.593161	0.0566108	10.4779	1.09178e-25	3.69704e-23	Rab2a
1553.3	-0.62574	0.0597459	-10.4733	1.14525e-25	3.76058e-23	Fndc3a
8679.94	-0.489652	0.0471391	-10.3874	2.83029e-25	9.02029e-23	Ccl9
1485.99	-0.606405	0.0585538	-10.3564	3.91546e-25	1.21223e-22	Stk38
2505.75	0.566266	0.0548538	10.3232	5.53568e-25	1.66624e-22	B4galt5
2050	-0.662592	0.0644612	-10.2789	8.76982e-25	2.56837e-22	Cnot6
73976.8	0.346587	0.0338883	10.2273	1.49588e-24	4.26562e-22	Gpnmb
7808.81	0.504105	0.050567	9.96906	2.08191e-23	5.78449e-21	Mrfap1
3485.99	0.543593	0.0548242	9.9152	3.57557e-23	9.68621e-21	Sdc3
1248	0.713135	0.0719697	9.90882	3.81131e-23	1.0073e-20	Mt2
18716.7	0.546697	0.0555865	9.83507	7.95104e-23	2.05137e-20	Hnrnpab
1337.05	-0.626852	0.0638442	-9.81846	9.3764e-23	2.36285e-20	Znrf2
2250.02	0.610992	0.0628263	9.7251	2.35671e-22	5.80393e-20	Bhlhe41
6284.58	0.409446	0.0421419	9.71588	2.58004e-22	6.21273e-20	Psmd8
3289.12	0.448036	0.0463533	9.66566	4.21887e-22	9.93819e-20	Dusp3
394.843	1.0036	0.104094	9.64136	5.3477e-22	1.23293e-19	Fabp4
2904.77	-0.478233	0.0496977	-9.62284	6.40383e-22	1.44566e-19	Vwa5a
2953.2	-0.512761	0.0536119	-9.56431	1.12955e-21	2.49792e-19	Plcb4
1469.11	0.576928	0.0606058	9.51935	1.74267e-21	3.77671e-19	Tmem248
2301.57	-0.482973	0.0509481	-9.47971	2.54988e-21	5.41775e-19	H2.T24
3996.55	0.445668	0.0478795	9.30812	1.30117e-20	2.71144e-18	Ccny
13789.9	0.381678	0.041088	9.28927	1.55347e-20	3.17611e-18	Cd14
1519.48	-0.569662	0.0621195	-9.17042	4.71182e-20	9.45506e-18	Ifi203
1651.37	0.598753	0.0653273	9.16544	4.93475e-20	9.72169e-18	Gas6
1859.45	0.493553	0.0538608	9.1635	5.02413e-20	9.72169e-18	Spop
3427.82	-0.422003	0.0463455	-9.10559	8.57995e-20	1.63109e-17	Qk
1999.3	-0.505495	0.0561992	-8.9947	2.36879e-19	4.42556e-17	Gfpt1
999.631	0.611867	0.0681446	8.97896	2.73339e-19	5.02017e-17	Rps6ka4
191.557	-1.45343	0.162021	-8.97062	2.94855e-19	5.32508e-17	Ifit3b
4242.71	0.394614	0.0440435	8.95963	3.25772e-19	5.72213e-17	Dhcr24
3255.3	-0.422357	0.0471429	-8.95908	3.27401e-19	5.72213e-17	Kif5b
708.729	0.715322	0.0798846	8.95445	3.41425e-19	5.86206e-17	Chchd10
5869.5	0.415828	0.0464461	8.95291	3.46227e-19	5.86206e-17	Psmb6
1201.1	-0.664653	0.0745339	-8.91747	4.77079e-19	7.95327e-17	Ifi202b
2300.66	1.38542	0.156408	8.85777	8.1632e-19	1.34025e-16	Taf10
24103.3	0.376854	0.0427246	8.82053	1.13918e-18	1.84241e-16	Lgals3
1220.33	0.56697	0.0645577	8.78238	1.60053e-18	2.55049e-16	Amz1
1127.31	-0.755137	0.0860947	-8.771	1.77084e-18	2.78099e-16	Ifit2
22283.2	-0.407999	0.0465382	-8.76697	1.83534e-18	2.84111e-16	Csf1r
2336.84	-0.442091	0.0505149	-8.75168	2.10199e-18	3.20805e-16	Vsir
48961.9	0.384649	0.0440409	8.73391	2.46023e-18	3.70264e-16	Ctsd
3607.48	0.425842	0.0488369	8.71967	2.79004e-18	4.14148e-16	Ssbp4
474.337	-1.09823	0.126255	-8.69853	3.36199e-18	4.92304e-16	Zbp1
5295.53	-0.457539	0.0526973	-8.68239	3.87533e-18	5.53028e-16	Slc23a2
1111.47	0.61729	0.0710975	8.68229	3.87875e-18	5.53028e-16	Erlin2
4732.97	0.466799	0.0538958	8.66113	4.67115e-18	6.57358e-16	Anpep
2952.74	-0.527878	0.0611495	-8.63258	5.99835e-18	8.3331e-16	Atp6v0d2
1287.26	-0.542462	0.0629331	-8.61966	6.71535e-18	9.21108e-16	Tacc1
63.2353	6.59414	0.766278	8.60542	7.60399e-18	1.02996e-15	Gm26571
45.496	5.50719	0.640397	8.59966	7.99553e-18	1.06962e-15	Gm11175
702.389	-0.74162	0.086386	-8.58496	9.08698e-18	1.20081e-15	Zfp367
4818.91	0.382325	0.0446282	8.56688	1.06324e-17	1.3881e-15	Rac1
2989.45	0.489206	0.0571368	8.56202	1.1091e-17	1.43074e-15	Bag1
9420.32	-0.346992	0.0406146	-8.54354	1.30171e-17	1.65945e-15	Actn4
5760.04	0.368528	0.0431871	8.53328	1.42256e-17	1.79242e-15	Txndc5
1709.93	-0.560067	0.0656994	-8.52469	1.53224e-17	1.90843e-15	Uba7
5535.82	0.344609	0.0407472	8.45724	2.73785e-17	3.37129e-15	Aplp2
2824.06	-0.451253	0.0534855	-8.43693	3.25785e-17	3.96653e-15	Rab8b
2607.78	0.441753	0.0526497	8.39043	4.84383e-17	5.83197e-15	Lilr4b
5463.15	0.355476	0.0426181	8.34097	7.36831e-17	8.77395e-15	Odc1
1055.84	0.574983	0.0689514	8.33896	7.49447e-17	8.82718e-15	Lrp12
4613.11	-0.399097	0.0479994	-8.31463	9.20375e-17	1.07238e-14	Pcdh7
23525	0.405345	0.0487872	8.30842	9.69845e-17	1.118e-14	Ybx1
646.05	0.817676	0.0984429	8.3061	9.89028e-17	1.12812e-14	Basp1
5634.09	0.354076	0.0426514	8.30164	1.02688e-16	1.15909e-14	Etf1
694.88	-0.861459	0.104654	-8.23149	1.849e-16	2.06555e-14	Ifit3
18472.8	0.415668	0.0505858	8.21709	2.08507e-16	2.30549e-14	Ctsk
17212.1	-0.41154	0.0500976	-8.21477	2.12569e-16	2.32666e-14	Ank
2300.6	0.445076	0.0542263	8.20775	2.25371e-16	2.44212e-14	Cmtm3
6826.31	0.359607	0.0439014	8.19125	2.58529e-16	2.77369e-14	Gns
2704.15	0.465506	0.056888	8.18285	2.77216e-16	2.94501e-14	Ero1l
1051.01	0.567733	0.0694138	8.17897	2.8628e-16	3.01177e-14	Tmem154
77.1219	9.73844	1.19434	8.1538	3.52655e-16	3.6744e-14	Exosc6
9267.06	-0.310348	0.0380879	-8.14819	3.69407e-16	3.81228e-14	Atp6v1b2
3904.48	-0.387038	0.0475162	-8.1454	3.78034e-16	3.86451e-14	Pld4
17128.7	0.287306	0.0352985	8.13934	3.97425e-16	4.02476e-14	Mpeg1
1730.8	-0.463413	0.0573082	-8.08632	6.14937e-16	6.16987e-14	Slc39a10
4121.88	0.341558	0.0422744	8.07955	6.50061e-16	6.46245e-14	Tpm1
1589.66	-0.52801	0.0654576	-8.06644	7.2378e-16	7.12989e-14	Cfp
2130.37	0.47765	0.0593811	8.04381	8.70854e-16	8.50142e-14	Srsf9
2256.27	0.406792	0.0506265	8.03516	9.34566e-16	9.04192e-14	Neu1
3308.12	0.390263	0.0489142	7.97852	1.48102e-15	1.42021e-13	Scpep1
4114.41	0.419105	0.0529489	7.91526	2.46732e-15	2.34525e-13	Ankrd52
93803.8	0.333074	0.0421481	7.90246	2.73455e-15	2.57666e-13	Ftl1
1519.23	-0.45756	0.0579148	-7.90058	2.77613e-15	2.59328e-13	Dusp11
433.9	0.835793	0.105913	7.89133	2.98983e-15	2.76905e-13	Stac2
3182.8	0.384656	0.049244	7.81123	5.6631e-15	5.20045e-13	Tbc1d16
488.608	0.818394	0.105674	7.74455	9.59211e-15	8.73446e-13	Fcgr2b
1159.81	0.514535	0.0667139	7.71256	1.23323e-14	1.11361e-12	X0610012G03Rik
532.669	0.761432	0.0989313	7.69657	1.39766e-14	1.25165e-12	Pdcd2
611.259	-0.694171	0.0903487	-7.68325	1.55105e-14	1.37763e-12	Fblim1
3675.56	-0.37609	0.0489741	-7.67936	1.59885e-14	1.40855e-12	Nfatc1
953.001	-0.736394	0.0961502	-7.65879	1.87699e-14	1.64025e-12	Ifit1
652.1	0.72424	0.0946036	7.65552	1.9253e-14	1.669e-12	Dbt
803.316	0.633122	0.0829866	7.62921	2.36202e-14	2.03134e-12	Tuba1a
1331.36	0.480473	0.063006	7.62583	2.42468e-14	2.0688e-12	Cmtm4
2123.08	0.442204	0.0581141	7.60925	2.75697e-14	2.33395e-12	Ifrd1
3548.54	0.383871	0.0505275	7.59727	3.02436e-14	2.54047e-12	Dgkd
1575.23	0.448276	0.059042	7.59249	3.13807e-14	2.6157e-12	Ube3b
342.838	0.889844	0.11735	7.58282	3.38133e-14	2.79695e-12	Slc25a33
1419.61	-0.54684	0.0721425	-7.58001	3.45536e-14	2.83654e-12	Cnih1
1828.5	0.463737	0.0612217	7.57472	3.59917e-14	2.93237e-12	Cdk14
23269.6	-0.278864	0.0369914	-7.53864	4.74912e-14	3.84041e-12	Eif4g2
11350.5	0.267876	0.0356434	7.51545	5.67142e-14	4.55226e-12	Ywhag
4210.44	0.320234	0.0426732	7.50435	6.1735e-14	4.91883e-12	Ganab
691.132	0.627519	0.0837518	7.4926	6.75241e-14	5.34081e-12	Abi2
1825.25	-0.451881	0.0603272	-7.4905	6.86141e-14	5.3877e-12	Oas1g
1760.56	-0.419688	0.0560759	-7.48428	7.19402e-14	5.60823e-12	Cd37
9020.81	-0.4313	0.0577567	-7.46753	8.17121e-14	6.32452e-12	Plec
602.231	-0.633118	0.0847981	-7.46619	8.25518e-14	6.34419e-12	Atp11c
1559.47	-0.424686	0.0570156	-7.44859	9.43427e-14	7.19928e-12	Hipk3
2923.36	0.35206	0.0474189	7.42448	1.13226e-13	8.57987e-12	H2.K1
426.028	-0.947392	0.128021	-7.40029	1.35883e-13	1.02013e-11	Gbp7
1585.02	-0.487994	0.065948	-7.39969	1.36507e-13	1.02013e-11	Cnot6l
1303.35	0.543945	0.0735304	7.39755	1.38716e-13	1.02954e-11	Atf3
1863.52	-0.410654	0.0555243	-7.39594	1.40415e-13	1.03506e-11	Atp2a3
9270.43	0.390036	0.0527834	7.38937	1.47529e-13	1.08015e-11	Anp32b
5221.23	0.341457	0.0463307	7.36998	1.70658e-13	1.24111e-11	Colgalt1
2210	-0.382884	0.0519799	-7.366	1.75826e-13	1.27017e-11	Slc43a2
649.91	0.642522	0.0873975	7.35172	1.95665e-13	1.40413e-11	Coq2
3431.96	0.336834	0.0458973	7.33886	2.15421e-13	1.53573e-11	Mgat4b
301.466	-0.849119	0.115874	-7.32796	2.33682e-13	1.65502e-11	Tmem65
6982.11	0.280527	0.0383109	7.32237	2.43622e-13	1.71421e-11	Plekho1
3220.78	0.356833	0.0489078	7.29603	2.9639e-13	2.07205e-11	Pianp
1887.47	0.427626	0.058713	7.28333	3.25672e-13	2.26216e-11	Pls3
244.434	-1.01727	0.139952	-7.26869	3.62978e-13	2.50524e-11	Elmod2
195.45	1.10186	0.151823	7.25754	3.94187e-13	2.69891e-11	Fabp3
4475.15	-0.303488	0.0418205	-7.25691	3.9602e-13	2.69891e-11	Sdhd
1665.22	0.446232	0.0615052	7.2552	4.01082e-13	2.71633e-11	Zfand5
3654.97	-0.38042	0.0524522	-7.2527	4.0854e-13	2.74965e-11	Myof
2387.25	0.381295	0.0526676	7.23964	4.49876e-13	3.00917e-11	Chst10
4245.11	-0.393199	0.0544825	-7.21698	5.31531e-13	3.53354e-11	Sept7
572.899	-0.804939	0.111575	-7.21436	5.41868e-13	3.58029e-11	Rsad2
4925.21	-0.349744	0.0485687	-7.20102	5.97626e-13	3.92477e-11	Sh3bgrl
396.935	-0.777106	0.108092	-7.18927	6.51387e-13	4.25207e-11	Ube2w
2550.56	0.468411	0.0651939	7.18489	6.72621e-13	4.36438e-11	Rab5if
11102.1	-0.30844	0.0429959	-7.17371	7.29937e-13	4.70809e-11	Cltc
621.427	-0.623149	0.0870087	-7.16191	7.95594e-13	5.10122e-11	Styx
5323.39	0.345716	0.0484422	7.13667	9.56205e-13	6.06482e-11	Ppp2ca
1045.4	0.504825	0.070738	7.13654	9.57072e-13	6.06482e-11	Elovl6
2349.95	0.492001	0.0689917	7.1313	9.9426e-13	6.26384e-11	Sap30
626.48	0.674189	0.0947312	7.11686	1.10413e-12	6.91579e-11	Pnrc1
1623.48	0.468247	0.0661262	7.08111	1.43004e-12	8.90571e-11	Gclm
1034.65	-0.572295	0.0809929	-7.06599	1.59477e-12	9.87483e-11	Itgam
2674.06	0.385847	0.0546971	7.05426	1.73526e-12	1.06837e-10	Lhfpl2
33436.4	0.238484	0.0338682	7.04151	1.90165e-12	1.16419e-10	Eif5a
2779.09	-0.34923	0.0497109	-7.02521	2.13743e-12	1.30119e-10	St8sia4
5654.01	0.314669	0.0448309	7.01902	2.23431e-12	1.35257e-10	Pfkl
1740.36	-0.402795	0.057724	-6.97796	2.99507e-12	1.80303e-10	Ifi207
700.375	0.558207	0.0803656	6.94585	3.76185e-12	2.25212e-10	Ppp1r15a
74.4222	1.67386	0.241412	6.93363	4.1018e-12	2.44215e-10	Gm13889
602.471	-0.624676	0.0902407	-6.92233	4.44287e-12	2.63076e-10	Fos
1704.91	-0.580561	0.0840103	-6.91059	4.82633e-12	2.84229e-10	Acp5
2463.59	-0.339343	0.0491477	-6.90455	5.03615e-12	2.94982e-10	Tnks2
2469.62	0.402722	0.0584348	6.89182	5.50834e-12	3.20502e-10	Ak4
1818.89	0.375112	0.0544332	6.89124	5.53099e-12	3.20502e-10	Slc20a1
8593.09	-0.26142	0.0380722	-6.86643	6.58275e-12	3.78779e-10	Pcbp1
1321.92	0.451086	0.0656993	6.86592	6.6066e-12	3.78779e-10	Fyttd1
13064.6	0.249708	0.0363865	6.86264	6.76015e-12	3.85542e-10	H2.D1
8795.63	-0.330209	0.0481428	-6.85895	6.93683e-12	3.93547e-10	Spred1
728.023	0.531443	0.0778697	6.82477	8.80642e-12	4.97012e-10	Apbb2
1021.08	-0.47272	0.0694275	-6.80882	9.84016e-12	5.52477e-10	Zdhhc21
4135.86	-0.359496	0.0528558	-6.80144	1.03576e-11	5.78531e-10	Itpr3
4480.48	0.299984	0.0441108	6.8007	1.04115e-11	5.78559e-10	Ssr2
7373.76	-0.377837	0.0556862	-6.78511	1.16001e-11	6.41319e-10	Myh9
1170.59	-0.484711	0.0718904	-6.74236	1.55829e-11	8.57139e-10	Mitf
1501.46	0.400297	0.0594554	6.73273	1.6651e-11	9.11261e-10	Lypla2
2054.47	-0.411994	0.0614296	-6.70675	1.99e-11	1.07827e-09	Hells
1441.68	-0.435437	0.0649252	-6.70674	1.99017e-11	1.07827e-09	Thoc2
2874.25	0.343099	0.051356	6.6808	2.37649e-11	1.28118e-09	Ifngr2
693.778	1.3286	0.199231	6.66866	2.58145e-11	1.38478e-09	Tmem160
922.818	0.485468	0.0728332	6.66549	2.63792e-11	1.4081e-09	Nckap5l
1843.19	0.363589	0.0546008	6.65904	2.75621e-11	1.46403e-09	Aen
4636.73	0.34073	0.0512275	6.6513	2.90516e-11	1.53212e-09	Cdv3
2905.36	-0.338183	0.0508476	-6.65092	2.91266e-11	1.53212e-09	Shtn1
2028.67	0.352695	0.0530913	6.64317	3.07005e-11	1.60711e-09	Zwint
885.255	-0.534245	0.0806767	-6.62206	3.54237e-11	1.84544e-09	Qser1
2281.71	0.368292	0.0556716	6.61543	3.70468e-11	1.92076e-09	Acat2
650.003	-0.585974	0.0886117	-6.61283	3.77048e-11	1.94557e-09	Mapk8
2319.9	0.340164	0.0514913	6.60624	3.94194e-11	2.0244e-09	Tmem97
1628.97	0.394327	0.0597778	6.59655	4.20836e-11	2.15103e-09	Ncstn
184.382	0.997932	0.151796	6.57415	4.89319e-11	2.48932e-09	AU022793
614.821	0.552654	0.0840886	6.57228	4.95504e-11	2.49794e-09	Ciao2b
651.066	0.550894	0.0838214	6.57224	4.95624e-11	2.49794e-09	Acss2
1986.16	-0.355097	0.0540502	-6.56977	5.03933e-11	2.52806e-09	Xiap
13053.1	-0.245223	0.037385	-6.55939	5.40268e-11	2.69785e-09	BC005537
3421.02	-0.319721	0.0487577	-6.55735	5.4774e-11	2.72262e-09	Cmpk1
87.246	1.505	0.229871	6.54713	5.86549e-11	2.90221e-09	Hacd1
6774.93	0.279593	0.0428532	6.52443	6.82608e-11	3.35613e-09	Ccl3
730.712	0.501859	0.0769248	6.52402	6.84483e-11	3.35613e-09	Qsox1
1026.99	0.494965	0.0759046	6.52088	6.98953e-11	3.41165e-09	Chchd1
496.998	0.637261	0.0978397	6.51332	7.35074e-11	3.57187e-09	Nrbf2
18171.8	0.233032	0.0357916	6.51078	7.47596e-11	3.61649e-09	Ctsz
2564.89	-0.323399	0.0498014	-6.49378	8.37087e-11	4.03141e-09	Rbck1
1625.46	0.393169	0.0605763	6.49048	8.55607e-11	4.10237e-09	Gla
2999.45	0.377585	0.0582579	6.48128	9.09504e-11	4.34158e-09	Ppp1r14b
1489.42	0.406473	0.0627291	6.47982	9.18329e-11	4.36448e-09	Srxn1
5998.41	0.284051	0.0439661	6.46068	1.04237e-10	4.93235e-09	Ppp1cc
1135.26	0.452647	0.070168	6.4509	1.11186e-10	5.22961e-09	Vegfb
3795.95	-0.285844	0.0443134	-6.4505	1.11484e-10	5.22961e-09	Slc37a2
4235.75	0.283971	0.0440289	6.44966	1.12101e-10	5.23587e-09	Aprt
1956.84	-0.34649	0.0537898	-6.44155	1.18261e-10	5.49989e-09	Smchd1
3949.03	-0.280962	0.0436766	-6.43277	1.25303e-10	5.8025e-09	Shisa5
1480.96	-0.409577	0.0638012	-6.41958	1.36653e-10	6.30115e-09	Dhx58
334.968	0.749219	0.116964	6.40554	1.49833e-10	6.87964e-09	Tnfrsf26
347.005	0.74443	0.116337	6.39892	1.56484e-10	7.15468e-09	Siah2
1949.95	-0.409219	0.0639595	-6.3981	1.57321e-10	7.16275e-09	Ireb2
413.621	0.641097	0.100239	6.39567	1.59847e-10	7.24728e-09	Anxa3
5746.13	-0.33463	0.0524071	-6.38521	1.71167e-10	7.72821e-09	Oas3
2935.8	0.373371	0.0584823	6.38435	1.72128e-10	7.73934e-09	Rps27l
1199.78	0.419502	0.0657201	6.38316	1.73469e-10	7.76739e-09	Bhlhe40
5762.91	0.25324	0.0396788	6.38224	1.74516e-10	7.78213e-09	Fads1
1003.06	0.512646	0.0803422	6.38078	1.76185e-10	7.79522e-09	Yrdc
332.627	0.722661	0.113257	6.38073	1.76249e-10	7.79522e-09	Fez2
296.225	-0.783982	0.122908	-6.37861	1.78702e-10	7.8716e-09	Ms4a6c
807.014	-0.521551	0.081871	-6.37039	1.88543e-10	8.27147e-09	Wwp1
11207.2	0.290124	0.0456091	6.3611	2.00313e-10	8.75237e-09	Sqstm1
878.427	-0.474515	0.0747044	-6.3519	2.12671e-10	9.25502e-09	Stx16
1366.53	0.446725	0.0703861	6.34677	2.19881e-10	9.53053e-09	Ei24
1954.73	-0.398237	0.0629036	-6.33091	2.43714e-10	1.05215e-08	Smc6
2557.15	0.340711	0.0542049	6.28561	3.2656e-10	1.40421e-08	Lman1
2346.39	-0.338773	0.0539112	-6.28391	3.30172e-10	1.41413e-08	Cggbp1
246.032	-0.919258	0.147136	-6.24768	4.16599e-10	1.77727e-08	Gbp3
993.032	0.451488	0.0723589	6.23957	4.38784e-10	1.86457e-08	Klhdc2
1665.7	0.382082	0.0612507	6.238	4.43196e-10	1.87597e-08	Gmds
1575.44	0.381839	0.0612608	6.233	4.57573e-10	1.92929e-08	Tbc1d2
1201.31	0.496886	0.0797287	6.23221	4.59892e-10	1.93155e-08	Fam162a
3707	0.276439	0.0443851	6.2282	4.7182e-10	1.97399e-08	Hk3
33612.8	-0.324871	0.0522431	-6.21844	5.0211e-10	2.09264e-08	Itga4
1897.97	0.47338	0.0761645	6.21523	5.12505e-10	2.12778e-08	Vapa
2554.39	-0.325138	0.0523392	-6.21213	5.22713e-10	2.16188e-08	Ube2l6
825.02	0.500029	0.0808868	6.18184	6.33602e-10	2.61054e-08	Rhoq
2396.95	0.345104	0.0558858	6.17517	6.60906e-10	2.71272e-08	Cdk18
1391.67	0.420294	0.0680868	6.17292	6.70401e-10	2.74131e-08	Necap1
15500.2	0.248202	0.0402176	6.17147	6.76564e-10	2.75611e-08	Rpl11
526.983	0.558393	0.0906024	6.16311	7.13293e-10	2.89485e-08	Entpd7
9215.19	0.241706	0.0392869	6.15232	7.63569e-10	3.08497e-08	Cadm1
2833.38	-0.302571	0.0491837	-6.15185	7.65833e-10	3.08497e-08	Srsf10
908.222	-0.50928	0.0830221	-6.13427	8.55489e-10	3.43336e-08	Fcho2
1652.63	0.352321	0.0575016	6.12715	8.94687e-10	3.57743e-08	Rnf145
4820.69	-0.357162	0.0583618	-6.1198	9.36953e-10	3.73265e-08	Xpo1
26817.7	0.242579	0.0397526	6.10223	1.04597e-09	4.1517e-08	Tpi1
16054.5	-0.209753	0.034568	-6.06784	1.29638e-09	5.12687e-08	Ucp2
909.451	-0.492789	0.0815187	-6.0451	1.49315e-09	5.88356e-08	Mndal
3848	0.282276	0.0467124	6.04286	1.51408e-09	5.9444e-08	Tuba4a
1499.98	-0.388901	0.0643744	-6.04123	1.52944e-09	5.98304e-08	Itgav
824.525	-0.466133	0.077305	-6.0298	1.64165e-09	6.3774e-08	Ddx3y
6189.77	-0.265447	0.0440227	-6.02976	1.64202e-09	6.3774e-08	Rbpj
5061.74	0.331957	0.05506	6.029	1.64975e-09	6.38454e-08	S100a6
5259	-0.368079	0.0611231	-6.02192	1.72356e-09	6.64644e-08	Tmem38b
284.472	0.742127	0.12332	6.0179	1.76691e-09	6.78945e-08	Dusp16
2186.32	-0.40389	0.067287	-6.00249	1.94311e-09	7.44013e-08	Pid1
4037.25	0.299784	0.0499541	6.00119	1.95878e-09	7.4737e-08	Plekho2
1018.78	0.404206	0.0673697	5.99983	1.9753e-09	7.51028e-08	Ist1
7382.71	-0.229482	0.0382959	-5.99233	2.06852e-09	7.83725e-08	Unc93b1
94.4392	-1.26699	0.211523	-5.98984	2.10042e-09	7.93037e-08	Col18a1
338.66	0.756895	0.126619	5.97775	2.26234e-09	8.51205e-08	Cenpw
589.85	0.532578	0.0891109	5.97658	2.27875e-09	8.54412e-08	Snx20
694.258	0.47164	0.0789353	5.97502	2.30069e-09	8.59664e-08	Tigar
2413.56	0.313252	0.0526827	5.94602	2.74742e-09	1.02306e-07	Ube2z
1958.22	-0.35347	0.0595274	-5.93794	2.88625e-09	1.07108e-07	Rasa1
2356.25	-0.302923	0.0510334	-5.93579	2.92438e-09	1.08152e-07	Eps15
1424.79	0.366645	0.0617884	5.93388	2.9585e-09	1.09042e-07	Cd83
6685.93	0.232908	0.0393298	5.92191	3.18223e-09	1.1689e-07	Adam15
1678.95	-0.343194	0.0580256	-5.91453	3.32829e-09	1.21842e-07	Erap1
67418.9	0.218827	0.0371667	5.88772	3.91565e-09	1.42862e-07	Ctsb
4251.76	0.266136	0.0452473	5.88182	4.05787e-09	1.47554e-07	X9530068E07Rik
2080.36	0.317691	0.0540675	5.87581	4.20777e-09	1.52493e-07	Galnt6
1218.05	-0.378863	0.0645717	-5.86732	4.42886e-09	1.59971e-07	Knl1
540.254	0.555562	0.094936	5.85196	4.85818e-09	1.74895e-07	Socs5
3898.84	-0.275131	0.0470439	-5.84839	4.96348e-09	1.78093e-07	Usp14
2329.37	0.331057	0.0566774	5.84107	5.18671e-09	1.85489e-07	Stxbp5
10358.3	-0.230545	0.0394775	-5.83991	5.22304e-09	1.86174e-07	Gsn
2935.88	0.289488	0.0496065	5.83567	5.35734e-09	1.90335e-07	Rrp7a
1344.21	-0.369028	0.0632652	-5.83304	5.44256e-09	1.92731e-07	Agap1
1260.07	0.395597	0.0678373	5.83155	5.49145e-09	1.93829e-07	Dbf4
964.86	0.456217	0.0783857	5.82016	5.87925e-09	2.06843e-07	Vegfa
22957.6	0.193313	0.0332306	5.81731	5.98021e-09	2.09714e-07	Calr
1225.11	0.372068	0.064028	5.81102	6.20944e-09	2.1705e-07	Aig1
1736.49	0.454011	0.0781853	5.80685	6.36587e-09	2.21803e-07	Jund
165.707	-0.998098	0.171955	-5.80443	6.45861e-09	2.24313e-07	Ccl2
2595.27	0.292306	0.0503666	5.80358	6.49156e-09	2.24736e-07	Msmo1
6947.34	-0.279567	0.0482205	-5.79767	6.72425e-09	2.32051e-07	Ipo7
1611.53	0.35942	0.0620517	5.79227	6.94434e-09	2.38885e-07	Dhcr7
5688.19	0.259355	0.0448218	5.78635	7.19322e-09	2.46664e-07	Ssr1
3433.7	-0.272127	0.0470432	-5.78462	7.26774e-09	2.48433e-07	Rassf4
6947.27	0.22699	0.0392513	5.783	7.33817e-09	2.50052e-07	Glud1
3559.17	-0.321969	0.0557067	-5.77972	7.48247e-09	2.54169e-07	Smc4
2051.18	0.353688	0.0612038	5.77886	7.52088e-09	2.54296e-07	Pnp
701.382	-0.507081	0.0877518	-5.77859	7.53314e-09	2.54296e-07	Trim59
447.389	0.554675	0.0960639	5.77402	7.74015e-09	2.60473e-07	Nkain1
1050.13	-0.410088	0.0710956	-5.76813	8.01572e-09	2.68911e-07	Mis18bp1
38126.1	-0.186909	0.0324102	-5.76696	8.07131e-09	2.6994e-07	Pabpc1
989.924	0.39301	0.068186	5.76379	8.22454e-09	2.74219e-07	Zfp385a
6000.39	0.240161	0.0416735	5.76292	8.26709e-09	2.74792e-07	Bst2
16964.6	0.222777	0.0386889	5.75816	8.50348e-09	2.81785e-07	Set
161.477	0.927532	0.16112	5.75679	8.57285e-09	2.82242e-07	Agpat4
229.771	-0.84729	0.147199	-5.75608	8.609e-09	2.82242e-07	Siglec1
589.275	0.489505	0.0850432	5.75595	8.61538e-09	2.82242e-07	Tsc22d2
487.453	1.86781	0.324508	5.75584	8.62146e-09	2.82242e-07	Cebpb
1678.68	0.371809	0.0646087	5.75478	8.67548e-09	2.83155e-07	H2.Q6
2327.91	0.293389	0.0510386	5.74838	9.01038e-09	2.93203e-07	Sar1a
3248.23	0.258005	0.0449662	5.73775	9.59438e-09	3.11271e-07	Itm2c
2582.12	-0.315405	0.0550225	-5.7323	9.90794e-09	3.20485e-07	Pten
1784.19	0.329057	0.0574211	5.73059	1.00084e-08	3.22772e-07	Aacs
2271.77	-0.358706	0.0626056	-5.72963	1.00653e-08	3.23285e-07	Inf2
443.169	0.794255	0.13863	5.72931	1.0084e-08	3.23285e-07	Cenpv
2226.6	-0.321542	0.0561279	-5.72875	1.01176e-08	3.23404e-07	Ano6
333.233	0.656972	0.114772	5.72415	1.03953e-08	3.31305e-07	Map3k5
1368.23	-0.360124	0.0629235	-5.72321	1.04532e-08	3.32172e-07	Lin7c
88.9878	-1.27492	0.223411	-5.70661	1.15248e-08	3.65155e-07	Gbp9
3190.64	-0.314175	0.0550791	-5.70407	1.16979e-08	3.6956e-07	Sept2.1
2287.13	0.34703	0.0608559	5.7025	1.18066e-08	3.71909e-07	Plin2
543.606	0.603972	0.106009	5.69736	1.21674e-08	3.82161e-07	Igf1
1554.19	-0.353245	0.0620349	-5.6943	1.23883e-08	3.87975e-07	Ythdf3
2829.48	-0.332287	0.0583612	-5.69363	1.24367e-08	3.88369e-07	Ddx58
1168.3	-0.414145	0.0727681	-5.6913	1.26079e-08	3.92585e-07	Fnip1
125.709	1.14433	0.201133	5.68944	1.27456e-08	3.95735e-07	Hvcn1
653.23	0.483084	0.0849766	5.6849	1.30888e-08	4.0523e-07	Smarcd1
5021.9	-0.228845	0.0403009	-5.6784	1.3596e-08	4.19734e-07	Itm2b
6999.89	-0.224319	0.0395189	-5.67626	1.37675e-08	4.23821e-07	Ptpn6
1833.92	-0.329301	0.0580369	-5.674	1.395e-08	4.28221e-07	Ptpn22
2618.84	-0.312911	0.0551981	-5.66888	1.43735e-08	4.39634e-07	Cd180
1537.1	-0.370638	0.0653853	-5.66853	1.44029e-08	4.39634e-07	Trim30a
907.85	0.410862	0.0725302	5.66471	1.47277e-08	4.48283e-07	Nagk
72.8991	1.35614	0.239507	5.66223	1.49421e-08	4.53535e-07	Rgcc
10042.3	0.214037	0.037899	5.64756	1.62743e-08	4.92592e-07	Pdia6
5142.4	0.273735	0.0485022	5.64377	1.66371e-08	5.02171e-07	Tle5
1439.1	0.418085	0.0741072	5.64163	1.6845e-08	5.07035e-07	Ndrg1
2110.54	-0.294752	0.0522919	-5.63666	1.73385e-08	5.20442e-07	Arfgef1
793.758	0.466909	0.082895	5.63253	1.77584e-08	5.31573e-07	Bri3
1519.67	0.380196	0.0675656	5.62706	1.83306e-08	5.47191e-07	Prr14l
996.695	-0.391527	0.0696281	-5.62312	1.87537e-08	5.58283e-07	Phf20l1
141.426	1.10634	0.196811	5.62134	1.89486e-08	5.62539e-07	Tspan10
1243.13	-0.367429	0.0654298	-5.61562	1.95854e-08	5.79857e-07	Dnajb14
3081.34	0.31602	0.0563207	5.61109	2.01059e-08	5.93646e-07	Ckap4
2063.1	-0.392092	0.0699544	-5.60497	2.0829e-08	6.13323e-07	Clec12a
1023.86	-0.405117	0.0723913	-5.59621	2.19095e-08	6.4339e-07	Uba6
3202.14	0.272225	0.0486545	5.59506	2.20544e-08	6.45895e-07	Ncoa3
9068.14	-0.233706	0.0418143	-5.58915	2.28181e-08	6.66459e-07	Naa50
544.892	-0.616072	0.110385	-5.58111	2.38993e-08	6.96164e-07	Herc6
283.678	-0.799446	0.143281	-5.57955	2.4114e-08	7.00534e-07	Clec4a2
78723.5	-0.208392	0.0373846	-5.57428	2.48554e-08	7.20142e-07	Eef2
4471.34	0.26399	0.0473658	5.57344	2.49754e-08	7.2169e-07	Pfkp
2438.19	0.342841	0.0615236	5.57251	2.51091e-08	7.23623e-07	Sec61b
2852.75	0.337466	0.0605759	5.57096	2.53334e-08	7.28151e-07	Aldoc
3331.93	0.323566	0.058105	5.56865	2.56721e-08	7.34497e-07	Polr2m
451.253	-0.550274	0.0988185	-5.56853	2.56898e-08	7.34497e-07	Lrif1
4981.85	0.250188	0.0449607	5.5646	2.62754e-08	7.49263e-07	Ctsl
2615.28	-0.278299	0.0500351	-5.56208	2.66585e-08	7.58193e-07	Gabpb2
2960.62	-0.350766	0.063094	-5.55942	2.70677e-08	7.66687e-07	Stat1
1404.86	0.348339	0.0626597	5.55922	2.70987e-08	7.66687e-07	Slc30a9
2131.69	0.303808	0.0548187	5.54205	2.98954e-08	8.4361e-07	Gipc1
388.462	-0.570458	0.102988	-5.53908	3.04064e-08	8.54296e-07	Lpp
409.635	0.551724	0.0996084	5.53893	3.04317e-08	8.54296e-07	Mcoln2
2580.45	0.275337	0.0497273	5.53694	3.07807e-08	8.61859e-07	Man1c1
1603.82	0.331937	0.0599609	5.53589	3.0965e-08	8.64785e-07	March5
43915.6	0.195691	0.0354015	5.52777	3.24328e-08	9.03448e-07	Ppia
1275.54	-0.390795	0.0707908	-5.52042	3.38189e-08	9.39645e-07	Tgfbr1
1345.32	0.34686	0.0629053	5.51401	3.50743e-08	9.69576e-07	Selenok
1167.73	-0.443963	0.0805154	-5.51401	3.50751e-08	9.69576e-07	Lamc1
11748.1	0.189059	0.0343053	5.51108	3.56645e-08	9.83361e-07	Gnai2
8144.34	0.293261	0.053283	5.50385	3.71591e-08	1.02197e-06	Rps17
3409.8	0.245242	0.0445845	5.50061	3.78482e-08	1.03829e-06	Tmed9
734.478	0.425162	0.077303	5.49994	3.79921e-08	1.0396e-06	Gxylt1
3829.7	0.311171	0.0566069	5.49704	3.86209e-08	1.05415e-06	Hspe1
8592.24	-0.264296	0.048087	-5.4962	3.88063e-08	1.05654e-06	Cybb
2757.26	0.275236	0.0500968	5.49408	3.92748e-08	1.06662e-06	Senp3
2273.11	0.317293	0.0577594	5.49335	3.94369e-08	1.06835e-06	Tomm5
673.102	0.568298	0.103606	5.48521	4.12976e-08	1.11596e-06	Plk2
5716.34	0.229632	0.041875	5.48374	4.16424e-08	1.12248e-06	Pebp1
787.768	-0.417983	0.0762999	-5.47816	4.29778e-08	1.1556e-06	Slfn9
1037.89	0.387727	0.070797	5.4766	4.33565e-08	1.1629e-06	Rpia
532.132	-0.519511	0.0949451	-5.4717	4.45732e-08	1.19258e-06	C1galt1
24313.5	0.176002	0.032172	5.47065	4.48385e-08	1.19672e-06	Arhgdia
5562.52	0.218917	0.0400605	5.46465	4.63813e-08	1.23486e-06	Parp1
11.641	7.01253	1.28334	5.46426	4.64833e-08	1	Scgb1a1
8713.89	0.207506	0.0380201	5.45779	4.82097e-08	1.28039e-06	Cdk4
208.252	-0.799117	0.146436	-5.45712	4.83918e-08	1.28209e-06	Zfp984
464.046	-0.561213	0.102986	-5.44941	5.05358e-08	1.33562e-06	Itgax
4661.18	0.227824	0.0418212	5.44758	5.10597e-08	1.34619e-06	Nfe2l1
1590.87	0.386113	0.0709219	5.4442	5.204e-08	1.3687e-06	Arl8a
5806.66	0.226539	0.0416462	5.4396	5.34001e-08	1.40107e-06	Mlf2
1520.58	-0.377884	0.0696019	-5.42922	5.66012e-08	1.48147e-06	Prps2
2496.58	-0.280132	0.0516595	-5.42267	5.8716e-08	1.53312e-06	Fes
2965.58	-0.280749	0.0517924	-5.42067	5.93766e-08	1.54665e-06	Usp9x
532.928	0.501508	0.0926853	5.41087	6.27189e-08	1.62979e-06	Kras
1547.64	0.335083	0.0619654	5.40758	6.38827e-08	1.65606e-06	Pmp22
2298.04	0.329766	0.0610401	5.40245	6.5737e-08	1.70006e-06	Rgs2
2173.1	-0.282349	0.0522759	-5.40112	6.62263e-08	1.70864e-06	Otud4
1494.47	-0.31845	0.0589909	-5.39828	6.72824e-08	1.73176e-06	Rif1
918.715	-0.394668	0.07314	-5.39606	6.81185e-08	1.74913e-06	Tut4
1800.85	-0.333518	0.0618601	-5.39149	6.98776e-08	1.79005e-06	Zmpste24
1843.42	-0.323014	0.0599174	-5.39099	7.00693e-08	1.79073e-06	Evi2b
820.059	0.397053	0.0737173	5.38616	7.19769e-08	1.83516e-06	Tdg
5645.59	0.258574	0.0480883	5.37706	7.57114e-08	1.92584e-06	Ube2s
1374.04	-0.356118	0.0662668	-5.374	7.70082e-08	1.95424e-06	Fmr1
5083.84	0.24923	0.0464952	5.36035	8.30616e-08	2.10293e-06	Noc2l
1314.44	-0.387536	0.0723336	-5.35763	8.4323e-08	2.12989e-06	Parp10
401.796	-0.585028	0.109215	-5.35665	8.47775e-08	2.13639e-06	Brwd3
1105.95	0.353476	0.0660022	5.35551	8.53142e-08	2.14493e-06	Irf8
4881.84	-0.279337	0.0522534	-5.34582	9.00086e-08	2.25772e-06	Plxnd1
1785.52	0.326448	0.0611225	5.34088	9.24952e-08	2.31473e-06	Ctdnep1
5717.03	0.257201	0.048195	5.33668	9.46664e-08	2.36361e-06	Plek
5266.27	-0.231394	0.0434132	-5.33004	9.81917e-08	2.44599e-06	Plp2
317.649	-0.607131	0.113928	-5.32908	9.87126e-08	2.45332e-06	Sprtn
1441.43	0.377237	0.0708221	5.32654	1.00099e-07	2.4821e-06	Cmas
1606.04	-0.366641	0.0688581	-5.32458	1.01184e-07	2.50326e-06	Ptprj
4839.96	-0.227373	0.0427178	-5.32267	1.02257e-07	2.52405e-06	Picalm
2062.43	0.296581	0.0557645	5.31845	1.04652e-07	2.5773e-06	Slc25a1
2791.27	0.250512	0.0471181	5.31667	1.05683e-07	2.59677e-06	Ralb
781.859	-0.438154	0.0824182	-5.31623	1.05942e-07	2.59725e-06	Pdcd10
6153.13	-0.26563	0.0500401	-5.30834	1.10626e-07	2.70597e-06	Top2a
1873.08	-0.3165	0.0596304	-5.30769	1.11023e-07	2.70957e-06	Dck
1180.13	0.336359	0.0633852	5.30659	1.11694e-07	2.71982e-06	Rnf41
1190.59	-0.361098	0.0680812	-5.30393	1.13334e-07	2.74672e-06	Igsf6
1846.91	-0.360643	0.0679997	-5.3036	1.13541e-07	2.74672e-06	Myo10
2930.78	0.279259	0.0526549	5.30357	1.1356e-07	2.74672e-06	Lamtor1
2770.53	0.252553	0.047644	5.30084	1.1527e-07	2.78188e-06	Wsb2
2315.29	-0.272193	0.0513636	-5.29933	1.16226e-07	2.79872e-06	Abi1
1734.98	-0.324845	0.0613288	-5.29678	1.17861e-07	2.83181e-06	Ascc3
5324.67	0.22446	0.0424504	5.2876	1.23934e-07	2.97113e-06	Cstb
1475.45	0.307186	0.0581494	5.28271	1.27289e-07	3.04483e-06	Ldb1
1445.07	0.310643	0.0588499	5.27857	1.30195e-07	3.10748e-06	Tmem183a
2647.62	0.265847	0.0503751	5.27735	1.31062e-07	3.1213e-06	Trpc4ap
8799.99	0.21141	0.0401059	5.27129	1.35465e-07	3.21706e-06	Prelid1
3445.4	0.246775	0.0468175	5.27101	1.35677e-07	3.21706e-06	Rnf187
152.283	0.864181	0.163972	5.2703	1.36201e-07	3.22244e-06	Cxcr4
3334.12	-0.249126	0.0472863	-5.26847	1.37564e-07	3.24759e-06	B4galnt1
2447.26	-0.262188	0.0498704	-5.2574	1.4611e-07	3.44185e-06	Sh3pxd2b
3910.69	-0.241365	0.0460291	-5.24376	1.57336e-07	3.69266e-06	Myo1e
1430.92	-0.308316	0.0587981	-5.24364	1.57439e-07	3.69266e-06	Dtx3l
1788.78	0.304222	0.0580481	5.24087	1.59822e-07	3.74045e-06	Nop10
1776.35	0.286878	0.054773	5.23757	1.62701e-07	3.79963e-06	Wbp2
2194.66	0.366567	0.0700719	5.23129	1.68327e-07	3.92256e-06	Fndc3b
433.379	0.522922	0.100006	5.22891	1.70512e-07	3.96496e-06	Mphosph6
20249.8	0.236805	0.045307	5.22667	1.72586e-07	4.00458e-06	Rpl13a
1371.75	-0.36732	0.0702899	-5.22578	1.7342e-07	4.01533e-06	Phip
2112.77	-0.281715	0.0539443	-5.22233	1.76688e-07	4.08229e-06	Dmxl1
2213.79	-0.296894	0.0568601	-5.22148	1.77498e-07	4.09226e-06	Parp14
1292.19	-0.35184	0.0674077	-5.21959	1.79321e-07	4.12553e-06	Arhgap5
1945.62	-0.319409	0.0612394	-5.21574	1.83085e-07	4.20321e-06	Cul3
2007.46	0.301192	0.057816	5.20949	1.89359e-07	4.33804e-06	Kdm2a
6697.15	0.220815	0.0424556	5.20109	1.98128e-07	4.52936e-06	Ptpra
6837.35	0.207899	0.0399755	5.20067	1.98574e-07	4.53001e-06	Gnb1
15354.4	0.194401	0.0374394	5.19244	2.0756e-07	4.72505e-06	Anxa5
6197.26	0.205996	0.0396833	5.19099	2.09174e-07	4.75181e-06	Ranbp1
1095.87	0.406819	0.0783795	5.19038	2.0987e-07	4.75763e-06	Nsmce4a
858.382	0.40636	0.0783449	5.18681	2.13931e-07	4.83956e-06	Atg9b
837.983	-0.397106	0.0765706	-5.18614	2.14697e-07	4.84678e-06	Casp8
615.803	0.555219	0.107246	5.17707	2.25402e-07	5.07788e-06	Htr1b
2576.79	-0.267918	0.0518409	-5.16809	2.36504e-07	5.31692e-06	Pafah1b1
2298.42	0.276439	0.0535689	5.16045	2.46361e-07	5.52126e-06	Jpt2
538.905	0.619314	0.120016	5.16026	2.46612e-07	5.52126e-06	Gm47428
354.296	0.571881	0.110853	5.15893	2.4836e-07	5.54893e-06	Top1mt
1153.24	0.34797	0.0675316	5.1527	2.56768e-07	5.72498e-06	Dapk1
240.074	-0.672818	0.130642	-5.15009	2.60355e-07	5.79303e-06	Ppp1r26
6528.49	-0.27289	0.0530282	-5.14613	2.6591e-07	5.90452e-06	Adam8
1305.89	-0.347742	0.0675827	-5.14543	2.66911e-07	5.91462e-06	Pml
1034.68	-0.344913	0.0670573	-5.14356	2.69575e-07	5.96147e-06	Fbxo3
106.483	1.02181	0.198964	5.13566	2.81163e-07	6.20505e-06	Maff
4247.73	-0.300046	0.0585484	-5.12475	2.9793e-07	6.55457e-06	Fosl2
253.818	0.660016	0.128794	5.12457	2.9821e-07	6.55457e-06	Cnnm2
1031.59	-0.46134	0.0900462	-5.12338	3.00114e-07	6.58096e-06	Kdm7a
2978.47	0.284375	0.0555122	5.12274	3.01121e-07	6.58096e-06	Lss
783.89	-0.399564	0.0779992	-5.12267	3.01232e-07	6.58096e-06	Jdp2
53.7169	1.48491	0.290097	5.11868	3.0768e-07	6.7083e-06	Btg3
744.816	-0.423556	0.0827739	-5.11702	3.10396e-07	6.75392e-06	Zfp292
1767.13	0.286805	0.0560554	5.11646	3.11324e-07	6.76054e-06	Lpcat1
3952.11	0.241481	0.0472147	5.11454	3.14514e-07	6.81615e-06	Sqle
1507.65	0.325362	0.063704	5.1074	3.26625e-07	7.06449e-06	Marcksl1
963.081	0.386848	0.075779	5.10496	3.30872e-07	7.1421e-06	Egln1
10990.9	0.222171	0.0435578	5.1006	3.38585e-07	7.29405e-06	Rpl9
1157.97	-0.346146	0.0678859	-5.09895	3.41551e-07	7.34334e-06	Mboat7
590.488	0.570571	0.111929	5.0976	3.43982e-07	7.38097e-06	Atp5k
659.828	0.434358	0.0852315	5.09621	3.46515e-07	7.42063e-06	Snx18
1570.83	-0.289998	0.0569099	-5.09575	3.4737e-07	7.42427e-06	Hsd17b10
3141.2	-0.254963	0.0500704	-5.09209	3.54147e-07	7.5542e-06	Larp4
5991.96	-0.249217	0.0489541	-5.09082	3.56524e-07	7.58997e-06	Arhgef6
9535.65	0.208685	0.041018	5.08765	3.62535e-07	7.70281e-06	Bsg
2278.94	-0.300472	0.0591073	-5.08351	3.70521e-07	7.85709e-06	Lgals8
2121.19	0.288378	0.0569178	5.06657	4.05039e-07	8.57226e-06	Alyref
2790.02	0.293336	0.0580097	5.05666	4.26659e-07	9.01223e-06	Il1rn
1558.88	0.326716	0.0646943	5.05016	4.41448e-07	9.30648e-06	Layn
4167.73	0.22232	0.0440517	5.0468	4.49274e-07	9.45308e-06	Arhgap30
495.561	-0.4907	0.0972387	-5.04634	4.50352e-07	9.45739e-06	Map4k3
6412.24	0.191831	0.0380391	5.04298	4.5833e-07	9.6063e-06	Lilrb4a
563.867	-0.450808	0.0894091	-5.04208	4.60494e-07	9.63304e-06	Esco2
1327.12	0.377102	0.0748706	5.03671	4.73591e-07	9.88793e-06	S100a1
748.721	-0.464425	0.0923186	-5.03067	4.88765e-07	1.01851e-05	Apol9a
887.326	0.392406	0.0780558	5.02724	4.97578e-07	1.03489e-05	Nt5c
734.632	0.402246	0.0800225	5.02666	4.99104e-07	1.03607e-05	Tm7sf3
8915.83	-0.264503	0.0526809	-5.02085	5.14431e-07	1.06585e-05	Mki67
1074.41	-0.364524	0.0726195	-5.01965	5.17664e-07	1.0705e-05	Ifih1
3081.03	0.24325	0.0484814	5.0174	5.23767e-07	1.08106e-05	Snx17
4210.26	-0.253824	0.0506759	-5.00877	5.47797e-07	1.1285e-05	Selenot
5218.55	-0.201342	0.040206	-5.00777	5.50649e-07	1.13223e-05	Mapk6
2255.44	0.290113	0.0579554	5.0058	5.56294e-07	1.14167e-05	Ttyh2
2036.44	-0.369233	0.0737682	-5.00531	5.57709e-07	1.14241e-05	Isg15
942.318	0.349241	0.0697797	5.00491	5.58895e-07	1.14268e-05	Ppp1r37
3368.98	-0.276249	0.0552864	-4.99669	5.83233e-07	1.19019e-05	Myo7a
62.5197	1.40287	0.280963	4.99307	5.9426e-07	1.21041e-05	X1700003F12Rik
1649.3	0.315761	0.0632693	4.99075	6.01459e-07	1.22278e-05	Get4
1635.84	-0.296323	0.0594285	-4.98621	6.15746e-07	1.24948e-05	Git2
19.691	2.9105	0.583736	4.98599	6.16453e-07	1	X1700105P06Rik
31360.3	-0.524885	0.105287	-4.98527	6.18741e-07	1.25321e-05	mt.Nd4
85.9896	-1.07847	0.216469	-4.98209	6.29007e-07	1.27066e-05	Cd200r3
1874.62	-0.299114	0.0600404	-4.98188	6.29702e-07	1.27066e-05	Tbc1d23
3869.6	-0.243808	0.0489695	-4.97877	6.39889e-07	1.28656e-05	Bcar3
3512.82	0.252102	0.0506357	4.97875	6.39955e-07	1.28656e-05	Litaf
3001.27	0.277038	0.0556537	4.97789	6.42813e-07	1.28882e-05	H2afy
4281.58	-0.251361	0.0504975	-4.9777	6.43456e-07	1.28882e-05	Ranbp2
1339.89	0.322737	0.0649174	4.97149	6.64397e-07	1.3283e-05	Nsdhl
2798.04	-0.263301	0.0530259	-4.96551	6.85219e-07	1.36741e-05	Pip4k2a
1095.13	0.337551	0.0680305	4.96175	6.98605e-07	1.39156e-05	Stk24
1573.63	0.355354	0.0717381	4.95349	7.28928e-07	1.4493e-05	Suds3
597.821	-0.435816	0.0880378	-4.95033	7.40875e-07	1.47035e-05	Resf1
2643.31	0.240516	0.0486254	4.94629	7.56399e-07	1.49842e-05	Prdx6
1496.13	0.298996	0.0604577	4.94555	7.59302e-07	1.50142e-05	Bcl2l1
459.221	-0.499303	0.100985	-4.94434	7.64007e-07	1.50797e-05	Enpp4
333.584	0.556275	0.112569	4.94164	7.7468e-07	1.52626e-05	Mocs2
2977.1	0.229579	0.0464675	4.94063	7.7871e-07	1.53142e-05	Emg1
205.331	-0.701641	0.14243	-4.92621	8.38412e-07	1.64584e-05	Radx
405.373	-0.537595	0.109288	-4.91908	8.69507e-07	1.70379e-05	Rasal1
3613.89	-0.227627	0.0463159	-4.91467	8.89331e-07	1.73949e-05	Samhd1
2096.66	0.259431	0.0528144	4.91214	9.00892e-07	1.75893e-05	Tbc1d20
1215.46	0.317223	0.0645864	4.9116	9.03357e-07	1.76057e-05	Txndc11
2709.86	0.255725	0.0520869	4.90958	9.1271e-07	1.77561e-05	Tatdn2
9599.31	-0.284715	0.0580439	-4.90515	9.33537e-07	1.81041e-05	Car2
1534.9	-0.314207	0.0640577	-4.90507	9.33942e-07	1.81041e-05	Atm
1678.02	0.324722	0.066213	4.90421	9.38063e-07	1.81515e-05	Plxnc1
6173.34	-0.211581	0.0431551	-4.90281	9.44763e-07	1.82486e-05	Sf3b1
1520.51	-0.333567	0.068049	-4.90186	9.49315e-07	1.83039e-05	Abcb4
318.763	-0.587141	0.11981	-4.90059	9.55486e-07	1.83901e-05	Isg20
1163.55	0.37631	0.0768491	4.89673	9.74421e-07	1.87213e-05	Ndufv3
1629.57	0.291567	0.0595566	4.89564	9.79884e-07	1.8793e-05	Gcat
27843.7	0.198594	0.040571	4.89496	9.83253e-07	1.88243e-05	P4hb
449.01	-0.487339	0.0995849	-4.8937	9.89571e-07	1.89118e-05	Hdac9
1886.86	0.296116	0.0605276	4.89225	9.96906e-07	1.90042e-05	Cdk16
3406.2	0.235709	0.0481843	4.89183	9.99026e-07	1.90042e-05	Nans
2528.83	-0.24019	0.0491016	-4.8917	9.99669e-07	1.90042e-05	Rrs1
1727.3	0.272685	0.0557797	4.88861	1.0155e-06	1.92714e-05	Pin1
2713.96	0.269315	0.0551359	4.88457	1.03657e-06	1.96368e-05	Mtch1
709.634	0.388682	0.0797506	4.87372	1.09516e-06	2.07105e-05	Egr1
2472.61	-0.272985	0.0560431	-4.87098	1.11045e-06	2.0952e-05	Usp24
3811.34	0.231342	0.0474962	4.87074	1.1118e-06	2.0952e-05	Rrm2
516.332	-0.45417	0.0933021	-4.86773	1.12885e-06	2.12364e-05	Megf9
433.723	0.541012	0.111212	4.86467	1.14648e-06	2.15307e-05	Mtln
13213.2	0.204904	0.0421266	4.864	1.15039e-06	2.15669e-05	Rps11
752.005	-0.405358	0.0833773	-4.86173	1.16366e-06	2.1778e-05	Cpt1a
2583.49	-0.270932	0.0557449	-4.86021	1.17263e-06	2.18864e-05	Eif4a2
2074.77	0.253581	0.0521765	4.86006	1.17349e-06	2.18864e-05	Vps29
784.492	0.392923	0.0809997	4.85091	1.22894e-06	2.28812e-05	Tmem242
3239.57	-0.218662	0.0450856	-4.84993	1.23506e-06	2.29556e-05	Pds5a
8479.53	-0.208822	0.0430689	-4.84855	1.2437e-06	2.30766e-05	Dnmt1
1756.09	-0.283331	0.0584534	-4.84712	1.25264e-06	2.31852e-05	Gtf2h1
3913.51	-0.216653	0.0447034	-4.84644	1.25696e-06	2.31852e-05	Ncoa4
5689.45	0.203872	0.0420681	4.84624	1.25824e-06	2.31852e-05	Ddost
4134.92	-0.275973	0.0569491	-4.84596	1.26003e-06	2.31852e-05	Atrn
1685.43	0.280368	0.0578564	4.84592	1.26025e-06	2.31852e-05	Setd3
915.145	-0.353708	0.0730129	-4.84446	1.26957e-06	2.3317e-05	Mical2
3030.54	-0.257039	0.0531182	-4.83901	1.30489e-06	2.39252e-05	Stag2
2066.72	-0.266054	0.0550413	-4.83371	1.34013e-06	2.45298e-05	Adssl1
1230.96	-0.304991	0.0631125	-4.83249	1.34833e-06	2.46382e-05	Lmbrd2
954.444	0.332316	0.0687863	4.83114	1.35751e-06	2.47642e-05	Fam89b
4234.84	-0.258298	0.0534708	-4.83063	1.36101e-06	2.47863e-05	Usp18
7498.25	-0.182811	0.0378471	-4.83024	1.36369e-06	2.47936e-05	Cd72
987.878	-0.381352	0.0790072	-4.8268	1.38747e-06	2.51836e-05	Ro60
680.014	-0.38829	0.0804607	-4.82583	1.3942e-06	2.52634e-05	Bpnt1
2011.89	0.296719	0.0614966	4.82497	1.40027e-06	2.53311e-05	Atp5e
1213.81	-0.342509	0.0710026	-4.82389	1.40785e-06	2.54258e-05	Ttc39b
3208.39	0.228359	0.0473537	4.82242	1.4183e-06	2.5572e-05	Samm50
1102.01	0.395414	0.0820545	4.81892	1.4434e-06	2.59812e-05	Atp5md
775.557	0.38227	0.0794516	4.81136	1.49904e-06	2.6938e-05	C9orf72
1242.14	0.308971	0.0642715	4.80728	1.52997e-06	2.74483e-05	Sec24d
72.1501	1.39949	0.291488	4.80121	1.57713e-06	2.82476e-05	Gm10642
1678.29	-0.323125	0.0673132	-4.80032	1.58414e-06	2.83264e-05	Col4a5
1996.13	0.28515	0.0594523	4.79628	1.61637e-06	2.8855e-05	Anxa7
894.767	0.420437	0.0876689	4.79574	1.62072e-06	2.8885e-05	Gatad1
689.05	0.406398	0.0847581	4.7948	1.62837e-06	2.89738e-05	Mrps16
1130.85	0.321974	0.0672241	4.78957	1.67143e-06	2.96911e-05	Lsm7
935.592	-0.343873	0.0718149	-4.78833	1.68172e-06	2.98251e-05	Ccdc88a
2340.8	-0.272904	0.0570271	-4.78552	1.70548e-06	3.01971e-05	Frmd4b
1206.72	-0.302772	0.0632843	-4.78432	1.7157e-06	3.03284e-05	Ubash3b
4716.82	0.211291	0.0442357	4.77648	1.78392e-06	3.1483e-05	Slc39a7
2445.01	0.272048	0.0569653	4.77568	1.79101e-06	3.15568e-05	Cenpa
1043.62	0.340112	0.0713207	4.76878	1.85349e-06	3.26046e-05	Fbxw4
1029.88	0.335771	0.0704934	4.76315	1.90596e-06	3.34733e-05	Pdcd5
1808.35	0.261323	0.0549142	4.75875	1.94791e-06	3.41546e-05	Rnf26
771.42	0.3644	0.0766058	4.75682	1.96666e-06	3.44276e-05	Rassf3
3506.29	0.228057	0.0479854	4.75264	2.00782e-06	3.50915e-05	Hax1
6668.53	0.21457	0.0451674	4.75055	2.02869e-06	3.53992e-05	Sfpq
2192.49	-0.246915	0.0520346	-4.74521	2.08291e-06	3.62868e-05	Gm49336
8690.88	0.190847	0.0402293	4.74398	2.09558e-06	3.64489e-05	Sdcbp
1709.19	0.265613	0.0560129	4.74199	2.1163e-06	3.67504e-05	Fdft1
21256.7	0.160822	0.0340329	4.72548	2.29569e-06	3.98018e-05	Actg1
54869.6	0.200305	0.0424278	4.72109	2.3458e-06	4.06056e-05	Eno1
2558.42	0.230552	0.0488459	4.71999	2.35852e-06	4.07431e-05	Got1
2818.17	0.239783	0.0508042	4.71976	2.36126e-06	4.07431e-05	Psmd7
1532.97	0.286688	0.0607644	4.71803	2.38142e-06	4.10256e-05	Man2a1
4160.62	-0.542388	0.114993	-4.7167	2.39696e-06	4.12276e-05	mt.Nd6
1747.01	-0.273008	0.0578902	-4.71596	2.40573e-06	4.1313e-05	Tnrc6a
6763.82	0.273112	0.0579553	4.71246	2.4475e-06	4.19354e-05	Slc16a3
2096.97	0.245623	0.0521241	4.71227	2.44972e-06	4.19354e-05	Stoml2
1341.86	0.288685	0.0612724	4.71151	2.45891e-06	4.20265e-05	Rassf2
637.494	-0.392121	0.083255	-4.70988	2.47865e-06	4.2297e-05	Fbxo8
7.09423	6.29772	1.33977	4.7006	2.594e-06	1	Hbb.bs
529.959	-0.485956	0.103384	-4.7005	2.59524e-06	4.4217e-05	Ifi204
872.089	-0.336637	0.0717262	-4.69336	2.6875e-06	4.57171e-05	C130050O18Rik
1882.62	0.323198	0.0688873	4.69169	2.70955e-06	4.60198e-05	Uqcr11
3124.02	-0.275476	0.0587973	-4.68519	2.79702e-06	4.74312e-05	Capza2
4545.74	-0.206486	0.0440875	-4.68356	2.81934e-06	4.7735e-05	Nampt
4107.23	0.206298	0.0440572	4.68251	2.83381e-06	4.79051e-05	Nhp2
2763.9	-0.219869	0.0469667	-4.68138	2.84953e-06	4.80959e-05	Anln
486.14	-0.460127	0.0983377	-4.67905	2.88204e-06	4.85688e-05	Serpinb8
2769.12	0.236293	0.0505722	4.67239	2.97721e-06	5.00948e-05	Banf1
2237	0.239451	0.0512525	4.67198	2.98307e-06	5.01155e-05	Tes
4613.19	-0.204075	0.0437025	-4.66964	3.01722e-06	5.05507e-05	Iars
1789.53	0.263736	0.0564797	4.66957	3.0183e-06	5.05507e-05	Npm3
4468.91	0.626331	0.134173	4.66809	3.04019e-06	5.08388e-05	Gm26917
1364.74	-0.28363	0.060787	-4.66597	3.07164e-06	5.12856e-05	Btaf1
2594.57	-0.234561	0.0502916	-4.66402	3.10087e-06	5.1694e-05	Coa5
1246.16	0.31216	0.0669999	4.65911	3.17584e-06	5.28624e-05	Tbca
5499.46	0.212083	0.0455574	4.6553	3.23516e-06	5.37673e-05	Atp6v1g1
1598.91	0.277099	0.0595439	4.65369	3.26047e-06	5.41048e-05	Rusc2
1750.54	-0.264107	0.0567717	-4.65208	3.28598e-06	5.44448e-05	Ifrd2
2282.72	0.240631	0.051733	4.6514	3.29691e-06	5.45425e-05	Pcyt2
1919.88	-0.272185	0.0585638	-4.64766	3.35725e-06	5.54561e-05	Gpd1l
13865.6	0.219926	0.0473303	4.64663	3.37397e-06	5.56474e-05	Rps25
5790.34	-0.21919	0.047175	-4.6463	3.37937e-06	5.56518e-05	Lamp2
549.923	0.437747	0.0943821	4.63803	3.5175e-06	5.78386e-05	Car12
458.995	0.478193	0.10316	4.63546	3.56144e-06	5.84723e-05	Trps1
4488.76	0.307077	0.0662559	4.63471	3.57443e-06	5.85968e-05	Scd1
4106.4	0.222949	0.048187	4.62675	3.71452e-06	6.08015e-05	Ndufb8
724.75	0.401496	0.0869007	4.62017	3.8343e-06	6.26673e-05	Pithd1
1309.89	-0.301185	0.065247	-4.61608	3.91056e-06	6.38176e-05	Cdca7l
2101.89	0.287939	0.0624052	4.61403	3.94944e-06	6.4355e-05	Cep250
405.072	-0.500057	0.108499	-4.60888	4.04845e-06	6.58694e-05	Pcyox1l
3649.57	-0.206995	0.0450198	-4.59787	4.2683e-06	6.93423e-05	Kmt5a
2004.77	-0.271668	0.0591152	-4.59557	4.31576e-06	7.00083e-05	Numb
155.855	-0.804442	0.175187	-4.59191	4.39208e-06	7.11247e-05	Itgb7
3250.03	-0.230091	0.0501108	-4.59164	4.39771e-06	7.11247e-05	Rpa1
1493.54	0.274203	0.0597865	4.58637	4.51024e-06	7.2836e-05	Pakap
1741.81	0.279072	0.0609036	4.58219	4.60133e-06	7.41777e-05	Mpp6
106.535	-0.932443	0.203509	-4.58184	4.60907e-06	7.41777e-05	Bbs2
1452.71	-0.2977	0.0649771	-4.58162	4.61386e-06	7.41777e-05	Setx
4256.6	-0.244626	0.0534128	-4.57992	4.65149e-06	7.46719e-05	Znfx1
1087.57	0.337037	0.0736107	4.57864	4.68012e-06	7.50204e-05	Higd2a
1939.41	-0.249148	0.05448	-4.5732	4.80323e-06	7.688e-05	Alg10b
11249.8	-0.641687	0.14035	-4.57205	4.82984e-06	7.71919e-05	Rnf213
1222.82	-0.399291	0.0873754	-4.56983	4.88109e-06	7.78961e-05	Oasl2
421.273	0.453109	0.0992556	4.56507	4.9932e-06	7.95681e-05	Tnfrsf12a
744.609	0.400868	0.0878217	4.56457	5.0053e-06	7.96438e-05	Xylt1
264.274	0.59196	0.129713	4.56361	5.02811e-06	7.98894e-05	Card14
519.822	0.419447	0.0919179	4.56328	5.03604e-06	7.98984e-05	Tsc22d1
1578.07	0.285579	0.0626107	4.56119	5.08643e-06	8.05797e-05	Gga2
760.236	0.373526	0.0819131	4.56003	5.11466e-06	8.08685e-05	Rp9
5821.32	-0.196513	0.0430988	-4.55961	5.12497e-06	8.08685e-05	Wnk1
919.683	-0.331503	0.0727056	-4.55952	5.12705e-06	8.08685e-05	Themis2
103.903	0.910214	0.199729	4.55724	5.183e-06	8.16322e-05	Rbpms
2505.54	-0.244151	0.0536306	-4.55246	5.30232e-06	8.33903e-05	Mib1
228.453	-0.653225	0.14356	-4.5502	5.35947e-06	8.4167e-05	Slc16a7
1587.32	0.29425	0.0646919	4.54848	5.40347e-06	8.46647e-05	Mesd
3889.65	0.211412	0.046481	4.54835	5.40679e-06	8.46647e-05	Ppp4c
357.212	-0.490674	0.1079	-4.5475	5.42859e-06	8.48834e-05	Rnf138
10353	0.158902	0.0349466	4.54699	5.44183e-06	8.49679e-05	Lgmn
1233.01	0.28779	0.0633397	4.5436	5.53017e-06	8.62229e-05	Acbd3
3113.9	0.24214	0.0533909	4.53523	5.75409e-06	8.95852e-05	Swi5
1345.71	0.327574	0.072253	4.53371	5.79565e-06	9.01028e-05	Ndufa13
326.04	0.511888	0.112923	4.53309	5.81266e-06	9.02378e-05	Cadps
3731.62	-0.213772	0.0472064	-4.52845	5.94188e-06	9.2112e-05	Myo1c
8239.16	0.18986	0.0419508	4.52578	6.01739e-06	9.31491e-05	Rpl24
1811.6	-0.265308	0.058645	-4.52398	6.06888e-06	9.38123e-05	Bmt2
2304.81	0.315038	0.0696466	4.52338	6.08596e-06	9.39422e-05	Nol7
1163.58	0.289223	0.063969	4.5213	6.14604e-06	9.47346e-05	Ryk
2806.75	0.225104	0.0497998	4.52018	6.17878e-06	9.49981e-05	Myo1d
1346.16	-0.306967	0.0679113	-4.52011	6.18066e-06	9.49981e-05	Pkd1
183.278	0.729896	0.161689	4.51421	6.35545e-06	9.75462e-05	Itgb3
8110.74	0.199499	0.0442255	4.51094	6.45395e-06	9.89179e-05	Tyrobp
462.575	-0.464469	0.102999	-4.50946	6.49943e-06	9.94743e-05	Cfh
2506.68	0.240864	0.0536104	4.49286	7.02715e-06	0.000107399	Zw10
1149.78	-0.327145	0.0728926	-4.48804	7.18798e-06	0.000109703	Ndfip2
777.071	0.442906	0.0987536	4.48496	7.29289e-06	0.000111147	Slc45a3
4444.51	0.193322	0.0431105	4.48434	7.31396e-06	0.000111312	Slc38a10
9525.13	0.179984	0.0401806	4.47938	7.48607e-06	0.000113771	Tmed2
1450.13	0.262873	0.0587184	4.47684	7.57566e-06	0.000114972	Plpp1
597.166	0.376755	0.0841784	4.47567	7.61712e-06	0.000115439	Fxn
10184.2	0.192939	0.0431732	4.46894	7.86068e-06	0.000118964	Hyou1
2414.07	0.231676	0.0519155	4.46256	8.09865e-06	0.000122325	Afg3l2
3864.03	0.304489	0.0682347	4.46238	8.10531e-06	0.000122325	Btg1
1841.02	0.268413	0.0601579	4.46181	8.12691e-06	0.00012248	Pam
2038.93	0.265256	0.0594675	4.46052	8.17605e-06	0.00012305	Sat1
1798.09	-0.248784	0.0557881	-4.45945	8.2171e-06	0.000123496	Ppip5k2
2606.9	-0.213988	0.0480124	-4.45693	8.31403e-06	0.00012478	Sft2d2
3940.77	0.213135	0.0478325	4.45586	8.35579e-06	0.000125233	Ptms
4531.49	0.275645	0.0618701	4.45522	8.38089e-06	0.000125436	Rpl35a
2071.94	-0.256091	0.0575117	-4.45285	8.47394e-06	0.000126653	Ppp4r3b
59.7196	-1.27924	0.287358	-4.45172	8.51842e-06	0.000127143	Tnfsf8
1183.36	0.327864	0.0736772	4.45	8.58683e-06	0.000127988	Pim3
7446.83	1.56757	0.352364	4.44873	8.63792e-06	0.000128572	AY036118
2016.27	0.252444	0.0567568	4.44782	8.67467e-06	0.000128942	Nab2
2987.01	0.247635	0.0556983	4.446	8.74832e-06	0.000129859	Nudt3
221.633	-0.598689	0.134764	-4.4425	8.89203e-06	0.000131811	Fbxl4
231.038	-0.615118	0.138505	-4.44114	8.94823e-06	0.000132463	Serpinb9
2359.52	0.249274	0.056216	4.43423	9.24024e-06	0.000136599	Pabpn1
497.585	-0.487195	0.110103	-4.42491	9.64814e-06	0.000142435	Brca2
1678.93	0.297044	0.0671387	4.42433	9.67436e-06	0.000142628	Arfgef3
453.289	-0.426558	0.0964328	-4.42338	9.71706e-06	0.000143063	P2ry10b
4921.98	0.216648	0.0489854	4.42271	9.74704e-06	0.000143309	Mt1
2051.78	0.248306	0.0561607	4.42134	9.80915e-06	0.000144027	Rhoc
4413.01	-0.205328	0.0464833	-4.41725	9.99654e-06	0.00014658	Ankfy1
5629.38	0.172728	0.0391171	4.41567	1.00699e-05	0.000147457	Surf4
6.01836	6.06346	1.37431	4.412	1.02422e-05	1	Sftpc
1532.36	-0.272423	0.0617498	-4.41173	1.02549e-05	0.000149962	Tmx3
2453.45	-0.253074	0.0573753	-4.41086	1.02963e-05	0.000150364	Irf5
606.827	0.382942	0.0868892	4.40725	1.04692e-05	0.000152607	Tulp3
456.821	0.468967	0.106412	4.40707	1.0478e-05	0.000152607	Cebpa
242.742	0.627818	0.142477	4.40644	1.05082e-05	0.000152841	Tmem238
3168.47	-0.252001	0.0572118	-4.40471	1.05927e-05	0.000153863	Suz12
1339.66	-0.279408	0.0634734	-4.40198	1.07268e-05	0.000155604	Cnot7
7399.36	0.205727	0.0467671	4.39896	1.08769e-05	0.00015757	Oaz1
459.433	0.421524	0.0958786	4.39643	1.10044e-05	0.000159203	Tspyl2
484.848	-0.427247	0.09724	-4.39374	1.11418e-05	0.000160795	Pnpla8
111.905	0.822269	0.187148	4.39369	1.1144e-05	0.000160795	Fgfbp3
6387.88	0.198274	0.0451433	4.3921	1.12261e-05	0.000161763	Anxa2
6575.75	0.203321	0.0463134	4.39012	1.1329e-05	0.00016303	Ybx3
1617.41	0.264671	0.0603042	4.38894	1.13905e-05	0.000163671	Impad1
959.5	-0.395984	0.0902283	-4.38869	1.14038e-05	0.000163671	Ube2v2
257.478	-0.587586	0.133991	-4.38526	1.15846e-05	0.000166047	Gm7072
364.804	-0.489503	0.111641	-4.38464	1.1618e-05	0.000166304	Bivm
329.908	0.484757	0.110617	4.3823	1.17436e-05	0.00016788	Mcm9
943.491	-0.329743	0.0752613	-4.38131	1.17967e-05	0.000168417	Nmt2
396.004	-0.454866	0.10387	-4.3792	1.19114e-05	0.000169832	Ccl5
1826.99	0.620816	0.141815	4.37764	1.19971e-05	0.000170751	Dcun1d5
1130.66	0.315764	0.0721372	4.37727	1.20177e-05	0.000170751	Eno2
8905.74	0.165415	0.0377905	4.37717	1.20232e-05	0.000170751	Ncf1
45.3867	1.6271	0.371779	4.37653	1.20585e-05	0.000171028	Rmrp
3284.57	0.24725	0.0565038	4.37581	1.2098e-05	0.000171365	Uqcrh
3343.33	0.200355	0.0457975	4.3748	1.21546e-05	0.000171941	Usf2
2168.58	-0.235196	0.0538448	-4.36803	1.25374e-05	0.000177126	Gtpbp4
879.688	-0.327458	0.0750115	-4.36544	1.26869e-05	0.000179005	Sft2d1
8434.01	0.160922	0.0368973	4.36134	1.29267e-05	0.000182151	Cdc42se1
371.941	-0.459263	0.105315	-4.36086	1.2955e-05	0.000182312	Pcmtd1
86.4019	0.957235	0.219607	4.35886	1.30745e-05	0.000183755	Tubb2b
3687.95	0.214875	0.0493352	4.35541	1.3282e-05	0.00018643	Glmp
1323.45	0.320397	0.0735894	4.35385	1.33767e-05	0.000187516	Plxna1
683.16	-0.37201	0.0855395	-4.34899	1.36768e-05	0.000191475	Esco1
4098.72	0.242182	0.0557036	4.34769	1.3758e-05	0.000192363	Fcer1g
790.484	0.331461	0.0762641	4.34623	1.38497e-05	0.000193094	Map3k10
757.524	-0.381238	0.0877188	-4.34614	1.38555e-05	0.000193094	Angptl2
508.844	-0.408567	0.0940097	-4.34601	1.38637e-05	0.000193094	Ccnc
1650.05	-0.257674	0.0593239	-4.34351	1.40221e-05	0.00019505	Med13
1371.77	0.363195	0.0837056	4.33895	1.43162e-05	0.000198885	Acbd6
235.184	0.600213	0.138373	4.33766	1.44011e-05	0.000199808	Atp9a
765.854	0.344793	0.0794951	4.33729	1.4425e-05	0.000199885	Bcl2a1d
490.473	-0.401258	0.0925221	-4.33689	1.4451e-05	0.000199988	Rb1cc1
190.725	0.672301	0.155104	4.33451	1.46087e-05	0.000201912	Fam219a
53232.9	0.154309	0.0356365	4.3301	1.49043e-05	0.000205737	Ldha
1297.26	-0.263884	0.0609517	-4.3294	1.49516e-05	0.000206127	Slf2
236.073	-0.563718	0.130295	-4.32647	1.51518e-05	0.000208621	Kbtbd8
979.34	0.322867	0.0746706	4.32388	1.53306e-05	0.000210815	Slc20a2
3018.79	0.25795	0.0596777	4.32239	1.54349e-05	0.000211981	Ndufab1
8935.35	0.176398	0.0408381	4.31943	1.56431e-05	0.000214568	Hdgf
5299.5	0.181213	0.0420068	4.31389	1.60409e-05	0.000219746	Hmgcr
1241.96	-0.269232	0.0624213	-4.31314	1.60949e-05	0.000220207	Phf8
4976.37	0.182709	0.0423724	4.31199	1.61793e-05	0.000221083	Emilin2
1568.12	0.250645	0.0581411	4.31099	1.62527e-05	0.000221807	Rcn2
1630.13	0.282472	0.0656314	4.30391	1.6781e-05	0.000228671	Stard4
1735.78	-0.248279	0.0576897	-4.30369	1.67979e-05	0.000228671	Csf2ra
3000.3	-0.203753	0.0473722	-4.30111	1.69948e-05	0.000231061	Dcaf7
3197.65	-0.194232	0.0451653	-4.30047	1.70435e-05	0.000231432	Cbfb
1569.09	-0.282292	0.0656559	-4.29957	1.71129e-05	0.000232084	Nipbl
3140.62	0.226924	0.0527931	4.29836	1.72065e-05	0.000233063	Ubqln1
4213.41	-0.226282	0.0526649	-4.29664	1.73404e-05	0.000234363	Matr3
4210.78	0.241245	0.0561482	4.29657	1.73458e-05	0.000234363	Atp5l
210.631	0.60918	0.14191	4.29273	1.7649e-05	0.000238163	Tm7sf2
569.44	-0.402393	0.0939137	-4.28471	1.82974e-05	0.000246605	Acod1
934.544	0.308771	0.0721268	4.28094	1.86102e-05	0.00025051	Gsto1
1136.89	-0.283979	0.066428	-4.27499	1.91149e-05	0.000256983	Acbd5
1043.45	-0.354677	0.0830271	-4.27182	1.93883e-05	0.000260336	Cmpk2
81244.9	-0.44155	0.103474	-4.26725	1.97898e-05	0.000265399	mt.Co2
3115.42	-0.206712	0.0484778	-4.26406	2.00742e-05	0.000268602	Atp13a3
29905.7	-0.427902	0.100352	-4.26402	2.00782e-05	0.000268602	mt.Nd5
1916.54	-0.251941	0.0591088	-4.26232	2.02315e-05	0.000270319	Far1
12588.8	0.14732	0.0346092	4.25669	2.0748e-05	0.000276879	Gusb
2854.27	-0.206345	0.0484826	-4.25607	2.08051e-05	0.000277019	Mdfic
1624.68	0.24135	0.0567079	4.25602	2.08096e-05	0.000277019	Llph
4050.38	0.181513	0.0426563	4.25524	2.08823e-05	0.000277645	Anxa4
3250.98	-0.193325	0.0454483	-4.25374	2.10227e-05	0.000279169	Mbp
821.568	-0.361472	0.0850154	-4.25184	2.12019e-05	0.000281204	Fbxo11
869.093	-0.321765	0.0757574	-4.2473	2.16358e-05	0.000286609	Usp31
1084.18	-0.285528	0.0673462	-4.2397	2.23814e-05	0.000295984	Sgsh
386.8	-0.451067	0.106395	-4.23954	2.23982e-05	0.000295984	N4bp2
1851.32	0.230441	0.054369	4.23846	2.2506e-05	0.000296823	Mrpl3
842.464	-0.332916	0.0785484	-4.23835	2.25164e-05	0.000296823	Oip5os1
1161.04	0.278502	0.0657312	4.23698	2.26543e-05	0.000298277	Tprgl
1416.64	0.277366	0.0654878	4.23538	2.28165e-05	0.000299745	Gyg
3642.81	0.189623	0.0447741	4.2351	2.28446e-05	0.000299745	Scarb1
599.125	0.375926	0.0887651	4.23506	2.28488e-05	0.000299745	Slc31a2
3703.27	0.188295	0.0444845	4.23282	2.30782e-05	0.000302389	Atp6v1f
2320.96	0.217026	0.0512942	4.23101	2.32647e-05	0.000304465	Suclg1
694.737	-0.364803	0.0862961	-4.22735	2.36464e-05	0.000309086	Tom1l2
1356.08	0.252844	0.059829	4.22612	2.3776e-05	0.000310305	Timm17a
6084.01	0.201488	0.0476791	4.22592	2.37969e-05	0.000310305	Serf2
1105.36	0.279487	0.0661642	4.22414	2.39852e-05	0.000312384	Oser1
2314.75	-0.21361	0.050595	-4.22195	2.42196e-05	0.000315059	Trmt2a
430.34	-0.458726	0.108668	-4.22137	2.4282e-05	0.000315262	Depdc1a
1277.89	0.299639	0.0709831	4.22127	2.42934e-05	0.000315262	Lamtor5
1867.36	0.242347	0.0574513	4.2183	2.46154e-05	0.000319058	Slc25a44
6281.68	0.166334	0.0394458	4.21678	2.47811e-05	0.000320822	Lrrc59
653.589	0.353845	0.0840755	4.20866	2.56888e-05	0.000332176	Cd99l2
4349.04	0.1826	0.04343	4.20447	2.6169e-05	0.000337982	Cdkn1a
15149.4	0.18539	0.0441214	4.20181	2.64786e-05	0.000341574	Hmga1
1192.6	0.268405	0.0638826	4.20153	2.65114e-05	0.00034159	Fkbp5
382.739	-0.490142	0.116695	-4.20021	2.66665e-05	0.00034318	Polk
2944.33	0.205065	0.0488796	4.19531	2.72494e-05	0.000350266	Ensa
991.259	-0.314708	0.0750652	-4.19247	2.75936e-05	0.000354271	Slc25a36
1474.58	-0.255193	0.0608841	-4.19146	2.7717e-05	0.000355433	Mfsd10
459.195	0.433644	0.103541	4.18814	2.81253e-05	0.000360243	Lrfn4
350.404	0.461894	0.110301	4.18759	2.81933e-05	0.000360492	Sh2d3c
325.157	0.521671	0.12458	4.18744	2.82113e-05	0.000360492	Sap30l
3785.03	-0.189672	0.0453136	-4.18576	2.84214e-05	0.000362749	Ivns1abp
2263.02	0.220415	0.0526764	4.18431	2.86028e-05	0.000364636	Cdc34
5540.83	0.179882	0.0430059	4.18273	2.88025e-05	0.00036675	Pabpc4
1800.45	0.246548	0.0589889	4.17957	2.92066e-05	0.000371458	Grpel1
81.3647	-0.917698	0.219671	-4.17761	2.94593e-05	0.000374234	Kantr
2873.3	0.245352	0.0587574	4.17567	2.97106e-05	0.000376977	Pgm1
873.004	0.305041	0.0730565	4.17541	2.97449e-05	0.000376977	Lix1l
4604.88	-0.196966	0.0471806	-4.17473	2.98342e-05	0.000377668	Tpr
1165.61	0.273476	0.0656046	4.16855	3.06548e-05	0.000387397	Ccne1
1948.18	-0.252045	0.0604656	-4.1684	3.06743e-05	0.000387397	Zfp638
678.193	0.338141	0.0812308	4.16272	3.14484e-05	0.000396712	X2410131K14Rik
681.787	0.336553	0.0809896	4.15551	3.24559e-05	0.000408944	Tspan5
811.993	-0.330065	0.0795907	-4.14703	3.36816e-05	0.000423896	Vbp1
67.0586	1.0137	0.244488	4.14619	3.38049e-05	0.000424954	Myh14
1176.74	0.268282	0.0647146	4.14561	3.38905e-05	0.000425536	Nxt1
2184.51	0.211998	0.0512043	4.14023	3.46959e-05	0.000435144	Cltb
16138.1	0.166077	0.0401624	4.13514	3.54738e-05	0.000444387	Rpl27
609.306	0.348077	0.0841933	4.13426	3.56094e-05	0.00044557	Grpel2
276.137	0.51069	0.123553	4.13339	3.57458e-05	0.000446761	Fmc1
2857.85	-0.21809	0.0527672	-4.13306	3.57969e-05	0.000446883	Abcc1
903.64	0.305793	0.0740306	4.13063	3.61775e-05	0.000451116	Nt5dc3
1043.17	0.348251	0.0843298	4.12963	3.63341e-05	0.000452548	Uqcc2
8177.28	-0.170797	0.0413816	-4.12738	3.66921e-05	0.000456481	Slc27a1
943.515	0.300172	0.0727385	4.12672	3.67972e-05	0.000457264	Il17ra
48.7222	-1.22919	0.297962	-4.12534	3.70183e-05	0.000459485	A330074K22Rik
426.944	0.407416	0.0988066	4.12336	3.73379e-05	0.000462921	Tmem87b
1669.01	0.274515	0.0665888	4.12253	3.74727e-05	0.000464062	Rbms1
595.391	0.366878	0.0890398	4.12038	3.78242e-05	0.00046788	Ndufa5
5492.31	0.172367	0.0418458	4.11911	3.80333e-05	0.00046993	Psmb4
1284.65	0.323194	0.0785694	4.11348	3.89744e-05	0.00048101	Kif21b
2813.89	0.27574	0.0670413	4.11298	3.90585e-05	0.000481499	Fam167b
2760.38	-0.210104	0.0511125	-4.11063	3.94583e-05	0.000485875	Pank3
5997.31	-0.16372	0.0398382	-4.10961	3.96322e-05	0.000487462	Dek
662.154	-0.368885	0.0898326	-4.10636	4.01943e-05	0.000493815	Nbeal2
2483.64	-0.237842	0.0579539	-4.10398	4.06097e-05	0.000498355	Med15
835.334	-0.316917	0.0772725	-4.10129	4.10858e-05	0.000503626	Prpf39
2136.29	0.234196	0.0571146	4.10046	4.12335e-05	0.000504866	Clint1
1171.45	-0.270636	0.0660311	-4.09862	4.15628e-05	0.000508323	Trex1
135.02	-0.722601	0.176423	-4.09584	4.20637e-05	0.00051387	Slc9b2
1462.26	-0.260403	0.0636238	-4.09285	4.26099e-05	0.000519956	Vcpip1
905.079	0.392267	0.0958505	4.09249	4.26769e-05	0.000520187	Higd1a
172.693	-0.646197	0.157931	-4.09164	4.28342e-05	0.000521518	Ak1
32092.5	0.188114	0.0459831	4.09093	4.29638e-05	0.00052251	Pgk1
1787.25	-0.230525	0.0563604	-4.0902	4.30993e-05	0.00052357	Ppp3cb
2478.88	-0.228253	0.0558235	-4.08883	4.33547e-05	0.000526082	Atrx
3487.36	0.187157	0.0457764	4.08851	4.34158e-05	0.000526235	Itgb1
1508.63	-0.284861	0.0697441	-4.08438	4.41951e-05	0.000535082	March6
430.31	0.41467	0.101546	4.08357	4.43497e-05	0.000535809	Cdr2
138.175	-0.685776	0.167936	-4.08354	4.4354e-05	0.000535809	Rnf227
751.724	-0.344278	0.0843516	-4.08147	4.47525e-05	0.00054002	Ino80d
3878.43	-0.181023	0.0443601	-4.08077	4.48871e-05	0.000540832	Epb41
339.452	0.473281	0.115983	4.0806	4.49196e-05	0.000540832	E2f5
2200.37	0.22855	0.056024	4.07951	4.51314e-05	0.00054278	Ost4
2650.95	-0.249861	0.0612975	-4.0762	4.57781e-05	0.000549947	Oasl1
10247.8	0.157279	0.0386071	4.07384	4.62452e-05	0.000554943	Msn
362.705	0.448391	0.110087	4.07306	4.63989e-05	0.000556171	Zfp827
38421.4	0.14109	0.0346642	4.0702	4.69721e-05	0.000562419	Tuba1b
3872	-0.205589	0.0505286	-4.06877	4.7262e-05	0.000565266	Ptbp3
3984.71	-0.190609	0.0468795	-4.06593	4.78406e-05	0.000571556	Myo1f
1286.28	-0.272161	0.0669664	-4.06415	4.82075e-05	0.000575305	G730013B05Rik
2915.83	0.198469	0.0488379	4.06383	4.82743e-05	0.000575468	Psmb2
4.86157	5.7547	1.41645	4.06276	4.84961e-05	1	Hba.a2
1498.3	0.249514	0.0614414	4.061	4.88625e-05	0.000581839	Pea15a
488.05	0.37042	0.0912425	4.05973	4.91299e-05	0.000584382	Chsy1
2537.66	-0.198916	0.0490131	-4.05842	4.94066e-05	0.000587028	Trpm7
2857.63	0.2188	0.053935	4.05673	4.97643e-05	0.000590631	Rbm8a
1629.22	0.237131	0.0584923	4.05405	5.03395e-05	0.000596804	Cbx6
476.39	-0.425148	0.104885	-4.05344	5.04689e-05	0.000597684	Slc38a6
1586.41	-0.235048	0.0579946	-4.05292	5.05823e-05	0.000598374	Extl3
302.912	0.477395	0.117814	4.05212	5.07557e-05	0.000599769	Eme1
83.4242	-0.923653	0.228127	-4.04885	5.14698e-05	0.000607445	Tafa3
124.526	-0.718081	0.177364	-4.04863	5.15173e-05	0.000607445	Rbm41
593.138	-0.442791	0.109387	-4.04792	5.16742e-05	0.000608633	Rnf139
1778.94	-0.264213	0.0652768	-4.04757	5.17511e-05	0.000608876	Kif20b
2142.01	0.234447	0.0579286	4.04717	5.18402e-05	0.000609263	Stap1
273.28	0.486427	0.120201	4.04677	5.19292e-05	0.000609647	Epm2a
841.259	-0.307424	0.0759928	-4.04544	5.22253e-05	0.00061246	Tiprl
1078.97	0.334047	0.0826293	4.04272	5.28351e-05	0.000618942	Tma7
1362.53	-0.282524	0.0698915	-4.04233	5.29236e-05	0.000619309	Med12
603.027	-0.381383	0.0943705	-4.04134	5.31478e-05	0.000621261	Ahnak2
644.959	0.443558	0.109803	4.03957	5.35495e-05	0.000625283	Sec61g
1349.44	0.256935	0.0636495	4.03672	5.42045e-05	0.000632249	Ddx56
463.26	0.399074	0.0988696	4.03637	5.42847e-05	0.000632504	Ugcg
2403.56	-0.204056	0.0505848	-4.03395	5.48481e-05	0.000638183	Fkbp15
3684.03	-0.185023	0.0458686	-4.03377	5.48898e-05	0.000638183	Pkn1
3216.02	-0.202002	0.0500978	-4.03215	5.52692e-05	0.000641905	Arf4
2649.88	0.221776	0.0550115	4.03146	5.54319e-05	0.000643105	Snrpd3
3656.43	0.21794	0.054096	4.02877	5.60695e-05	0.000649352	Syngr1
424.082	-0.411759	0.102207	-4.02868	5.60902e-05	0.000649352	Pkn3
2496.32	-0.225184	0.0559312	-4.02608	5.67139e-05	0.000655872	Pstpip1
375.945	-0.434512	0.108032	-4.02206	5.76918e-05	0.000666469	Nlrx1
1663.56	-0.285718	0.0711165	-4.0176	5.87934e-05	0.000678013	Vps13b
829.396	0.293017	0.0729349	4.01751	5.88162e-05	0.000678013	Usp12
817.018	0.336103	0.0837118	4.015	5.94465e-05	0.00068455	Snta1
1830.69	0.264547	0.0658964	4.01459	5.95484e-05	0.000684997	Sh3bgrl2
1254.38	-0.304945	0.076024	-4.01116	6.04206e-05	0.000694292	X4932438A13Rik
2343.25	-0.198884	0.0495877	-4.01075	6.05251e-05	0.000694756	Nfkb1
1762.72	-0.235576	0.0587717	-4.00832	6.11522e-05	0.000701212	Ppig
2179.36	-0.220091	0.0549376	-4.0062	6.17022e-05	0.00070677	Tsr1
4559.33	-0.213617	0.0533759	-4.00213	6.27749e-05	0.000718299	Cd53
761.3	0.308832	0.0772239	3.99917	6.35647e-05	0.000726569	Rab12
2261.24	0.212285	0.0530884	3.99872	6.36869e-05	0.000727199	Ostc
2214.24	-0.237775	0.0594727	-3.99806	6.38649e-05	0.000728463	Ube3a
10026.9	-0.185841	0.046492	-3.99728	6.40756e-05	0.000730098	Irf7
4509.01	-0.244572	0.061192	-3.9968	6.42039e-05	0.000730791	Ssb
2366.48	-0.201934	0.050528	-3.99647	6.42939e-05	0.000731048	Taok3
1333.18	-0.294519	0.0737074	-3.99578	6.44809e-05	0.000731773	Plcb2
1156.49	0.26614	0.0666079	3.99562	6.4525e-05	0.000731773	Rala
1541.44	0.231132	0.0578483	3.99549	6.45603e-05	0.000731773	Mbd2
112.369	-0.741995	0.185756	-3.99447	6.48399e-05	0.000734175	Zfp944
219.336	0.542545	0.135848	3.99377	6.50299e-05	0.000735557	P2ry2
252.694	-0.535682	0.134175	-3.99241	6.54044e-05	0.000739022	Tln2
3950.23	0.21871	0.0548123	3.99015	6.60303e-05	0.000745317	Rpl22
696.512	-0.320078	0.080247	-3.98866	6.64482e-05	0.000749254	Abhd17c
784.258	0.314058	0.0787576	3.98765	6.67304e-05	0.0007514	Cpox
1587.81	-0.249969	0.0626884	-3.98749	6.67772e-05	0.0007514	Nup155
2116.63	0.218074	0.0547297	3.98455	6.76067e-05	0.000759382	Akirin1
914.461	0.307584	0.0771956	3.98448	6.76291e-05	0.000759382	St14
821.602	-0.332123	0.0833592	-3.98424	6.76968e-05	0.000759382	Krcc1
1547.59	0.229411	0.0575967	3.98305	6.80364e-05	0.000762402	Minpp1
8951.51	-0.152021	0.0381695	-3.9828	6.81068e-05	0.000762402	Cyth4
2263.56	0.213309	0.0535642	3.9823	6.82511e-05	0.000763229	Wdr82
1266.95	-0.294217	0.0738922	-3.9817	6.84236e-05	0.000763777	Stat2
1039.64	0.268623	0.0674653	3.98164	6.8441e-05	0.000763777	Snap29
529.515	-0.3932	0.0988065	-3.97949	6.90631e-05	0.000769925	Prkdc
355.13	-0.433348	0.108985	-3.9762	7.0025e-05	0.000779847	X2610002M06Rik
1385.83	0.307105	0.077263	3.9748	7.04393e-05	0.000783655	Mrpl52
576.058	-0.33998	0.0855405	-3.97449	7.053e-05	0.00078386	G2e3
1445.55	-0.242666	0.0611005	-3.97159	7.13952e-05	0.000792662	Abcd1
898.542	0.291324	0.0733678	3.97074	7.16501e-05	0.000794678	Snx25
1528.47	-0.232357	0.0585749	-3.96683	7.2836e-05	0.000807005	Myd88
2314.65	0.229734	0.0579266	3.96595	7.31047e-05	0.000809154	Bcat1
2489.22	-0.214379	0.054106	-3.96221	7.42593e-05	0.000821096	Prkcd
2332.06	0.201204	0.0507842	3.96193	7.43453e-05	0.000821208	Nup210
1134.31	-0.264112	0.066756	-3.95638	7.60933e-05	0.00083966	Pde12
3593.78	0.182213	0.0460722	3.95493	7.6556e-05	0.000843908	Ddx39
1830.91	0.229858	0.0581326	3.95402	7.68481e-05	0.000846266	Impdh1
33342.4	0.127207	0.0321785	3.95317	7.71227e-05	0.000847704	Pgam1
269.49	0.589963	0.149239	3.95313	7.71351e-05	0.000847704	Hspe1.rs1
725.73	0.303119	0.0767057	3.95171	7.75952e-05	0.000851896	Rbmx
14392.6	0.158333	0.0400746	3.95097	7.78353e-05	0.000853667	Rpl32
816.547	0.331771	0.0839816	3.95052	7.79823e-05	0.000853991	Pfdn1
4635.29	0.174441	0.0441578	3.95039	7.80224e-05	0.000853991	Ndufs2
2207.91	-0.212711	0.0538535	-3.9498	7.82169e-05	0.000855256	Usp34
1248.86	0.251139	0.0636162	3.94772	7.89002e-05	0.000861718	Rnf181
607.244	-0.365428	0.092577	-3.94728	7.90426e-05	0.000861718	Nkap
2185.28	0.212144	0.0537444	3.94727	7.90465e-05	0.000861718	Polr1d
1161.66	-0.286622	0.0726446	-3.94554	7.96214e-05	0.000867113	Baz2a
3390.19	0.201004	0.0509559	3.94466	7.99122e-05	0.000869406	Hpgds
230.368	0.537823	0.13638	3.94355	8.02835e-05	0.00087257	Prelid2
2904.97	0.22485	0.0570553	3.9409	8.11751e-05	0.000881376	Peak1
2074.23	-0.248523	0.0630754	-3.9401	8.14492e-05	0.000883466	Herc2
171.058	0.61266	0.155618	3.93694	8.25265e-05	0.000894257	Pla2g5
5640.78	-0.169661	0.0431335	-3.9334	8.37542e-05	0.000906653	Plekhm1
1663.46	-0.232426	0.0591061	-3.93236	8.41173e-05	0.000909675	Agl
4557.07	0.177896	0.0452435	3.93196	8.42548e-05	0.000910254	Sh2b3
2194.71	-0.204551	0.0520533	-3.92964	8.50747e-05	0.000918196	Sppl2a
3671.27	0.180494	0.0459374	3.92912	8.52569e-05	0.000919247	Parvg
1728.64	0.215719	0.0549642	3.92472	8.68305e-05	0.000935284	Pycr2
526.806	0.4592	0.117071	3.92242	8.76626e-05	0.000943309	Rab15
351.174	0.47917	0.122301	3.91797	8.92971e-05	0.000959944	Metrnl
1131.6	0.261765	0.0668362	3.91652	8.98362e-05	0.000964782	Prpsap1
874.249	0.285023	0.0727836	3.91603	9.00201e-05	0.0009658	Nhlrc3
3880.27	0.197829	0.0505258	3.91541	9.02495e-05	0.000967304	Mgat2
6365.49	0.161631	0.0412962	3.91395	9.07988e-05	0.000972229	Ppp1ca
3229.31	-0.220848	0.0564631	-3.91136	9.17772e-05	0.000981735	Tm9sf2
1764.76	0.217491	0.0556117	3.91088	9.19598e-05	0.000982719	Imp3
10098.8	0.147243	0.0376702	3.90874	9.27787e-05	0.000990492	Erp29
3186.92	-0.177969	0.0455554	-3.90664	9.35901e-05	0.000997671	Arl6ip1
1498.41	0.232919	0.0596231	3.90652	9.36353e-05	0.000997671	Rnf157
15747	-0.145118	0.0371502	-3.90624	9.37442e-05	0.000997851	Ddx5
9269.22	-0.191135	0.0489395	-3.90554	9.40171e-05	0.000999495	Iqgap1
45858.6	0.149791	0.0383553	3.90537	9.40832e-05	0.000999495	Aldoa
4781.57	0.16505	0.0422742	3.90427	9.45121e-05	0.00100279	Wdr1
512.889	0.35647	0.0913068	3.9041	9.45783e-05	0.00100279	Pmaip1
725.983	0.316368	0.0811518	3.89847	9.68021e-05	0.00102536	Selenon
491.426	-0.359448	0.0922299	-3.8973	9.72694e-05	0.00102931	Ids
822.745	-0.3149	0.0808484	-3.89495	9.82195e-05	0.00103835	H6pd
595.829	0.3533	0.0907903	3.89138	9.96747e-05	0.0010527	Angpt2
3581.53	0.177432	0.0456001	3.89104	9.98161e-05	0.00105317	Uap1l1
7410.44	0.151267	0.0388813	3.89049	0.000100042	0.00105453	Anp32e
1445.16	0.247077	0.0635131	3.89016	0.000100176	0.00105492	Agfg2
1076.56	0.319997	0.0822686	3.88966	0.000100386	0.0010561	Tmem258
1953.1	-0.214801	0.0552595	-3.88714	0.000101433	0.00106608	Drg1
2806.89	-0.276493	0.0711657	-3.8852	0.000102247	0.00107359	Helz2
1062.62	0.270134	0.0695592	3.88352	0.000102957	0.00108	Cd81
4177.62	-0.180753	0.0465649	-3.88175	0.000103707	0.00108682	Baz1b
506.606	0.360268	0.0928434	3.88038	0.000104292	0.00109184	Ccdc117
4632.08	0.17107	0.0440884	3.88016	0.000104388	0.00109184	Sumo3
727.945	-0.364899	0.0940504	-3.87983	0.000104531	0.00109228	Alox5
1788.32	-0.234543	0.060476	-3.87829	0.000105193	0.00109815	Slmap
1449.02	0.246134	0.0634981	3.87624	0.000106085	0.00110535	Sdc4
4890.48	0.16759	0.0432354	3.87623	0.000106087	0.00110535	Pdxk
754.365	-0.299445	0.0773613	-3.87074	0.000108506	0.00112947	Xaf1
4631.8	0.169495	0.0437961	3.87009	0.000108794	0.00113138	Ube2v1
171.029	0.596708	0.154218	3.86925	0.000109171	0.00113421	Gpr132
541.571	-0.372109	0.096223	-3.86715	0.000110114	0.00114291	Nemp1
8233.66	0.163072	0.0421984	3.86441	0.000111356	0.0011547	Atp1b3
978.641	-0.341813	0.0884977	-3.86239	0.000112283	0.00116319	Xlr
254.541	0.526136	0.136297	3.86022	0.000113284	0.00117158	Zfp503
404.341	-0.399795	0.103569	-3.86017	0.000113309	0.00117158	Faap100
1724.29	-0.252404	0.0654016	-3.85929	0.000113715	0.00117466	Pstpip2
7237.32	-0.155082	0.0401986	-3.85789	0.000114368	0.00118028	Psat1
2630.87	-0.20922	0.0542718	-3.85503	0.000115715	0.00119304	Rnf114
885.385	-0.277999	0.07212	-3.85467	0.000115884	0.00119365	Cyld
1081.33	-0.251292	0.0652236	-3.85278	0.000116784	0.00120116	Polr3b
307.096	0.49044	0.1273	3.85264	0.000116849	0.00120116	Tbc1d9
1409.86	0.229386	0.0595429	3.85244	0.000116946	0.00120116	Blmh
1544.5	0.256995	0.0667376	3.85083	0.000117717	0.00120698	Chchd4
609.67	0.351037	0.0911598	3.85079	0.000117735	0.00120698	Fyn
1048.08	-0.273119	0.0709718	-3.84827	0.000118955	0.00121833	Arhgap27
851.092	-0.278963	0.0725049	-3.84751	0.000119326	0.00122098	Ubr1
218.509	0.546686	0.142122	3.8466	0.000119766	0.00122433	Pard6b
2970.79	0.181397	0.0472024	3.84296	0.000121559	0.00124148	Cyb5a
815.441	0.294049	0.0765338	3.84208	0.000121998	0.00124479	Ercc6
280.083	-0.552373	0.143814	-3.8409	0.000122586	0.00124962	Gm43549
2156.95	0.220587	0.0574601	3.83896	0.000123559	0.00125835	Brk1
884.535	-0.285979	0.0745003	-3.83864	0.000123719	0.0012588	Xrn1
167.952	-0.60799	0.158442	-3.83729	0.000124397	0.00126451	Tlr3
1749.22	-0.244268	0.0638178	-3.82759	0.000129405	0.00131388	Tug1
959.42	0.273751	0.0715237	3.82741	0.000129496	0.00131388	Bin1
1247.99	-0.272435	0.0711883	-3.82697	0.000129732	0.00131388	Tep1
2075.3	-0.219665	0.0573995	-3.82695	0.000129739	0.00131388	Vps26a
21744.3	-0.128054	0.033497	-3.82283	0.000131927	0.00133479	Laptm5
737.176	0.303331	0.0793583	3.8223	0.000132213	0.00133643	Nlrc5
690.989	-0.308489	0.080751	-3.82025	0.000133318	0.00134635	Zfp523
681.711	0.320568	0.0839241	3.81973	0.000133597	0.00134792	Dph3
902.06	-0.280943	0.073636	-3.81529	0.000136025	0.00137113	Rp2
1646.76	0.215859	0.0565835	3.81487	0.000136255	0.00137217	Rbx1
1017.19	-0.263065	0.0689774	-3.81378	0.000136857	0.00137696	Lrwd1
1293.78	-0.23757	0.0622995	-3.81335	0.000137095	0.00137807	Cisd2
1687.93	-0.261277	0.0685324	-3.81246	0.000137589	0.00138176	Ncapg
2162.46	-0.227812	0.0598574	-3.8059	0.000141287	0.00141758	Lbr
3755.31	0.184742	0.0485658	3.80396	0.000142401	0.00142744	Psmb7
443.451	0.392361	0.103205	3.80178	0.000143662	0.00143875	Rras2
2940.82	0.19105	0.0502599	3.80125	0.000143966	0.00144046	Ap2b1
903.133	0.30167	0.079405	3.79913	0.000145204	0.00145151	Ndufb4
170.731	-0.591863	0.155995	-3.79412	0.000148165	0.00147974	Ifi211
793.985	0.334889	0.0882802	3.79347	0.000148554	0.00148226	Akna
869.264	-0.335433	0.0884766	-3.79121	0.000149914	0.00149445	Spc25
3886.11	-0.189025	0.0499549	-3.78392	0.00015438	0.00153756	Ankrd17
231.997	-0.520981	0.137724	-3.78278	0.000155087	0.00154318	Lacc1
182.347	-0.570192	0.150756	-3.78221	0.000155441	0.00154528	Rps6ka5
804.165	0.292592	0.0773679	3.78182	0.000155685	0.00154629	Dip2c
891.516	0.356533	0.0943726	3.77793	0.000158136	0.0015692	Tomm7
1451.9	-0.258633	0.0684948	-3.77595	0.000159401	0.0015803	Srp54a
1771.28	0.207503	0.0549667	3.77507	0.000159962	0.00158442	Lrp8
2255.7	-0.19878	0.0526648	-3.77444	0.000160369	0.00158591	Tor4a
443.316	0.378939	0.100398	3.77438	0.000160406	0.00158591	P3h1
4599.76	-0.16057	0.0425599	-3.7728	0.000161428	0.00159456	Ehmt2
9142.5	0.168998	0.0448098	3.77145	0.000162299	0.0016017	Efhd2
3855.78	0.17193	0.0456313	3.7678	0.000164691	0.00162383	Timm23
69.7085	0.942455	0.250483	3.76255	0.00016819	0.0016561	Dio2
492.843	-0.370681	0.0985216	-3.76243	0.000168269	0.0016561	Kitl
1824.12	0.206457	0.0549049	3.76027	0.000169729	0.00166895	Rbm17
7937.54	-0.179003	0.0476093	-3.75983	0.000170026	0.00167035	Ifi44
429.957	-0.379971	0.101136	-3.75703	0.000171943	0.00168766	Jkamp
117.692	-0.726948	0.193538	-3.7561	0.000172579	0.00169237	Nova1
170.048	0.577638	0.1538	3.75578	0.0001728	0.00169301	Otud3
497.06	0.360709	0.09609	3.75387	0.000174126	0.00170446	Bbc3
1258.3	0.254301	0.0678092	3.75024	0.000176668	0.00172777	Snrpg
2359.6	0.198789	0.0530111	3.74995	0.00017687	0.00172819	Ciao2a
3498.62	-0.207512	0.05539	-3.74638	0.000179407	0.0017514	Cbx5
94.1803	0.77441	0.206775	3.74519	0.000180258	0.00175812	Hcar2
1024.13	-0.275609	0.0736177	-3.74378	0.000181271	0.00176641	Atr
758.583	0.294604	0.0787016	3.74331	0.000181615	0.00176818	Mvk
1746.32	-0.213037	0.0569239	-3.74248	0.00018221	0.00177238	Ncapg2
114.883	0.708147	0.189234	3.74218	0.00018243	0.00177292	X1600002K03Rik
3087.94	-0.169617	0.0453379	-3.74118	0.000183161	0.00177843	Clptm1
1527.5	-0.218369	0.0584419	-3.73652	0.000186585	0.00180874	Luzp1
1005.2	0.283005	0.075741	3.73648	0.000186616	0.00180874	Lratd2
326.878	0.460618	0.123324	3.73503	0.000187695	0.00181757	Kdm5b
386.097	0.393857	0.105459	3.73467	0.00018796	0.00181851	Pag1
13636.1	-0.134286	0.0359622	-3.73407	0.000188407	0.00182121	Rac2
332.774	0.415433	0.111341	3.73117	0.000190594	0.00183917	Rnd2
121.972	0.677148	0.181491	3.73103	0.000190699	0.00183917	S1pr1
101893	0.124361	0.0333325	3.73093	0.000190774	0.00183917	Gapdh
185.4	0.575917	0.154374	3.73065	0.000190985	0.00183957	Mpzl1
607.271	-0.346414	0.0928629	-3.73038	0.000191189	0.00183974	Zfp62
2190.32	-0.275075	0.073743	-3.73018	0.000191342	0.00183974	Mycbp2
80.4311	-0.819297	0.219801	-3.72745	0.000193428	0.00185814	Rsl1
1619.79	0.212413	0.0570096	3.72592	0.000194607	0.00186308	Knstrn
1118.19	0.306897	0.0823685	3.7259	0.000194617	0.00186308	Pfkfb3
1670.24	0.233397	0.0626435	3.7258	0.000194699	0.00186308	Srf
677.621	-0.309117	0.0829671	-3.72578	0.000194714	0.00186308	Nrm
577.157	-0.398305	0.106913	-3.72551	0.000194924	0.00186308	Trim12c
1299.38	0.328022	0.088049	3.72544	0.000194974	0.00186308	Hist1h1c
247.278	0.557579	0.149699	3.72467	0.000195567	0.0018671	Dnajc25
3491.45	0.167505	0.0449798	3.72401	0.000196085	0.0018704	Eif3g
368.56	0.458493	0.123211	3.72121	0.000198271	0.00188959	Plekha8
1525.38	-0.219269	0.0589419	-3.72009	0.000199155	0.00189635	Fmn1
9215.24	0.139237	0.037446	3.71834	0.000200535	0.00190691	Cct5
3638.67	0.169905	0.0456951	3.71824	0.000200616	0.00190691	Mapk1
3344.6	0.165667	0.0445647	3.71745	0.000201242	0.00191118	Apex1
1426.79	-0.230524	0.0620415	-3.71565	0.000202685	0.00192227	Mdc1
559.878	0.323099	0.0869587	3.71555	0.000202765	0.00192227	Pex6
2313.39	-0.212267	0.057135	-3.71519	0.000203054	0.00192333	Aldh18a1
637.082	0.308548	0.0830621	3.71467	0.000203468	0.00192557	Mrpl22
1257.74	0.255896	0.0689251	3.71267	0.000205085	0.00193918	Pbdc1
3583.3	0.195256	0.0525972	3.7123	0.000205388	0.00194035	Glrx3
862.61	0.323159	0.0870828	3.71094	0.00020649	0.00194907	Rnaseh2c
2164.54	0.20149	0.054319	3.70937	0.000207772	0.00195946	Tmco1
1642.88	-0.217858	0.0587927	-3.70552	0.000210955	0.00198775	Exoc5
582.705	-0.320856	0.0866264	-3.7039	0.000212307	0.00199875	Lrrcc1
715.027	0.315201	0.0851221	3.70292	0.00021313	0.00200475	Klf16
1850.27	-0.237638	0.0642077	-3.70107	0.00021469	0.00201767	Pnpt1
897.954	-0.263826	0.0713107	-3.69967	0.000215879	0.00202709	Mex3c
4003.04	0.205639	0.055614	3.69761	0.000217641	0.00204187	Mrpl12
2984.53	-0.184508	0.0499023	-3.69739	0.000217829	0.00204187	Slc25a11
1439.6	0.220532	0.0596506	3.69707	0.000218103	0.00204267	Kcmf1
513.194	0.367903	0.0995895	3.69419	0.000220586	0.00206413	Neurl1b
1416.12	0.235679	0.0638253	3.69256	0.000222008	0.00207565	Mgst3
4604.08	-0.160122	0.0433804	-3.6911	0.000223282	0.00208576	Tra2b
4348.44	0.159735	0.0432875	3.6901	0.000224162	0.00208882	Rpl36al
950.235	-0.262904	0.0712458	-3.6901	0.000224167	0.00208882	Tasor2
3124.98	0.189065	0.0512384	3.68992	0.000224326	0.00208882	Cx3cr1
754.614	-0.289596	0.0784843	-3.68986	0.000224381	0.00208882	R3hdm4
831.409	0.277605	0.0753081	3.68625	0.000227582	0.00211681	Napsa
493.09	-0.354877	0.0963065	-3.68487	0.000228822	0.00212291	Mettl4
445.445	0.369486	0.100276	3.68469	0.000228985	0.00212291	Lpcat2
1765.46	0.205824	0.0558614	3.68454	0.000229116	0.00212291	Becn1
2088.82	0.225123	0.0610996	3.68453	0.000229123	0.00212291	Rnaset2a
2206.82	0.197068	0.0534896	3.68424	0.000229389	0.00212291	Psme2
793.598	-0.309835	0.0840981	-3.68421	0.000229414	0.00212291	Atxn3
6966.81	-0.13974	0.0379433	-3.68287	0.000230626	0.00213231	Mcm5
5087.23	0.164416	0.0446578	3.6817	0.000231685	0.00213907	Lat2
1195.73	0.276743	0.0751688	3.68162	0.000231753	0.00213907	Mbd6
4598.66	0.157184	0.0427052	3.68068	0.000232617	0.00214522	Sf3b4
2621.33	-0.26026	0.0707258	-3.67984	0.000233379	0.00215042	Nav1
3941.11	-0.21652	0.0588736	-3.67771	0.000235336	0.00216661	Gcn1
3628.69	0.167931	0.0456754	3.67663	0.000236338	0.00217399	Uqcrfs1
5421.78	0.154556	0.042052	3.67536	0.000237513	0.00218295	Slc25a39
386.393	-0.39661	0.107918	-3.67509	0.000237765	0.00218341	Alg6
2655.65	0.184762	0.0503393	3.67033	0.000242235	0.00222257	Nedd8
374.137	0.415285	0.113155	3.67004	0.00024251	0.00222322	Pin4
405.694	-0.38719	0.105526	-3.66915	0.000243358	0.0022291	X8030462N17Rik
11696.1	-0.132114	0.0360141	-3.6684	0.000244073	0.00223376	Caprin1
3662.34	0.198015	0.0540497	3.66358	0.000248719	0.00227436	Junb
1177.1	0.238626	0.0651452	3.66298	0.000249297	0.00227772	Ncbp2
2020.73	0.198107	0.0541096	3.66123	0.000251011	0.00229145	Slc12a6
173.078	0.586761	0.160279	3.66086	0.00025137	0.0022928	Lonrf1
537.31	0.327738	0.089567	3.65914	0.000253063	0.0023063	Inafm2
4326.62	-0.158116	0.0432642	-3.65465	0.00025753	0.00234504	Pum2
1244.52	-0.270226	0.0739449	-3.65443	0.000257753	0.0023451	Vps13d
595.29	0.319978	0.0875822	3.65346	0.000258729	0.002352	Tnfaip3
1235.96	-0.24585	0.0673172	-3.65211	0.000260099	0.00236056	Aftph
1710.11	0.20368	0.0557708	3.6521	0.000260106	0.00236056	Speg
5870.07	-0.229065	0.0627259	-3.65185	0.000260362	0.00236091	Prrc2c
2301.74	-0.184244	0.0504849	-3.64949	0.000262763	0.00238068	Pold1
1510.52	-0.261534	0.0716885	-3.64819	0.000264093	0.00239073	Sumo1
433.223	-0.379852	0.104165	-3.64665	0.00026568	0.0024031	Cenpq
1045.34	0.264581	0.0725624	3.64626	0.000266082	0.00240473	Sash1
680.991	0.293417	0.0804769	3.64598	0.00026637	0.00240532	Prdm4
2246.36	-0.189731	0.0520625	-3.64429	0.000268136	0.00241925	Ehd1
858.492	-0.282106	0.0774408	-3.64286	0.000269621	0.00243039	Lactb2
6151.03	0.16867	0.0463039	3.64267	0.000269819	0.00243039	Raly
2078.96	0.214995	0.0590565	3.6405	0.000272114	0.00244902	Pomp
374.953	0.387461	0.106446	3.63999	0.000272645	0.00245025	Phlpp2
4093.65	-0.174887	0.0480468	-3.63994	0.000272702	0.00245025	Arhgap45
558.435	0.321577	0.0883765	3.63871	0.000274005	0.00245992	Zfpm1
3042.9	0.167597	0.0460632	3.63843	0.00027431	0.00246062	Cuedc2
3233.98	0.182106	0.0500814	3.63619	0.000276698	0.00247998	Dnajb6
168.953	-0.550807	0.151551	-3.63448	0.000278546	0.00249448	Mybl1
1288.08	0.22378	0.0616144	3.63194	0.000281296	0.00251703	Rpusd4
872.788	0.259988	0.0715918	3.63154	0.000281734	0.00251887	Plxdc1
6563.22	-0.156852	0.0431998	-3.63084	0.000282499	0.00252362	Bzw1
1570.84	0.256596	0.0706784	3.63047	0.000282909	0.00252521	Sub1
7740.33	-0.149897	0.0412942	-3.62997	0.000283456	0.00252801	Eif3c
4574.01	0.169356	0.0466732	3.62855	0.000285013	0.00253706	Ldlr
5271.82	-0.150159	0.0413827	-3.62855	0.000285018	0.00253706	Vdac1
817.997	-0.334498	0.0921887	-3.62841	0.000285173	0.00253706	Szt2
507.306	-0.357121	0.0984619	-3.627	0.000286737	0.00254888	Igtp
831.123	-0.269676	0.0743576	-3.62674	0.000287019	0.00254929	Csf2rb2
2308.39	0.229497	0.0633029	3.62538	0.000288537	0.00255874	Sun2
753.127	0.277147	0.0764465	3.62536	0.000288555	0.00255874	Nucb2
1218.3	0.237795	0.0655965	3.62511	0.000288837	0.00255915	Ier5
966.135	-0.277483	0.0765644	-3.62417	0.000289889	0.00256637	Kntc1
2022.1	-0.196598	0.054275	-3.62225	0.000292052	0.00258341	Slc16a10
1145.9	-0.252893	0.0698492	-3.62056	0.000293964	0.00259722	Atf7
10918.9	-0.185642	0.051276	-3.62045	0.000294093	0.00259722	Gas7
365.388	-0.382102	0.105557	-3.61987	0.000294749	0.00260089	Baiap2
2544.41	-0.193719	0.0535264	-3.61914	0.000295586	0.00260616	Dock10
392.663	-0.386138	0.106736	-3.6177	0.000297237	0.00261858	N6amt1
685.349	-0.328887	0.0909968	-3.61427	0.000301199	0.00265134	Nfatc2
2713.45	-0.183371	0.0507561	-3.61279	0.00030292	0.00266249	Plod3
5789.97	-0.152237	0.0421402	-3.61263	0.000303108	0.00266249	Pitpna
605.554	0.310816	0.086038	3.61255	0.000303204	0.00266249	Ngrn
1085.11	0.267707	0.0741499	3.61034	0.00030579	0.00268303	Siva1
1422.87	-0.226401	0.0627172	-3.60987	0.000306345	0.00268572	Fam98a
1630.55	0.202377	0.0560843	3.60845	0.000308033	0.00269834	Smpdl3b
4524.99	0.167036	0.0463331	3.6051	0.000312027	0.00273112	Bax
712.802	-0.306965	0.0851613	-3.60451	0.000312743	0.00273518	X1810030O07Rik
1891.76	-0.199172	0.0552653	-3.60392	0.000313451	0.00273916	R3hdm2
1035.88	-0.260131	0.0721956	-3.60314	0.000314392	0.0027436	Ptpn12
1574.84	-0.204512	0.0567637	-3.60288	0.000314716	0.0027436	Ralgapb
1088.08	-0.257595	0.0714971	-3.60287	0.000314719	0.0027436	Vps50
862.575	0.263354	0.0731355	3.6009	0.000317119	0.0027623	Ufc1
3928.25	0.153274	0.0425896	3.59886	0.000319613	0.00278179	Acsl5
689.228	0.291883	0.0811313	3.59766	0.000321099	0.00279248	Mapkapk5
4716.65	0.175942	0.0489091	3.59732	0.000321518	0.00279249	Lgals1
5061.74	-0.1426	0.0396418	-3.5972	0.000321665	0.00279249	Pik3ap1
817.363	-0.290211	0.0806819	-3.59699	0.000321927	0.00279249	Ttc14
432.913	-0.406703	0.113073	-3.59682	0.000322131	0.00279249	Ccr1
3086.47	-0.165492	0.0460242	-3.59575	0.000323454	0.00280172	Rfwd3
681.752	0.28871	0.080367	3.5924	0.000327651	0.00283581	Cep85
8653.1	0.133312	0.0371173	3.59166	0.000328583	0.0028416	Hexa
1405.37	0.232725	0.0648129	3.59073	0.000329758	0.00284949	Esyt1
108.972	-0.716537	0.199667	-3.58867	0.000332372	0.00286978	Oit3
507.371	0.364969	0.10187	3.5827	0.000340063	0.00293386	Ddit3
6186.84	0.149281	0.0416795	3.58163	0.000341459	0.00294356	Nsun2
162.997	0.695306	0.194292	3.57866	0.000345366	0.00297487	Slc9a3r2
141.907	0.592415	0.165625	3.57685	0.000347754	0.00299306	Bcar1
1297.05	-0.219441	0.0614262	-3.57244	0.00035367	0.00304022	Rock1
809.223	-0.375519	0.105118	-3.57235	0.000353794	0.00304022	Ccne2
1466.65	0.223753	0.0626606	3.57087	0.000355799	0.00305502	Tob2
1205.49	0.237223	0.0664411	3.57043	0.000356394	0.00305771	Map3k20
878.414	0.26766	0.0749875	3.5694	0.0003578	0.00306734	Stk35
1163.22	-0.239047	0.0669944	-3.56816	0.000359499	0.00307947	Cul4b
1276.68	0.221007	0.0619785	3.56586	0.000362662	0.00310411	Pex19
2579.48	0.192455	0.053993	3.56445	0.000364621	0.0031182	Mvd
197.556	-0.580714	0.162927	-3.56426	0.000364884	0.0031182	Slc1a4
1852.95	0.20086	0.0563597	3.5639	0.000365385	0.00312002	Adh5
441.037	0.374207	0.105067	3.56161	0.000368588	0.0031449	Gm5148
351.154	-0.396596	0.111377	-3.56084	0.000369664	0.00314919	Rgs14
304.113	0.465707	0.130787	3.5608	0.000369733	0.00314919	Pdxp
2249.18	0.179596	0.0504392	3.56063	0.000369963	0.00314919	Dnajc11
313.489	-0.414736	0.116532	-3.55898	0.000372304	0.00316663	Apol9b
3693.61	0.156023	0.0438739	3.55617	0.000376303	0.00319633	Arpc3
223.671	0.488084	0.137252	3.55611	0.000376386	0.00319633	Ecm1
493.07	-0.339115	0.0953747	-3.55561	0.000377107	0.00319995	Tax1bp3
1291.13	0.232995	0.0655431	3.55484	0.000378208	0.00320677	Tbkbp1
577.84	-0.340842	0.0958994	-3.55416	0.000379191	0.0032126	Diaph2
611.696	0.305098	0.0858732	3.55289	0.00038103	0.00322566	Tceal9
1457.48	0.210402	0.0592359	3.55194	0.000382398	0.00323017	Otub1
631.717	-0.312277	0.0879187	-3.55188	0.000382493	0.00323017	Irgm2
2066.47	0.200231	0.0563739	3.55184	0.000382554	0.00323017	Mtmr2
3107.77	-0.184925	0.0520666	-3.5517	0.000382756	0.00323017	Prpf40a
319.439	0.403602	0.113753	3.54806	0.000388085	0.0032726	Tnfsf12
7822.87	0.212643	0.0599438	3.54737	0.000389096	0.00327857	Rpl36
7730.91	-0.143511	0.0404624	-3.54677	0.000389979	0.00328189	Adcy7
537.699	-0.322548	0.0909434	-3.5467	0.000390095	0.00328189	Gm17494
5354.39	0.147764	0.0416714	3.54593	0.000391233	0.00328646	Tcf25
10663.1	-0.131967	0.0372166	-3.54591	0.000391257	0.00328646	Rplp2
1192.6	0.244499	0.0689562	3.54572	0.000391548	0.00328646	Msrb1
2084.04	0.211792	0.0597535	3.54443	0.000393456	0.0032974	Ubald2
326.885	0.479199	0.135198	3.54443	0.000393461	0.0032974	Pim1
806.851	-0.269206	0.0759565	-3.54422	0.000393777	0.0032975	Atf7ip
700.679	-0.293965	0.0830391	-3.54007	0.000400016	0.00334716	Usb1
892.767	-0.262072	0.0740436	-3.53942	0.000401001	0.00335282	Cpeb4
3930.7	-0.167791	0.0474328	-3.53746	0.000404002	0.0033753	Atp6ap2
2158.52	-0.187708	0.0530798	-3.53633	0.000405728	0.00338711	Heatr1
2762.3	-0.192548	0.0544539	-3.53597	0.000406275	0.00338907	Apbb1ip
663.933	-0.291614	0.0824906	-3.53512	0.000407591	0.00339743	Chpf
2694.83	-0.195367	0.0552866	-3.53371	0.000409774	0.00341222	Ogt
5748.39	0.150682	0.042643	3.53356	0.000409996	0.00341222	Nolc1
690.851	-0.287434	0.0813492	-3.53334	0.000410351	0.00341256	Socs4
879.279	-0.250944	0.07104	-3.53244	0.00041175	0.00342142	Synj2bp
2534.6	0.173049	0.0489913	3.53224	0.000412048	0.00342142	Rexo2
4638.31	-0.168367	0.0476724	-3.53174	0.000412829	0.00342528	Grk2
1960.71	0.187958	0.0532398	3.5304	0.000414934	0.00344011	Tollip
829.122	0.257033	0.0728877	3.52643	0.000421209	0.00348868	Hikeshi
1805.64	0.208014	0.0589952	3.52595	0.000421966	0.00348868	St6galnac4
156.662	0.576127	0.1634	3.52588	0.000422075	0.00348868	Klf2
52.8212	0.982907	0.278769	3.52588	0.00042208	0.00348868	Gm16759
1589.11	0.206915	0.0586936	3.52535	0.000422926	0.00349301	Cwc15
114.859	-0.678635	0.192542	-3.52461	0.000424114	0.00350015	Jag1
1462.82	-0.215179	0.0611006	-3.52172	0.000428754	0.00353575	Rps6ka3
1453.59	0.223331	0.0634423	3.52022	0.000431188	0.00355154	Acsl3
479.355	0.344805	0.0979523	3.52014	0.000431324	0.00355154	Mccc1
578.052	0.311731	0.0885709	3.51956	0.000432258	0.00355653	Mcph1
2809.75	-0.185083	0.0525906	-3.51932	0.000432653	0.00355707	Smc2
1175.93	-0.226994	0.0645522	-3.51644	0.000437373	0.00359316	Usp45
351.247	0.384936	0.109486	3.51585	0.000438354	0.00359849	Dnajc30
1186.55	-0.242208	0.068919	-3.51438	0.000440781	0.00361567	Herc4
583.146	0.305139	0.0869046	3.5112	0.000446092	0.00365647	Sgms1
16334	0.156557	0.0445937	3.51075	0.000446841	0.00365984	Rps27a
8057.48	-0.201854	0.057514	-3.50964	0.000448709	0.00367237	Prpf8
3709.88	0.170393	0.0485823	3.50731	0.000452667	0.00370196	Atxn10
567.581	0.303494	0.0865438	3.50682	0.000453488	0.00370588	Zdhhc18
2393.74	-0.181331	0.0517287	-3.50542	0.000455888	0.00372269	Bmpr1a
2819.01	0.210007	0.0599223	3.50466	0.000457189	0.0037305	Cdkn2aipnl
1325.57	0.220203	0.0628393	3.50422	0.00045795	0.00373389	Med28
1658.63	0.200789	0.0573613	3.50043	0.000464502	0.00378447	Mrpl18
2765.22	-0.180192	0.0514929	-3.49935	0.000466388	0.00379698	Wdfy2
626.536	0.319543	0.0913313	3.49872	0.000467492	0.00380311	Dlgap4
269.952	0.444	0.126952	3.49739	0.000469834	0.00381929	Tmem273
740.05	0.283316	0.0810168	3.497	0.000470522	0.00382202	Bag2
1162.06	0.248417	0.0711056	3.49363	0.000476505	0.00386772	Sys1
754.365	-0.282217	0.0808016	-3.49271	0.000478137	0.00387806	Mob4
1274.2	-0.222541	0.0637275	-3.49207	0.000479287	0.00388448	Lig3
47.7268	1.04094	0.298102	3.49187	0.000479648	0.00388451	Mfsd9
1669.82	0.220374	0.0631143	3.49167	0.000480017	0.00388459	Gsr
882.044	-0.265036	0.0760618	-3.48448	0.000493097	0.00398746	Atxn7l1
938.693	0.27623	0.0792833	3.48409	0.000493817	0.00398844	Scand1
1389.84	0.206182	0.0591814	3.4839	0.000494161	0.00398844	Impa1
2740.55	-0.168752	0.048439	-3.48381	0.000494322	0.00398844	Rtp4
7788.75	-0.142156	0.0408179	-3.4827	0.000496393	0.00400217	Colec12
1641.54	0.222969	0.064029	3.48232	0.000497098	0.00400487	Chmp3
1644.26	0.207221	0.0595383	3.48047	0.000500526	0.00402949	Mapre2
167.644	-0.55062	0.158231	-3.47984	0.000501713	0.00403605	Uvssa
1018.49	0.263032	0.075613	3.47867	0.000503915	0.00405075	Rcc1l
2298.21	-0.447345	0.128614	-3.4782	0.000504798	0.00405485	Ranbp3l
590.046	-0.311943	0.0897067	-3.47736	0.000506369	0.00406446	Zfp26
1480.18	0.20418	0.0587372	3.47616	0.000508657	0.00407979	Pip5k1a
1362.18	-0.231481	0.0666721	-3.47193	0.000516737	0.00414154	Ubl3
809.418	-0.291973	0.084102	-3.47165	0.000517262	0.00414268	Zhx3
3103.66	0.166369	0.0479414	3.47026	0.00051996	0.00415899	Skap2
3493.87	0.419325	0.120845	3.46994	0.000520572	0.00415899	Cox7c
331.53	0.418752	0.120684	3.46982	0.0005208	0.00415899	Tmem128
586.005	-0.294503	0.0848807	-3.46961	0.000521209	0.00415899	Tonsl
20653.8	0.110991	0.0319896	3.46961	0.000521217	0.00415899	Cap1
2600.94	0.195245	0.0563268	3.46628	0.000527704	0.00420765	Dbi
3098.92	-0.190586	0.0550068	-3.46477	0.000530681	0.00422828	Smg1
1932.29	0.191644	0.0553665	3.46138	0.000537412	0.00427877	Rnf220
1707.37	-0.20316	0.0586982	-3.46109	0.000538	0.0042803	Phf11d
1423.31	0.218282	0.0630983	3.45939	0.000541397	0.00430417	X1810037I17Rik
544.412	-0.327555	0.0947419	-3.45734	0.00054554	0.00433392	Vamp7
727.752	-0.275548	0.079753	-3.45502	0.000550248	0.00436651	Dhx34
8980.32	0.136312	0.0394545	3.45492	0.000550448	0.00436651	Ccnd1
827.072	0.267544	0.077461	3.45391	0.000552515	0.0043797	Spats2
1643.61	0.193189	0.0559382	3.45361	0.000553146	0.0043815	Tmem214
2232.57	0.193569	0.0560604	3.45286	0.000554673	0.00439038	Rtraf
3079.67	0.164513	0.0476685	3.45118	0.000558139	0.00441459	Ergic1
543.089	-0.307141	0.089004	-3.45087	0.000558786	0.00441648	Atad2b
457.868	-0.330011	0.0956568	-3.44995	0.000560683	0.00442825	Ammecr1
3878.79	0.148226	0.042974	3.4492	0.000562245	0.00443735	Psmc1
1238.1	0.22912	0.0664372	3.44867	0.000563356	0.00444288	Ube2j2
1328.34	-0.209828	0.0608499	-3.44829	0.000564154	0.00444594	Pura
2948.75	-0.165596	0.0480327	-3.44756	0.000565679	0.00445472	Rasa3
1733.53	-0.211606	0.0614449	-3.44383	0.000573534	0.0045133	Was
2242.86	-0.17745	0.0515395	-3.44298	0.000575342	0.00452425	Top1
341.484	-0.398622	0.115794	-3.4425	0.000576369	0.00452721	Tvp23b
799.028	-0.272929	0.0792843	-3.44241	0.000576555	0.00452721	Tsnax
2021.12	0.181461	0.0527336	3.44109	0.000579366	0.00454599	Rraga
992.773	0.240072	0.0697874	3.44004	0.00058162	0.00456038	Unc119
1878.79	-0.194829	0.0566495	-3.4392	0.000583434	0.00457129	Mast3
1245.76	-0.23968	0.0697001	-3.43873	0.000584451	0.00457595	Syne3
4964.73	0.139561	0.040634	3.4346	0.000593434	0.00464293	Rnf10
1228.01	0.214984	0.0626571	3.43113	0.000601083	0.00469937	Golt1b
3.40863	5.23772	1.52711	3.42983	0.000603962	1	Hba.a1
1471.74	0.203372	0.0593106	3.42892	0.000605985	0.00473428	Fam32a
1086.59	-0.231439	0.0675345	-3.42697	0.00061035	0.00476021	Rnf111
757.493	-0.269582	0.0786689	-3.4268	0.000610744	0.00476021	Phkb
471.603	-0.320293	0.0934678	-3.42677	0.000610797	0.00476021	Fhod1
13579.2	-0.338408	0.0987576	-3.42666	0.000611061	0.00476021	Ahnak
730.882	-0.279447	0.0816299	-3.42335	0.000618551	0.0048151	Ldah
878.884	0.287181	0.0839382	3.42133	0.000623145	0.00484738	Mrpl40
1873.76	-0.196669	0.0575028	-3.42016	0.000625849	0.00486418	Celf2
498.811	0.326502	0.0954685	3.42	0.000626203	0.00486418	Slc25a16
432.627	0.351889	0.10291	3.41938	0.000627633	0.0048718	Cfap36
363.193	0.391006	0.114373	3.4187	0.000629209	0.00487745	Aven
341.325	0.495074	0.144814	3.41868	0.000629262	0.00487745	Adm
643.431	-0.306477	0.089728	-3.41563	0.000636357	0.0049258	Slc43a3
1566.76	-0.19589	0.0573514	-3.4156	0.000636408	0.0049258	Pdzd8
458.998	-0.346241	0.101472	-3.41217	0.000644482	0.00498473	Kat2b
2164.78	0.174461	0.0511373	3.41162	0.000645784	0.00499124	Prkcsh
2345.41	-0.222698	0.0652803	-3.41141	0.000646286	0.00499156	Top2b
235.513	-0.480819	0.140962	-3.41097	0.000647317	0.00499596	Ndst1
1282.77	0.222173	0.0651484	3.41026	0.000649002	0.0050054	Manba
325.157	-0.395694	0.116103	-3.40813	0.000654095	0.00504109	Arid5b
1880.8	0.192305	0.0564313	3.40777	0.000654969	0.00504424	Ebna1bp2
932.044	-0.246681	0.0724119	-3.40664	0.000657677	0.0050615	Rmnd5a
1619.27	-0.200297	0.0588169	-3.40543	0.000660598	0.00508037	Tmx1
33669.7	0.107687	0.0316271	3.4049	0.000661875	0.00508364	Cfl1
5164.09	0.190062	0.0558208	3.40487	0.000661967	0.00508364	Hint1
1339.58	0.219174	0.0643745	3.40467	0.000662431	0.00508364	P2ry6
671.314	0.320916	0.0942877	3.40358	0.000665083	0.00510038	Rab24
455.623	-0.358172	0.10525	-3.40305	0.000666377	0.00510669	Tmem173
201.755	0.52226	0.153493	3.4025	0.000667715	0.00511333	Cds1
11.3977	2.15011	0.631974	3.40221	0.000668425	1	Npy
128.007	-0.612745	0.180242	-3.39956	0.000674935	0.00516497	Ms4a6b
4379.68	0.154167	0.0453635	3.39849	0.000677592	0.00518164	Dnajb11
4027.94	0.149898	0.0441215	3.39739	0.000680326	0.00519888	Pik3r5
1522.25	-0.198618	0.0584811	-3.39627	0.000683109	0.00521647	Ncapd3
511.942	-0.341483	0.100581	-3.39512	0.000685979	0.0052347	X0610030E20Rik
1704.27	0.19675	0.0579575	3.39472	0.000686978	0.00523688	Sart1
40.6761	-1.07055	0.315367	-3.39462	0.000687232	0.00523688	Slc18a1
1043.43	-0.259212	0.0763777	-3.39381	0.000689267	0.0052487	Prr11
30260.6	1.11718	0.32941	3.39144	0.000695253	0.00529056	Gm42418
3205.63	0.161443	0.0476119	3.3908	0.000696888	0.00529928	Tpd52
152.325	-0.55185	0.16281	-3.38953	0.000700136	0.00532025	Zfp942
2097.89	-0.195594	0.0577264	-3.3883	0.000703278	0.00534038	Dnm1l
7780.1	0.133562	0.039435	3.38688	0.000706914	0.00536423	Acly
2647.42	-0.175362	0.0517822	-3.38653	0.000707837	0.00536747	Uhmk1
706.518	0.290462	0.0858403	3.38375	0.000715026	0.0054182	Atg12
1932.75	-0.207519	0.0613412	-3.38304	0.00071689	0.00542853	Espl1
1100.73	0.220881	0.0653275	3.38113	0.000721875	0.00546246	Zfp664
699.467	-0.284659	0.0842372	-3.37926	0.000726822	0.00549605	Zmym2
58.0343	0.989528	0.293016	3.37705	0.000732686	0.00553653	Pet117
548.208	-0.296546	0.0878715	-3.37476	0.000738793	0.00557879	Sec23a
292.495	-0.424729	0.125891	-3.37377	0.00074145	0.00559495	Fam8a1
508.226	0.3174	0.0941069	3.37276	0.000744194	0.00561175	Pheta1
1402.26	0.205704	0.0609966	3.37238	0.000745224	0.00561443	Jmjd6
4939.15	-0.144272	0.0427821	-3.37224	0.000745586	0.00561443	Mcm2
2505.82	0.185758	0.0551117	3.37058	0.000750107	0.00564456	Dnajc8
5645.19	-0.13527	0.0401518	-3.36896	0.000754532	0.00567392	Mcm6
196.471	0.486226	0.144409	3.367	0.000759912	0.00571041	Arl2bp
2074.39	0.183037	0.054375	3.3662	0.000762106	0.00572293	Trir
861.46	0.249504	0.0741737	3.36378	0.000768821	0.00576935	Mrps35
93.2678	-0.702112	0.208772	-3.36305	0.000770859	0.00578064	Gca
4559.03	0.146772	0.0436676	3.36111	0.000776286	0.00581477	Stip1
887.663	-0.245919	0.0731674	-3.36104	0.000776483	0.00581477	Rsbn1l
1242.94	-0.222401	0.0661801	-3.36055	0.000777882	0.00582122	Aspm
980.239	-0.735237	0.218813	-3.36012	0.000779083	0.00582618	Gm11808
4200.61	-0.210999	0.062841	-3.35767	0.000786032	0.0058741	Cad
245.639	-0.430889	0.128457	-3.35433	0.000795564	0.00594123	X6330403L08Rik
2589.76	0.170445	0.0508294	3.35327	0.000798614	0.0059599	Furin
833.045	0.251231	0.074936	3.35261	0.000800525	0.00597005	Dennd2a
2242.54	-0.178838	0.0533714	-3.35083	0.000805706	0.00600456	Pcnx3
771.038	-0.271685	0.08109	-3.35041	0.000806906	0.00600937	Foxn2
1745.27	-0.191274	0.0571027	-3.34965	0.000809129	0.00602179	Cers6
1060.17	0.232213	0.069343	3.34876	0.00081173	0.006037	Mrpl41
368.152	0.349537	0.104515	3.34438	0.000824665	0.00612899	Dffa
572.976	0.305218	0.0912718	3.34405	0.000825646	0.00613207	Gtf3c6
15614.5	-0.189158	0.0565925	-3.34246	0.000830394	0.00616311	Tln1
1761.83	-0.186801	0.055898	-3.34182	0.00083232	0.00617318	Dr1
700.586	-0.268869	0.0805443	-3.33815	0.00084338	0.00625094	Ift140
224.095	-0.445386	0.13344	-3.33771	0.000844715	0.00625655	Slc25a40
4359.26	0.152555	0.0457097	3.33748	0.000845425	0.00625753	Csnk1a1
2508.29	0.177608	0.0532202	3.33723	0.000846166	0.00625874	Ubxn1
1002.85	0.228468	0.0684786	3.33634	0.000848898	0.00627326	Fdx2
1085.99	0.227816	0.0682858	3.33621	0.000849287	0.00627326	Gtf3a
683.957	-0.275338	0.0825387	-3.33586	0.000850349	0.00627683	Diaph3
1829.77	0.188851	0.0566252	3.33511	0.000852663	0.00628962	Ndufa8
1300.02	0.210034	0.063	3.33388	0.000856449	0.00631243	Mrpl15
598.472	-0.314269	0.0942698	-3.33372	0.00085692	0.00631243	Atp8a1
851.687	-0.25174	0.0755625	-3.33155	0.000863639	0.0063576	Mphosph8
314.642	0.454394	0.136427	3.33069	0.000866313	0.00637296	Ccng2
506.346	-0.317482	0.0953414	-3.32995	0.000868627	0.00638565	Zkscan8
512.435	-0.341786	0.102741	-3.32666	0.000878935	0.00645704	Gm20559
3955.21	0.152563	0.0459054	3.32342	0.00088921	0.0065281	Manf
1107.13	0.226043	0.0680699	3.32075	0.000897772	0.0065865	Rftn1
1420.6	0.215424	0.0648827	3.32021	0.000899509	0.00659478	Itpr2
1732.16	0.183447	0.0552624	3.31956	0.000901581	0.0066055	Tcf3
937.467	-0.240192	0.0723747	-3.31873	0.00090427	0.00662073	Zfp346
354.06	-0.367889	0.110863	-3.31841	0.000905301	0.0066238	Plekhg5
4187.92	0.169689	0.0511793	3.31557	0.000914556	0.006687	Bak1
6555.37	-0.143001	0.0431412	-3.31473	0.000917329	0.00670275	Sh3bgrl3
523.647	-0.32025	0.0966467	-3.31362	0.000920981	0.0067249	Rasa2
1394.54	0.221778	0.0669574	3.31222	0.000925587	0.00675398	Zmynd19
2514.5	0.164069	0.0495438	3.3116	0.000927652	0.00676312	Carm1
2504.78	-0.188677	0.056977	-3.31147	0.000928088	0.00676312	Bid
898.123	-0.247447	0.0747351	-3.31098	0.000929695	0.00677028	Bod1l
1435.59	0.216404	0.0653926	3.30931	0.000935268	0.00680629	Thoc3
1280.28	-0.207847	0.0628244	-3.30838	0.000938361	0.00682421	Naa60
1483.79	-0.192993	0.0583595	-3.30697	0.000943095	0.00685017	Amdhd2
3651.28	-0.155152	0.046917	-3.30694	0.000943195	0.00685017	Slk
7710.67	-0.142317	0.0430493	-3.30592	0.000946648	0.00687065	Shmt2
836.409	-0.273383	0.0827195	-3.30493	0.000949987	0.00688849	Flt1
465.107	-0.402706	0.121856	-3.30478	0.000950513	0.00688849	Cd36
226.443	-0.451042	0.136488	-3.30463	0.000951013	0.00688849	Zfp65
5551.28	0.147981	0.0447854	3.30422	0.000952403	0.00689395	Xbp1
3808.25	-0.144452	0.0437218	-3.3039	0.000953504	0.00689731	Itgb2
1489.54	-0.220463	0.0667352	-3.30355	0.000954696	0.00690132	Setd2
2599.56	-0.160674	0.0487056	-3.29888	0.000970721	0.0070092	Pld3
1071.09	0.224161	0.0679517	3.29882	0.000970913	0.0070092	Ahcyl2
1183.01	0.211905	0.0642472	3.29828	0.000972799	0.00701814	Cbx1
2324.15	0.179837	0.0545398	3.29735	0.000976008	0.00703661	Eif4e2
57.7319	0.909402	0.275814	3.29716	0.000976695	0.00703688	D330050I16Rik
11475.2	0.171292	0.0519545	3.29696	0.000977382	0.00703715	Rpl35
190.218	-0.481813	0.146208	-3.29538	0.000982873	0.00707095	Zup1
665.218	0.277792	0.0843011	3.29524	0.000983381	0.00707095	Mrpl34
9681.26	-0.170493	0.0517559	-3.29417	0.000987137	0.00709325	Flna
836.821	0.251478	0.0763581	3.29341	0.000989814	0.00710777	Ung
2374.86	-0.163925	0.049787	-3.29253	0.000992892	0.00712515	Trim44
1618.11	0.207057	0.0629219	3.2907	0.000999389	0.007166	Mrps24
1002.87	-0.248275	0.0754584	-3.29023	0.00100106	0.007166	Ncoa2
3378.01	-0.160413	0.0487546	-3.29021	0.00100112	0.007166	G3bp2
3530	0.149921	0.0455661	3.29018	0.00100123	0.007166	Hmgcs1
317.152	-0.399268	0.121375	-3.28955	0.00100348	0.00717737	Cep290
2559.32	0.177565	0.0540142	3.28737	0.00101128	0.00722604	Stk11
1454.19	-0.212845	0.0647482	-3.28728	0.00101162	0.00722604	Hmmr
518.783	-0.308123	0.0937751	-3.28577	0.00101705	0.00725624	Zfp397
64.4359	0.838002	0.255043	3.28573	0.00101719	0.00725624	Hal
1217.97	-0.218483	0.0665144	-3.28474	0.00102075	0.00727459	Ifi27
548.41	0.299501	0.0911821	3.28465	0.0010211	0.00727459	X2900026A02Rik
2925.06	-0.201035	0.0612145	-3.28411	0.00102304	0.00728359	Oas2
1052.65	-0.247309	0.0753179	-3.28354	0.00102513	0.00729372	Agrn
889.551	-0.237976	0.0725443	-3.28042	0.00103652	0.0073699	Arel1
937.389	-0.226366	0.0690153	-3.27994	0.00103831	0.00737779	Prkag1
4547.26	0.137236	0.0418505	3.27919	0.00104105	0.00739243	Psme3
1615.95	-0.195771	0.0597097	-3.27872	0.00104279	0.00739994	Setd7
869.01	0.266432	0.0812836	3.2778	0.00104619	0.00741915	Zbtb18
581.403	-0.299428	0.0913569	-3.27756	0.00104707	0.0074206	Rev3l
882.019	0.237728	0.0725421	3.2771	0.00104879	0.00742435	Slc2a3
907.17	-0.235571	0.0718852	-3.27705	0.00104897	0.00742435	Ikbkg
3396.68	0.145823	0.0445259	3.27502	0.00105656	0.00747316	Jpt1
1291.75	0.215663	0.0658735	3.2739	0.00106073	0.00749778	Nudt9
2054.91	-0.189587	0.0579565	-3.2712	0.00107092	0.00756483	Ubr2
640.775	0.281205	0.0861569	3.26387	0.00109902	0.00775832	Uap1
1261.42	0.209966	0.0643469	3.26303	0.00110228	0.00777071	Tmem127
82.6946	0.714016	0.218822	3.263	0.00110239	0.00777071	Zfp821
1227.61	0.222054	0.0680563	3.2628	0.00110319	0.00777071	Faf1
235.42	0.451052	0.138248	3.26264	0.0011038	0.00777071	Mettl26
8168.43	-0.338863	0.103867	-3.26247	0.00110444	0.00777071	Nfat5
2550.96	-0.213417	0.0654188	-3.26231	0.00110508	0.00777071	Rgs1
1565.63	-0.198957	0.0609918	-3.26203	0.00110619	0.00777344	Taok2
927.505	0.279962	0.0858372	3.26155	0.00110807	0.0077816	Cpne2
868.209	0.334946	0.102763	3.2594	0.00111648	0.00783561	Atp5mpl
918.713	0.24904	0.0764494	3.25757	0.00112369	0.00788112	Pttg1
979.894	-0.238095	0.0732499	-3.25045	0.00115223	0.00807603	Smc5
5461.93	0.13227	0.0407278	3.24765	0.00116361	0.00815055	St13
2931.91	-0.17521	0.0539627	-3.24687	0.00116683	0.00816782	Ints3
56.487	0.877338	0.270268	3.24618	0.00116966	0.00818236	X4930447F24Rik
1020.71	0.227503	0.0700899	3.24587	0.00117091	0.00818579	Arhgef12
1918	-0.19078	0.0587955	-3.2448	0.00117531	0.00821128	Ipo11
1260.78	-0.206119	0.0635334	-3.24426	0.00117756	0.00822165	Snx10
2173.86	-0.211146	0.0650936	-3.24373	0.00117974	0.0082316	Gmfb
699.421	-0.287267	0.0886035	-3.24216	0.00118626	0.00827178	Gm4070
1058.11	0.223825	0.069044	3.24178	0.00118787	0.00827768	Sinhcaf
1015.82	-0.227639	0.0702598	-3.23996	0.00119548	0.00832533	Creb1
741.574	0.274519	0.0847459	3.23932	0.00119816	0.00833867	Snx7
402.017	-0.354016	0.109338	-3.2378	0.00120456	0.00837777	Zfp319
2346.91	-0.168692	0.052112	-3.2371	0.00120751	0.00839294	Mef2a
1136	0.214388	0.066286	3.23429	0.00121947	0.00847062	Ppt2
5056.25	0.178624	0.0552337	3.23397	0.00122081	0.0084745	Creg1
8169.36	-0.192673	0.0595899	-3.23331	0.00122364	0.00848874	Huwe1
2559.7	-0.178576	0.055234	-3.23309	0.00122461	0.00848998	Ckap5
936.344	0.223334	0.0690875	3.23262	0.00122661	0.0084925	X3110082I17Rik
325.058	0.356986	0.110437	3.23247	0.00122726	0.0084925	Fam241a
888.997	0.230466	0.0712974	3.23245	0.00122732	0.0084925	Gtf2b
644.17	0.280431	0.086774	3.23174	0.00123038	0.0085082	Kcnk6
1684.95	0.19403	0.0600784	3.22961	0.0012396	0.0085665	Nudt5
931.396	-0.246942	0.0764698	-3.22927	0.00124106	0.00857112	Heatr5b
390.55	0.334092	0.103473	3.22878	0.0012432	0.00857784	Pwwp2a
1128.3	-0.21413	0.066321	-3.22868	0.00124361	0.00857784	March7
1221.44	0.211271	0.0654477	3.22809	0.0012462	0.00859024	Hs2st1
820.994	-0.246739	0.0764734	-3.22647	0.00125329	0.00863362	Hif1an
100.279	0.658112	0.204139	3.22385	0.00126481	0.00870743	Dixdc1
1824.89	-0.187045	0.0580608	-3.22153	0.00127508	0.00877254	Magt1
15609.3	0.170408	0.0529031	3.22113	0.00127688	0.00877938	Rps23
5644.05	-0.14268	0.044307	-3.22027	0.00128072	0.00879496	Syncrip
933.371	0.253635	0.0787665	3.22008	0.00128154	0.00879496	Foxp4
7488.93	-0.184525	0.0573064	-3.21998	0.00128199	0.00879496	Nap1l1
21152.8	-0.40069	0.124442	-3.21989	0.0012824	0.00879496	mt.Nd2
1176.72	0.214636	0.0666632	3.21971	0.00128321	0.00879496	Cyfip2
5396.25	0.154247	0.0479121	3.21937	0.00128475	0.00879994	Slc25a4
371.78	0.360425	0.111979	3.21867	0.00128785	0.00881564	Tmem256
3452.27	0.154616	0.04804	3.21849	0.00128866	0.00881564	Psmb5
203.14	-0.443891	0.137932	-3.21818	0.00129005	0.00881955	Acvr2a
622.322	0.269858	0.0838806	3.21717	0.0012946	0.0088451	Upf3a
462.599	0.344797	0.107195	3.21653	0.00129752	0.00885943	Zfp771
280.955	0.402402	0.12512	3.21614	0.00129929	0.00886596	Tmsb10
906.613	-0.244058	0.0758937	-3.21579	0.00130085	0.008871	Hook3
81.3071	0.699195	0.217441	3.21556	0.00130191	0.00887267	Zc3hav1l
711.862	0.298757	0.09294	3.21451	0.00130666	0.00889942	Tmem268
692.76	0.345989	0.107671	3.21338	0.00131184	0.00892431	Slirp
2108.39	0.17238	0.0536448	3.21335	0.00131196	0.00892431	Copz1
1410.28	-0.195687	0.0609139	-3.21252	0.00131576	0.0089445	Galnt1
927.115	-0.265265	0.0826668	-3.20885	0.00133268	0.00905385	Ptpn18
455.635	-0.321348	0.100184	-3.20756	0.00133865	0.00908874	Idua
1664.66	0.233764	0.0729973	3.20237	0.00136301	0.00924835	Ndufa2
303.906	-0.402581	0.125723	-3.20212	0.00136421	0.00925065	Pcmtd2
17066.1	-0.138175	0.0431739	-3.20044	0.00137219	0.00929898	Uba52
5338.99	-0.138583	0.0433127	-3.1996	0.00137617	0.00932014	Cic
141.584	0.533835	0.166892	3.19869	0.00138052	0.00933984	Rabl2
1803.42	0.177797	0.0555852	3.19863	0.00138081	0.00933984	Abhd17a
4977.21	0.1724	0.0539041	3.19827	0.00138255	0.0093423	Slc2a1
320.885	0.35328	0.110462	3.1982	0.00138289	0.0093423	Klf9
3318.19	0.147301	0.0460741	3.19704	0.00138846	0.00937406	Sdf4
1119.43	0.26888	0.0841429	3.19551	0.00139583	0.00941796	Mrpl54
981.54	-0.216269	0.0676856	-3.19519	0.00139737	0.00942245	Casp2
1426.37	-0.194982	0.0610324	-3.19472	0.00139964	0.00943193	Pcyox1
591.13	-0.297857	0.0933104	-3.19211	0.00141238	0.00951181	Gpt2
774.155	-0.267213	0.0837256	-3.19154	0.00141518	0.00952479	Clk1
21287.4	0.110108	0.0345031	3.19126	0.00141653	0.00952796	Rpl6
1367.35	-0.227691	0.0714001	-3.18894	0.00142795	0.0095988	Sesn1
832.485	0.279928	0.08783	3.18715	0.0014368	0.00965231	Sik2
2577.86	-0.17883	0.0561128	-3.18697	0.00143769	0.00965232	Ube2d2a
1791.34	0.179646	0.0563853	3.18604	0.00144233	0.00967533	Parl
210.339	0.539629	0.169379	3.18593	0.00144291	0.00967533	Scn11a
2214.66	-0.164008	0.0514835	-3.18564	0.00144435	0.00967903	Parp9
988.883	-0.247316	0.07766	-3.1846	0.00144954	0.00970376	Zzef1
408.102	-0.317974	0.0998491	-3.18454	0.00144983	0.00970376	Pex16
881.689	-0.232229	0.0729349	-3.18406	0.00145227	0.00971178	Appl1
1393.98	0.192167	0.060355	3.18395	0.00145282	0.00971178	Isy1
1862.91	0.176485	0.0554631	3.18202	0.00146252	0.00976843	Atp6v0a2
970.321	0.247828	0.0778866	3.1819	0.0014631	0.00976843	Snrpb2
482.078	0.325615	0.102391	3.1801	0.00147222	0.00982326	Fam117b
1004.15	-0.217248	0.0683372	-3.17906	0.00147751	0.00985251	Tbc1d5
856.579	-0.232475	0.0731374	-3.17861	0.00147982	0.00986183	Amz2
183.895	0.5067	0.159452	3.17775	0.00148423	0.00988512	Zbtb42
1044.65	0.236401	0.0744083	3.17708	0.00148768	0.00990203	Yars2
1584.57	-0.186098	0.0585997	-3.17575	0.00149448	0.00993898	Taok1
183.086	0.476804	0.150144	3.17564	0.00149507	0.00993898	Cbx2
98.2828	-0.653786	0.205901	-3.17525	0.0014971	0.00994639	C130013H08Rik
22535.9	0.11702	0.0368581	3.17488	0.00149899	0.00995071	Rpl15
1502.04	0.200397	0.063122	3.17476	0.00149959	0.00995071	Zfand2a
361.919	0.350759	0.11052	3.1737	0.00150507	0.00998099	Gpatch3
333.655	0.38181	0.120337	3.17284	0.00150954	0.0100045	Gm11361
508.484	-0.318993	0.100546	-3.17261	0.00151078	0.0100066	Mitd1
1102.99	-0.215979	0.0681191	-3.17061	0.0015212	0.0100695	Klhl6
21366.7	-0.120698	0.0380962	-3.16825	0.00153362	0.0101455	Lmna
4785.28	-0.185066	0.0584173	-3.16801	0.00153488	0.0101476	Vps13c
1126.37	-0.204116	0.0644889	-3.16514	0.00155007	0.0102414	Ppic
140.732	-0.547903	0.173115	-3.16498	0.00155096	0.0102414	X5530601H04Rik
3303.8	-0.16411	0.0518582	-3.1646	0.00155297	0.0102485	Ncapd2
1992.99	0.170759	0.0540283	3.16055	0.0015747	0.0103855	Spns1
3559.15	0.138683	0.0438992	3.15912	0.00158247	0.0104305	Cyb5r3
205.215	-0.439852	0.139282	-3.158	0.00158853	0.010464	Fcgr4
4749.8	0.14913	0.0472291	3.15758	0.00159086	0.010473	Maz
908.384	0.225398	0.0714214	3.15589	0.00160007	0.0105272	Chid1
1373.22	0.198054	0.0627612	3.15568	0.00160127	0.0105287	Rab22a
3019.86	-0.154509	0.0489677	-3.15532	0.00160322	0.0105352	Zeb2
27.6766	1.24704	0.395247	3.15508	0.00160452	0.0105373	CAAA01066123.1
3503.3	0.146139	0.0463464	3.1532	0.00161494	0.0105993	Glyr1
657.214	-0.257117	0.0815466	-3.15301	0.00161596	0.0105996	Dnajc1
1470.94	-0.199234	0.0632334	-3.15077	0.00162843	0.0106749	Edc4
414.965	-0.317675	0.100903	-3.14831	0.00164218	0.0107586	Rbm18
17982.1	0.114436	0.0363665	3.14674	0.00165102	0.01081	Hnrnpa2b1
336.035	-0.344951	0.109684	-3.14496	0.00166112	0.0108695	Map4k2
271.748	0.469478	0.149327	3.14396	0.00166679	0.0109	Hist2h2aa2
848.745	0.238783	0.0760118	3.1414	0.00168143	0.0109891	C2cd2l
2452.01	-0.203988	0.065	-3.13828	0.00169943	0.0111001	Ep400
493.727	-0.331349	0.105624	-3.13706	0.00170653	0.0111397	Wdr90
517.369	0.285276	0.0909668	3.13604	0.00171243	0.0111653	Socs6
1470.32	0.188894	0.0602334	3.13603	0.0017125	0.0111653	Rnf130
1304.68	0.225827	0.072071	3.1334	0.00172793	0.0112591	Syce2
1708.25	-0.176776	0.0564341	-3.13242	0.0017337	0.0112899	Gga1
198.263	-0.449091	0.143445	-3.13076	0.00174355	0.0113438	Scaper
1863.64	-0.174283	0.0556707	-3.1306	0.00174452	0.0113438	Lrp10
2288.68	0.184373	0.0588958	3.13049	0.00174513	0.0113438	Fam13c
8994.87	0.136443	0.0435905	3.13011	0.00174743	0.0113476	Cited2
1387.71	-0.201451	0.0643604	-3.13005	0.00174779	0.0113476	Zfp445
3534.72	0.142189	0.0454677	3.12726	0.00176446	0.0114458	C77080
29221.3	0.121795	0.0389475	3.12716	0.00176503	0.0114458	Hspa5
4221.17	-0.148923	0.0476293	-3.12671	0.00176776	0.0114522	Oas1a
503.672	-0.352413	0.112713	-3.12664	0.00176814	0.0114522	Kif5a
605.568	-0.262887	0.0841146	-3.12534	0.00177598	0.0114897	Tia1
1112.9	-0.212319	0.0679349	-3.12533	0.00177605	0.0114897	Kansl1
5219.75	-0.161697	0.0517675	-3.12353	0.00178695	0.0115468	Cnot1
2162.75	0.201247	0.0644296	3.12352	0.00178701	0.0115468	Drap1
1061.07	-0.222686	0.0713605	-3.12058	0.00180495	0.0116558	Il13ra1
337.569	-0.347188	0.111298	-3.11944	0.00181197	0.0116942	Bcl9l
1006.09	0.214221	0.0686831	3.11898	0.00181477	0.0117052	Cdc25a
402.38	0.340097	0.109048	3.11878	0.00181603	0.0117064	Hddc2
16260.7	0.122457	0.0392822	3.11737	0.00182474	0.0117556	Ctnnb1
557.899	0.284646	0.0913281	3.11674	0.0018286	0.0117674	Gins1
520.472	-0.300851	0.0965343	-3.11652	0.00183002	0.0117674	Zfp275
17473.2	0.129676	0.0416099	3.11648	0.00183026	0.0117674	Rpl23
2528.32	-0.180282	0.0578499	-3.11637	0.00183093	0.0117674	Prpf38b
1476.01	-0.19329	0.062036	-3.11577	0.00183467	0.0117845	Tmed5
7725.68	-0.126408	0.0405767	-3.11528	0.00183773	0.0117972	Actr3
1760.3	-0.195975	0.0629535	-3.11302	0.00185184	0.0118807	Tmem26
2046.84	0.192916	0.0619831	3.1124	0.00185571	0.0118985	Galk1
863.306	0.237957	0.0764615	3.11211	0.00185753	0.0119031	Rcbtb1
23575.1	0.111358	0.035784	3.11194	0.00185863	0.0119031	B2m
2644.54	-0.159863	0.051383	-3.11121	0.00186323	0.0119255	Sipa1
1298.35	0.209487	0.0673417	3.11081	0.00186577	0.0119285	Mrpl19
4241.03	0.143301	0.0460669	3.11072	0.0018663	0.0119285	Ywhaq
31.3877	-1.09452	0.351865	-3.11061	0.00186699	0.0119285	Cd300e
2133.55	-0.183722	0.0590845	-3.10948	0.0018742	0.0119675	Kif11
1454.43	0.227394	0.0731415	3.10896	0.00187747	0.0119782	H2.Q4
350.376	-0.349709	0.112488	-3.10886	0.00187808	0.0119782	Gpr137
275.345	0.393613	0.126688	3.10694	0.00189034	0.0120493	Tob1
312.269	0.353384	0.113798	3.10535	0.00190051	0.012107	Zfp511
572.129	0.270133	0.0870369	3.10367	0.00191139	0.0121691	Havcr2
2597.97	0.159929	0.0515348	3.10332	0.00191364	0.0121763	Sdhb
427.049	0.34349	0.110702	3.10284	0.00191671	0.0121887	Suv39h2
42.7113	-0.976845	0.314925	-3.10183	0.00192328	0.0122232	Zfp119a
273.865	0.381645	0.123088	3.10059	0.00193136	0.0122674	Adamtsl5
484.713	-0.297928	0.0961013	-3.10015	0.00193425	0.0122786	Pdik1l
1807.81	0.175946	0.0567663	3.09948	0.00193864	0.0122911	Rnf40
814.986	-0.242328	0.078184	-3.09946	0.00193876	0.0122911	Avl9
1051.61	0.209088	0.0674626	3.09932	0.00193962	0.0122911	Trip6
421.233	-0.314124	0.101401	-3.09783	0.00194944	0.0123461	Slf1
3322.02	-0.142992	0.0461843	-3.09612	0.00196071	0.0124102	Mcm4
2388.94	-0.178573	0.0576801	-3.09592	0.00196202	0.0124113	Ap3m1
100.65	0.611283	0.197625	3.09315	0.00198046	0.0125206	Zfp689
636.942	0.259533	0.083927	3.09237	0.00198565	0.012546	Enc1
136.647	0.672089	0.217363	3.09201	0.00198806	0.012554	Gm7008
1760.61	0.179383	0.0580226	3.09161	0.00199077	0.0125638	Iscu
1364.87	0.199289	0.0644669	3.09134	0.00199259	0.0125679	Ppm1h
429.121	0.302919	0.0979958	3.09115	0.00199386	0.0125686	Chek2
1350.26	0.194395	0.0629075	3.09017	0.00200039	0.0126024	Ugdh
3437.34	-0.149152	0.0483181	-3.08688	0.00202267	0.0127354	Tpcn1
1012.46	0.209404	0.0678667	3.08552	0.00203197	0.0127841	Chaf1b
566.066	-0.266147	0.08626	-3.0854	0.00203277	0.0127841	Ncoa7
1348.45	-0.187904	0.0609105	-3.08492	0.0020361	0.0127932	Rnf128
85.2456	0.6644	0.215375	3.08485	0.00203657	0.0127932	Txnrd3
583.347	-0.265711	0.0862042	-3.08235	0.00205374	0.0128936	Tap2
2366.18	0.159276	0.0516921	3.08125	0.00206131	0.0129336	Dnajc10
3709.59	0.142427	0.0462275	3.08101	0.00206298	0.0129366	Ywhab
1090.58	0.226872	0.0736596	3.08001	0.00206992	0.0129726	D8Ertd738e
1450.7	0.199109	0.0646823	3.07827	0.00208209	0.0130414	Dpp7
1219.09	-0.219037	0.0711666	-3.0778	0.00208533	0.0130541	Echdc1
86.5186	-0.699997	0.227474	-3.07727	0.00208908	0.01307	Platr25
437.807	-0.316774	0.102979	-3.07611	0.00209719	0.0131132	Mib2
330.516	-0.361899	0.117657	-3.07588	0.00209883	0.0131159	Zmym5
67.1274	-0.743829	0.241935	-3.0745	0.00210855	0.0131659	Csprs
548.511	0.281967	0.0917151	3.07438	0.0021094	0.0131659	Bod1
1640.44	0.183876	0.0598121	3.07423	0.00211048	0.0131659	Dtnbp1
1795.9	0.17389	0.056632	3.07054	0.00213675	0.0133197	Pip4p1
672.907	-0.250796	0.0816815	-3.07042	0.00213759	0.0133197	X9930111J21Rik2
3747.33	0.144918	0.0472054	3.06996	0.0021409	0.0133326	Uqcrq
1634.35	-0.176327	0.0574437	-3.06956	0.00214377	0.0133429	Naglu
74.9347	-0.697985	0.227498	-3.06809	0.00215432	0.0134008	X2610008E11Rik
206.323	-0.440511	0.14359	-3.06783	0.00215619	0.0134048	Ddx60
429.413	0.323905	0.10567	3.06524	0.00217495	0.0135136	Nme6
2812.46	-0.144116	0.0470306	-3.06429	0.00218184	0.0135477	Ipo9
518.354	0.302741	0.0988024	3.06411	0.00218321	0.0135477	Ndufb2
1841.76	-0.197341	0.0644104	-3.06381	0.00218538	0.0135477	Golph3
381.427	0.317528	0.103639	3.0638	0.00218544	0.0135477	Gale
4478.94	-0.175582	0.0573247	-3.06294	0.00219173	0.0135789	Numa1
168.901	0.473329	0.154596	3.06172	0.00220073	0.0136269	Slc7a8
471.986	-0.287974	0.0940946	-3.06048	0.00220986	0.0136756	Tmem143
1278.47	0.206131	0.0673622	3.06004	0.00221307	0.0136877	Bmp2k
1337.23	0.190193	0.0621754	3.05897	0.002221	0.0137289	Ubr7
3104.65	-0.150168	0.0491092	-3.05783	0.00222947	0.0137734	Ptpn7
3426.65	0.136533	0.0446577	3.05732	0.00223327	0.013789	Vapb
732.465	0.249333	0.0815892	3.05596	0.0022434	0.0138436	Itpr1
194.634	-0.429956	0.140725	-3.05529	0.00224844	0.0138598	Cenpk
2100.6	0.160587	0.0525608	3.05527	0.00224858	0.0138598	March8
750.756	-0.251975	0.0825337	-3.05299	0.00226573	0.0139576	Sgpp1
13238.4	-0.112936	0.0370313	-3.04975	0.00229036	0.0141013	Rcc2
14618	0.117458	0.0385251	3.04887	0.00229703	0.0141344	Hspd1
903.398	-0.26063	0.0856091	-3.04442	0.00233127	0.0143369	Ubn2
1153.28	-0.194154	0.0637987	-3.04323	0.0023405	0.0143855	Med14
80.3255	0.693746	0.227992	3.04284	0.00234353	0.014396	Tst
1333.9	-0.18596	0.0611236	-3.04237	0.00234725	0.0144107	Rad50
445.151	-0.299279	0.0983797	-3.04208	0.00234951	0.0144164	Uevld
245.34	-0.391028	0.128572	-3.04132	0.0023554	0.0144443	Nudt8
2098.05	0.199134	0.0654819	3.04106	0.00235748	0.0144489	Naa20
1009.8	-0.222326	0.0731283	-3.04022	0.00236408	0.0144812	Slc4a7
589.088	0.272114	0.0895129	3.03994	0.00236624	0.0144862	Plpp2
3208.97	0.150456	0.0494979	3.03964	0.00236859	0.0144865	Anp32a
685.66	-0.251544	0.0827558	-3.0396	0.00236896	0.0144865	Tti1
416.027	-0.30209	0.0994293	-3.03824	0.00237963	0.0145435	Birc2
1050.66	-0.226373	0.0745204	-3.03773	0.00238368	0.01456	Gdi1
104.214	0.613219	0.201889	3.03741	0.00238624	0.0145675	H2.Q1
643.575	-0.249406	0.08215	-3.03598	0.00239753	0.0146282	Sgo2a
2294.16	-0.159174	0.0524403	-3.03534	0.00240261	0.0146444	Hdac5
1237.02	-0.20405	0.0672253	-3.03531	0.00240288	0.0146444	Camta2
2158.94	-0.236021	0.0777805	-3.03445	0.00240977	0.0146781	Abcc5
2359.27	-0.1538	0.0507343	-3.03148	0.00243357	0.0148147	Kpna3
1908.24	0.184684	0.0609758	3.02881	0.00245515	0.0149377	Mrpl20
138.698	0.590672	0.195065	3.02808	0.00246117	0.0149659	Asb10
2940.59	0.153777	0.0508007	3.02706	0.00246946	0.0150079	Cndp2
1348.41	0.190385	0.0629095	3.02634	0.00247537	0.0150354	Cipc
422.954	-0.308784	0.102096	-3.02445	0.00249089	0.0151212	Stat5a
3295.2	0.148522	0.0491305	3.02301	0.00250278	0.0151848	Sms
1529	-0.197869	0.0654818	-3.02173	0.00251331	0.0152402	Pnrc2
270.947	-0.378175	0.125164	-3.02144	0.00251575	0.0152465	Parp3
1227.88	-0.203462	0.06735	-3.02096	0.00251972	0.015262	Rreb1
420.784	-0.308995	0.102346	-3.01911	0.00253521	0.0153473	Mastl
1827.78	-0.169319	0.0560902	-3.01868	0.00253875	0.0153548	Cd2ap
930.674	0.215262	0.071315	3.01846	0.0025406	0.0153548	Cyb5r4
363.343	-0.343647	0.113849	-3.01845	0.00254071	0.0153548	Lnpk
389.752	-0.316744	0.104946	-3.01815	0.00254319	0.0153612	Nlrp10
925.324	0.226395	0.0750248	3.0176	0.00254786	0.0153809	Bex3
640.026	0.275247	0.0912259	3.0172	0.00255119	0.0153861	Lage3
98.7154	-0.626698	0.207711	-3.01716	0.00255156	0.0153861	Abcc3
411.492	0.321224	0.106492	3.01641	0.00255789	0.0154156	Auh
1989.21	-0.160026	0.0530563	-3.01616	0.00255998	0.0154196	Nfatc3
397.606	0.317432	0.105254	3.01586	0.00256252	0.0154264	Pink1
2411.15	-0.148975	0.0494179	-3.0146	0.00257317	0.0154819	Atad2
413.569	-0.296866	0.0984849	-3.01433	0.00257545	0.015487	Fdxr
1666.15	-0.177601	0.058941	-3.0132	0.00258508	0.0155363	Pik3c2a
497.582	-0.303434	0.100799	-3.0103	0.00260993	0.0156769	Zbtb33
1336.4	0.19503	0.0648	3.00973	0.00261481	0.0156975	Mcrs1
673.652	-0.260435	0.0865458	-3.00922	0.0026192	0.0157152	Cfap97
779.195	0.230996	0.0767856	3.00832	0.00262695	0.015753	Rhbdd1
4333.65	0.145696	0.0484533	3.00693	0.00263899	0.0158164	Ctbp1
57.3468	-0.77325	0.25717	-3.00676	0.00264044	0.0158164	Dner
716.718	-0.250705	0.0834031	-3.00595	0.00264755	0.0158436	Zfp318
3701.84	0.147968	0.0492259	3.00591	0.00264791	0.0158436	Nrros
1753.78	0.170243	0.0566589	3.0047	0.00265841	0.0158932	Srprb
499.579	0.28259	0.0940559	3.00449	0.0026603	0.0158932	Pla2g12a
2664.07	0.159435	0.0530664	3.00445	0.00266061	0.0158932	Rnf126
251.046	-0.399202	0.132879	-3.00425	0.00266241	0.0158952	Tmem8
468.396	-0.302437	0.100685	-3.0038	0.00266631	0.0159098	Ippk
687.359	-0.250992	0.0835682	-3.00344	0.00266946	0.0159157	Ccnt2
1963.65	-0.165208	0.0550078	-3.00335	0.00267024	0.0159157	Kdm3b
1276.47	0.183521	0.0611209	3.00259	0.00267695	0.0159469	Cdca7
287.306	-0.358998	0.119584	-3.00206	0.00268161	0.0159659	Iffo1
563.052	-0.262193	0.0873652	-3.00111	0.00268996	0.0160068	X2310033P09Rik
1031.68	-0.251596	0.0838405	-3.00089	0.00269189	0.0160095	Abca7
10.9465	2.22554	0.741654	3.00077	0.00269295	1	X1700069B07Rik
6034.82	0.123039	0.0410134	2.99997	0.00270006	0.0160493	Sf3b2
1791.88	0.183683	0.0612331	2.99974	0.00270214	0.0160528	Micos10
1210.61	0.212769	0.070934	2.99954	0.0027039	0.0160545	Tmem165
2180.41	-0.15719	0.052417	-2.99884	0.00271012	0.0160826	Rabep1
416.239	-0.301622	0.100587	-2.99862	0.00271201	0.016085	Sars2
2215.1	0.171269	0.057127	2.99803	0.00271729	0.0160988	Clcn3
153.095	0.488803	0.163042	2.99803	0.00271731	0.0160988	Hist1h4i
286.018	-0.362212	0.120866	-2.99682	0.00272812	0.0161541	Immp1l
2734	-0.15842	0.0528884	-2.99536	0.00274119	0.0162226	Tcerg1
998.817	-0.20542	0.0686202	-2.99359	0.00275718	0.0163083	Rcan3
455.943	-0.311885	0.104209	-2.99287	0.00276368	0.0163378	Acy1
1863.35	0.164849	0.0550847	2.99264	0.00276577	0.0163413	Ndufs3
1624.45	0.173258	0.0578983	2.99245	0.00276746	0.0163423	Arl6ip4
1341.07	-0.189649	0.0633792	-2.99229	0.00276896	0.0163423	Riok3
1523.16	0.18714	0.0625457	2.99206	0.00277106	0.0163458	Esrra
813.937	-0.2262	0.0756403	-2.99046	0.00278553	0.0164222	Plekhn1
1567.84	0.180697	0.0604336	2.99001	0.00278971	0.016436	Ndufb11
863.632	-0.222469	0.0744076	-2.98988	0.00279091	0.016436	Trip11
1463.6	-0.202054	0.0675922	-2.9893	0.00279615	0.0164579	Slbp
324.194	-0.333288	0.111589	-2.98675	0.00281962	0.0165864	Mlh3
5452.5	0.128278	0.0429513	2.98659	0.00282104	0.0165864	Ap1s1
1238.47	-0.187604	0.062826	-2.9861	0.00282563	0.0166044	BC004004
2300.32	-0.16183	0.0542112	-2.98517	0.00283417	0.0166456	Pde4dip
291.887	0.349491	0.117104	2.98445	0.00284089	0.0166687	Larp1b
640.226	0.241394	0.0808886	2.98428	0.0028425	0.0166687	Csrnp1
1397.4	0.17758	0.0595058	2.98425	0.00284272	0.0166687	Ciapin1
1511.33	0.199226	0.066784	2.98314	0.00285304	0.0167202	Stat3
687.224	0.234628	0.07867	2.98243	0.00285968	0.01675	Psrc1
2386.88	0.148753	0.0498808	2.98218	0.00286208	0.0167546	Atp5h
2225.4	-0.176589	0.0592179	-2.98202	0.00286356	0.0167546	Brd4
120.398	0.538444	0.180612	2.98121	0.0028711	0.0167897	Gm11127
76.8899	-0.741199	0.248646	-2.98094	0.00287363	0.0167954	Cxcl10
825.177	-0.226867	0.0761118	-2.98071	0.0028758	0.016799	Ptpn4
1978.06	0.183386	0.0615498	2.97946	0.00288752	0.0168584	Ssr4
2380.42	-0.147322	0.0494638	-2.97838	0.00289776	0.0169091	Mef2c
541.061	-0.271145	0.0910711	-2.9773	0.00290804	0.0169599	S100pbp
307.998	0.417524	0.140308	2.97576	0.00292261	0.0170357	Selenbp1
278.075	-0.353832	0.118959	-2.97441	0.00293556	0.017094	Zfp120
663.309	0.245365	0.0824928	2.97439	0.00293576	0.017094	Cdc14b
77.2175	-0.678003	0.227966	-2.97414	0.0029381	0.0170984	Mmp19
6391.45	0.153125	0.0514976	2.97344	0.00294487	0.0171196	Hnrnpa0
320.652	-0.33683	0.11328	-2.97343	0.0029449	0.0171196	BC048403
1312.36	0.191815	0.0645137	2.97324	0.00294674	0.0171211	Plekhj1
692.38	0.267663	0.0900892	2.97109	0.00296743	0.0172321	Ptges2
4421.62	0.133724	0.0450238	2.97008	0.00297725	0.0172798	Snd1
456.454	-0.30135	0.101473	-2.96975	0.0029804	0.0172889	Zfp518a
756.219	-0.250967	0.084539	-2.96865	0.00299109	0.0173381	Fam126b
335.252	0.331059	0.111528	2.9684	0.00299354	0.0173381	Ndufa3
3307.78	0.136111	0.0458535	2.96839	0.00299368	0.0173381	Nmt1
317.625	0.353183	0.11899	2.96819	0.00299563	0.0173401	X2310022B05Rik
2525.07	-0.160785	0.0542136	-2.96577	0.00301927	0.0174676	Cherp
324.593	0.33492	0.112946	2.96531	0.00302374	0.0174841	St3gal3
27.1834	-1.14423	0.385897	-2.96513	0.00302556	0.0174853	Zfp455
1494.99	0.180506	0.0608872	2.9646	0.00303079	0.0175062	Vps25
1650.5	-0.184951	0.0623907	-2.9644	0.00303272	0.017508	Cenpf
478.393	-0.282461	0.0952901	-2.96422	0.00303451	0.017509	Ikzf5
1869.56	-0.180617	0.0609476	-2.96348	0.0030418	0.0175251	Baz1a
2011.56	0.16276	0.0549218	2.96348	0.00304181	0.0175251	Mpnd
2206.15	-0.158111	0.0533562	-2.96332	0.00304345	0.0175251	Tgoln1
289.268	-0.350146	0.118161	-2.96328	0.00304377	0.0175251	Jade3
393.532	0.372488	0.125712	2.96303	0.00304628	0.0175303	Fdx1
5.77564	2.97	1.00237	2.96298	0.00304677	1	Matn3
716.349	0.245857	0.0829959	2.96228	0.00305373	0.0175569	Sntb2
4204.81	-0.177255	0.0598382	-2.96223	0.00305416	0.0175569	Vps35
1313.03	-0.183666	0.0620194	-2.96144	0.00306209	0.0175932	Tmx2
1225.85	-0.204036	0.0689227	-2.96035	0.00307286	0.017644	Ezh2
862.718	-0.216373	0.0730971	-2.96007	0.00307569	0.017644	Cep68
1612.15	0.177785	0.0600614	2.96006	0.00307581	0.017644	Zc3h14
679.361	-0.240554	0.0812733	-2.95982	0.0030782	0.0176484	Ints6
1841.09	0.176239	0.0595525	2.95939	0.00308248	0.0176635	Wtap
345.509	0.323705	0.109389	2.95921	0.00308431	0.0176647	Pgpep1
2698.89	0.160731	0.0543205	2.95893	0.00308708	0.0176661	Spcs2
3907.26	-0.134528	0.0454662	-2.95886	0.00308782	0.0176661	Arhgef2
289.851	0.386919	0.130794	2.95822	0.00309418	0.0176931	Taf5
259.438	0.376421	0.127252	2.95806	0.0030958	0.0176931	Cgrrf1
641.038	-0.265513	0.0897714	-2.95765	0.00309992	0.0177073	Orc4
427.468	0.298158	0.100816	2.95743	0.00310214	0.0177107	Ccdc85c
426.674	0.288565	0.0975971	2.95669	0.00310957	0.0177437	Tnni2
396.346	-0.318491	0.10781	-2.95418	0.00313503	0.0178795	Cd80
406.586	0.356864	0.12084	2.95318	0.00314517	0.017928	Kcnc3
782.865	-0.245071	0.0830578	-2.95061	0.00317144	0.0180682	Smg9
218.329	0.420489	0.142532	2.95013	0.00317643	0.0180871	Nfil3
2208.57	0.163227	0.0553408	2.94948	0.00318306	0.0181154	Psmd6
1622.94	0.18191	0.0616857	2.94898	0.00318824	0.0181353	Stx4a
2.55635	-4.77691	1.62062	-2.94758	0.00320274	1	Pcdhgb7
1465.29	0.207719	0.070472	2.94754	0.00320312	0.0182104	Bola2
1417.89	0.183327	0.0622037	2.9472	0.00320665	0.0182209	Hmbs
1142.54	0.193762	0.0657561	2.94668	0.00321209	0.0182423	Ifitm6
46.5162	-0.920507	0.312483	-2.94578	0.00322142	0.0182857	Pycr1
874.436	0.225993	0.0767482	2.9446	0.00323375	0.018346	Irx2
747.667	0.235916	0.0801463	2.94356	0.00324461	0.018398	Mrpl27
1048.51	-0.199821	0.0679127	-2.94232	0.00325758	0.0184575	Zfp451
1510.79	-0.178541	0.0606821	-2.94224	0.00325851	0.0184575	Gpr183
1165.09	-0.218891	0.0744249	-2.9411	0.00327052	0.0185159	Phf6
6.23206	2.77595	0.944149	2.94016	0.0032804	1	Gm13496
2745.14	-0.139544	0.0474943	-2.93812	0.00330205	0.0186846	Usp25
871.888	-0.22201	0.075572	-2.93773	0.00330624	0.0186986	Acp2
1071.18	-0.207146	0.070527	-2.93712	0.0033128	0.0187258	Tlr4
1069.54	0.199639	0.067977	2.93686	0.00331559	0.0187319	Fkrp
368.165	-0.32691	0.111325	-2.93654	0.00331897	0.0187412	Dnajb9
331.95	0.332474	0.113236	2.93613	0.00332338	0.0187563	Cemip2
727.029	0.237222	0.080853	2.93399	0.0033463	0.0188758	Slc9a8
6929.97	-0.145899	0.0497539	-2.93241	0.00336346	0.0189628	Eif5
1493.85	-0.208749	0.0712362	-2.93038	0.00338552	0.0190691	Gm10184
2779.42	0.146776	0.0500881	2.93035	0.00338585	0.0190691	Sap18
1217.07	-0.22484	0.0767623	-2.92904	0.00340011	0.0191395	Dok2
597.247	-0.260775	0.0890448	-2.92858	0.00340515	0.0191557	Alkbh8
722.462	0.229626	0.0784119	2.92845	0.00340653	0.0191557	Btbd7
402.79	-0.307595	0.105047	-2.92818	0.00340954	0.0191628	Ccpg1
957.615	0.213027	0.0727695	2.92742	0.00341788	0.0191997	Ndufs6
726.047	0.24654	0.0842366	2.92676	0.00342512	0.0192303	Mrpl46
1729.23	0.181285	0.0619486	2.92638	0.00342931	0.0192439	Rtf2
632.474	0.261244	0.0892829	2.92603	0.00343318	0.0192557	Rufy3
719.622	0.226194	0.0773223	2.92534	0.00344078	0.0192883	Vhl
1526.09	-0.190636	0.0651739	-2.92503	0.00344419	0.0192975	Retsat
855.439	-0.231264	0.0790788	-2.92448	0.00345038	0.0193221	Abhd2
27.0828	1.12202	0.383726	2.92401	0.00345554	0.019338	Oscp1
2589.47	-0.150782	0.0515688	-2.9239	0.00345678	0.019338	Adss
863.91	0.245436	0.0839557	2.9234	0.00346232	0.019359	Mark4
444.405	0.283597	0.0970316	2.92273	0.00346974	0.0193905	Gm17018
764.728	0.229508	0.0785489	2.92185	0.00347961	0.0194356	Lsm1
910.371	-0.223237	0.0764213	-2.92113	0.0034876	0.0194702	Nr3c1
757.067	-0.256539	0.0878499	-2.9202	0.00349805	0.0195185	Atg2a
743.446	-0.230901	0.0791217	-2.9183	0.00351948	0.0196279	Prr13
913.025	-0.208598	0.0714921	-2.91777	0.00352541	0.0196509	Ralgds
496.161	0.273038	0.0935918	2.91733	0.00353044	0.0196646	Panx1
464.875	-0.272922	0.0935552	-2.91723	0.0035315	0.0196646	Zfp800
1999.82	0.157846	0.0541436	2.91532	0.00355324	0.0197755	Aggf1
254.096	0.40008	0.137244	2.9151	0.00355577	0.0197794	Id2
2052.09	0.20223	0.0693785	2.91488	0.00355826	0.0197831	Ndufv2
2003.48	0.19195	0.0658916	2.91312	0.00357842	0.019885	Snrpd2
530.554	0.28117	0.0965663	2.91168	0.00359494	0.0199666	Dpm3
25.0815	1.21608	0.417724	2.91121	0.00360036	0.0199864	Hid1
1865.59	0.191096	0.0656634	2.91024	0.00361156	0.0200383	Cox6c
2815.39	-0.138131	0.0474754	-2.90952	0.00361985	0.020074	Nagpa
2101.69	-0.198973	0.0684066	-2.90868	0.00362953	0.0201174	Ep300
4732.16	0.147092	0.0505956	2.90721	0.00364667	0.0202012	Gpr137b
515.739	-0.269215	0.092607	-2.90707	0.00364837	0.0202012	Ppm1l
820.142	-0.266737	0.0917721	-2.90651	0.00365483	0.0202237	Atxn2
1108.06	0.204647	0.0704125	2.9064	0.00365616	0.0202237	Mrps18b
1086.22	0.204327	0.0703222	2.90558	0.00366568	0.0202646	Vkorc1l1
644.587	-0.251534	0.0865734	-2.90545	0.0036673	0.0202646	H2afv
1185.77	0.183949	0.0633705	2.90275	0.00369897	0.0204291	Mrps5
3085.97	0.366979	0.126473	2.90165	0.00371207	0.0204911	Bnip3
385.023	-0.303358	0.104559	-2.90131	0.00371611	0.020503	Enox2
4391.72	-0.129965	0.0448112	-2.90027	0.0037284	0.0205603	Sympk
2867.87	-0.138624	0.0477996	-2.90011	0.00373032	0.0205604	Dbnl
2105.95	-0.149761	0.051644	-2.89988	0.00373304	0.0205649	Ppp6r3
1608.53	-0.16549	0.0570722	-2.89966	0.00373572	0.0205692	Cenpe
710.425	0.255492	0.0881361	2.89884	0.00374551	0.0206127	Cops9
935.412	-0.210634	0.0726927	-2.8976	0.00376034	0.0206838	Slc11a1
1808.79	0.15757	0.0544116	2.89589	0.00378079	0.0207857	Dpf2
620.049	0.26446	0.0913393	2.89536	0.00378722	0.0208105	Cbr1
86.3142	-0.621608	0.214757	-2.89447	0.00379794	0.0208573	Tmem170
246.81	-0.365398	0.126251	-2.89422	0.00380099	0.0208573	Mfap1b
449.139	-0.293914	0.101556	-2.8941	0.00380249	0.0208573	Manea
1605.36	0.174647	0.0603475	2.89402	0.00380344	0.0208573	Fuca2
930.417	-0.219979	0.0760583	-2.89224	0.00382503	0.0209651	Wdr13
387.394	0.306704	0.106093	2.89091	0.00384132	0.0210437	Tmem132a
3835.05	0.123749	0.0428211	2.8899	0.00385362	0.0211005	Sae1
856.879	-0.250862	0.0868291	-2.88915	0.00386282	0.0211401	Fryl
201.866	-0.412867	0.142923	-2.88873	0.00386796	0.0211576	Fam122b
3228.62	0.140949	0.0488086	2.88779	0.00387959	0.0212105	Mogs
731.338	-0.311447	0.107884	-2.88686	0.00389105	0.0212625	Pck2
242.782	-0.367167	0.127198	-2.88658	0.00389448	0.0212705	Lrrc57
723.017	-0.225109	0.0780141	-2.88549	0.00390803	0.0213337	Smarcal1
319.94	0.367746	0.127565	2.88281	0.00394144	0.0215053	Qpctl
503.867	0.269919	0.0936374	2.8826	0.00394404	0.0215086	Selenow
572.042	-0.27046	0.0938401	-2.88214	0.0039499	0.0215298	Uba3
[truncated: 1,652 more rows]

## Sheet: Rac1
baseMean	log2FoldChange	lfcSE	stat	pvalue	padj	gene
2331.61	-2.95292	0.0621613	-47.5041	0	0	Rac1
8015.82	1.23718	0.0386581	32.003	9.90087e-225	5.6331e-221	Hmga2
117192	1.085	0.0359599	30.1726	5.42167e-200	2.05644e-196	Spp1
1194.62	2.7343	0.0910603	30.0274	4.31026e-198	1.22616e-194	Slc40a1
10697.8	1.09293	0.0412795	26.4763	1.81531e-154	4.13128e-151	Plau
108318	0.818217	0.0332143	24.6345	5.39276e-134	1.02274e-130	Lyz2
20450.5	3.21908	0.13227	24.3371	7.93175e-131	1.28936e-127	Hmox1
2403.59	-1.22706	0.0520208	-23.5879	5.13209e-123	7.29975e-120	Cbfb
2787.05	1.34597	0.0592782	22.706	3.90837e-114	4.94149e-111	Slc48a1
3221.19	-1.13761	0.0515592	-22.0641	6.99517e-108	7.9598e-105	Galnt7
1069.09	1.58734	0.0726188	21.8586	6.441e-106	6.66292e-103	Plaur
3878.1	-0.975696	0.0449277	-21.717	1.41687e-104	1.34355e-101	Fam168b
9824.84	1.0278	0.0495401	20.7467	1.31169e-95	1.14813e-92	Tfrc
1257.94	1.88458	0.0912069	20.6627	7.49948e-95	6.09547e-92	Plk2
2090.84	-1.17532	0.0584638	-20.1033	6.90211e-90	5.23594e-87	Mia2
1780.75	1.15725	0.0580879	19.9224	2.60304e-88	1.85125e-85	Dcstamp
8389.22	0.82994	0.0416912	19.9068	3.54957e-88	2.37591e-85	Ccl3
4469.84	0.958832	0.0489221	19.5992	1.5714e-85	9.93387e-83	Taldo1
4230.72	0.953296	0.0488871	19.4999	1.09895e-84	6.58153e-82	Cx3cr1
381.209	2.36455	0.123581	19.1337	1.32461e-81	7.53638e-79	Klf2
1975.14	1.0364	0.0548875	18.8822	1.5966e-79	8.65132e-77	Cd276
1977.66	1.08884	0.0591852	18.3972	1.38342e-75	7.15543e-73	Srxn1
6123.3	-0.719142	0.0400043	-17.9766	2.97212e-72	1.47042e-69	Rhoa
4807.18	0.97871	0.0547636	17.8716	1.96429e-71	9.31319e-69	Esd
862.489	1.60596	0.0906707	17.712	3.38615e-70	1.54124e-67	Igf1
2071.71	1.05687	0.0600774	17.5918	2.84715e-69	1.24607e-66	Gclm
2202.71	1.086	0.0625737	17.3556	1.79023e-67	7.54482e-65	Clec4d
137712	0.769751	0.0452896	16.9962	8.76497e-65	3.56202e-62	Fth1
793.177	-1.53559	0.0933378	-16.452	8.11859e-61	3.18557e-58	Kdm7a
3808.44	-0.796734	0.0489833	-16.2654	1.73603e-59	6.58477e-57	Ccdc50
4602.52	0.725612	0.0452467	16.0368	7.07256e-58	2.59609e-55	Ppp2r1a
2739.37	0.99539	0.0626413	15.8903	7.39359e-57	2.62911e-54	Ccl4
2261.61	-0.907585	0.0574294	-15.8035	2.94432e-56	1.01526e-53	Smc2
107740	0.704393	0.0450994	15.6187	5.43259e-55	1.81816e-52	Ftl1
2234.34	0.85815	0.054975	15.6098	6.23972e-55	2.02862e-52	Pls3
1733.38	0.877966	0.0564187	15.5616	1.32721e-54	4.19509e-52	P2ry6
4122.18	0.772263	0.0497682	15.5172	2.65464e-54	8.1641e-52	Itga5
6906.74	-0.614316	0.0395981	-15.5138	2.79886e-54	8.38111e-52	Coro1a
1176.79	1.19546	0.0771449	15.4963	3.67501e-54	1.07226e-51	Slc7a11
5900.61	0.732502	0.0475092	15.4181	1.23685e-53	3.51854e-51	Gpr137b
2085.27	0.862291	0.056321	15.3103	6.52743e-53	1.8116e-50	Igf2bp2
9680.54	0.6804	0.0445071	15.2875	9.27042e-53	2.51162e-50	Fam129b
17277.5	0.530761	0.0350935	15.1242	1.12151e-51	2.96782e-49	Anxa5
1902.11	0.837334	0.0553773	15.1205	1.18616e-51	3.06756e-49	Layn
1524.66	-0.936883	0.0624181	-15.0098	6.33482e-51	1.60187e-48	Mid1ip1
307.676	1.91084	0.128315	14.8919	3.72264e-50	9.20869e-48	Ehd2
6922.4	0.759592	0.0512727	14.8147	1.1764e-49	2.84814e-47	Plek
707.468	-1.26662	0.0860323	-14.7226	4.61229e-49	1.0934e-46	Usp33
1996.57	-0.797504	0.0542255	-14.7072	5.79611e-49	1.346e-46	Dkc1
2182.4	0.8375	0.0572883	14.619	2.12359e-48	4.83286e-46	Cat
784.588	-1.35363	0.0927156	-14.5998	2.81739e-48	6.2861e-46	Agrn
5042.97	0.63735	0.0438869	14.5226	8.71998e-48	1.90817e-45	Itgb2
3080.58	0.758261	0.0528445	14.3489	1.08197e-46	2.32297e-44	Lhfpl2
6155.46	0.605658	0.0423437	14.3034	2.08459e-46	4.3927e-44	Etf1
1810.11	0.945801	0.0665388	14.2143	7.47028e-46	1.54553e-43	Akr1b8
194.055	2.2909	0.161227	14.2091	8.0401e-46	1.63372e-43	Plpp3
779.125	-1.17481	0.0827743	-14.1929	1.01414e-45	2.02454e-43	Acsl1
5722.2	0.629819	0.0446834	14.0951	4.06879e-45	7.98255e-43	Ctsl
20776.1	0.730375	0.052651	13.872	9.36347e-44	1.80588e-41	Ctsk
1890.53	-0.867356	0.06289	-13.7916	2.86217e-43	5.42811e-41	Ppp1cb
6067.69	-0.546865	0.0398767	-13.7139	8.38558e-43	1.56426e-40	Ndrg4
1004.04	1.11797	0.0821365	13.6111	3.4392e-42	6.31205e-40	Xylt1
5312.86	-0.760028	0.0562535	-13.5108	1.35099e-41	2.44015e-39	Arpc5
645.193	-1.23098	0.0919904	-13.3817	7.7395e-41	1.37606e-38	Mcfd2
1282.06	-0.967483	0.0723101	-13.3796	7.95421e-41	1.39248e-38	Prps2
453.757	1.42385	0.106675	13.3475	1.22453e-40	2.11119e-38	Tnfrsf26
1117.87	-0.937893	0.0703253	-13.3365	1.4199e-40	2.4115e-38	Sh3bp5
3139.95	-0.673606	0.0506401	-13.3018	2.25851e-40	3.77935e-38	Mars
3083.03	0.70532	0.0532464	13.2463	4.73773e-40	7.81314e-38	Insig1
501.08	1.34726	0.102571	13.1348	2.07919e-39	3.37987e-37	Tgm2
5872.83	0.626207	0.0478915	13.0755	4.54444e-39	7.28327e-37	Slc2a1
4985.45	0.565231	0.0434768	13.0008	1.2114e-38	1.91451e-36	Cdkn1a
38086	0.605459	0.0467944	12.9387	2.72144e-38	4.24209e-36	Scd2
2393.31	0.660605	0.05116	12.9125	3.82554e-38	5.88255e-36	Tmem26
1983.31	0.764379	0.0593621	12.8765	6.10057e-38	9.25578e-36	Knop1
2591.99	-0.76399	0.0594835	-12.8437	9.32661e-38	1.39641e-35	Usp1
518.477	-1.31066	0.102113	-12.8354	1.03864e-37	1.53489e-35	Lsm8
8606.32	0.563993	0.0439705	12.8266	1.16307e-37	1.69673e-35	Arf1
289.982	1.66089	0.129611	12.8144	1.36256e-37	1.9626e-35	Jag1
1191.51	0.890686	0.0698572	12.7501	3.11366e-37	4.42879e-35	Il17ra
3478.18	0.614645	0.0487209	12.6156	1.73131e-36	2.43217e-34	Cyb5a
897.791	0.92644	0.0734838	12.6074	1.92225e-36	2.66747e-34	Gxylt1
1134	-0.951845	0.0756735	-12.5783	2.77915e-36	3.81011e-34	Chmp3
27839.5	0.46636	0.0374199	12.4629	1.1895e-35	1.61134e-33	Vim
842.762	1.06492	0.0854866	12.4572	1.27782e-35	1.71062e-33	Itgax
1641.54	0.867004	0.0696424	12.4494	1.4096e-35	1.8651e-33	Plxna1
5615.19	-0.548358	0.0442462	-12.3933	2.83943e-35	3.71378e-33	Rbpj
12400.9	0.576789	0.0465589	12.3884	3.02043e-35	3.90563e-33	Sqstm1
2491.62	0.708253	0.0572608	12.3689	3.85081e-35	4.92342e-33	Fndc3b
298.19	-1.86803	0.15129	-12.3473	5.03583e-35	6.36697e-33	Gch1
2327.26	-0.67052	0.0546764	-12.2634	1.42337e-34	1.77983e-32	Wdr77
418.26	-1.3637	0.111821	-12.1955	3.28679e-34	4.06526e-32	Naa30
1880.84	-0.685609	0.0563481	-12.1674	4.63704e-34	5.67364e-32	Sppl2a
8493.15	-0.484946	0.0401628	-12.0745	1.44001e-33	1.74318e-31	Oxct1
2591.81	0.658366	0.0545583	12.0672	1.57422e-33	1.88559e-31	Rgs2
1416.45	-0.784385	0.0651944	-12.0315	2.42781e-33	2.87771e-31	Ifi203
9988.19	0.445763	0.0370853	12.0199	2.7921e-33	3.27539e-31	Cited2
11325.7	0.425686	0.035425	12.0165	2.90877e-33	3.37743e-31	Cd9
3315.02	-0.572334	0.0476594	-12.0088	3.19331e-33	3.67037e-31	Ssr2
10839.6	-0.438665	0.0367712	-11.9296	8.30006e-33	9.44463e-31	Mlec
1353.82	0.793326	0.0665102	11.9279	8.46992e-33	9.5425e-31	Slc11a1
1151.14	0.799403	0.067246	11.8877	1.37083e-32	1.52928e-30	Alas1
393.453	-1.31685	0.110929	-11.8712	1.67141e-32	1.8465e-30	Rnft1
669.982	1.01233	0.0852858	11.8699	1.69671e-32	1.85642e-30	Pmaip1
1457.19	-0.711527	0.0599867	-11.8614	1.87754e-32	2.03472e-30	Tollip
1619.73	0.716383	0.0604987	11.8413	2.38728e-32	2.56272e-30	Ell2
2672.76	-0.618216	0.0524886	-11.7781	5.06191e-32	5.38313e-30	Cpd
2155.15	-0.635716	0.0541761	-11.7342	8.50781e-32	8.96392e-30	Mybl2
280.718	1.64097	0.140977	11.64	2.57966e-31	2.69303e-29	Itgb3
2829.04	0.670634	0.0576816	11.6265	3.02319e-31	3.12735e-29	Lilr4b
7084.45	0.49908	0.0429491	11.6203	3.2517e-31	3.33343e-29	Anxa2
1659.53	-0.686414	0.0593784	-11.56	6.57116e-31	6.67618e-29	Ahcy
2698.94	-0.597682	0.0519149	-11.5127	1.1384e-30	1.14636e-28	Eif1a
2308.31	-0.630117	0.0552646	-11.4018	4.09554e-30	4.088e-28	Ube2l6
3311.3	-0.543909	0.0477731	-11.3853	4.95237e-30	4.90026e-28	Pes1
2125.07	-0.593397	0.0521999	-11.3678	6.0509e-30	5.93562e-28	Vps33a
3446.87	-0.572095	0.0505444	-11.3187	1.0608e-29	1.03169e-27	Kif1c
1048.6	-0.999208	0.0884189	-11.3008	1.29965e-29	1.25328e-27	Ifit2
2284.27	-0.662699	0.058722	-11.2854	1.55014e-29	1.48228e-27	Sdc3
518.649	-1.07541	0.0954356	-11.2684	1.87966e-29	1.78239e-27	Bach1
582.559	-1.06663	0.0952914	-11.1934	4.39269e-29	4.13094e-27	Cyth2
2033.93	-0.654504	0.0585368	-11.1811	5.04788e-29	4.70818e-27	Snx27
1686.53	0.669213	0.0598597	11.1797	5.12711e-29	4.74321e-27	Pik3cb
1715.64	0.717103	0.0645045	11.1171	1.03581e-28	9.50519e-27	Itpr2
5487.13	0.48557	0.0437655	11.0948	1.3293e-28	1.21008e-26	Asph
1496.16	0.725484	0.0659042	11.0082	3.4906e-28	3.15234e-26	Il13ra1
7069.68	0.478128	0.0434413	11.0063	3.56298e-28	3.19237e-26	Lilrb4a
544.082	-1.01162	0.0924114	-10.9469	6.87517e-28	6.11192e-26	Rnf38
662.766	0.904317	0.0827241	10.9317	8.12886e-28	7.17041e-26	St3gal2
3538.13	-0.50559	0.0462645	-10.9282	8.44653e-28	7.39331e-26	Slc38a1
2845.26	-0.535652	0.0490608	-10.9181	9.4428e-28	8.20226e-26	Cops7a
884.716	-0.784853	0.0720818	-10.8884	1.30964e-27	1.12897e-25	Orai3
3562.39	0.677648	0.0623497	10.8685	1.6286e-27	1.39337e-25	Fam20c
971.885	-0.791277	0.0732602	-10.8009	3.40812e-27	2.89411e-25	Acbd5
3194.14	0.498053	0.046153	10.7913	3.78243e-27	3.18817e-25	Nacc1
3382.98	-0.538338	0.0499363	-10.7805	4.25573e-27	3.56073e-25	Arhgef1
1047.83	-0.785189	0.0728698	-10.7752	4.5064e-27	3.74294e-25	Ube2e1
1984.42	0.621821	0.0577299	10.7712	4.70775e-27	3.88185e-25	Slc20a1
305.966	-1.38465	0.128802	-10.7502	5.91545e-27	4.84258e-25	Neurl1b
4353.94	0.590151	0.0551457	10.7017	9.99553e-27	8.12422e-25	Ankrd52
1228.61	0.767899	0.0718508	10.6874	1.16593e-26	9.40928e-25	Cd300ld
1012.05	0.779262	0.0731403	10.6544	1.66395e-26	1.33339e-24	Glrx
3768.77	-0.582912	0.0547247	-10.6517	1.71165e-26	1.36201e-24	Selenot
3851.98	-0.573732	0.053982	-10.6282	2.20322e-26	1.741e-24	Nucks1
3850.44	-0.503427	0.047376	-10.6262	2.2508e-26	1.75884e-24	Fnbp1l
11293.5	0.421227	0.0396413	10.626	2.2567e-26	1.75884e-24	Lgmn
2329.66	0.601304	0.0567514	10.5954	3.12943e-26	2.42244e-24	Rhoc
698.692	-0.879981	0.0831559	-10.5823	3.59988e-26	2.76777e-24	Zyg11b
2201.29	0.562478	0.0532209	10.5688	4.15965e-26	3.17668e-24	Ifrd1
1190.66	-0.75969	0.0729567	-10.4129	2.16525e-25	1.64256e-23	Pbxip1
6213.27	-0.45673	0.0439026	-10.4033	2.39612e-25	1.80566e-23	Fads2
3141.55	0.621378	0.0597587	10.3981	2.52872e-25	1.89305e-23	Il1rn
9930.09	0.4303	0.0414884	10.3716	3.34054e-25	2.48445e-23	Stom
411.324	1.17564	0.113514	10.3568	3.89586e-25	2.87863e-23	Tbc1d9
11222	0.402236	0.0388826	10.3449	4.4143e-25	3.24067e-23	Fabp5
7132.73	-0.485221	0.046983	-10.3276	5.28647e-25	3.85607e-23	Ifi44
641.341	-1.1539	0.111853	-10.3162	5.95268e-25	4.31436e-23	Ifit3
947.287	-0.807323	0.0787239	-10.2551	1.12246e-24	8.08384e-23	Clock
4269.2	0.474888	0.0463142	10.2536	1.13995e-24	8.15818e-23	Plekho2
881.211	-1.00333	0.0979412	-10.2442	1.25629e-24	8.93455e-23	Ifit1
2522.76	0.62151	0.0607895	10.224	1.54878e-24	1.09463e-22	Plin2
696.519	-0.826357	0.080928	-10.211	1.77e-24	1.24326e-22	Cybc1
1365.51	-0.692124	0.0678023	-10.208	1.8266e-24	1.27515e-22	Wdr7
1469.81	0.744301	0.0729198	10.2071	1.84244e-24	1.27836e-22	Rcan1
3871.38	-0.514261	0.0505198	-10.1794	2.4506e-24	1.69003e-22	Usp18
5243.9	0.512948	0.0504359	10.1703	2.69062e-24	1.84437e-22	Por
3560.86	-0.483753	0.0476724	-10.1474	3.40193e-24	2.318e-22	Ncoa4
1610.9	0.577393	0.056984	10.1325	3.96215e-24	2.68365e-22	Ifi27
1192.49	0.72955	0.0720748	10.1221	4.40767e-24	2.96775e-22	C3ar1
1023.71	0.69895	0.0690744	10.1188	4.55978e-24	3.0521e-22	Rps6ka4
1547.58	-0.607171	0.060057	-10.1099	4.99234e-24	3.3221e-22	Vps29
1711.87	-0.585462	0.0579511	-10.1027	5.37484e-24	3.55583e-22	Map4
1547.99	0.618132	0.0613873	10.0694	7.54547e-24	4.963e-22	Golm1
2760.25	0.531843	0.052821	10.0688	7.58999e-24	4.96359e-22	Srgn
5410.94	-0.414263	0.0411479	-10.0677	7.67869e-24	4.9929e-22	Hnrnpul1
1246.71	0.654566	0.0650752	10.0586	8.41708e-24	5.44193e-22	Ikbkg
2567.58	0.494653	0.0492457	10.0446	9.70557e-24	6.23953e-22	Slc16a10
11735.9	0.388311	0.0387565	10.0193	1.25446e-23	8.01936e-22	Ywhag
1783.99	-0.799873	0.0800003	-9.99837	1.54929e-23	9.84884e-22	Isg15
9361	0.401733	0.040391	9.9461	2.62265e-23	1.65795e-21	Colec12
7478.57	0.37723	0.0379298	9.94548	2.63899e-23	1.65907e-21	Ehd4
4674.45	0.456949	0.0460491	9.92308	3.30387e-23	2.06564e-21	Calu
17551.4	0.387936	0.0392159	9.89232	4.4947e-23	2.79482e-21	Eif4a1
1629.4	-0.689299	0.0696922	-9.89062	4.57199e-23	2.82743e-21	Uba7
1910.57	0.546552	0.055429	9.86039	6.18117e-23	3.80192e-21	Rgl1
449.486	-0.99737	0.101215	-9.85396	6.58938e-23	4.03121e-21	Plcg1
13660.9	0.390989	0.0397515	9.83582	7.89225e-23	4.80246e-21	Cd14
991.134	-0.692934	0.0705282	-9.82492	8.79432e-23	5.3229e-21	Ap1ar
1073.81	-0.664971	0.067803	-9.8074	1.04629e-22	6.29935e-21	Eef1e1
2573.89	0.534451	0.0546048	9.78762	1.27252e-22	7.62106e-21	Mdm2
1284.34	-0.703998	0.0719817	-9.78024	1.36887e-22	8.15519e-21	Cdc123
5584.8	0.446242	0.0456757	9.76979	1.51773e-22	8.99494e-21	Tubb6
1455.43	-0.634393	0.065223	-9.72652	2.32408e-22	1.37024e-20	Cd33
1731.59	-0.570803	0.0586983	-9.72436	2.374e-22	1.39246e-20	Wdr82
2511.48	0.520245	0.0535904	9.7078	2.79313e-22	1.6299e-20	Cdc34
1043.18	-0.719334	0.0742847	-9.68348	3.54451e-22	2.0578e-20	Asnsd1
1727	0.684672	0.0710831	9.632	5.85781e-22	3.38356e-20	Ftl1.ps1
2874.95	-0.468598	0.0487051	-9.62113	6.5111e-22	3.74191e-20	Vwa5a
696.503	-0.830323	0.0863365	-9.61729	6.75878e-22	3.86473e-20	Nadk2
1862.93	0.530418	0.0553116	9.58964	8.83919e-22	5.02906e-20	Spop
3015.02	-0.569758	0.0594266	-9.5876	9.0158e-22	5.10402e-20	Ptms
1714.26	-0.610442	0.0636782	-9.58636	9.12509e-22	5.14032e-20	Gm4737
826.374	-0.73571	0.0770177	-9.55248	1.26633e-21	7.09829e-20	Pptc7
888.81	-0.708104	0.0742545	-9.53617	1.48205e-21	8.26679e-20	Fktn
1370.43	-0.637084	0.0669326	-9.51828	1.76072e-21	9.77328e-20	Dhx58
1630.82	0.56561	0.059443	9.51516	1.81437e-21	1.00222e-19	Ube3b
7779.98	0.377649	0.0397227	9.50714	1.95977e-21	1.0773e-19	Abcg1
438.965	-0.991533	0.104338	-9.50306	2.03805e-21	1.11495e-19	Hps5
3935.02	0.425139	0.0448174	9.48602	2.40017e-21	1.30677e-19	Scarb1
2696.89	0.506853	0.0534421	9.48415	2.44363e-21	1.3241e-19	Lman1
37093.4	-0.357895	0.0377405	-9.48305	2.4696e-21	1.33183e-19	Cst3
13583	0.393141	0.0414729	9.47946	2.55593e-21	1.37188e-19	Hmga1b
2590.54	-0.590528	0.0623171	-9.47618	2.63759e-21	1.40907e-19	Ddx58
891.362	0.693924	0.0732618	9.47183	2.74988e-21	1.46219e-19	Ctsc
3269.96	0.466162	0.0492773	9.45997	3.08031e-21	1.63027e-19	Dusp3
1915.96	0.511921	0.0542316	9.43955	3.74395e-21	1.97233e-19	Wbp2
70.7397	2.69256	0.285778	9.42186	4.43182e-21	2.32395e-19	Clec4n
365.723	-1.09748	0.116506	-9.41992	4.51411e-21	2.35624e-19	Acy1
1761.59	-0.559799	0.0595103	-9.40676	5.11676e-21	2.65861e-19	Atp2a3
6338.73	0.379383	0.0404523	9.37852	6.6908e-21	3.46066e-19	Mapk6
3885.51	-0.598974	0.0639896	-9.36049	7.93655e-21	4.08642e-19	Slc5a3
1365.51	0.576015	0.0615716	9.35521	8.34342e-21	4.27657e-19	Crtap
10445.7	0.351982	0.0376385	9.35166	8.6281e-21	4.40265e-19	Pdia6
11367.8	0.37404	0.0400252	9.34511	9.17922e-21	4.66296e-19	Pgd
112.307	1.90775	0.204236	9.34092	9.54962e-21	4.82956e-19	Ocstamp
1805.16	0.610381	0.0654781	9.3219	1.14271e-20	5.75352e-19	Tgfbr1
53.1273	3.323	0.357848	9.28606	1.60102e-20	8.02553e-19	Adgre5
3064.87	-0.454541	0.048984	-9.27938	1.70475e-20	8.50054e-19	Rnf4
931.581	-0.684977	0.0738201	-9.279	1.71072e-20	8.50054e-19	Fbxo21
542.102	0.849187	0.0917502	9.25542	2.13384e-20	1.05569e-18	Sdc1
48397.6	0.388161	0.0419623	9.25025	2.23968e-20	1.10326e-18	Ctsd
233.365	1.29816	0.140457	9.24235	2.41149e-20	1.18277e-18	Itgal
1347.04	-0.603397	0.0652955	-9.24102	2.44159e-20	1.19239e-18	Ifi44l
892.935	0.667777	0.0725957	9.19857	3.62729e-20	1.76389e-18	Mfsd6
6938.04	0.363944	0.0396473	9.17954	4.32949e-20	2.09639e-18	Adam15
2373.96	-0.509549	0.055557	-9.17164	4.65888e-20	2.24633e-18	Eif4a2
3773.13	0.426954	0.0465621	9.16956	4.74946e-20	2.28034e-18	Itgb1
2931.29	0.438837	0.047862	9.16879	4.78352e-20	2.28705e-18	Lyn
5237.06	-0.42877	0.0467691	-9.1678	4.8277e-20	2.29851e-18	Tnpo1
2320.09	0.497991	0.0543735	9.15872	5.25154e-20	2.48988e-18	Cmtm3
291.971	1.12357	0.123577	9.09206	9.71825e-20	4.58854e-18	Ecm1
582.521	0.834003	0.0918563	9.07944	1.09135e-19	5.13161e-18	Bcl2l11
1380.46	0.589237	0.0651138	9.04935	1.43828e-19	6.73504e-18	Fyttd1
657.357	0.770706	0.0854952	9.01461	1.97574e-19	9.2139e-18	Tnfrsf23
2573.86	0.4666	0.0518674	8.99603	2.34034e-19	1.08697e-17	Atp1a3
632.493	-0.81058	0.0902092	-8.98556	2.57415e-19	1.1907e-17	Sgpp1
3215.26	-0.453153	0.0505111	-8.97135	2.92902e-19	1.34936e-17	Chtop
2431.05	0.453202	0.0506693	8.94432	3.74241e-19	1.71713e-17	Jpt2
1305.55	-0.618808	0.069201	-8.94219	3.81525e-19	1.74352e-17	Setx
466.43	-1.11912	0.125262	-8.93423	4.10007e-19	1.86619e-17	Zbp1
4313.42	0.502708	0.056279	8.93242	4.16798e-19	1.88954e-17	Emp1
5548.11	0.38374	0.0429659	8.93127	4.21144e-19	1.90167e-17	Aplp2
5431.99	-0.479662	0.0537475	-8.92435	4.48327e-19	2.01641e-17	Oas3
1204.68	0.599276	0.0672276	8.91414	4.91617e-19	2.20241e-17	Pltp
1413.31	0.578833	0.0650235	8.9019	5.48964e-19	2.44967e-17	Tlr4
1050.33	0.725055	0.0816742	8.87741	6.84347e-19	3.04187e-17	St3gal6
5128.18	-0.439217	0.0496214	-8.85137	8.64498e-19	3.82768e-17	Gns
1624.68	0.540805	0.061182	8.83928	9.63405e-19	4.24906e-17	Acsl3
1083.25	0.586098	0.0663274	8.83644	9.88143e-19	4.34134e-17	Erlin2
572.767	0.784841	0.0888921	8.82914	1.05481e-18	4.61643e-17	Entpd7
1693.54	0.524113	0.0593711	8.82774	1.06808e-18	4.65657e-17	Ncstn
427.901	0.886451	0.100648	8.80748	1.27992e-18	5.55885e-17	Pla2g6
7638.77	-0.346083	0.0393818	-8.78789	1.52393e-18	6.59345e-17	Fkbp4
7004.92	-0.406756	0.046309	-8.78353	1.58426e-18	6.82854e-17	Shmt2
483.183	-0.831247	0.095265	-8.72562	2.64718e-18	1.13669e-16	Zfp280b
5664.93	0.50537	0.0579834	8.71577	2.8878e-18	1.23535e-16	Creg1
1502.82	-0.517661	0.0596884	-8.67272	4.219e-18	1.79805e-16	Hira
279.975	-1.11999	0.129397	-8.6555	4.90773e-18	2.08377e-16	Tvp23b
1572.17	-0.516867	0.0597441	-8.65134	5.08961e-18	2.14508e-16	Vps39
476.709	0.93283	0.107825	8.65134	5.08983e-18	2.14508e-16	Abca1
3356.47	-0.425627	0.0492876	-8.63557	5.84366e-18	2.45369e-16	Samhd1
2028.97	0.509077	0.0590147	8.62627	6.33832e-18	2.65161e-16	Sema4a
31302.4	0.340759	0.0395114	8.62432	6.4473e-18	2.68732e-16	Hspa5
1116.79	-0.567417	0.0658121	-8.62178	6.59216e-18	2.73767e-16	Dpp7
2752.43	-0.475626	0.0551758	-8.62019	6.68406e-18	2.76574e-16	Shtn1
4541.5	0.372033	0.0432237	8.60716	7.489e-18	3.08758e-16	Adam17
10952.5	0.367654	0.042743	8.6015	7.86817e-18	3.22246e-16	Msn
3555.18	-0.439747	0.0511249	-8.60143	7.87278e-18	3.22246e-16	Ptbp3
2682.76	0.464633	0.0541264	8.58423	9.14497e-18	3.72977e-16	Ets2
8276.37	0.33374	0.0389621	8.56578	1.0735e-17	4.36262e-16	Acly
2877.96	0.501757	0.0585996	8.56247	1.10474e-17	4.47359e-16	Ninj1
795.502	0.64859	0.0760531	8.52813	1.48736e-17	6.00164e-16	Ptpro
3661.22	0.399418	0.0468962	8.51707	1.63637e-17	6.57958e-16	Frrs1
4928.97	0.400059	0.0470337	8.50579	1.80364e-17	7.22663e-16	Ldlr
1306.13	0.577241	0.0679441	8.49582	1.96535e-17	7.84691e-16	Casp3
2920.3	0.409882	0.0483807	8.47202	2.41178e-17	9.59568e-16	Acsl4
1584.52	0.48787	0.0576534	8.46213	2.62541e-17	1.04093e-15	Map3k3
2484.39	-0.441204	0.0521689	-8.45722	2.7382e-17	1.08187e-15	Nceh1
1161.76	0.570663	0.067636	8.43726	3.24859e-17	1.27909e-15	Spink5
611.133	-0.732922	0.0868935	-8.43472	3.31995e-17	1.30268e-15	Abhd17c
1280.08	0.529316	0.0627594	8.43405	3.33917e-17	1.30572e-15	Fyb
2077.42	0.445675	0.05289	8.42645	3.56303e-17	1.38848e-15	Zwint
286.58	1.02783	0.122076	8.41961	3.77746e-17	1.46702e-15	Adrb2
1705.75	0.491971	0.058461	8.41536	3.91675e-17	1.51594e-15	Rnf128
837.608	0.764083	0.0909767	8.39867	4.51569e-17	1.74183e-15	Blvrb
1390.46	-0.593121	0.0707213	-8.38674	4.99825e-17	1.92145e-15	Nbr1
32316.2	-0.411282	0.0490513	-8.38472	5.08455e-17	1.94805e-15	Itga4
607.91	-0.739626	0.0884954	-8.35779	6.3902e-17	2.44007e-15	Kbtbd2
278.843	-1.06874	0.1283	-8.32998	8.08551e-17	3.07709e-15	Isg20
23718.8	0.36903	0.0443071	8.32892	8.15848e-17	3.09451e-15	Lgals3
2758.74	-0.410997	0.0493886	-8.3217	8.67092e-17	3.27795e-15	Ap2a1
7056.84	0.415161	0.0499232	8.31601	9.09776e-17	3.42793e-15	Slc23a2
15958.5	0.357394	0.0429787	8.3156	9.12889e-17	3.4283e-15	Hmga1
6940.14	0.348755	0.0420015	8.3034	1.0117e-16	3.7869e-15	Ptpra
11733.7	0.431267	0.0522036	8.26126	1.44145e-16	5.3778e-15	Lipa
469.975	0.85392	0.103545	8.24684	1.62631e-16	6.04765e-15	Fgr
3031.61	0.41096	0.0498424	8.24519	1.649e-16	6.11205e-15	Kcnn4
2310.34	0.444727	0.0539985	8.23593	1.78174e-16	6.5826e-15	Cd300a
1943.37	0.441693	0.0538003	8.20986	2.21454e-16	8.15509e-15	Pam
680.711	0.712625	0.0869327	8.19744	2.45569e-16	9.01398e-15	Ezr
1451.67	-0.488075	0.0596777	-8.17851	2.87372e-16	1.05145e-14	Rab3il1
2400.1	-0.445565	0.0545269	-8.17147	3.04663e-16	1.11114e-14	Sbno1
941.021	0.584519	0.0716409	8.15901	3.37785e-16	1.228e-14	Kctd12
869.137	-0.6161	0.0755831	-8.15129	3.60049e-16	1.30478e-14	Hck
492.208	0.769546	0.0945258	8.14112	3.91649e-16	1.41479e-14	Raet1e
10674.5	-0.34925	0.0429441	-8.13265	4.20014e-16	1.51245e-14	Arpc2
1330.77	-0.513215	0.0632469	-8.11447	4.87915e-16	1.75141e-14	Birc5
4850.29	0.53612	0.0661525	8.1043	5.30487e-16	1.89824e-14	Scd1
805.048	0.614921	0.0759471	8.0967	5.64685e-16	2.01428e-14	Slc39a14
793.999	-0.635844	0.0787024	-8.07909	6.5254e-16	2.32039e-14	Spire1
293.69	0.966371	0.119627	8.07822	6.57193e-16	2.32966e-14	Lrp11
5589.25	-0.345132	0.0427473	-8.07378	6.81573e-16	2.40858e-14	Dek
475.607	-0.794243	0.0984847	-8.06464	7.34547e-16	2.58774e-14	Nemp1
1643.85	-0.462065	0.0573084	-8.06279	7.45741e-16	2.61907e-14	Ppp3cb
2891.33	-0.438954	0.0544562	-8.06068	7.58689e-16	2.65635e-14	Prrc2b
617.705	-0.693856	0.0861046	-8.05829	7.73671e-16	2.70049e-14	Sh2b1
4119.26	0.35269	0.0437932	8.05353	8.04395e-16	2.79915e-14	Dhcr24
3981.86	0.375144	0.0466444	8.04263	8.79273e-16	3.05038e-14	Nrros
6890.91	-0.310721	0.0387749	-8.01345	1.11533e-15	3.85754e-14	Ap2m1
1084.49	0.730616	0.0912976	8.00257	1.21848e-15	4.20154e-14	Dmpk
9295.33	0.314331	0.0393073	7.99675	1.27746e-15	4.39159e-14	Ncf1
753.456	-0.631111	0.0789829	-7.99047	1.34422e-15	4.6072e-14	Camk2g
2710.19	-0.400581	0.0501635	-7.9855	1.3995e-15	4.78226e-14	Pik3cd
197.709	1.152	0.144543	7.96994	1.58756e-15	5.40864e-14	Slc9a3r2
3840.51	-0.398274	0.0500028	-7.96504	1.65171e-15	5.61038e-14	Pld4
162.376	1.32753	0.166793	7.95918	1.73188e-15	5.8652e-14	S1pr1
3730.54	-0.367636	0.0462174	-7.95449	1.79877e-15	6.07365e-14	Snu13
736.741	0.63134	0.0794718	7.94421	1.9544e-15	6.57961e-14	Pvr
1406.09	0.477963	0.0602445	7.93372	2.1267e-15	7.13855e-14	Necap1
427.692	0.802566	0.101356	7.91832	2.4075e-15	8.05734e-14	Mfap3l
12591.8	-0.318386	0.0402239	-7.91535	2.46556e-15	8.22745e-14	BC005537
1530.67	0.474712	0.0600523	7.90497	2.67991e-15	8.91659e-14	Blmh
1113.01	-0.68801	0.0871878	-7.89113	2.99464e-15	9.93469e-14	Oasl2
1269.11	0.53152	0.0673731	7.8892	3.04136e-15	1.00604e-13	Ppt2
2694.71	0.422649	0.0537298	7.8662	3.65562e-15	1.20572e-13	Msmo1
633.987	0.803093	0.102148	7.86202	3.77977e-15	1.24306e-13	Dst
1307.88	-0.503003	0.0640519	-7.85304	4.06068e-15	1.3316e-13	Rab21
787.7	-0.646912	0.0825598	-7.83568	4.66314e-15	1.52477e-13	Gtpbp2
927.483	-0.589871	0.0753349	-7.82998	4.87931e-15	1.59088e-13	Chmp2b
1671.13	0.479324	0.0612827	7.82152	5.21898e-15	1.69677e-13	Rhbdf2
4662.92	-0.327617	0.0418897	-7.82093	5.24328e-15	1.69981e-13	Fads1
139.971	-1.41918	0.181508	-7.81881	5.33241e-15	1.72379e-13	Trp53inp1
814.222	-0.649416	0.0831231	-7.8127	5.59767e-15	1.80442e-13	Eno2
7668.79	-0.332371	0.0425668	-7.80822	5.80019e-15	1.86442e-13	Slc27a1
68481.8	0.294838	0.037766	7.80696	5.85858e-15	1.87788e-13	Ctsb
758.391	0.601461	0.0772224	7.78868	6.77133e-15	2.16435e-13	Clip2
3418.9	0.360483	0.0463653	7.77483	7.55481e-15	2.40802e-13	Mgat4b
3494.45	0.430032	0.0554357	7.75732	8.67442e-15	2.75716e-13	Idi1
1022.08	-0.531462	0.0686428	-7.74243	9.75382e-15	3.09161e-13	Slc35f6
2524.47	0.402421	0.0520542	7.7308	1.0687e-14	3.37799e-13	Slc44a2
2091.92	-0.601007	0.0777491	-7.73009	1.07474e-14	3.38767e-13	Herc1
1936.14	0.485826	0.0628776	7.72653	1.10522e-14	3.4741e-13	Tlr13
863.74	-0.629954	0.0817798	-7.70305	1.32857e-14	4.16467e-13	Mndal
5429.06	0.372956	0.0485783	7.67741	1.62338e-14	5.07486e-13	Odc1
426.471	0.832098	0.108389	7.67698	1.62882e-14	5.07789e-13	Plekha8
12210.9	0.312235	0.0407355	7.66494	1.78916e-14	5.56252e-13	Pcna
198.929	-1.20034	0.156687	-7.66071	1.84911e-14	5.73326e-13	Ifit3b
1042.55	-0.534886	0.0698478	-7.65788	1.89026e-14	5.84491e-13	Exoc3
3464.28	-0.428634	0.0560039	-7.65365	1.95356e-14	6.02427e-13	Irgm1
5643.48	0.334744	0.0437497	7.65134	1.98895e-14	6.11682e-13	Ssr3
833.016	-0.612123	0.0801506	-7.63715	2.22078e-14	6.81139e-13	Rftn1
998.745	-0.57129	0.0749566	-7.62161	2.50538e-14	7.66364e-13	Ifih1
846.742	-0.568913	0.0748207	-7.60368	2.87831e-14	8.78077e-13	Themis2
3742.63	-0.353885	0.0466548	-7.58519	3.32002e-14	1.01012e-12	Arrb1
1112.39	-0.555421	0.0733899	-7.56808	3.78777e-14	1.14936e-12	Aftph
3556.25	0.38871	0.0513686	7.56707	3.81741e-14	1.15527e-12	Tmed9
1213.65	0.481525	0.0636382	7.56661	3.83104e-14	1.15632e-12	Bhlhe40
1551.98	-0.515583	0.0681809	-7.56199	3.96958e-14	1.19497e-12	Cnot6l
1894.33	0.430755	0.0570447	7.55117	4.31357e-14	1.29463e-12	Gfod1
668.931	0.679308	0.0899642	7.55088	4.32341e-14	1.29463e-12	Raet1d
4644.39	0.329204	0.0436136	7.54819	4.41351e-14	1.31815e-12	Slc37a2
682.317	-0.629803	0.0834942	-7.54307	4.59038e-14	1.36738e-12	Tmem87a
361.579	0.873782	0.115916	7.53804	4.77097e-14	1.41746e-12	Map3k5
849.438	0.60668	0.0806569	7.52174	5.40527e-14	1.60173e-12	Naaa
132.933	1.38452	0.184135	7.51901	5.51908e-14	1.63121e-12	Serpinb9b
2191.44	0.408365	0.0543201	7.51775	5.57251e-14	1.64273e-12	Gipc1
1498.9	-0.455485	0.06061	-7.515	5.69091e-14	1.6733e-12	Il6st
2529.94	-0.381618	0.0508442	-7.50564	6.11315e-14	1.79282e-12	Rtp4
434.313	-0.840758	0.112162	-7.49596	6.58168e-14	1.92527e-12	Kif5a
753.525	0.58045	0.0775422	7.4856	7.12234e-14	2.07808e-12	Ap4b1
1040.16	0.524968	0.0701709	7.48128	7.36025e-14	2.142e-12	Elovl6
906.867	-0.567725	0.075969	-7.47311	7.83212e-14	2.27351e-12	E2f8
765.507	0.587045	0.0786671	7.4624	8.49628e-14	2.46003e-12	Vps54
348.722	0.819275	0.109796	7.4618	8.53512e-14	2.465e-12	Dusp6
748.374	0.591603	0.0794353	7.4476	9.50501e-14	2.73816e-12	Qsox1
5744.92	-0.359922	0.0483735	-7.44048	1.00323e-13	2.88277e-12	Acaa1a
9309.83	0.303714	0.0408674	7.43171	1.072e-13	3.07262e-12	Vat1
577.733	0.664957	0.0894817	7.43121	1.0761e-13	3.07663e-12	Itgb5
994.723	-0.518143	0.0698034	-7.42289	1.1459e-13	3.26796e-12	Zdhhc21
1060.66	-0.523045	0.0705054	-7.4185	1.1845e-13	3.3696e-12	Ccdc6
983.29	-0.560412	0.0755747	-7.41533	1.2132e-13	3.44265e-12	Daglb
303.495	-0.934039	0.125991	-7.41357	1.22948e-13	3.48017e-12	Lman2l
14182.2	-0.324722	0.0438086	-7.41228	1.24148e-13	3.5054e-12	Slco4a1
1623.02	-0.446162	0.0602558	-7.40446	1.31681e-13	3.7089e-12	Samd9l
1384.12	0.457574	0.0618343	7.4	1.36183e-13	3.82625e-12	Sh3kbp1
249.297	1.00999	0.136613	7.39305	1.43495e-13	4.02175e-12	Pacsin1
1095.46	-0.528974	0.0716106	-7.38681	1.50389e-13	4.2046e-12	Card9
110.185	1.43728	0.194902	7.37437	1.6513e-13	4.60543e-12	Gm49774
2723.1	0.361138	0.04898	7.37318	1.66611e-13	4.63538e-12	Nfam1
941.348	0.510923	0.0693469	7.36765	1.73662e-13	4.81975e-12	Arhgap25
1306.03	0.464317	0.0630453	7.36482	1.7739e-13	4.91124e-12	Ccm2
1943.27	-0.461081	0.0627966	-7.34245	2.09724e-13	5.79235e-12	Klc4
725.619	-0.62014	0.0845398	-7.33549	2.20919e-13	6.08678e-12	Zhx3
10912.1	0.314871	0.0429735	7.32709	2.35201e-13	6.46462e-12	Clic4
1747.59	0.417735	0.0570821	7.31813	2.51443e-13	6.89438e-12	Rnf149
1006.55	0.520345	0.0711593	7.3124	2.62422e-13	7.17813e-12	Chid1
1435.52	-0.464341	0.0635245	-7.30964	2.67857e-13	7.30923e-12	Taok1
1724.8	-0.428628	0.0586435	-7.30905	2.69035e-13	7.32379e-12	Mast3
4461.87	0.407194	0.0557711	7.30117	2.85266e-13	7.74712e-12	Clec5a
562.768	0.655784	0.089873	7.29679	2.94712e-13	7.98459e-12	Mgst2
4152.07	0.317729	0.0435464	7.29634	2.95709e-13	7.99257e-12	Ganab
968.418	-0.510817	0.0700246	-7.29481	2.99074e-13	8.06438e-12	Pwp1
632.179	0.680989	0.0933893	7.29194	3.05525e-13	8.21885e-12	Dbt
708.784	0.599913	0.082397	7.28076	3.31949e-13	8.9086e-12	Alg2
207.129	1.06816	0.146915	7.27062	3.57846e-13	9.58102e-12	Fosl1
1124.26	-0.475521	0.0656889	-7.23898	4.52059e-13	1.20751e-11	Crtc2
1428.74	0.436384	0.0603428	7.23175	4.76802e-13	1.27062e-11	Prmt6
3386.32	-0.333965	0.0461849	-7.23104	4.79296e-13	1.27428e-11	Stmn1
1516.13	0.424562	0.0587488	7.22674	4.94719e-13	1.31222e-11	Dok2
673.221	0.578969	0.080154	7.2232	5.07772e-13	1.34371e-11	Mmd
1440.93	-0.454386	0.0630927	-7.20187	5.93909e-13	1.568e-11	Pip4p1
6138.66	-0.316881	0.0440096	-7.20027	6.00917e-13	1.58283e-11	Sgpl1
4397.7	0.308935	0.0430347	7.17874	7.03545e-13	1.84888e-11	Cd300lb
3586.81	0.340443	0.0474494	7.17487	7.23775e-13	1.89766e-11	Litaf
3108.89	0.43421	0.0605385	7.17247	7.3657e-13	1.92677e-11	Peak1
17230.5	0.374514	0.0522423	7.16879	7.56656e-13	1.97477e-11	Ubc
2132.54	-0.433993	0.0605927	-7.16246	7.92429e-13	2.0634e-11	Aldh18a1
1917.3	-0.421827	0.0589763	-7.15248	8.52209e-13	2.21399e-11	Ireb2
3073.51	0.343641	0.0480887	7.14598	8.93545e-13	2.31609e-11	Cyp51
1351.12	-0.565091	0.0791371	-7.14066	9.28854e-13	2.40214e-11	Mad2l1
843.681	-0.547258	0.0770439	-7.1032	1.21904e-12	3.14544e-11	Tmem144
656.304	0.62532	0.0880574	7.10128	1.23605e-12	3.18212e-11	Angpt2
4322.22	-0.315192	0.0444107	-7.09721	1.27302e-12	3.26335e-11	Ehmt2
441.177	-0.693405	0.0977015	-7.09717	1.27333e-12	3.26335e-11	Ids
805.304	0.538447	0.075886	7.09547	1.28912e-12	3.29639e-11	Mgat5
4033.76	0.31948	0.0450316	7.09458	1.29748e-12	3.30617e-11	Tpm1
1158.96	-0.477423	0.0672953	-7.09444	1.29876e-12	3.30617e-11	Stk11ip
363.102	0.796644	0.11249	7.08191	1.4218e-12	3.61131e-11	Cadps
2590.18	0.39058	0.0551982	7.07596	1.48419e-12	3.76137e-11	Ero1l
1079.61	-0.494978	0.070024	-7.06869	1.56401e-12	3.95486e-11	Kdm2b
1628.02	0.424317	0.0602838	7.03866	1.94096e-12	4.89388e-11	Midn
399.417	0.724141	0.102884	7.03845	1.94396e-12	4.89388e-11	Tsc22d3
389.963	-0.75103	0.106724	-7.03712	1.96256e-12	4.9298e-11	Trim3
650.272	0.60834	0.0865047	7.03245	2.02941e-12	5.08648e-11	Sgms1
5148.38	0.307931	0.0438383	7.02425	2.15216e-12	5.3823e-11	Emilin2
963.708	-0.541547	0.0772711	-7.0084	2.41057e-12	6.01532e-11	Tmem106a
8061.01	-0.298512	0.0426608	-6.99735	2.60852e-12	6.49503e-11	Tapbp
548.933	-0.642668	0.0918923	-6.99371	2.67708e-12	6.65121e-11	Iffo2
1947.73	0.419451	0.0600455	6.98555	2.83745e-12	7.03429e-11	Gcsh
2153.91	0.422571	0.0606812	6.96379	3.31244e-12	8.19396e-11	Col4a5
2463.79	0.346791	0.0498186	6.96108	3.37682e-12	8.33509e-11	Ciao2a
536.702	-0.636337	0.0916322	-6.94446	3.79902e-12	9.35692e-11	Abhd13
1257.41	-0.441219	0.0635756	-6.94007	3.91902e-12	9.63164e-11	Rcor1
3548.67	0.317056	0.04571	6.93625	4.02638e-12	9.87416e-11	Eaf1
321.486	-0.804416	0.116068	-6.93056	4.19191e-12	1.0258e-10	Relb
3152.19	-0.345665	0.0498842	-6.92935	4.22791e-12	1.03239e-10	Zmiz2
588.061	-0.609574	0.0880166	-6.92567	4.33905e-12	1.05726e-10	Rcn1
1674.21	-0.433966	0.0626799	-6.92353	4.40536e-12	1.07112e-10	Trafd1
1662.69	-0.407045	0.0588221	-6.91993	4.51866e-12	1.09633e-10	Nde1
1253.55	-0.502435	0.0726153	-6.91914	4.54407e-12	1.10015e-10	Pkd1
547.397	0.642381	0.0928615	6.91762	4.59283e-12	1.10959e-10	Il1rl1
823.125	0.540193	0.0781419	6.91298	4.74582e-12	1.14412e-10	Gbe1
398.658	0.708486	0.102577	6.90687	4.95462e-12	1.19194e-10	Pla1a
2457.36	-0.402135	0.0582323	-6.9057	4.99582e-12	1.19931e-10	Chd3
459.298	-0.722978	0.104846	-6.89562	5.36305e-12	1.28476e-10	Lage3
2943.66	-0.38787	0.0563557	-6.88254	5.87934e-12	1.40548e-10	Syngr1
2999.32	-0.344451	0.0501178	-6.87282	6.29453e-12	1.50158e-10	Alkbh5
34312.9	0.240671	0.0350847	6.85972	6.89953e-12	1.64246e-10	Pgam1
821.983	-0.574753	0.0837969	-6.85888	6.94013e-12	1.64868e-10	Ube2q2
190.853	1.0078	0.147283	6.84263	7.77546e-12	1.84327e-10	Il18rap
489.975	0.635655	0.0930855	6.82872	8.56784e-12	2.02689e-10	Nrbf2
1153.62	-0.567214	0.0831289	-6.8233	8.89712e-12	2.10042e-10	Stat2
5711.97	0.288372	0.0423733	6.80551	1.0069e-11	2.37216e-10	Ap1s1
7210.99	-0.263945	0.0388167	-6.79977	1.04786e-11	2.46354e-10	Cd72
1831.97	0.38108	0.0562299	6.77717	1.22556e-11	2.87355e-10	Aen
6322.22	-0.278601	0.04111	-6.77696	1.2273e-11	2.87355e-10	Anp32e
7726.93	0.257037	0.0379692	6.76962	1.29124e-11	3.01705e-10	Brd2
1222.46	0.428846	0.0633616	6.76823	1.30365e-11	3.03981e-10	Ccne1
9073.6	-0.287803	0.0426356	-6.75029	1.47546e-11	3.4334e-10	Atp2a2
2542.69	0.359389	0.0532505	6.74903	1.4884e-11	3.45643e-10	Adssl1
315.937	0.803175	0.119089	6.74432	1.53743e-11	3.56301e-10	Gda
5504.96	0.279418	0.0414427	6.74228	1.55917e-11	3.60605e-10	Pfkl
591.461	0.645312	0.0958174	6.73481	1.64146e-11	3.78868e-10	Basp1
2830.44	0.32162	0.0478044	6.72784	1.72205e-11	3.96663e-10	Ralb
4691.87	-0.306822	0.0456081	-6.72735	1.72784e-11	3.97194e-10	Adar
1666.92	-0.451417	0.0671236	-6.72517	1.75392e-11	4.02376e-10	Zswim8
3530.46	0.320104	0.04764	6.71923	1.82689e-11	4.18272e-10	Zeb2
672.967	0.551202	0.082264	6.7004	2.07848e-11	4.74919e-10	Zbtb41
2440.91	0.374784	0.055944	6.69928	2.09454e-11	4.77632e-10	Hipk2
1093.91	-0.452779	0.0675962	-6.69829	2.10874e-11	4.79906e-10	Trex1
1254.25	-0.444934	0.0664283	-6.69796	2.11346e-11	4.80022e-10	Gcat
961.64	-0.59137	0.0883734	-6.69172	2.20569e-11	4.99972e-10	Cmpk2
528.94	0.646062	0.0966073	6.68751	2.27002e-11	5.1353e-10	Npl
613.453	-0.584749	0.0874657	-6.68547	2.30181e-11	5.19687e-10	Ydjc
1551.15	0.387863	0.0580335	6.68343	2.33407e-11	5.25927e-10	Lonrf3
2707.89	-0.331992	0.0496962	-6.68043	2.38237e-11	5.3575e-10	Ppp1r15b
3195.52	0.36289	0.054329	6.67948	2.39791e-11	5.38182e-10	Ccng1
428.532	0.689903	0.103354	6.67515	2.46972e-11	5.53207e-10	Mcoln2
859.41	-0.490666	0.0736318	-6.66378	2.66878e-11	5.96623e-10	Rnf144b
935.018	-0.473215	0.0710265	-6.6625	2.69199e-11	6.00631e-10	Dvl2
80.8075	1.5038	0.226446	6.64088	3.11822e-11	6.94368e-10	Cped1
169.147	-1.16297	0.175225	-6.63702	3.20085e-11	7.11377e-10	Slc1a4
1203.99	0.420896	0.063486	6.62974	3.36278e-11	7.45908e-10	Rnf41
4196.96	0.310767	0.0470005	6.612	3.79154e-11	8.39375e-10	Anxa4
1612.91	-0.402462	0.0609016	-6.6084	3.88487e-11	8.58368e-10	Cers6
850.459	-0.51333	0.0777391	-6.60324	4.02259e-11	8.87074e-10	Ubxn6
623.357	-0.581253	0.0881001	-6.59765	4.17738e-11	9.19427e-10	Klf13
524.191	-0.611129	0.0926736	-6.59442	4.2693e-11	9.37845e-10	Dctn6
192.973	0.95363	0.144917	6.58051	4.68824e-11	1.02789e-09	Col18a1
3679.76	-0.305266	0.0465063	-6.56397	5.23941e-11	1.14652e-09	Epb41
1350.64	0.421526	0.0642294	6.56281	5.28034e-11	1.15326e-09	Kif3c
483.192	0.623911	0.0952064	6.55325	5.63e-11	1.22728e-09	P3h1
1630.03	-0.389172	0.0594208	-6.54942	5.77613e-11	1.25672e-09	Rasa4
3981.52	0.300657	0.0459469	6.54357	6.00678e-11	1.30441e-09	Tpcn1
69.066	1.72756	0.2641	6.54131	6.09803e-11	1.3217e-09	Mafb
794.99	0.531836	0.0814386	6.53051	6.55444e-11	1.41793e-09	Slc45a3
1372.58	-0.481612	0.0737552	-6.52988	6.58242e-11	1.42128e-09	Sp3
214.487	1.00399	0.153807	6.52757	6.68443e-11	1.44057e-09	Smim3
1470.7	0.403218	0.0618391	6.52044	7.01001e-11	1.50788e-09	Pigs
9300.18	0.26596	0.040845	6.51144	7.44324e-11	1.59805e-09	Ccnd1
164.741	-1.02052	0.15703	-6.4989	8.09103e-11	1.73386e-09	Fbxw9
1478.35	-0.458003	0.0705043	-6.4961	8.24299e-11	1.7631e-09	Trim30a
3473.64	0.302816	0.0466722	6.48815	8.68982e-11	1.85401e-09	Plekha2
1576.48	-0.374984	0.0577969	-6.48796	8.70058e-11	1.85401e-09	Git2
1915.41	-0.391288	0.0603186	-6.48702	8.75487e-11	1.86209e-09	Man2a2
737.821	-0.62295	0.0962098	-6.47492	9.48646e-11	2.01393e-09	Zfp36l1
3497.27	0.341775	0.0527936	6.47379	9.55743e-11	2.02521e-09	Msr1
131.55	1.1687	0.180794	6.46428	1.01782e-10	2.15276e-09	Trib1
799.238	-0.495917	0.0768595	-6.45224	1.10206e-10	2.32659e-09	Slc26a2
1198.47	0.4114	0.0638095	6.44732	1.13845e-10	2.39554e-09	Milr1
1331.89	-0.421816	0.0654257	-6.44726	1.13893e-10	2.39554e-09	Phip
658.761	0.574163	0.0890905	6.44472	1.15816e-10	2.43149e-09	Cfh
37243.5	-0.218848	0.0339616	-6.444	1.16368e-10	2.43859e-09	Pabpc1
334.271	0.707453	0.109916	6.4363	1.22419e-10	2.56067e-09	Zfp568
464.384	0.684471	0.106354	6.43575	1.22864e-10	2.56527e-09	Clec4a2
2479.46	-0.357551	0.0555782	-6.43331	1.24858e-10	2.59744e-09	Rnf114
1726.34	0.356895	0.0554762	6.4333	1.24861e-10	2.59744e-09	Tmem214
3694.44	0.306765	0.0477361	6.42627	1.30773e-10	2.71544e-09	Hmgcs1
45.8712	2.08851	0.325116	6.4239	1.3283e-10	2.75314e-09	Slc17a6
438.157	-0.703484	0.109776	-6.40837	1.47086e-10	3.03936e-09	Nr1d2
682.078	0.569966	0.0889422	6.40828	1.47174e-10	3.03936e-09	E2f2
1718.45	-0.388784	0.060709	-6.40405	1.51304e-10	3.11899e-09	Map1s
735.7	-0.527576	0.0824174	-6.40128	1.54083e-10	3.17055e-09	Atf2
2067.71	-0.339999	0.0531551	-6.39636	1.59127e-10	3.26587e-09	Parp9
3219.26	0.317162	0.0495859	6.3962	1.5929e-10	3.26587e-09	Ergic1
6643.4	0.30009	0.0469659	6.38954	1.66386e-10	3.40522e-09	Fdps
268.269	0.842292	0.131888	6.3864	1.69832e-10	3.46951e-09	Trdmt1
4735.76	0.294635	0.0461686	6.38172	1.75115e-10	3.57103e-09	Txnrd1
268.51	0.82038	0.128658	6.37646	1.81229e-10	3.6891e-09	Cnnm2
791.275	0.528238	0.082847	6.37607	1.81692e-10	3.69192e-09	Arid3a
2694.24	0.345602	0.0542684	6.36838	1.91034e-10	3.87483e-09	Trpc4ap
333.959	-0.721421	0.113302	-6.36726	1.92437e-10	3.89633e-09	Ltb
1726.53	0.359794	0.0565161	6.36623	1.93727e-10	3.91549e-09	Ppp2r2a
1810.97	0.359278	0.0564818	6.36094	2.00517e-10	4.04554e-09	Flrt2
410.775	-0.676899	0.106537	-6.35364	2.10282e-10	4.23504e-09	Elk4
722.139	-0.499171	0.0786368	-6.34781	2.18408e-10	4.39093e-09	Tgs1
2927.29	0.297687	0.0469142	6.34534	2.2193e-10	4.45387e-09	Ppt1
2199.4	0.334484	0.0527547	6.34035	2.2924e-10	4.59247e-09	Pip5k1b
1023.78	-0.449875	0.0709966	-6.33657	2.34939e-10	4.69837e-09	Retreg3
11562.3	-0.30323	0.0479438	-6.32468	2.53755e-10	5.06575e-09	Rpl28
702.318	0.54118	0.0855782	6.32381	2.55192e-10	5.08553e-09	Map4k3
2507.36	-0.388982	0.0615643	-6.31831	2.64447e-10	5.26073e-09	Oasl1
244.721	0.813542	0.128771	6.31772	2.65454e-10	5.27156e-09	Car5b
1605.73	0.382992	0.0607205	6.30746	2.83657e-10	5.62324e-09	Eps8
2236.13	-0.323462	0.0513068	-6.30447	2.89185e-10	5.72285e-09	Hp1bp3
567.147	0.591089	0.0939072	6.29439	3.08609e-10	6.09663e-09	Rapgef2
92.3802	1.43019	0.227293	6.29229	3.12824e-10	6.1692e-09	Ptgs2
1007.04	-0.437657	0.0696715	-6.28172	3.34839e-10	6.58441e-09	Apeh
1319.42	0.390577	0.0621776	6.28163	3.35036e-10	6.58441e-09	Plekha3
238.003	0.85964	0.136899	6.27938	3.39928e-10	6.66903e-09	Scn11a
3832.62	0.298795	0.0477035	6.26358	3.76232e-10	7.36858e-09	Ptprc
568.487	-0.575363	0.0918874	-6.26161	3.81029e-10	7.44971e-09	Rnf166
1450.41	0.415292	0.0664307	6.25152	4.06488e-10	7.93384e-09	Sc5d
365.583	-0.695541	0.111317	-6.24831	4.14907e-10	8.0843e-09	Ccl5
2872.55	-0.298575	0.0478067	-6.24546	4.22544e-10	8.21903e-09	Keap1
733.349	0.503958	0.0807499	6.24097	4.34858e-10	8.4441e-09	Egr1
582.316	0.542174	0.0869206	6.23758	4.44395e-10	8.61461e-09	Slc37a3
2525.15	-0.331754	0.0532291	-6.23258	4.58816e-10	8.87902e-09	Rbck1
1016.47	0.433032	0.0695402	6.22708	4.75216e-10	9.18078e-09	Csf2rb
586.326	0.546318	0.0877999	6.22231	4.89877e-10	9.44798e-09	Plpp5
1277.84	0.415067	0.0667326	6.21985	4.97626e-10	9.5812e-09	Sec24d
83.8622	1.49859	0.240997	6.21831	5.02533e-10	9.65933e-09	Myh14
216.834	-0.857364	0.137938	-6.21558	5.11361e-10	9.81244e-09	Cep170b
541.677	0.593938	0.0956743	6.20791	5.36928e-10	1.02857e-08	Socs5
2835.72	-0.310482	0.0500788	-6.19987	5.651e-10	1.08072e-08	Shc1
2327.7	-0.313131	0.0505572	-6.19358	5.8811e-10	1.12284e-08	Cdc20
674.024	0.499724	0.0807933	6.18521	6.20203e-10	1.18212e-08	Entpd4
3141.91	-0.300281	0.0486305	-6.17476	6.62652e-10	1.26092e-08	Gm26917
3406.99	0.312343	0.0506138	6.17111	6.78117e-10	1.2882e-08	Dgkd
1087.78	-0.460945	0.0747831	-6.16376	7.1036e-10	1.3472e-08	Cnot3
77768.9	-0.205705	0.0333789	-6.16273	7.15007e-10	1.35375e-08	Eef2
606.493	-0.523704	0.0850095	-6.16053	7.25012e-10	1.37042e-08	Sp110
243.417	0.816025	0.132487	6.1593	7.30692e-10	1.37752e-08	P2ry2
1367.92	-0.400925	0.0650938	-6.15919	7.31191e-10	1.37752e-08	Bbx
193.589	-0.882964	0.143492	-6.15341	7.58337e-10	1.4263e-08	Radx
2170.4	-0.363033	0.0590099	-6.15207	7.64784e-10	1.43605e-08	Ano6
798.873	0.508998	0.0827665	6.14981	7.75765e-10	1.45427e-08	Endod1
3736.43	0.307334	0.0500371	6.14213	8.14221e-10	1.52385e-08	Ccny
1272.99	-0.452609	0.073722	-6.1394	8.28335e-10	1.54772e-08	Parp10
1354.1	0.378028	0.0615785	6.13896	8.30614e-10	1.54944e-08	Lpcat3
568.426	0.555641	0.0908694	6.11472	9.67269e-10	1.8014e-08	Xylt2
3012.51	0.291229	0.0476428	6.11277	9.79187e-10	1.82062e-08	Ckap4
844.432	-0.448753	0.0734198	-6.11215	9.82986e-10	1.8247e-08	Slc45a4
1660.63	0.36661	0.059986	6.1116	9.86386e-10	1.82803e-08	Impad1
1159.22	0.444438	0.0727237	6.11133	9.88066e-10	1.82816e-08	Nkiras2
2188.95	-0.385073	0.0630261	-6.10974	9.97915e-10	1.84187e-08	Cnot6
155.525	1.05268	0.172299	6.10962	9.98709e-10	1.84187e-08	Cyp2s1
655.361	0.523872	0.085792	6.10631	1.01963e-09	1.8774e-08	Smarcd1
469.247	-0.601697	0.098855	-6.08666	1.15289e-09	2.11933e-08	Rmi1
5719.59	0.269425	0.0443063	6.08096	1.19466e-09	2.19259e-08	Arhgef7
610.609	-0.520973	0.0856886	-6.07984	1.20304e-09	2.20441e-08	Tctex1d2
739.329	-0.474647	0.0780955	-6.07778	1.21856e-09	2.22926e-08	Myo1g
1605.84	-0.384187	0.0632479	-6.0743	1.24526e-09	2.27446e-08	Shfl
27500	0.244112	0.040227	6.06835	1.29232e-09	2.35349e-08	Eif4g2
1964.1	-0.348088	0.0573617	-6.06831	1.29267e-09	2.35349e-08	Coro1b
3705.71	-0.306349	0.0505216	-6.06372	1.33008e-09	2.41773e-08	Nfatc1
1007.23	0.432393	0.071315	6.06314	1.33491e-09	2.42263e-08	Bin1
3086.14	-0.35036	0.0578135	-6.06018	1.35972e-09	2.46373e-08	Usp19
7356.23	-0.342685	0.0565755	-6.05712	1.38577e-09	2.50694e-08	Myh9
1760.79	-0.333358	0.0550389	-6.05677	1.38884e-09	2.50851e-08	Oxsr1
4415.48	-0.259737	0.0429074	-6.05343	1.41793e-09	2.55698e-08	Dazap2
692.981	0.507874	0.0839214	6.05178	1.43258e-09	2.57933e-08	Pdgfa
1432.64	0.430889	0.0712628	6.04647	1.48051e-09	2.66141e-08	Itgam
1090.82	0.433273	0.0717271	6.04057	1.53568e-09	2.75624e-08	Arhgef12
1935.47	0.322813	0.0535186	6.03179	1.62152e-09	2.90571e-08	Ptpn1
2269.24	0.322895	0.0535597	6.0287	1.65282e-09	2.95587e-08	Tspan3
1897.51	0.344138	0.057085	6.02852	1.65471e-09	2.95587e-08	Cdk16
215.045	-0.845013	0.140393	-6.0189	1.75608e-09	3.13205e-08	Hyls1
1273.85	0.377173	0.062691	6.01639	1.78351e-09	3.17599e-08	Twf1
2032.05	0.366249	0.0609185	6.01211	1.83127e-09	3.25593e-08	Kdm2a
21.5783	3.23621	0.538457	6.01015	1.8535e-09	3.29032e-08	Gsta3
866.676	-0.455295	0.0758399	-6.00337	1.93268e-09	3.42555e-08	Zfp346
379.09	0.638672	0.106419	6.00148	1.95524e-09	3.46013e-08	Ddias
9597.68	-0.28254	0.0470865	-6.00046	1.96764e-09	3.47542e-08	Irf7
540.937	-0.580954	0.0968215	-6.00026	1.96998e-09	3.47542e-08	Pggt1b
33.5787	2.31388	0.385838	5.99702	2.00967e-09	3.53995e-08	Clip4
1594.36	0.360918	0.0601933	5.99598	2.02257e-09	3.55716e-08	Efr3b
1885.66	-0.327878	0.0546941	-5.99476	2.03782e-09	3.57846e-08	Traf7
372.846	0.651887	0.108762	5.99368	2.05139e-09	3.59673e-08	Cemip2
182.697	0.886656	0.148005	5.99073	2.08903e-09	3.65709e-08	Fgf13
2261.05	-0.307713	0.0513733	-5.98975	2.10161e-09	3.67345e-08	Ifngr2
376.088	0.629553	0.105132	5.98821	2.12157e-09	3.70265e-08	Gcnt1
817.013	-0.452714	0.0756139	-5.98719	2.13502e-09	3.72042e-08	Ddx3y
11688.3	0.210573	0.0352066	5.98107	2.21671e-09	3.85687e-08	Gnai2
547.66	0.5557	0.09298	5.97655	2.27913e-09	3.95943e-08	Panx1
4759.56	-0.26647	0.0446546	-5.96735	2.41136e-09	4.18276e-08	Xbp1
3041.03	0.307169	0.0514886	5.96578	2.43471e-09	4.21682e-08	Cd44
1367.5	-0.414402	0.0694808	-5.96427	2.45724e-09	4.24937e-08	Dtx3l
585.586	-0.586453	0.0983605	-5.96229	2.48728e-09	4.29481e-08	Naf1
446.269	-0.6006	0.100826	-5.95682	2.57191e-09	4.4342e-08	Rhno1
813.068	-0.461539	0.0776278	-5.94553	2.75561e-09	4.74373e-08	Hsdl1
55.613	1.65726	0.27877	5.94491	2.7661e-09	4.7546e-08	Gm26581
1885.92	0.356298	0.0599378	5.94447	2.77357e-09	4.76026e-08	St6galnac4
1519.75	-0.408932	0.0687966	-5.94406	2.78045e-09	4.76487e-08	Cenpf
1685.67	0.334433	0.0564136	5.92824	3.06205e-09	5.23956e-08	Rbms1
442.738	-0.57456	0.0969433	-5.92677	3.08956e-09	5.27869e-08	X4933404O12Rik
2322.64	-0.366008	0.0617842	-5.92398	3.14243e-09	5.36097e-08	Ranbp3l
10220.4	0.21275	0.0359461	5.91859	3.24719e-09	5.53141e-08	Gnas
2083.54	-0.34354	0.0580556	-5.91743	3.27017e-09	5.56223e-08	Brd4
540.46	0.547307	0.0924992	5.91689	3.28095e-09	5.57222e-08	Tsc22d1
1810.94	0.33523	0.0567247	5.90977	3.42592e-09	5.80977e-08	Rab2a
831.154	0.443451	0.0750718	5.90703	3.48333e-09	5.89834e-08	Pde8b
1059.16	0.420978	0.0713429	5.90077	3.61811e-09	6.11746e-08	Tnfrsf1b
127.714	1.03594	0.175765	5.89393	3.77113e-09	6.36672e-08	Procr
1312.38	0.363235	0.0616417	5.89268	3.79973e-09	6.40551e-08	Tmem43
1747.6	-0.356143	0.060549	-5.88189	4.05597e-09	6.82735e-08	Nek2
1113.95	-0.40235	0.0684644	-5.87678	4.18314e-09	7.03101e-08	Rab11fip5
2019.86	-0.418773	0.0712744	-5.87549	4.21584e-09	7.07046e-08	Clec12a
4671.46	0.279013	0.0474886	5.87537	4.21904e-09	7.07046e-08	Sh2b3
1397.05	0.349401	0.059587	5.86371	4.52638e-09	7.57436e-08	Cd83
1048.86	0.40285	0.068711	5.86297	4.54663e-09	7.59708e-08	Ergic2
1140.19	-0.425184	0.0725425	-5.86117	4.59624e-09	7.66872e-08	Mrps25
132.831	-1.05538	0.180097	-5.86008	4.62637e-09	7.70768e-08	Tent5c
2506.7	-0.296599	0.0506331	-5.85782	4.68976e-09	7.77246e-08	Sft2d2
1238.99	-0.372933	0.0636645	-5.85778	4.69097e-09	7.77246e-08	Ube2j1
2028.89	0.361109	0.0616464	5.85774	4.69215e-09	7.77246e-08	Anxa7
1135.11	0.381543	0.065135	5.85772	4.69257e-09	7.77246e-08	Oser1
830.242	0.436316	0.0745675	5.85129	4.87788e-09	8.06764e-08	Mob1b
1324.64	-0.487187	0.0833104	-5.84785	4.97962e-09	8.22397e-08	Stard9
384.303	0.633155	0.108302	5.8462	5.02938e-09	8.29411e-08	Dennd2c
713.523	0.487065	0.0833338	5.84475	5.07344e-09	8.35465e-08	Ocrl
1677.91	-0.494046	0.0845668	-5.84208	5.15523e-09	8.47708e-08	Slfn4
3412.79	-0.285435	0.0488956	-5.83764	5.29469e-09	8.69383e-08	Cmpk1
1146.19	0.413086	0.0707877	5.83556	5.3611e-09	8.79019e-08	Atp11a
1640.71	-0.371003	0.0635855	-5.83471	5.38845e-09	8.82233e-08	Pstpip2
355.544	-0.63014	0.108027	-5.83317	5.4384e-09	8.89131e-08	Miip
1136.29	0.391743	0.0671666	5.83241	5.46327e-09	8.91916e-08	Fkrp
1192.31	0.386063	0.0662917	5.8237	5.75582e-09	9.38331e-08	Ryk
6037.29	-0.284176	0.0488156	-5.82141	5.83523e-09	9.49915e-08	Top2a
1006.76	0.462806	0.0795852	5.81524	6.05482e-09	9.84255e-08	Angptl2
1888.91	0.379216	0.0652576	5.81105	6.20813e-09	1.00774e-07	Sh3bgrl2
121.004	-1.05809	0.182153	-5.80879	6.29274e-09	1.02002e-07	Cds1
803.144	0.448872	0.0772889	5.80771	6.33335e-09	1.02393e-07	Prkaa1
979.901	-0.416357	0.0716909	-5.80767	6.33492e-09	1.02393e-07	Wdfy1
1974.32	0.317888	0.0548136	5.79943	6.65414e-09	1.07401e-07	Srsf9
3974.94	0.288249	0.0497165	5.79785	6.71699e-09	1.08261e-07	Timm23
1764.03	0.333786	0.0576053	5.79436	6.85815e-09	1.1038e-07	Aacs
3207.66	0.273376	0.0472077	5.79091	7.00051e-09	1.12513e-07	Mbtps1
612.407	0.541143	0.0934665	5.7897	7.05102e-09	1.13164e-07	Atpaf1
2124.07	0.307357	0.0531574	5.78201	7.38141e-09	1.182e-07	Mtmr2
1464.93	-0.353153	0.0610789	-5.78191	7.38554e-09	1.182e-07	Ccar2
1705.7	-0.32644	0.0565382	-5.77381	7.75011e-09	1.2386e-07	Nudt21
1733.24	0.356534	0.0618016	5.76901	7.97397e-09	1.27259e-07	Ube3c
4567.02	0.308433	0.0534861	5.76659	8.08917e-09	1.28917e-07	Myof
433.202	-0.573829	0.0997272	-5.75399	8.71623e-09	1.38643e-07	Ikzf5
72.069	1.42578	0.247797	5.75384	8.72383e-09	1.38643e-07	Gm10825
1655.59	-0.329779	0.0573458	-5.75071	8.88699e-09	1.40897e-07	Nfkbia
1163.21	0.416481	0.0724233	5.75064	8.89043e-09	1.40897e-07	Cd200r1
399.683	-0.606043	0.105417	-5.74903	8.97581e-09	1.42053e-07	Prkar2b
187.186	0.85894	0.149465	5.74676	9.09714e-09	1.43648e-07	Ccdc80
54797.4	0.232143	0.040396	5.74667	9.10185e-09	1.43648e-07	Eno1
1257.01	0.37901	0.0660445	5.7387	9.54047e-09	1.50362e-07	Pcnx
884.472	-0.44814	0.0780959	-5.73833	9.56157e-09	1.50486e-07	Stx3
4529.65	-0.287186	0.0501071	-5.73144	9.95817e-09	1.56511e-07	Hipk1
4634.64	0.266244	0.0464559	5.73111	9.9773e-09	1.56595e-07	Nomo1
531.785	-0.514987	0.0898882	-5.72919	1.00912e-08	1.58165e-07	Zranb1
1050.01	0.428286	0.0747659	5.72836	1.01407e-08	1.58722e-07	Lratd2
1132.47	-0.386088	0.0674354	-5.7253	1.03252e-08	1.61389e-07	Zcchc14
843.412	0.447948	0.0782522	5.72441	1.03793e-08	1.62011e-07	Dip2c
2812.09	-0.310201	0.0542389	-5.71916	1.07049e-08	1.66865e-07	Hpgds
1119.52	-0.379433	0.0663549	-5.71824	1.07635e-08	1.67548e-07	Otulinl
141.818	0.983171	0.172286	5.70663	1.15232e-08	1.7913e-07	Pkd1l2
2168.57	0.316586	0.0554902	5.70525	1.16173e-08	1.80346e-07	Akirin1
1641.1	0.355349	0.0622877	5.70497	1.16364e-08	1.80396e-07	Glb1
581.791	0.515646	0.0903924	5.70452	1.1667e-08	1.80624e-07	Ulbp1
5080.24	-0.251817	0.0442794	-5.68701	1.29283e-08	1.99879e-07	Cic
3924.49	0.262868	0.0462316	5.6859	1.30125e-08	2.00909e-07	Mgat2
2647.81	-0.302518	0.0532387	-5.6823	1.32895e-08	2.04662e-07	Zfp706
44.9486	1.8057	0.317778	5.68227	1.32916e-08	2.04662e-07	Olfml3
1641.27	-0.332182	0.0585552	-5.67298	1.40337e-08	2.15797e-07	Lrch4
595.343	0.506304	0.0892741	5.67134	1.41688e-08	2.1758e-07	Ciao2b
3010.47	-0.27373	0.0482781	-5.66985	1.42923e-08	2.1918e-07	Atp13a3
5152.69	-0.322763	0.0569328	-5.66919	1.43475e-08	2.19573e-07	Nisch
1134.22	-0.371134	0.0654663	-5.66908	1.43564e-08	2.19573e-07	Mboat7
497.871	-0.557369	0.0983725	-5.6659	1.46251e-08	2.23381e-07	Atad2b
751.072	-0.446054	0.0787606	-5.66342	1.48387e-08	2.2634e-07	Plekhn1
312.41	0.67693	0.119714	5.65455	1.56255e-08	2.38023e-07	Axl
282.166	-0.744724	0.131722	-5.65375	1.56983e-08	2.38812e-07	Ift80
1395.67	0.374327	0.0662644	5.64899	1.61395e-08	2.45196e-07	Ndrg1
2697.01	0.743817	0.131718	5.64704	1.63238e-08	2.47665e-07	Acp5
20.2315	3.24638	0.575255	5.64338	1.66746e-08	2.5265e-07	Xirp1
1626.7	-0.351705	0.0623487	-5.64094	1.69122e-08	2.5591e-07	Lrrc58
2260.54	-0.341435	0.0605977	-5.63446	1.75605e-08	2.65366e-07	Rilpl2
813.886	0.459799	0.081676	5.62955	1.80686e-08	2.72682e-07	Dnajc16
465.881	0.534315	0.0949466	5.62754	1.82802e-08	2.75511e-07	Stn1
3619.74	0.264135	0.046949	5.626	1.8444e-08	2.77611e-07	Trap1
671.572	0.505579	0.0899804	5.61877	1.92322e-08	2.89093e-07	Uaca
642.163	0.478415	0.0851815	5.61641	1.94961e-08	2.92673e-07	Tmed1
2375.75	0.285382	0.0508572	5.61143	2.00657e-08	3.00827e-07	Nup210
2641.39	0.32598	0.0581009	5.61059	2.0164e-08	3.01903e-07	Adam9
4577.53	0.250216	0.0445993	5.61031	2.0196e-08	3.01985e-07	Myo1e
511.543	0.515915	0.0920308	5.60589	2.07187e-08	3.09393e-07	Tirap
1781.34	-0.337731	0.0602505	-5.60544	2.07724e-08	3.09499e-07	Cd37
3844.19	0.247495	0.0441532	5.60538	2.07802e-08	3.09499e-07	Adipor1
2217.91	0.32888	0.0588148	5.59179	2.24736e-08	3.34283e-07	Acat2
347.777	0.627244	0.11223	5.58893	2.28474e-08	3.39401e-07	Hfe
11095.7	0.212225	0.0379794	5.58791	2.29814e-08	3.40946e-07	Ddx3x
354.347	-0.697997	0.124929	-5.58716	2.30817e-08	3.41989e-07	Fam172a
507.82	0.563785	0.101086	5.5773	2.44279e-08	3.61464e-07	Polq
944.122	0.397087	0.0712179	5.57566	2.46591e-08	3.64411e-07	Gpd2
2844.3	-0.305711	0.0548729	-5.57126	2.5291e-08	3.73263e-07	Ptprs
1057.5	0.378703	0.0680594	5.5643	2.63201e-08	3.87912e-07	Cdc25a
6530.39	0.23831	0.0428299	5.56409	2.63517e-08	3.87912e-07	Slc1a5
592.216	-0.486242	0.0875751	-5.55228	2.81962e-08	4.14528e-07	Irgm2
613.578	0.482082	0.0868532	5.55054	2.84797e-08	4.18155e-07	Havcr2
23.5379	2.60094	0.468663	5.5497	2.86162e-08	4.19618e-07	Mcam
11062.2	0.200946	0.0362156	5.54861	2.87952e-08	4.21586e-07	Tuba1c
1014.71	-0.415195	0.074831	-5.54843	2.88245e-08	4.21586e-07	Gng10
22015.4	0.213373	0.0384728	5.54608	2.92147e-08	4.26744e-07	Ctss
1855.42	-0.305461	0.0551601	-5.53773	3.06422e-08	4.47022e-07	Dcaf12
2067.53	0.300745	0.0543262	5.53592	3.09595e-08	4.51074e-07	Erap1
1581.01	0.320096	0.0579234	5.5262	3.27245e-08	4.76179e-07	Minpp1
929.02	0.419219	0.075914	5.52229	3.34612e-08	4.86278e-07	Dennd6a
434.694	0.562075	0.101801	5.5213	3.36503e-08	4.88401e-07	Tnfrsf12a
2348.1	0.36846	0.0667632	5.5189	3.41119e-08	4.9447e-07	Myo10
26475.3	0.191995	0.0347964	5.51768	3.43504e-08	4.97294e-07	Psap
1444.13	0.333934	0.0605276	5.51706	3.44726e-08	4.98429e-07	Lypla2
1093.93	0.415113	0.0752692	5.51504	3.48693e-08	5.03526e-07	Sash1
4677.75	0.332604	0.0603592	5.5104	3.58009e-08	5.16006e-07	Glg1
46.3939	1.74715	0.31707	5.51029	3.58243e-08	5.16006e-07	Epha2
1789.18	-0.349186	0.0633736	-5.50996	3.58911e-08	5.16315e-07	Clcn7
1869.35	-0.329663	0.0598566	-5.50754	3.63888e-08	5.22813e-07	Oas1g
261.23	-0.696825	0.126535	-5.50697	3.65055e-08	5.23829e-07	Elmod2
724.909	0.479311	0.0871287	5.50118	3.77256e-08	5.40655e-07	Arhgap31
1838.32	0.338463	0.0615856	5.49582	3.88904e-08	5.56647e-07	Rnf26
516.199	-0.498977	0.0908248	-5.49385	3.93268e-08	5.62185e-07	Acap3
3834.05	0.248262	0.0452032	5.49214	3.97097e-08	5.66689e-07	Nfe2l2
880.55	0.40657	0.0740296	5.492	3.97414e-08	5.66689e-07	Katnbl1
432.143	0.538492	0.0981393	5.48702	4.08778e-08	5.82164e-07	Zranb3
1563.45	0.333516	0.0608232	5.48337	4.17302e-08	5.9356e-07	Vps25
1405.22	0.335626	0.0612716	5.47768	4.30936e-08	6.12187e-07	Cul4b
546.69	-0.515072	0.0940476	-5.47671	4.333e-08	6.14779e-07	Mrgbp
342.194	0.604676	0.110432	5.47554	4.36188e-08	6.17422e-07	Tnfsf12
2319.74	0.291755	0.0532837	5.47551	4.36248e-08	6.17422e-07	Abl2
19934.9	0.235228	0.0429704	5.47419	4.39521e-08	6.2128e-07	Ifitm3
3685.31	0.254886	0.0465723	5.4729	4.42722e-08	6.25029e-07	Psmd11
706.988	0.491584	0.089916	5.46714	4.57349e-08	6.44469e-07	Apbb2
1479.99	-0.342999	0.0627394	-5.46704	4.57625e-08	6.44469e-07	Renbp
1272.5	-0.364439	0.0666753	-5.46587	4.60639e-08	6.47912e-07	Lats1
2618.09	-0.779771	0.142828	-5.4595	4.77478e-08	6.70768e-07	Ifi27l2a
2811.98	0.268598	0.0492062	5.45863	4.79815e-08	6.7322e-07	Psmd7
3400.45	0.281922	0.0516548	5.45782	4.82023e-08	6.75486e-07	Ints3
875.281	-0.430713	0.0790623	-5.44776	5.10075e-08	7.13917e-07	Sp100
802.71	-0.41257	0.0758195	-5.44148	5.28405e-08	7.38663e-07	Smim14
1667.15	-0.3157	0.0580362	-5.43971	5.33682e-08	7.45125e-07	Cc2d1b
3050.09	0.291601	0.0536432	5.43594	5.45074e-08	7.60098e-07	Serinc1
2262.14	0.287066	0.0528492	5.4318	5.57887e-08	7.77013e-07	Zfr
1578.38	0.333564	0.0614201	5.43086	5.60842e-08	7.80174e-07	Arpc1a
457.32	-0.598685	0.110244	-5.43053	5.61872e-08	7.80652e-07	Atf5
136300	0.202322	0.0373031	5.42372	5.83699e-08	8.09989e-07	Pkm
584.047	0.506014	0.093353	5.42044	5.94539e-08	8.24027e-07	Gm29340
765.617	-0.43291	0.0798779	-5.41964	5.97178e-08	8.25937e-07	Hif1an
3429.16	-0.282887	0.0521971	-5.41959	5.97369e-08	8.25937e-07	Xpr1
694.416	-0.435485	0.0804332	-5.41424	6.15488e-08	8.49956e-07	E2f6
2125.5	-0.282467	0.0521744	-5.41389	6.16702e-08	8.506e-07	Ccnb2
185.748	0.833007	0.153968	5.41027	6.29315e-08	8.66947e-07	Pla2g5
462.624	0.549179	0.101515	5.40986	6.30756e-08	8.67881e-07	Smpdl3a
19.5834	3.10735	0.574538	5.40843	6.35788e-08	8.73748e-07	Odf3l1
205.353	0.767156	0.141852	5.40814	6.36838e-08	8.73814e-07	Abtb2
1357.15	0.380588	0.0703752	5.40799	6.37372e-08	8.73814e-07	Vmp1
2962.76	0.267139	0.0494072	5.40688	6.41308e-08	8.78152e-07	Adss
842.951	-0.445629	0.0824431	-5.40529	6.47052e-08	8.84953e-07	Ubn2
912.133	0.406045	0.0751354	5.40418	6.51071e-08	8.89263e-07	Tmem181a
449.273	-0.684854	0.126731	-5.40398	6.51767e-08	8.89263e-07	Gbp7
8814.97	0.209301	0.0387364	5.40319	6.54643e-08	8.92117e-07	Aco2
395.66	0.545118	0.100893	5.40295	6.55546e-08	8.9228e-07	Ctso
2047.6	0.320529	0.0593727	5.39859	6.71671e-08	9.13135e-07	Mfn2
2821.84	-0.26172	0.0484905	-5.39735	6.76319e-08	9.18357e-07	Rasa3
2301.86	-0.282578	0.0524468	-5.3879	7.12852e-08	9.66811e-07	Plk1
775.998	0.432183	0.0803055	5.38174	7.37703e-08	9.99324e-07	Itpr1
1184.91	-0.380046	0.0706233	-5.38131	7.39457e-08	1.00051e-06	Prmt3
156.508	0.887104	0.164925	5.37883	7.49709e-08	1.01318e-06	Agpat4
15448.9	0.196337	0.0365096	5.37769	7.54463e-08	1.01839e-06	Calm1
808.931	0.399891	0.074374	5.37676	7.5839e-08	1.02248e-06	Slc30a1
847.199	0.413214	0.0768861	5.37437	7.68516e-08	1.0349e-06	Cd109
311.463	-0.628164	0.116893	-5.37384	7.70757e-08	1.0367e-06	Ccdc85c
3457.53	-0.273148	0.0508702	-5.3695	7.89549e-08	1.06072e-06	Psma1
16410.6	-0.265536	0.0494565	-5.36909	7.91368e-08	1.06191e-06	Nrp2
2118.67	0.285994	0.0532782	5.36792	7.96483e-08	1.06751e-06	Cd2ap
3139.3	-0.261678	0.0487574	-5.36695	8.00806e-08	1.07204e-06	Mbp
2665.02	-0.266361	0.0496489	-5.36489	8.09996e-08	1.08307e-06	Foxk2
1488.64	0.351299	0.0655217	5.36156	8.25052e-08	1.10097e-06	Sdc4
1246.5	-0.376175	0.0701622	-5.36151	8.25314e-08	1.10097e-06	Pphln1
3047.44	-0.25712	0.0479706	-5.35994	8.32477e-08	1.10922e-06	Uap1l1
829.938	0.394379	0.0735891	5.35921	8.35889e-08	1.11247e-06	Dctd
528.518	0.482395	0.0901886	5.34874	8.85685e-08	1.17736e-06	Entpd4b
1757.05	0.335942	0.0628102	5.34853	8.86729e-08	1.17737e-06	Mpp6
144.562	0.910873	0.170391	5.34579	9.00249e-08	1.19393e-06	L1cam
22590	0.185171	0.0347083	5.33506	9.55146e-08	1.26526e-06	Calr
1295.04	-0.359413	0.0673741	-5.33458	9.57671e-08	1.26713e-06	Sesn1
725.539	0.449679	0.084356	5.33073	9.78173e-08	1.29276e-06	Rxra
1516.39	0.315891	0.0592774	5.32903	9.87366e-08	1.30339e-06	Pmp22
2240.04	-0.275811	0.0518317	-5.32128	1.03042e-07	1.35865e-06	Trmt2a
606.027	0.465334	0.0875409	5.31562	1.06294e-07	1.39991e-06	Mcph1
64.7398	1.34803	0.25361	5.31536	1.06449e-07	1.40032e-06	Slc12a5
349.457	-0.643088	0.121072	-5.31162	1.08654e-07	1.42768e-06	Syngap1
1350.05	-0.331538	0.0624985	-5.30473	1.12839e-07	1.48097e-06	Sgsm3
796.504	-0.434354	0.0818856	-5.3044	1.13045e-07	1.48196e-06	Rassf5
3526.47	0.249879	0.0471184	5.30322	1.1378e-07	1.48988e-06	Tram1
4836.74	-0.241665	0.045587	-5.30117	1.15062e-07	1.50494e-06	Aph1a
1700.66	0.305214	0.0575794	5.30074	1.15335e-07	1.50676e-06	Tom1
1394.76	0.332112	0.0626668	5.29964	1.16028e-07	1.51409e-06	Gramd1b
290.318	0.659082	0.124415	5.29744	1.1744e-07	1.53076e-06	Vwf
600.051	0.474948	0.0896867	5.29563	1.18605e-07	1.54417e-06	Cd200r2
4284.4	0.265713	0.0501789	5.29532	1.18807e-07	1.54504e-06	Bak1
800.114	0.450223	0.0850392	5.2943	1.19476e-07	1.55196e-06	Creld1
453.213	-0.536903	0.101439	-5.29287	1.20412e-07	1.56234e-06	Fbxo31
549.027	-0.523069	0.0988404	-5.29206	1.20948e-07	1.5675e-06	Mier1
3726.45	0.247051	0.0467017	5.28999	1.22325e-07	1.58354e-06	Xpnpep1
656.032	-0.441595	0.0835186	-5.28739	1.24074e-07	1.60436e-06	Rel
2267.94	-0.27561	0.052151	-5.28485	1.25805e-07	1.6249e-06	Rnf126
10866.6	0.201125	0.0380681	5.2833	1.26877e-07	1.63689e-06	Edem1
1407.39	-0.329329	0.0623643	-5.28074	1.28666e-07	1.65809e-06	Erlin1
2239.22	-0.307183	0.0582006	-5.278	1.30601e-07	1.68112e-06	Psmb8
70.4546	1.24352	0.235878	5.27186	1.35047e-07	1.73639e-06	Cytip
899.386	-0.387076	0.0734495	-5.26996	1.36456e-07	1.75252e-06	Camk1d
6326.22	-0.243732	0.0462587	-5.26889	1.37252e-07	1.76076e-06	Larp1
776.361	-0.411498	0.0781525	-5.26532	1.39946e-07	1.79329e-06	Kctd17
777.096	0.409237	0.0777571	5.26302	1.41707e-07	1.81382e-06	Ivd
734.264	0.410107	0.0779334	5.26227	1.42288e-07	1.81921e-06	Trip13
964.819	0.367771	0.0699069	5.26087	1.43379e-07	1.8311e-06	Ak3
2694.72	0.259385	0.0493679	5.25412	1.48732e-07	1.89734e-06	Kpna3
2093.63	0.35033	0.0666888	5.25321	1.4947e-07	1.90338e-06	Ier3
14073	0.260899	0.0496655	5.25312	1.49541e-07	1.90338e-06	Eno1b
1166.34	-0.386345	0.073556	-5.25239	1.50139e-07	1.90887e-06	Aspm
3576.56	0.264863	0.0504387	5.25118	1.51129e-07	1.91931e-06	Pla2g4a
1824.78	0.310532	0.0591548	5.24949	1.52525e-07	1.93487e-06	Srprb
995.473	0.375548	0.071573	5.24706	1.54543e-07	1.95829e-06	Pomgnt1
1577.58	0.300426	0.0572907	5.24388	1.57231e-07	1.99014e-06	Rcn2
5580.98	0.243759	0.0465231	5.23952	1.60998e-07	2.03556e-06	Ssr1
1089.8	0.34919	0.0667516	5.23118	1.68433e-07	2.12719e-06	Irf8
1544.87	-0.30129	0.0576174	-5.22916	1.70285e-07	2.1482e-06	Hsd17b10
716.694	-0.425998	0.0814715	-5.2288	1.70616e-07	2.14998e-06	Xaf1
257.572	0.740696	0.141677	5.22804	1.71313e-07	2.15638e-06	Pmepa1
512.154	0.489901	0.0937418	5.22606	1.73156e-07	2.17717e-06	Pald1
326.477	0.613073	0.117324	5.22548	1.73704e-07	2.18165e-06	Ginm1
5065.84	0.26724	0.0511441	5.22523	1.73935e-07	2.18215e-06	G6pdx
141.867	0.882434	0.168889	5.22494	1.74213e-07	2.18323e-06	Sipa1l2
1724.72	0.348683	0.0667444	5.22416	1.74951e-07	2.19006e-06	Cdk14
1285.31	-0.330458	0.0632689	-5.22308	1.75976e-07	2.20047e-06	Rrp1b
771.03	-0.431496	0.0826225	-5.2225	1.76525e-07	2.20492e-06	Shb
1577.66	-0.333436	0.0638899	-5.21891	1.7998e-07	2.2456e-06	Cib1
492.135	0.509839	0.0976977	5.21854	1.80336e-07	2.24758e-06	Lrrc20
562.702	-0.502606	0.0963664	-5.21558	1.83246e-07	2.28026e-06	Smim15
726.664	-0.523318	0.10034	-5.21546	1.83359e-07	2.28026e-06	Apol9a
390.879	-0.552281	0.105924	-5.21395	1.84866e-07	2.29649e-06	Mbtd1
3088.76	-0.291203	0.0559104	-5.20839	1.90487e-07	2.36374e-06	Suz12
886.422	0.388571	0.0746394	5.20598	1.9298e-07	2.39206e-06	Dse
1127.1	-0.348298	0.0669656	-5.20115	1.98062e-07	2.45239e-06	Zfp646
7167.89	-0.20323	0.0390783	-5.20058	1.98665e-07	2.45719e-06	Srebf2
3055.66	0.255856	0.0492995	5.18982	2.10493e-07	2.60066e-06	Snx17
415.612	0.580304	0.111845	5.18845	2.12048e-07	2.61702e-06	Rgs3
2069.08	0.275118	0.0530689	5.18417	2.16976e-07	2.67494e-06	Pacsin2
1378.2	-0.326304	0.0629457	-5.1839	2.17289e-07	2.6759e-06	Gatm
2597.09	0.260931	0.0503637	5.18093	2.2078e-07	2.71595e-06	Ehd1
221.964	-0.691374	0.133472	-5.17993	2.21975e-07	2.72771e-06	Zdhhc8
783.859	-0.403068	0.0778577	-5.17698	2.25502e-07	2.76806e-06	Vbp1
1559.79	0.324459	0.0627138	5.17364	2.29573e-07	2.81301e-06	Capn2
1597.88	0.344695	0.066626	5.17357	2.29659e-07	2.81301e-06	Mesd
997.305	-0.358726	0.0693443	-5.17311	2.30224e-07	2.8169e-06	Gng12
2209.37	0.290957	0.0562815	5.16967	2.34503e-07	2.86617e-06	Tmco1
2968.37	0.302861	0.0586976	5.15969	2.47362e-07	3.02006e-06	Flnc
1101.34	-0.351771	0.0681795	-5.15949	2.47624e-07	3.02006e-06	Lrrc75a
1678.48	-0.322261	0.0624685	-5.15878	2.48562e-07	3.02825e-06	Cdk6
665.792	0.433779	0.0840889	5.15858	2.48836e-07	3.02835e-06	Cd99l2
6022.33	0.226349	0.0438818	5.15816	2.49395e-07	3.03191e-06	Tgfbr2
2864.92	0.250955	0.048686	5.15457	2.54213e-07	3.08718e-06	Oat
228.754	-0.675261	0.131161	-5.14835	2.62794e-07	3.18799e-06	Fam241a
1709.8	0.300617	0.0584124	5.14647	2.6544e-07	3.21665e-06	Fdft1
137.346	0.862763	0.16792	5.13794	2.7776e-07	3.36237e-06	Mreg
1683.19	-0.304599	0.059291	-5.13736	2.78627e-07	3.36928e-06	Csf2ra
916.427	0.37103	0.0722697	5.13396	2.83707e-07	3.42708e-06	Slc2a3
2786.25	0.270035	0.0526132	5.13246	2.8598e-07	3.45087e-06	Me1
4447.58	-0.233774	0.0455658	-5.13047	2.89023e-07	3.48388e-06	Nampt
960.231	-0.362383	0.0706539	-5.12898	2.91311e-07	3.50776e-06	Vps28
2879.28	0.286056	0.0557766	5.1286	2.91903e-07	3.51116e-06	Pgm1
323.081	0.575732	0.112268	5.12819	2.9254e-07	3.51511e-06	Fabp4
769.524	0.403186	0.0786653	5.12534	2.97007e-07	3.56503e-06	Snx7
590.752	0.438366	0.085611	5.12044	3.0483e-07	3.65507e-06	Sfxn3
1728.09	0.308927	0.0603347	5.12023	3.05165e-07	3.65524e-06	Chpf2
759.856	0.432544	0.0845039	5.11863	3.07771e-07	3.68257e-06	Sntb2
8151.25	-0.223144	0.0436041	-5.11751	3.09592e-07	3.70047e-06	Osbpl8
6294.58	0.218575	0.0427148	5.11708	3.10299e-07	3.70503e-06	Hexb
1266.12	0.346603	0.067752	5.11576	3.12486e-07	3.72723e-06	Ptpn12
2936.1	0.248354	0.0485521	5.11521	3.13393e-07	3.73414e-06	Ilrun
584.972	-0.434545	0.0849964	-5.11251	3.17909e-07	3.78398e-06	Rab43
326.809	-0.597299	0.116843	-5.11199	3.18785e-07	3.79045e-06	Ubxn2b
3136.29	-0.2723	0.0533438	-5.10463	3.31436e-07	3.93676e-06	Trim35
4110.24	0.226575	0.0443887	5.10434	3.31957e-07	3.93883e-06	Dag1
1821.06	0.294142	0.0576618	5.10115	3.3759e-07	4.00149e-06	Adipor2
682.681	0.41947	0.0822901	5.09746	3.4425e-07	4.07619e-06	Glul
21135.5	-0.174632	0.034274	-5.09519	3.48395e-07	4.12099e-06	Laptm5
166.769	0.780195	0.153157	5.0941	3.50397e-07	4.14036e-06	Fabp3
1324.02	-0.343698	0.067501	-5.09175	3.54774e-07	4.18773e-06	Sh3bp1
1727.92	-0.294352	0.0578122	-5.09152	3.55198e-07	4.18839e-06	Llgl1
1403.49	-0.327278	0.064285	-5.09104	3.56104e-07	4.19473e-06	Amdhd2
391	-0.534107	0.104959	-5.08874	3.60459e-07	4.24163e-06	Slc35a5
464.8	-0.49432	0.0971662	-5.08737	3.63067e-07	4.26791e-06	Tax1bp3
46.485	1.54255	0.303662	5.07983	3.77775e-07	4.43623e-06	Rnf183
1452.59	-0.335406	0.0660363	-5.07912	3.79186e-07	4.4482e-06	Lgals9
767.966	-0.418229	0.0824318	-5.07364	3.90275e-07	4.57358e-06	Sfi1
1112.04	-0.367849	0.0725815	-5.06808	4.01853e-07	4.70441e-06	Kifc3
3083.55	-0.272165	0.0537092	-5.06738	4.03322e-07	4.71676e-06	Mroh1
4488.49	-0.249558	0.0492541	-5.06674	4.04678e-07	4.72776e-06	Rsrp1
2155.77	0.292994	0.0579044	5.05997	4.1933e-07	4.89391e-06	Clint1
74.8743	1.2281	0.242809	5.05788	4.23946e-07	4.9427e-06	Pirb
994.228	-0.35908	0.0709989	-5.05754	4.24696e-07	4.94639e-06	Klf6
317.895	-0.611523	0.121073	-5.05088	4.39785e-07	5.11688e-06	Txndc16
642.034	0.426478	0.084465	5.04916	4.4375e-07	5.15775e-06	Pcx
6312.11	-0.218976	0.0434714	-5.03725	4.72272e-07	5.48365e-06	Sh3bgrl3
44.4238	1.54175	0.306256	5.03418	4.79888e-07	5.5664e-06	Ambp
771.358	0.383749	0.076257	5.03231	4.84598e-07	5.61532e-06	Tmem242
1538.86	-0.300146	0.059676	-5.02959	4.9153e-07	5.68985e-06	Phf23
150.457	0.818844	0.162884	5.02715	4.97815e-07	5.75674e-06	Ank2
9162.36	-0.201307	0.0400652	-5.02449	5.04775e-07	5.8313e-06	Rasgrp3
220.331	0.720401	0.143413	5.02327	5.07987e-07	5.86246e-06	Inpp5a
1251.36	0.345058	0.0686957	5.02299	5.08729e-07	5.86507e-06	Ro60
986.328	-0.34865	0.0694493	-5.02021	5.16159e-07	5.9447e-06	Gramd1a
3296.47	0.247237	0.0492817	5.0168	5.25387e-07	6.04487e-06	X1110004F10Rik
20865.4	0.203477	0.0405639	5.01621	5.27014e-07	6.05747e-06	Ank
3057.43	-0.238061	0.0475011	-5.01169	5.39546e-07	6.19525e-06	Htra2
843.097	-0.372266	0.0742876	-5.01114	5.41087e-07	6.20668e-06	Sdf2
1660.73	0.304159	0.060764	5.00558	5.56953e-07	6.38224e-06	Arap3
828.672	0.376477	0.0752185	5.00512	5.58287e-07	6.39109e-06	Chpf
14169.2	-0.210994	0.0421863	-5.00147	5.68954e-07	6.50666e-06	Ly6e
1527.69	0.3348	0.066946	5.00105	5.70189e-07	6.51424e-06	Aff1
1583.69	-0.300229	0.0600508	-4.99959	5.74533e-07	6.55728e-06	Kctd20
2086.68	-0.299469	0.059949	-4.9954	5.87127e-07	6.6943e-06	Lbr
383.61	-0.527665	0.105766	-4.98898	6.06987e-07	6.91382e-06	Phka1
1943.95	-0.284294	0.0570126	-4.9865	6.14816e-07	6.996e-06	Mta1
2354.6	-0.271059	0.0544037	-4.98236	6.28144e-07	7.14051e-06	Csnk1d
5815.89	0.207968	0.0417923	4.97622	6.4837e-07	7.36307e-06	Morf4l1
1862.23	0.280631	0.0564548	4.9709	6.66423e-07	7.56054e-06	Mrpl3
583.833	-0.463689	0.0933112	-4.96928	6.72011e-07	7.61635e-06	Crls1
559.097	-0.440919	0.0887736	-4.96678	6.80724e-07	7.70742e-06	Zbtb32
1078.93	-0.35963	0.0724319	-4.96508	6.86722e-07	7.7676e-06	Atg2b
17223.1	-0.219656	0.0442674	-4.96202	6.97633e-07	7.88319e-06	Fxyd2
271.847	-0.603069	0.121575	-4.96048	7.03181e-07	7.938e-06	Tmem51
1664.97	0.292262	0.0589468	4.95807	7.11984e-07	8.0294e-06	Smpdl3b
55.455	1.41568	0.285647	4.95605	7.19425e-07	8.10529e-06	Tnxb
604.673	0.440607	0.0890105	4.95006	7.41907e-07	8.34854e-06	P2ry10b
2410.47	-0.247544	0.0500098	-4.94991	7.42484e-07	8.34854e-06	Pak1
5902.32	-0.203822	0.0411849	-4.94893	7.46209e-07	8.38214e-06	Glud1
899.806	0.380805	0.0769583	4.9482	7.49012e-07	8.40533e-06	Ipmk
676.536	-0.409017	0.0827093	-4.94524	7.60519e-07	8.52606e-06	Tom1l2
948.09	-0.351919	0.071169	-4.94484	7.62074e-07	8.52847e-06	Fam104a
6153.65	0.212484	0.0429713	4.9448	7.62233e-07	8.52847e-06	Myo5a
1914.76	-0.270535	0.0547847	-4.93814	7.88694e-07	8.81586e-06	Pik3r2
3302.18	-0.25097	0.0508268	-4.93776	7.90263e-07	8.82473e-06	Tmem123
189.639	-0.760256	0.154074	-4.93434	8.0421e-07	8.97167e-06	Ikbip
976.083	-0.378281	0.0766811	-4.93317	8.09045e-07	9.01677e-06	Pwwp3a
1323.59	0.325095	0.065915	4.93203	8.13798e-07	9.0529e-06	Nsdhl
1096.02	-0.332124	0.0673405	-4.93201	8.13878e-07	9.0529e-06	Pde12
2946.74	-0.324097	0.0657196	-4.93151	8.15972e-07	9.06733e-06	Stat1
2548.78	0.265954	0.0539386	4.93068	8.19444e-07	9.09703e-06	Rap1a
396.209	-0.534065	0.108349	-4.92911	8.26048e-07	9.1614e-06	Pcyox1l
3378.39	0.228794	0.0465022	4.92007	8.65116e-07	9.58535e-06	Nmt1
10827.5	-0.192399	0.0391205	-4.91811	8.73825e-07	9.67242e-06	Hnrnpa1
1508.3	0.289066	0.0588175	4.91463	8.89493e-07	9.83629e-06	Pip5k1a
1057.1	0.340167	0.0692249	4.91394	8.92629e-07	9.86139e-06	Cmtm6
49.2329	-1.42367	0.289844	-4.91187	9.02128e-07	9.95666e-06	Gpr162
727.56	0.467243	0.0952362	4.90615	9.28818e-07	1.02413e-05	Hist1h2bc
16132.2	-0.221544	0.0451907	-4.90243	9.46599e-07	1.04272e-05	Rps15
546.681	-0.460268	0.0939023	-4.90156	9.50802e-07	1.04634e-05	Rev3l
2172.58	-0.322007	0.0657419	-4.89806	9.67895e-07	1.06412e-05	Cops2
1969.05	0.280517	0.0573529	4.89106	1.00294e-06	1.10158e-05	Pnp
1846.13	0.286663	0.0586671	4.88626	1.02771e-06	1.12684e-05	Impdh1
9155.16	-0.208106	0.0425905	-4.88622	1.02791e-06	1.12684e-05	Rad23b
14846.8	0.196016	0.0401456	4.88262	1.04684e-06	1.14574e-05	Hspd1
335.572	-0.53836	0.110262	-4.88256	1.04717e-06	1.14574e-05	Yipf1
435.85	0.479702	0.0983626	4.87687	1.07782e-06	1.17815e-05	Eif4e3
6300.61	-0.195146	0.0400589	-4.87147	1.10768e-06	1.20963e-05	Trim28
570.753	-0.435175	0.0893671	-4.86952	1.11867e-06	1.22046e-05	Zfp219
1067.22	-0.342152	0.0702743	-4.86881	1.12274e-06	1.22372e-05	Crlf3
2250.36	-0.299682	0.0615541	-4.86859	1.124e-06	1.22392e-05	Lgals8
960.752	0.358872	0.0737644	4.86511	1.14395e-06	1.24445e-05	Pdf
3234.7	-0.24536	0.0504685	-4.86164	1.16415e-06	1.26522e-05	Acat1
1674.97	-0.294645	0.0606304	-4.85968	1.17574e-06	1.2766e-05	Pi4k2a
3037.51	0.263364	0.0542151	4.85777	1.18715e-06	1.28776e-05	Lcp2
262.245	-0.603329	0.124225	-4.85673	1.19337e-06	1.29328e-05	Pank1
3176.12	-0.320978	0.0660977	-4.85612	1.19709e-06	1.29607e-05	H2afj
4781.66	-0.209248	0.0431545	-4.8488	1.24209e-06	1.34351e-05	Pabpc4
268.191	0.604885	0.124799	4.84687	1.25425e-06	1.35537e-05	Pros1
644.652	0.431498	0.0890306	4.84662	1.25581e-06	1.35578e-05	Kitl
859.947	0.389761	0.0804585	4.84425	1.27089e-06	1.37075e-05	Sertad2
1398.33	-0.305951	0.0632113	-4.84013	1.29752e-06	1.39815e-05	Abcd1
1683.58	0.283596	0.0585996	4.83956	1.30129e-06	1.40089e-05	Lin7c
723.477	0.382573	0.0791013	4.8365	1.32146e-06	1.42125e-05	Slc41a2
1233.72	0.318055	0.0657748	4.83552	1.32798e-06	1.42692e-05	Aopep
4856.9	0.239803	0.0496088	4.83388	1.33901e-06	1.43741e-05	Cyfip1
1805.36	-0.365848	0.075712	-4.8321	1.35097e-06	1.44889e-05	Asns
2206.37	-0.255749	0.0529338	-4.83149	1.35512e-06	1.45197e-05	Trpv2
311.581	0.579686	0.120095	4.82689	1.3868e-06	1.48452e-05	Cpeb2
1596.78	-0.311241	0.0644962	-4.82573	1.39493e-06	1.49124e-05	Gnpda1
476.019	0.480287	0.0995322	4.82544	1.39692e-06	1.49124e-05	Homer1
1863.82	0.296249	0.0613933	4.82543	1.39701e-06	1.49124e-05	Abcb4
45405.2	0.158629	0.032878	4.82476	1.40169e-06	1.49483e-05	Aldoa
2157.18	0.280866	0.0582263	4.82369	1.40928e-06	1.50152e-05	Snx30
146.075	-0.79775	0.165425	-4.82242	1.4183e-06	1.50972e-05	I830077J02Rik
420.428	0.49569	0.102841	4.81995	1.43594e-06	1.52706e-05	Polr3g
2215.98	0.257842	0.0535275	4.81699	1.45737e-06	1.5484e-05	Clns1a
6062.13	-0.204674	0.0425088	-4.81487	1.47295e-06	1.5635e-05	Dap
2921.69	0.268114	0.055701	4.81345	1.48345e-06	1.57317e-05	Lss
2790.62	-0.242439	0.0504073	-4.80961	1.51226e-06	1.60224e-05	Atp6v0d1
1404.1	-0.313522	0.0652046	-4.80828	1.52235e-06	1.61142e-05	Ccdc86
1390.64	0.307114	0.0638817	4.80754	1.52796e-06	1.61586e-05	Rai14
1396.88	0.290021	0.0603405	4.80641	1.53665e-06	1.62355e-05	Slc25a13
135.143	0.84891	0.176718	4.80376	1.55711e-06	1.64363e-05	Grk5
141.777	0.860213	0.17911	4.8027	1.56543e-06	1.65088e-05	Afp
484.638	-0.463537	0.0965607	-4.80047	1.58292e-06	1.66778e-05	Pnkp
1488.16	-0.308599	0.0643364	-4.79665	1.6134e-06	1.69833e-05	Arfgef2
1506.61	0.291104	0.0607205	4.79417	1.63349e-06	1.71788e-05	Cln5
694.994	-0.392839	0.0819888	-4.79137	1.65643e-06	1.7404e-05	Naa80
1872.53	0.262896	0.0549163	4.7872	1.69123e-06	1.77533e-05	Setd7
4705.57	0.218795	0.0457212	4.78542	1.70632e-06	1.78952e-05	Cldn11
14556.4	0.253954	0.0530716	4.78512	1.70882e-06	1.79048e-05	Prdx1
230.699	-0.666571	0.139325	-4.78428	1.71598e-06	1.79633e-05	Trim21
1792.55	-0.275369	0.0575933	-4.78126	1.74202e-06	1.82192e-05	Mtmr3
971.808	-0.327787	0.068576	-4.7799	1.75379e-06	1.83254e-05	Creb1
101979	0.162866	0.0340899	4.77753	1.77457e-06	1.85256e-05	Gapdh
4852.14	-0.218062	0.0456517	-4.77664	1.7825e-06	1.85913e-05	Thrap3
917.173	-0.367292	0.0769323	-4.77422	1.80402e-06	1.87984e-05	Telo2
397.716	0.530762	0.111194	4.77329	1.81243e-06	1.88688e-05	Gstm1
343.166	0.615183	0.128944	4.77093	1.83378e-06	1.90736e-05	Ndst1
981.363	0.326109	0.068393	4.76817	1.85907e-06	1.93191e-05	Poglut1
2204.19	-0.278459	0.0584303	-4.76566	1.88232e-06	1.95429e-05	Krtcap2
602.551	-0.409509	0.085957	-4.76411	1.89689e-06	1.96761e-05	Pkmyt1
1719.32	0.283151	0.059475	4.76083	1.92795e-06	1.998e-05	Cd164
600.088	0.404272	0.0849605	4.75836	1.95173e-06	2.02081e-05	Lzic
105.27	0.977667	0.205858	4.74924	2.04187e-06	2.11222e-05	Serpinb1a
959.379	-0.378445	0.0797251	-4.74688	2.06579e-06	2.13502e-05	Slc25a36
285.252	0.5718	0.120485	4.74581	2.07678e-06	2.14444e-05	Ankrd33b
2496.02	-0.256247	0.0540007	-4.74526	2.08241e-06	2.1483e-05	Usp8
340.533	0.544655	0.114786	4.74497	2.08537e-06	2.14836e-05	Pdlim7
260.657	0.596174	0.125646	4.74489	2.08625e-06	2.14836e-05	Tfec
29.3912	-1.86143	0.392482	-4.74272	2.10866e-06	2.16948e-05	Tnn
3290.05	-0.21727	0.0458171	-4.74211	2.11507e-06	2.17372e-05	Idh3a
325.052	-0.530743	0.111925	-4.74196	2.11661e-06	2.17372e-05	Ascc1
1412.7	0.284187	0.0599344	4.74163	2.12006e-06	2.17531e-05	Impa1
59.5516	1.25937	0.265788	4.73827	2.15549e-06	2.20967e-05	Sptbn2
4414.87	0.210657	0.0445174	4.73201	2.22309e-06	2.27692e-05	Slc38a10
599.344	-0.415657	0.0878499	-4.73145	2.22922e-06	2.28115e-05	Bfar
1941.72	0.264707	0.0559694	4.7295	2.25077e-06	2.30113e-05	Hipk3
480.365	-0.497513	0.105207	-4.72888	2.25767e-06	2.3061e-05	Igtp
1655.96	-0.312464	0.0660889	-4.72794	2.26805e-06	2.31463e-05	Tent4a
523.045	0.430318	0.0910217	4.72764	2.27139e-06	2.31596e-05	Rad17
240.187	0.6505	0.137606	4.72726	2.27575e-06	2.31833e-05	Tubb2a
3158.02	0.230902	0.0488476	4.72699	2.2787e-06	2.31926e-05	Slc39a1
156.095	0.764511	0.161765	4.72607	2.28906e-06	2.32773e-05	Ptgs1
179.052	-0.717038	0.151841	-4.72229	2.33205e-06	2.36932e-05	Bace1
432.081	-0.491412	0.104096	-4.72075	2.34971e-06	2.38514e-05	Tmem173
379.847	0.507993	0.107637	4.7195	2.36429e-06	2.3978e-05	Gpr84
1994.89	0.252178	0.0534636	4.71681	2.3957e-06	2.42749e-05	Scarb2
347.596	-0.51613	0.109441	-4.71606	2.40461e-06	2.43435e-05	Ngly1
280.561	0.567952	0.120533	4.71202	2.45278e-06	2.48091e-05	Selplg
735.987	0.385427	0.0818991	4.70612	2.52476e-06	2.54929e-05	Selenon
383.97	0.488655	0.103834	4.70611	2.52487e-06	2.54929e-05	Dffa
88.1039	1.02768	0.218429	4.70484	2.54063e-06	2.56293e-05	Tubb2b
347.862	0.507785	0.107935	4.70453	2.54445e-06	2.56326e-05	Egr2
379.689	-0.484761	0.103043	-4.70445	2.54546e-06	2.56326e-05	Ythdc2
178.326	-0.721265	0.153323	-4.7042	2.54857e-06	2.56412e-05	Snhg4.1
2272.68	0.242668	0.0516015	4.70274	2.56697e-06	2.58035e-05	Dnajc11
917.019	-0.344892	0.0733659	-4.70098	2.58912e-06	2.60032e-05	Ap5z1
1949.12	-0.284581	0.0605633	-4.6989	2.61563e-06	2.62463e-05	Tbrg1
1297.24	-0.315606	0.0671692	-4.69868	2.61853e-06	2.62522e-05	Rbm5
49.614	1.33085	0.28329	4.69783	2.6294e-06	2.63375e-05	Gm28809
7879.63	-0.200287	0.0426356	-4.69765	2.63167e-06	2.63375e-05	Vars
540.825	-0.439599	0.0936238	-4.69538	2.66113e-06	2.6609e-05	Rfx5
1035.08	0.32133	0.0684726	4.69282	2.69458e-06	2.69198e-05	Pex5
656.64	-0.404832	0.0862857	-4.69176	2.70859e-06	2.7036e-05	Rnf31
451.092	0.453748	0.0967445	4.69017	2.72972e-06	2.72231e-05	Lcor
4024.81	0.220588	0.0470351	4.68986	2.73398e-06	2.72416e-05	Idh1
830.755	0.355369	0.0757782	4.68959	2.73753e-06	2.72531e-05	Tnfsf9
7483.17	0.176315	0.0376008	4.68913	2.74368e-06	2.72905e-05	Alcam
353.181	0.52738	0.112508	4.68751	2.76549e-06	2.74834e-05	Metrnl
1083.87	0.403542	0.0860991	4.68695	2.77309e-06	2.75349e-05	Mt2
1261.83	-0.299998	0.0640208	-4.68595	2.78669e-06	2.76459e-05	Lmo2
453.685	0.494975	0.105645	4.68525	2.79619e-06	2.77005e-05	Nme6
885.499	0.332133	0.07089	4.68518	2.79707e-06	2.77005e-05	Plxdc1
295.484	-0.544931	0.116323	-4.68464	2.80453e-06	2.77502e-05	Stambp
1567.12	-0.28148	0.0601007	-4.68347	2.82057e-06	2.78847e-05	Scly
557.704	-0.473259	0.101061	-4.68289	2.82857e-06	2.79268e-05	Trim12c
2089.52	-0.250827	0.0535634	-4.68281	2.82974e-06	2.79268e-05	Wdr91
11177	0.197878	0.0422591	4.68249	2.83408e-06	2.79454e-05	Actn4
924.119	0.327303	0.0699236	4.68087	2.85662e-06	2.81433e-05	Fam129a
561.634	-0.415865	0.0888575	-4.68014	2.86684e-06	2.82195e-05	St6gal1
419.946	-0.474551	0.101476	-4.67647	2.91862e-06	2.87044e-05	Manea
1027.8	0.413726	0.0885352	4.67301	2.96813e-06	2.91661e-05	Nav2
836.787	0.345409	0.0739298	4.67212	2.98107e-06	2.9268e-05	Blcap
506.351	0.42911	0.0919402	4.66728	3.05219e-06	2.99404e-05	Epn2
870.45	-0.354335	0.0759266	-4.66681	3.05908e-06	2.99821e-05	Trim41
1539.62	0.275841	0.0591095	4.66661	3.06213e-06	2.99862e-05	Arhgap35
71.3093	1.18381	0.253721	4.6658	3.07414e-06	3.0078e-05	Mmp9
3851.26	0.230919	0.0495648	4.65894	3.17847e-06	3.1072e-05	Ptk2b
946.121	-0.326154	0.070071	-4.65463	3.2457e-06	3.1702e-05	Capn15
537.561	0.468812	0.100729	4.65419	3.25255e-06	3.17417e-05	Ms4a6d
3632.54	0.211117	0.045363	4.65394	3.2565e-06	3.1753e-05	Junb
911.097	0.356544	0.0766572	4.65116	3.30081e-06	3.21575e-05	Ampd3
1233.19	-0.318209	0.0685018	-4.64527	3.39634e-06	3.30598e-05	Ranbp10
1251.07	-0.294895	0.0635011	-4.64393	3.4184e-06	3.32461e-05	Ikbkb
18449.5	-0.171114	0.0368531	-4.64315	3.43133e-06	3.33434e-05	Rpl10a
91.0083	0.980507	0.211219	4.64214	3.44827e-06	3.34794e-05	Zc3hav1l
471.725	-0.506045	0.109046	-4.64064	3.47325e-06	3.36932e-05	X2410006H16Rik
12947	0.170554	0.0367658	4.63893	3.50218e-06	3.39449e-05	Tkt
559.015	0.413404	0.0891728	4.63599	3.55238e-06	3.44021e-05	Lrrc8b
1355.32	-0.28733	0.0619997	-4.63438	3.58017e-06	3.46418e-05	Reep4
1146.68	-0.324343	0.0699934	-4.6339	3.58832e-06	3.46648e-05	Daxx
1142.68	-0.307788	0.0664212	-4.63389	3.58864e-06	3.46648e-05	Bysl
1481.62	-0.275711	0.0595327	-4.63124	3.63478e-06	3.50807e-05	Lrp8
1471.52	-0.274463	0.0592719	-4.63057	3.64653e-06	3.51643e-05	Imp3
2478.59	-0.261538	0.0565222	-4.62718	3.70682e-06	3.57032e-05	Fes
1483.75	0.278522	0.060194	4.62707	3.70869e-06	3.57032e-05	Ppp4r1
686.701	-0.39315	0.0849801	-4.62638	3.72114e-06	3.57827e-05	Unk
558.281	0.414062	0.0895026	4.62626	3.72324e-06	3.57827e-05	Tiam1
653.271	-0.446291	0.096476	-4.62593	3.72926e-06	3.58103e-05	D6Wsu163e
4173.26	-0.25554	0.0552592	-4.62439	3.75705e-06	3.60467e-05	Atxn2l
14919.3	-0.253196	0.0547922	-4.62102	3.81866e-06	3.6607e-05	Rpl27a
2133.9	0.261379	0.056576	4.61997	3.83803e-06	3.67617e-05	Slc35a3
543.812	0.443204	0.0960202	4.61573	3.91708e-06	3.74873e-05	Car12
2315.01	0.243763	0.0528237	4.61467	3.93729e-06	3.76491e-05	Dnajc3
670.339	-0.396584	0.0859634	-4.6134	3.9613e-06	3.78469e-05	Usb1
987.219	0.319539	0.0692771	4.61248	3.97885e-06	3.79827e-05	Ptpn4
96.0292	-0.943291	0.20454	-4.61176	3.9928e-06	3.80542e-05	Inpp1
252.231	-0.607245	0.131674	-4.61174	3.99303e-06	3.80542e-05	Tmem263
6115.94	-0.256596	0.0556439	-4.61139	3.9999e-06	3.80878e-05	Rere
957.984	-0.357488	0.0775315	-4.61087	4.0098e-06	3.81273e-05	Ralgapa1
1905.21	0.272649	0.0591323	4.61082	4.01076e-06	3.81273e-05	Emc6
1430.13	-0.313124	0.0679322	-4.60936	4.0392e-06	3.83656e-05	Mvp
67.5203	-1.25919	0.273284	-4.60762	4.07301e-06	3.86545e-05	Plod2
1425.7	-0.289634	0.0628647	-4.60726	4.08011e-06	3.86722e-05	Flcn
2281.47	0.24434	0.0530345	4.60718	4.08167e-06	3.86722e-05	Acot7
1184.22	0.323506	0.0702338	4.60614	4.10219e-06	3.88343e-05	Ifitm6
1854.98	0.256055	0.0556716	4.59938	4.23749e-06	4.00818e-05	Reep3
248.585	0.597206	0.12999	4.59423	4.34352e-06	4.10506e-05	Gm16201
888.353	-0.325318	0.0709161	-4.58736	4.48889e-06	4.23893e-05	Wdr13
1235.37	-0.28636	0.0624486	-4.58552	4.52848e-06	4.27277e-05	Nsd3
2551.32	-0.229999	0.05018	-4.58348	4.57295e-06	4.30911e-05	Sipa1
2300.96	0.254218	0.0554648	4.58341	4.57457e-06	4.30911e-05	Ak4
9915.53	0.179433	0.0391607	4.58198	4.60597e-06	4.33509e-05	Cyth4
930.765	-0.322782	0.070454	-4.58146	4.61747e-06	4.34233e-05	Irf2bp1
3869.54	-0.239899	0.0523706	-4.5808	4.63208e-06	4.35248e-05	Zfp91
172.085	0.727503	0.158934	4.5774	4.70795e-06	4.42011e-05	Rgs18
2253.73	0.241288	0.052729	4.576	4.7396e-06	4.43907e-05	Eya3
1076.64	-0.31263	0.0683197	-4.57599	4.73969e-06	4.43907e-05	Ap5b1
2628.91	-0.232517	0.0508125	-4.57599	4.73984e-06	4.43907e-05	Usp25
378.667	-0.511119	0.111704	-4.57565	4.74739e-06	4.44248e-05	Zfp319
1064.55	0.444409	0.0971703	4.57351	4.79632e-06	4.48458e-05	Ccne2
1372.64	-0.277371	0.0606655	-4.57214	4.82766e-06	4.51017e-05	Trabd
4102.39	0.205499	0.0449625	4.57045	4.86681e-06	4.54302e-05	X9530068E07Rik
2157.69	-0.250399	0.0548012	-4.56922	4.89534e-06	4.56302e-05	Iqgap3
73.0149	1.15102	0.251909	4.56918	4.89626e-06	4.56302e-05	Myc
2044.94	-0.245607	0.0537556	-4.56896	4.90162e-06	4.56428e-05	Irak1
267.693	0.609594	0.133478	4.56699	4.94773e-06	4.60346e-05	Dmwd
834.676	0.362758	0.0795051	4.5627	5.04991e-06	4.69385e-05	Abcb6
1491.6	-0.279974	0.0613632	-4.56257	5.05314e-06	4.69385e-05	Skiv2l
469.59	-0.488264	0.107156	-4.55658	5.19943e-06	4.8258e-05	Zfas1
353.684	0.517308	0.113546	4.55592	5.21575e-06	4.837e-05	Sh2d3c
2047.01	0.244127	0.0536057	4.55413	5.26039e-06	4.87443e-05	Nab1
395.837	-0.468963	0.103019	-4.55218	5.3093e-06	4.91575e-05	Vkorc1
858.157	0.329119	0.0723194	4.55091	5.34148e-06	4.94152e-05	Bpnt1
159.978	0.708032	0.155648	4.54893	5.39183e-06	4.98405e-05	AU022793
2601.77	0.233116	0.0512784	4.54608	5.46551e-06	5.04805e-05	Prdx6
1660.52	-0.275581	0.0606321	-4.54513	5.49004e-06	5.0666e-05	Stx2
1336.25	0.284425	0.0626006	4.54349	5.53311e-06	5.10221e-05	Dna2
16444.2	0.188775	0.041556	4.54267	5.55473e-06	5.11799e-05	Ctnnb1
305.559	0.529504	0.116585	4.54179	5.57788e-06	5.13517e-05	Eme1
1530.7	0.287773	0.0633646	4.54153	5.58462e-06	5.13722e-05	Tmx2
560.272	0.435517	0.0960341	4.53502	5.75981e-06	5.29409e-05	Brwd3
1359.26	-0.280381	0.0618646	-4.53217	5.83801e-06	5.36164e-05	Spag5
5603.75	-0.21233	0.046876	-4.5296	5.90946e-06	5.42288e-05	Pitpna
2967.47	0.224803	0.0496503	4.52773	5.96216e-06	5.46683e-05	Gnai3
168.687	-0.716507	0.15833	-4.52539	6.02835e-06	5.52307e-05	Mfsd4a
4945.2	0.201018	0.044427	4.52468	6.04859e-06	5.53716e-05	Nadk
325.255	0.552151	0.122041	4.5243	6.05953e-06	5.54271e-05	Fam214b
298.605	0.524556	0.115968	4.5233	6.08833e-06	5.56459e-05	Stard8
5249.64	0.2297	0.0508006	4.5216	6.1375e-06	5.60502e-05	Cd53
976.982	0.322312	0.0712864	4.52137	6.14409e-06	5.60655e-05	Tor1b
311.568	-0.537756	0.119032	-4.51772	6.25077e-06	5.69932e-05	Cntnap1
4171.41	-0.232487	0.0514782	-4.51621	6.2956e-06	5.7356e-05	Cd74
308.05	-0.537546	0.119037	-4.5158	6.30782e-06	5.74214e-05	Dstyk
3010.65	-0.2379	0.052686	-4.51543	6.31884e-06	5.74757e-05	Camk1
3735.53	0.211633	0.0468745	4.51488	6.33518e-06	5.75783e-05	App
1900.12	0.259601	0.0575016	4.51467	6.3414e-06	5.75888e-05	Cflar
306.873	0.523304	0.115927	4.51409	6.359e-06	5.77026e-05	C2cd2
4325.77	0.203794	0.0451717	4.51154	6.43585e-06	5.83534e-05	Slc44a1
228.221	-0.641603	0.142313	-4.50838	6.53239e-06	5.91815e-05	Natd1
5366.98	0.18889	0.0419005	4.50806	6.54232e-06	5.92244e-05	Sephs2
672.006	-0.387974	0.086066	-4.50787	6.54818e-06	5.92303e-05	Cenpc1
1874.28	-0.272649	0.060488	-4.50749	6.55986e-06	5.92888e-05	Dck
2371.46	-0.240693	0.0534274	-4.50505	6.63573e-06	5.9927e-05	Eps15
819.775	-0.342134	0.0759678	-4.50367	6.67897e-06	6.02696e-05	Cdkn2c
1324.68	-0.31125	0.0691188	-4.50311	6.69655e-06	6.03804e-05	Fbrs
9433.84	0.193278	0.042946	4.5005	6.77937e-06	6.10787e-05	Hdlbp
637.368	-0.470805	0.104738	-4.49507	6.95477e-06	6.26094e-05	Urb1
497.883	-0.412871	0.0918692	-4.49412	6.98579e-06	6.28389e-05	Mon1b
1642.39	-0.255747	0.056951	-4.49064	7.10081e-06	6.38232e-05	Tex261
1511.17	0.283604	0.0631844	4.48851	7.17243e-06	6.4416e-05	Man2a1
293.808	-0.55408	0.123483	-4.48708	7.22048e-06	6.47964e-05	Pink1
231.834	0.587007	0.130863	4.48566	7.26879e-06	6.51785e-05	Il1rap
632.735	0.375928	0.0838159	4.48516	7.28603e-06	6.52817e-05	Suco
27500.1	-0.153336	0.0341906	-4.48475	7.30008e-06	6.53068e-05	Rpl3
1870.61	0.266412	0.0594042	4.48474	7.30032e-06	6.53068e-05	Crybg1
25.8063	1.85581	0.413858	4.48416	7.32019e-06	6.54145e-05	Dnmt3l
805.329	-0.348173	0.077647	-4.48405	7.32385e-06	6.54145e-05	Ric8a
3613.88	-0.203736	0.045457	-4.48195	7.3965e-06	6.59679e-05	Pkn1
261.151	0.572177	0.127663	4.48192	7.3974e-06	6.59679e-05	Dusp16
324.711	0.521187	0.116318	4.4807	7.43972e-06	6.62933e-05	Mocs2
236.877	0.596062	0.133041	4.48027	7.45476e-06	6.63754e-05	Ptgir
308.995	-0.519062	0.115875	-4.47949	7.48207e-06	6.65665e-05	Syt11
2302.15	0.249857	0.0557854	4.47889	7.50305e-06	6.67009e-05	Bcat1
288.637	-0.553912	0.123812	-4.4738	7.68398e-06	6.82561e-05	H2.Ke6
25121.3	-0.168433	0.0376525	-4.47334	7.70059e-06	6.83503e-05	Rpl13
3223.93	0.21962	0.049121	4.471	7.78559e-06	6.90508e-05	Uso1
655.795	0.384589	0.0860238	4.47073	7.79528e-06	6.9076e-05	Phtf2
2399.39	-0.25227	0.0564289	-4.47059	7.80057e-06	6.9076e-05	Syngr2
17228.1	0.169159	0.0378489	4.46933	7.84665e-06	6.943e-05	Hsp90aa1
879.955	-0.431631	0.0966235	-4.46715	7.92698e-06	7.00863e-05	Slc6a13
256.004	0.567712	0.127164	4.46441	8.02912e-06	7.09342e-05	Cfl2
1063.12	-0.299808	0.0671954	-4.46174	8.12986e-06	7.17686e-05	Naxe
1181.38	-0.299085	0.0670437	-4.46105	8.15598e-06	7.19143e-05	Champ1
4296.88	0.251774	0.0564393	4.46097	8.15901e-06	7.19143e-05	Anpep
1810.13	0.255554	0.0573676	4.45467	8.4022e-06	7.40005e-05	Gnaq
884.265	-0.332132	0.0746073	-4.45173	8.51817e-06	7.49639e-05	Smad4
1231.53	-0.31932	0.0717469	-4.45064	8.56145e-06	7.52865e-05	Pgrmc1
511.677	-0.427507	0.0960818	-4.44941	8.6108e-06	7.5662e-05	AI413582
5062.82	-0.184605	0.0415023	-4.44807	8.66471e-06	7.60769e-05	Sf1
2842.08	0.2381	0.0535345	4.44761	8.68308e-06	7.61795e-05	Rrp7a
10922.3	-0.704235	0.158347	-4.44742	8.69073e-06	7.61879e-05	Rnf213
358.132	-0.529658	0.119098	-4.44724	8.69789e-06	7.61919e-05	Fam160a2
678.241	-0.37529	0.0844053	-4.44629	8.73677e-06	7.64606e-05	C2cd5
2139.79	0.257068	0.057818	4.44616	8.742e-06	7.64606e-05	Tnip1
133.513	0.790342	0.177769	4.44589	8.75285e-06	7.64967e-05	Acvr2b
21245.7	-0.153076	0.0344333	-4.44558	8.76565e-06	7.65498e-05	B2m
2314.91	0.276111	0.0621148	4.44518	8.78187e-06	7.66326e-05	Akap13
1265.26	0.278727	0.0627342	4.44298	8.87222e-06	7.73617e-05	Brip1os
3374.82	-0.2237	0.0503582	-4.44217	8.90545e-06	7.7592e-05	Cox7a2l
981.042	0.354312	0.0797775	4.44125	8.94373e-06	7.78659e-05	Fcrl1
2620	0.23695	0.0533543	4.44107	8.95132e-06	7.78724e-05	Furin
462.711	-0.425218	0.0957532	-4.44077	8.96362e-06	7.79198e-05	Tmem205
1867.24	-0.241971	0.0545109	-4.43895	9.03978e-06	7.85218e-05	Fam174a
1955.28	-0.270318	0.0609032	-4.43849	9.05919e-06	7.86305e-05	Pom121
4652.14	-0.200451	0.0451926	-4.43548	9.18669e-06	7.96763e-05	Soat1
1425.4	-0.286901	0.0646904	-4.43498	9.2081e-06	7.98012e-05	Ubn1
2080.57	-0.231133	0.0521386	-4.43305	9.29097e-06	8.04581e-05	Epn1
11038	-0.160729	0.036274	-4.43096	9.38123e-06	8.1178e-05	Sirpa
3662.05	0.209991	0.0473964	4.43053	9.40027e-06	8.12809e-05	Arf4
14619.5	-0.195092	0.0440447	-4.42941	9.44893e-06	8.16397e-05	Rps26
54.1529	1.22989	0.277777	4.42761	9.52825e-06	8.22625e-05	C5ar1
1664.38	-0.253929	0.057371	-4.42608	9.59613e-06	8.27857e-05	Pi4kb
1932.41	0.277063	0.0626031	4.4257	9.61288e-06	8.28674e-05	Mtap
679.594	-0.389156	0.0879514	-4.42467	9.65882e-06	8.31241e-05	Phc3
1930.88	0.260317	0.0588333	4.42466	9.65928e-06	8.31241e-05	Bhlhe41
2801.14	-0.23946	0.0541209	-4.42455	9.66457e-06	8.31241e-05	Nfya
2114.91	-0.230664	0.0521403	-4.42391	9.6929e-06	8.33047e-05	Smdt1
341.084	0.511032	0.115553	4.42248	9.75723e-06	8.37943e-05	Top1mt
220.63	0.602105	0.136157	4.42212	9.77374e-06	8.38729e-05	Pard6b
1022.48	0.338692	0.0766109	4.42094	9.8272e-06	8.4268e-05	Bloc1s6
801.428	0.346569	0.0785245	4.41351	1.01708e-05	8.71486e-05	Xxylt1
198.031	-0.69007	0.156369	-4.41308	1.0191e-05	8.72164e-05	Inafm1
2753.89	-0.222894	0.0505083	-4.41302	1.0194e-05	8.72164e-05	Dbnl
390.776	0.52557	0.119113	4.41236	1.02251e-05	8.74162e-05	Tmem158
11.5364	3.41071	0.773517	4.40935	1.03683e-05	8.8574e-05	Cspg4
1602.84	-0.257272	0.058354	-4.40881	1.0394e-05	8.8727e-05	Mvb12a
641.893	0.379301	0.0860367	4.4086	1.04042e-05	8.87473e-05	Ighm
1222.96	0.298788	0.0678099	4.40625	1.05173e-05	8.96454e-05	Vcl
1184.3	0.3207	0.0728038	4.40498	1.05791e-05	9.01047e-05	Thap7
2205.72	-0.266792	0.0606026	-4.40232	1.071e-05	9.1151e-05	Parp14
414.68	-0.497034	0.112928	-4.40135	1.07581e-05	9.14923e-05	X3830406C13Rik
820.064	0.377361	0.0858137	4.39745	1.09531e-05	9.30811e-05	Pfdn1
3109.28	0.228621	0.0520153	4.39526	1.10641e-05	9.39542e-05	Ncoa3
159611	0.187314	0.0426297	4.39398	1.11293e-05	9.44372e-05	Gm46620
64.2327	1.12488	0.256046	4.39325	1.11668e-05	9.4685e-05	Rgcc
1273.62	-0.272278	0.0620112	-4.39078	1.12944e-05	9.56954e-05	Srsf4
1826.59	0.243546	0.0554732	4.39034	1.13174e-05	9.58189e-05	Rab6a
1660.08	0.267033	0.0608629	4.38746	1.14684e-05	9.70253e-05	Dhrs9
2431.68	-0.246746	0.0562501	-4.38658	1.15145e-05	9.73432e-05	Prkcd
947.883	0.347094	0.0791554	4.38497	1.16002e-05	9.79944e-05	Lrrk2
746.575	-0.346017	0.0789209	-4.38435	1.1633e-05	9.81989e-05	Tmem154
141.228	0.722553	0.164888	4.38207	1.17554e-05	9.91588e-05	Cxcr4
4576.12	0.230875	0.0526981	4.38109	1.18085e-05	9.95323e-05	Rap1b
1512.45	0.270341	0.0617128	4.38063	1.18335e-05	9.96692e-05	Ubap1
1858.32	-0.266761	0.0609204	-4.37885	1.19308e-05	0.000100414	Psme2
345.834	-0.509372	0.116376	-4.37695	1.20353e-05	0.000101219	Rnf19a
1138.08	0.290255	0.0663211	4.37651	1.20597e-05	0.00010135	Ankib1
458.036	0.416819	0.0953165	4.373	1.22552e-05	0.000102917	Gpatch11
956.077	0.310928	0.0711078	4.37263	1.22757e-05	0.000103012	Slc52a2
1646.71	0.253862	0.0580755	4.37124	1.23545e-05	0.000103597	Setd3
523.305	-0.413493	0.094612	-4.37041	1.24016e-05	0.000103916	Ssh3
454.591	-0.438436	0.100332	-4.36986	1.24325e-05	0.000104098	Fbxw7
1470.53	0.267902	0.061315	4.36928	1.24658e-05	0.000104244	Pakap
839.066	-0.342881	0.0784761	-4.36923	1.24683e-05	0.000104244	Mthfr
12319.1	0.167253	0.0382928	4.36774	1.25538e-05	0.000104882	Kpnb1
2660.66	-0.23781	0.0544912	-4.36419	1.27595e-05	0.000106451	Pigt
2513.13	-0.235916	0.0540574	-4.36418	1.27603e-05	0.000106451	Foxm1
1589.41	0.259855	0.0595891	4.36077	1.29604e-05	0.000108041	Ptp4a3
1198.61	0.300881	0.0690649	4.3565	1.32159e-05	0.000110091	Dbf4
343.72	0.540824	0.124165	4.35569	1.3265e-05	0.000110384	Tmem128
1111.45	0.302876	0.0695373	4.3556	1.32705e-05	0.000110384	Anxa11
281.641	0.517961	0.119057	4.35055	1.35799e-05	0.000112875	Cxcr3
1812.72	-0.269723	0.0620067	-4.34989	1.36204e-05	0.000113129	Rc3h1
2640.18	-0.211867	0.0487389	-4.34698	1.38027e-05	0.000114559	Snrpa
112.97	-0.839271	0.193332	-4.34109	1.41781e-05	0.000117589	Fam219a
1074.57	-0.306126	0.0705347	-4.34008	1.4243e-05	0.000118042	Odf2
3439.13	-0.196764	0.0453403	-4.33972	1.42665e-05	0.00011815	Gna13
837.003	0.349698	0.080637	4.33669	1.44644e-05	0.000119668	Nbeal2
480.456	-0.415058	0.0957107	-4.33659	1.44707e-05	0.000119668	Pnpla8
521.327	-0.416681	0.096129	-4.33461	1.46022e-05	0.000120586	Gas5
632.197	0.364188	0.084019	4.33459	1.4603e-05	0.000120586	Cstf3
711.697	0.363416	0.083985	4.32715	1.51052e-05	0.000124642	Dcbld2
73.8721	1.0899	0.251949	4.32588	1.51925e-05	0.000125272	Adamts1
464.264	-0.432428	0.100037	-4.32269	1.54136e-05	0.000127003	Casd1
671.339	0.370393	0.0856904	4.32246	1.54301e-05	0.000127047	Cldnd1
465.198	0.428284	0.0990951	4.32195	1.54655e-05	0.000127246	Extl2
3911.95	-0.191424	0.0443048	-4.32061	1.55599e-05	0.000127931	Retreg2
977.288	0.302894	0.0701444	4.31816	1.57338e-05	0.000129267	Fbxo22
3314.57	0.198672	0.0460286	4.31628	1.58684e-05	0.000130279	Sept9
287.643	-0.510453	0.118291	-4.31522	1.59445e-05	0.000130809	Tgds
244.308	-0.554968	0.128633	-4.31434	1.60082e-05	0.000131209	Fam83d
415.845	-0.458987	0.106389	-4.31423	1.60163e-05	0.000131209	Zfp251
4071.35	-0.220086	0.051024	-4.31338	1.60777e-05	0.000131617	Oas1a
81.6341	0.958306	0.222304	4.3108	1.62668e-05	0.000133069	Pdcd1
4338.98	-0.233451	0.0541574	-4.31061	1.62804e-05	0.000133086	Numa1
1162.22	-0.298466	0.0692533	-4.30978	1.63417e-05	0.000133491	Mrs2
7911.36	-0.22261	0.0516661	-4.30864	1.64265e-05	0.000134087	Kbtbd11
671.218	0.34548	0.0801908	4.30823	1.6457e-05	0.000134239	X2410131K14Rik
316.31	0.489709	0.113684	4.30763	1.65011e-05	0.000134503	Dnajb4
874.987	0.323255	0.0750578	4.30674	1.65677e-05	0.000134949	Abhd5
683.372	-0.360107	0.0836467	-4.3051	1.6691e-05	0.000135856	Prr14
2969.41	-0.243593	0.0566309	-4.30142	1.69707e-05	0.000138034	Ankrd11
3085.04	-0.219253	0.0509985	-4.2992	1.71415e-05	0.000139323	Stat6
866.487	-0.318348	0.074052	-4.29897	1.71591e-05	0.000139367	Blnk
368.012	-0.482982	0.112431	-4.2958	1.74068e-05	0.000141278	Zswim1
5965.07	-0.177199	0.0412662	-4.29406	1.75435e-05	0.000142286	Atf4
2617.02	0.227517	0.0530024	4.29257	1.76614e-05	0.00014314	Rptor
1671.89	0.280471	0.0654024	4.28838	1.79978e-05	0.000145763	Atad1
2402.78	-0.215763	0.0503628	-4.28417	1.83421e-05	0.000148446	Hnrnph2
532.628	-0.398532	0.093041	-4.2834	1.84058e-05	0.000148855	Taz
785.229	0.330633	0.077229	4.28121	1.85884e-05	0.000150225	B4galt7
2007.91	-0.345967	0.080847	-4.27928	1.87495e-05	0.00015142	Lyst
1633.34	-0.305887	0.0714889	-4.2788	1.87903e-05	0.000151642	Tet3
2985.32	0.218583	0.0511156	4.27624	1.90074e-05	0.000153285	Nutf2
1214.16	-0.31873	0.0745981	-4.27263	1.93177e-05	0.000155677	Tep1
1304.7	0.263017	0.0615727	4.27164	1.94038e-05	0.00015626	Rrn3
105.456	0.821366	0.192307	4.27111	1.94499e-05	0.000156521	Eda2r
2535.49	0.22226	0.0520569	4.26956	1.95856e-05	0.000157502	Carm1
8638.89	-0.205977	0.0482503	-4.26893	1.96412e-05	0.000157837	Cybb
5026.33	-0.208931	0.0489744	-4.26613	1.98896e-05	0.000159721	Ampd2
40.5568	1.35512	0.317718	4.26516	1.99756e-05	0.000160297	Lat
879.098	-0.316898	0.0743231	-4.26379	2.00988e-05	0.000161173	Dus3l
855.663	0.329582	0.0773638	4.26016	2.04279e-05	0.000163697	Paip2b
9651.64	-0.195771	0.0459805	-4.2577	2.06545e-05	0.000165396	Slc38a2
30.3787	1.64691	0.386844	4.25728	2.06928e-05	0.000165586	Nes
1320.69	0.269851	0.0633941	4.25671	2.07454e-05	0.00016589	Uhrf1bp1l
1359.31	0.275375	0.0647557	4.25252	2.11374e-05	0.000168893	Mcrs1
1651.3	-0.241681	0.0568341	-4.25239	2.11506e-05	0.000168893	Gga1
1433.51	0.290318	0.0683316	4.24867	2.15045e-05	0.000171599	Hip1
389.799	-0.464793	0.109442	-4.24695	2.16702e-05	0.00017276	Snrk
1278.76	-0.304847	0.0717821	-4.24684	2.16804e-05	0.00017276	Usp48
1170.35	0.305138	0.0718618	4.24618	2.17444e-05	0.000173149	Atf3
5269.39	0.207654	0.0489518	4.24202	2.21518e-05	0.000176269	Stt3a
139.502	-0.737411	0.173903	-4.24036	2.23161e-05	0.000177453	Gm20075
1216.44	-0.281256	0.066356	-4.23858	2.24933e-05	0.000178737	Dok1
615.013	-0.360723	0.0851915	-4.23426	2.29309e-05	0.000182087	H2afv
19.4013	2.03135	0.479919	4.23269	2.30916e-05	0.000183235	Fosb
1143.28	-0.290436	0.068737	-4.22532	2.38603e-05	0.000189203	Erf
1317.9	0.276516	0.0654565	4.22442	2.3956e-05	0.000189829	Stk10
1114.78	-0.31643	0.0749207	-4.22353	2.40507e-05	0.000190448	Phf6
1228.48	0.288807	0.0684166	4.2213	2.429e-05	0.000192208	Tm4sf19
2242.07	-0.225109	0.0533549	-4.21909	2.45289e-05	0.000193964	Pold1
173.818	0.676072	0.160325	4.2169	2.47688e-05	0.000195725	Oit3
9588.88	-0.195238	0.0463142	-4.2155	2.49222e-05	0.000196801	Capza1
2420.66	-0.211704	0.0502586	-4.21229	2.5279e-05	0.00019948	Gltp
1836.87	-0.232749	0.0552753	-4.21073	2.54546e-05	0.000200719	Pfas
586.747	-0.366019	0.0869284	-4.21058	2.54714e-05	0.000200719	Fam216a
4708.21	0.223689	0.0531488	4.20872	2.56817e-05	0.000202237	Gnptab
909.585	0.423287	0.100615	4.207	2.58784e-05	0.000203644	Fat1
3635.55	-0.200655	0.0477052	-4.20615	2.5976e-05	0.000204271	Zfp207
2295.9	-0.215255	0.0511821	-4.20568	2.60303e-05	0.000204513	Lsm14a
2325.1	-0.217369	0.051686	-4.20557	2.60426e-05	0.000204513	Abi1
1139.2	0.293498	0.0698004	4.20481	2.61301e-05	0.000205058	Tnip3
5116.34	-0.186713	0.0444129	-4.20403	2.62203e-05	0.000205624	Sh3bgrl
2458.51	0.226056	0.053784	4.20304	2.63353e-05	0.000206384	Igfbp4
60.0911	1.17682	0.280123	4.20107	2.65655e-05	0.000208044	Gata2
2187.67	-0.234724	0.0558889	-4.19983	2.67115e-05	0.000209044	Ube3a
1441.61	0.25915	0.0617082	4.19961	2.6738e-05	0.000209108	Kcmf1
1279.6	-0.275955	0.0657239	-4.1987	2.68448e-05	0.000209779	March5
203.815	-0.592139	0.141034	-4.19857	2.68606e-05	0.000209779	Pafah2
1526.09	-0.256399	0.0610909	-4.19701	2.70457e-05	0.000211079	Cntrl
280.611	-0.505761	0.120515	-4.19666	2.70886e-05	0.000211269	Prr3
217.217	-0.662895	0.158122	-4.19231	2.76124e-05	0.000215206	Rgs11
789.677	0.328051	0.0782636	4.19162	2.7697e-05	0.000215718	G6pc3
702.542	-0.332151	0.0792534	-4.191	2.7773e-05	0.000216162	Appl2
760.027	0.332547	0.0793598	4.19037	2.78501e-05	0.000216614	Mvk
115.096	0.781456	0.186504	4.19003	2.78918e-05	0.00021679	Prss46
1630.46	0.255417	0.0609874	4.18804	2.81377e-05	0.000218552	Galnt1
399.751	0.452802	0.108164	4.18624	2.83616e-05	0.000220141	Bst1
743.557	0.330931	0.0791618	4.18044	2.90952e-05	0.000225681	Slc9a8
690.75	0.37161	0.0889002	4.18007	2.91416e-05	0.000225887	Pmvk
435.479	-0.433635	0.103764	-4.17905	2.92733e-05	0.000226754	Vamp2
206.228	0.590976	0.14144	4.17827	2.93733e-05	0.000227373	Tm7sf2
1489.81	-0.259456	0.0621064	-4.1776	2.94604e-05	0.000227892	Nat10
2467.64	-0.211871	0.0507279	-4.17662	2.95878e-05	0.000228723	H2.T24
547.115	-0.388267	0.0930105	-4.17444	2.98721e-05	0.000230764	Dvl3
914.002	-0.305517	0.0732239	-4.17236	3.01458e-05	0.000232639	Map3k1
787.33	0.313652	0.075175	4.17229	3.01557e-05	0.000232639	Mrpl53
946.088	-0.321235	0.0770945	-4.16677	3.08947e-05	0.000238178	Hdgfl2
555.112	-0.418868	0.100572	-4.16485	3.11555e-05	0.000240026	G2e3
2111.16	0.227944	0.0547428	4.16391	3.12844e-05	0.000240856	Lrp5
1827.01	-0.231636	0.0556819	-4.15999	3.18258e-05	0.000244859	Scamp2
1279.3	0.260704	0.0626813	4.15919	3.19378e-05	0.000245554	Pex19
1660.81	-0.244337	0.0587987	-4.15549	3.24598e-05	0.000249399	Rxrb
765.277	-0.329234	0.0792431	-4.15474	3.25657e-05	0.000249751	Yae1d1
293.462	-0.50023	0.120401	-4.15471	3.25701e-05	0.000249751	Mlycd
414.133	0.41536	0.0999735	4.1547	3.25714e-05	0.000249751	Arntl
242.836	-0.554305	0.133422	-4.15454	3.25948e-05	0.000249762	Ppox
1530.9	-0.255074	0.0614422	-4.15145	3.30378e-05	0.000252986	Grina
537.366	-0.372371	0.089776	-4.14777	3.35722e-05	0.000256871	Gng2
1113.96	-0.281448	0.0678573	-4.14765	3.35903e-05	0.000256871	Mdm4
1005.79	-0.289848	0.0699115	-4.14593	3.38433e-05	0.000258631	Zfp451
379.336	0.43565	0.105083	4.14578	3.38658e-05	0.000258631	Gpr146
1223.51	0.263706	0.0636232	4.14481	3.40093e-05	0.000259552	Pofut2
358.444	0.467967	0.112916	4.14437	3.40751e-05	0.000259879	Dnajc30
820.061	0.32536	0.0785508	4.14204	3.44233e-05	0.000262359	Ctc1
883.286	-0.301772	0.0728602	-4.1418	3.4459e-05	0.000262456	Fbxw5
1163.49	-0.324444	0.0783394	-4.14151	3.45025e-05	0.000262611	Foxk1
1223.53	0.281812	0.0680979	4.13834	3.49827e-05	0.000266089	Gabarapl1
835.113	0.328698	0.0794777	4.13573	3.53833e-05	0.000268956	Nlrp3
2395.27	-0.220705	0.0533827	-4.1344	3.5588e-05	0.000270331	Stub1
1344	0.263721	0.0638019	4.13344	3.5738e-05	0.000271289	Timm17a
1599.88	0.267633	0.0647521	4.1332	3.57753e-05	0.000271392	Stard4
547.019	0.368966	0.0892887	4.13228	3.59177e-05	0.00027229	Pkn3
1224.46	-0.275069	0.0666378	-4.12782	3.66221e-05	0.000277445	Xab2
3323.91	0.205494	0.0498283	4.12405	3.72267e-05	0.000281838	Nans
393.323	0.438893	0.106431	4.12373	3.7278e-05	0.000282005	Cox11
765.173	-0.324055	0.0785854	-4.12361	3.72983e-05	0.000282005	Pqlc3
2986.96	0.207758	0.0503945	4.12263	3.74566e-05	0.000283014	Uhmk1
1899.6	0.229004	0.0555716	4.12088	3.77423e-05	0.000284983	Lrrfip1
552.068	-0.356834	0.0867544	-4.11315	3.90297e-05	0.000294508	Lrrc14
3099.3	-0.210077	0.0510979	-4.11127	3.93495e-05	0.000296725	Dnm2
93.5064	0.850625	0.206941	4.11047	3.94856e-05	0.000297554	Lims2
827.711	-0.305485	0.0743397	-4.10931	3.96841e-05	0.000298852	Zfp217
2932.1	-0.295765	0.072022	-4.1066	4.01531e-05	0.000302184	Srcap
766.668	-0.317407	0.0773881	-4.10149	4.10499e-05	0.000308729	Mavs
381.878	-0.424932	0.103749	-4.09578	4.2074e-05	0.000316222	Gatd1
22.7048	-1.83987	0.449318	-4.09481	4.22511e-05	0.000317233	Klhl33
422.795	0.411469	0.100487	4.09474	4.22643e-05	0.000317233	X1810055G02Rik
1301.7	0.262802	0.0641885	4.09422	4.23596e-05	0.000317739	Csrp1
2192.25	0.210787	0.0515023	4.09277	4.26245e-05	0.000319515	Ctnna1
1022.34	0.286734	0.0700825	4.09137	4.28827e-05	0.000321239	Rnf11
781.28	-0.313685	0.0766967	-4.08994	4.31485e-05	0.000323018	Dalrd3
1424.37	0.250127	0.0611972	4.08722	4.36566e-05	0.000326606	Plpp1
12777.9	-0.1808	0.0442379	-4.087	4.36995e-05	0.000326713	Fxyd5
3231.23	0.19785	0.0484146	4.08658	4.37775e-05	0.000327081	Sel1l
1526.25	-0.287589	0.0703932	-4.08546	4.39894e-05	0.000328448	Rabac1
1815.98	-0.273216	0.0669111	-4.08326	4.44074e-05	0.000331352	Atp13a1
16652.9	-0.17265	0.0423262	-4.07904	4.5222e-05	0.000337209	Hnrnpu
2039.63	-0.23431	0.0574927	-4.07547	4.59212e-05	0.000342199	Plekhb2
5288	0.19116	0.0469262	4.07363	4.62864e-05	0.000344694	Actn1
470.386	-0.431662	0.106009	-4.07192	4.66267e-05	0.000347002	Stil
479.894	-0.483424	0.118745	-4.07112	4.67881e-05	0.000347975	Gm38394
563.473	-0.356309	0.0875285	-4.07078	4.68564e-05	0.000348255	Abhd11
3902.92	-0.183355	0.0451047	-4.0651	4.80113e-05	0.000356606	Khsrp
1697.83	-0.246108	0.0605863	-4.06211	4.86312e-05	0.000360975	Asxl2
3211.26	0.211955	0.0521848	4.06162	4.87333e-05	0.000361497	Csk
616.636	0.440618	0.108576	4.05816	4.94603e-05	0.000366651	Cd36
755.618	0.326434	0.0805028	4.05495	5.01459e-05	0.000371491	Snap23
2679.24	-0.210019	0.0517964	-4.0547	5.01986e-05	0.000371639	Parp12
1088.58	0.288521	0.0711844	4.05315	5.05321e-05	0.000373866	Camk2d
1745.86	-0.231775	0.0571862	-4.05298	5.05697e-05	0.0003739	Ifrd2
1174.68	0.277395	0.0684717	4.05124	5.09468e-05	0.000376444	X4933434E20Rik
6019.76	0.172375	0.0425678	4.04942	5.13453e-05	0.000379142	Serp1
472.075	-0.404607	0.099924	-4.04914	5.14056e-05	0.000379341	Rabif
504.465	-0.398966	0.0986055	-4.04609	5.20812e-05	0.000384078	Rasa2
804.912	0.307295	0.0759725	4.04481	5.23653e-05	0.000385923	Snx13
779.112	0.331251	0.0819301	4.04309	5.27515e-05	0.000388518	Cpox
592.633	0.381074	0.0942655	4.04256	5.28709e-05	0.000389145	Slc31a2
294.096	-0.476288	0.117946	-4.0382	5.38632e-05	0.000396192	Prkra
359.639	0.44462	0.110167	4.03586	5.44032e-05	0.000399906	Tstd3
764.595	-0.315098	0.0780813	-4.03551	5.44834e-05	0.000400236	Peli1
739.188	0.327415	0.0811854	4.03293	5.5085e-05	0.000404395	Mrpl46
1113.2	-0.262544	0.065124	-4.03145	5.54345e-05	0.000406698	Dclre1b
1324.53	0.26338	0.0653366	4.03112	5.55112e-05	0.000406999	Cpne8
1660.2	0.238911	0.0593029	4.02865	5.6097e-05	0.000411029	Mrpl18
5389.13	0.16847	0.0418899	4.02172	5.77735e-05	0.000423041	Parp1
7599.2	0.160165	0.0398267	4.02156	5.78147e-05	0.00042307	Mdh1
2880.79	-0.190544	0.0474186	-4.01832	5.86134e-05	0.000428429	Usf2
748.08	0.335841	0.083578	4.01829	5.86223e-05	0.000428429	Src
751.746	-0.348189	0.0866729	-4.01727	5.88759e-05	0.000430006	Zfp292
2523.14	0.199981	0.049864	4.01054	6.058e-05	0.000442168	Gm49336
1233.61	-0.255819	0.0637945	-4.01005	6.07047e-05	0.000442794	Lmbrd2
378.948	0.424787	0.105958	4.00901	6.09736e-05	0.00044447	Casp7
102.082	0.785815	0.196044	4.00836	6.11429e-05	0.000445356	Dnmt3b
2437.61	-0.208827	0.0520995	-4.00824	6.11733e-05	0.000445356	Eif2ak2
1785.53	-0.229463	0.0572844	-4.00569	6.18369e-05	0.000449899	Ppip5k2
472.689	-0.41173	0.102909	-4.00093	6.30939e-05	0.000458751	Iah1
1301.02	0.280888	0.0702581	3.99794	6.38951e-05	0.00046428	Cops8
67808	0.14983	0.0374943	3.99608	6.43991e-05	0.000467644	Gpnmb
998.798	0.287316	0.0719045	3.9958	6.44772e-05	0.000467912	Rassf8
1479.07	0.294629	0.0737581	3.99453	6.48231e-05	0.000470122	Lamc1
385.198	0.410833	0.102857	3.99423	6.49059e-05	0.000470423	Lpin1
2637.78	-0.199096	0.049853	-3.99366	6.50606e-05	0.000471244	Nop53
356.465	-0.440166	0.110238	-3.99288	6.5277e-05	0.000472511	Dusp12
70.8791	0.958146	0.240042	3.99157	6.56369e-05	0.000474814	Mustn1
997.866	-0.315847	0.0791407	-3.99095	6.58082e-05	0.000475751	Abca7
1477.81	0.233559	0.0585401	3.98972	6.61507e-05	0.000477923	Slc16a6
441.236	0.385636	0.0966666	3.98934	6.62573e-05	0.00047839	Tmem65
7441.23	-0.16437	0.0412059	-3.98898	6.63581e-05	0.000478814	Unc93b1
3593.56	-0.19228	0.0482106	-3.98834	6.65371e-05	0.000479801	Khdrbs1
461.889	-0.428229	0.107468	-3.98469	6.75675e-05	0.000486922	Map11
12718.6	0.197925	0.0496943	3.98285	6.8094e-05	0.000490406	Tns3
7735.01	-0.153561	0.0385884	-3.97947	6.9068e-05	0.000497106	Hexa
619.709	-0.337583	0.0848367	-3.97921	6.91438e-05	0.000497337	Pknox1
1492.26	0.247004	0.0620957	3.97779	6.95583e-05	0.000500002	Ibtk
195.773	-0.578811	0.145519	-3.97756	6.96255e-05	0.00050017	Ddx60
3808.19	0.183384	0.0461181	3.97639	6.99681e-05	0.000502045	Lims1
309.926	-0.457486	0.115051	-3.97637	6.99748e-05	0.000502045	Nudt22
1523.48	-0.235113	0.0591548	-3.97453	7.05176e-05	0.00050562	Ubfd1
707.308	-0.341361	0.0859224	-3.9729	7.10036e-05	0.000508784	Epsti1
2136.19	-0.215483	0.0542468	-3.97227	7.11915e-05	0.00050981	Arfgef1
2640.08	-0.215386	0.0542295	-3.97175	7.13465e-05	0.000510598	Atl3
198.506	-0.585701	0.147476	-3.97151	7.14185e-05	0.000510793	Rnf217
1442.85	-0.248595	0.062599	-3.97123	7.15032e-05	0.000511077	X2310022A10Rik
8029.55	0.159836	0.0402601	3.97009	7.18458e-05	0.000513203	Uck2
536.785	-0.367025	0.0924682	-3.9692	7.21143e-05	0.000514798	Rfx1
544.486	0.367606	0.0926272	3.96866	7.22771e-05	0.000515637	Clcn5
453.146	0.403163	0.10166	3.96578	7.31561e-05	0.000521581	Slc41a1
233.772	0.533001	0.134448	3.96437	7.3589e-05	0.000524339	Plscr4
991.741	-0.280494	0.0707592	-3.96406	7.36852e-05	0.000524696	X1700025G04Rik
1702.06	0.254869	0.0643175	3.96267	7.41148e-05	0.000527425	Sema5a
18.4521	-1.96294	0.495515	-3.96141	7.45095e-05	0.000529902	Proz
1709.96	-0.246407	0.0622281	-3.95974	7.5032e-05	0.000533285	Kat7
1368.28	-0.251743	0.0636426	-3.95558	7.63502e-05	0.000542316	Ndufb10
1527.65	0.236666	0.059863	3.95345	7.70314e-05	0.000546813	Myo18a
1223.02	0.286426	0.0724694	3.95237	7.73795e-05	0.000548941	Pqlc1
844.346	0.292914	0.0741939	3.94795	7.88243e-05	0.000558842	Nckap5l
197.083	0.568581	0.144088	3.94608	7.9442e-05	0.00056287	Lgalsl
1695.73	0.246233	0.0624057	3.94569	7.95719e-05	0.00056344	Nudt5
43.9852	-1.22916	0.311636	-3.94422	8.00591e-05	0.000566355	Zfp784
1406.48	0.248182	0.0629241	3.94415	8.00831e-05	0.000566355	Sun1
484.498	-0.399183	0.101239	-3.94299	8.04733e-05	0.000568761	Stc2
1634.8	-0.238156	0.0604471	-3.93991	8.15111e-05	0.000575738	Pygo2
1405.97	0.254765	0.0647161	3.93665	8.26262e-05	0.000583253	Tmem41b
1056.11	0.261186	0.0663841	3.93447	8.3382e-05	0.000588119	C130050O18Rik
1803.88	-0.244483	0.0621404	-3.93436	8.3419e-05	0.000588119	Ifi207
131.899	0.671027	0.170604	3.93325	8.38059e-05	0.000590481	Tango6
4139.57	-0.179642	0.0456788	-3.93272	8.39911e-05	0.00059142	Pgls
492.872	-0.428195	0.108892	-3.93229	8.41413e-05	0.000592111	Gm20559
2857.18	-0.196777	0.050076	-3.92956	8.51002e-05	0.000598489	Stx7
596.079	0.389058	0.099012	3.9294	8.51582e-05	0.000598527	Braf
1188.65	0.256514	0.0653	3.92824	8.55683e-05	0.000601038	Prkd3
127.13	0.702464	0.178932	3.92587	8.64167e-05	0.000606623	Neurl3
939.303	0.291248	0.0742017	3.92509	8.66988e-05	0.000608228	Gfm2
6119.94	0.167593	0.042722	3.92288	8.74976e-05	0.000613453	Arcn1
315.083	-0.456886	0.116521	-3.92104	8.81659e-05	0.000617759	P3h3
3547.55	0.19442	0.0496075	3.91917	8.88537e-05	0.000622194	Ppp1r2
156.656	-0.729026	0.186044	-3.91856	8.90798e-05	0.000623394	Itgb7
953.585	0.289599	0.0739242	3.91752	8.94663e-05	0.000625714	Pigk
316.192	-0.458144	0.116975	-3.9166	8.9807e-05	0.000627711	Gm48161
611.265	-0.365888	0.0934681	-3.91458	9.05629e-05	0.000632606	Fam76b
1670.75	0.234354	0.0599147	3.91145	9.17425e-05	0.000640453	Vamp3
506.306	-0.378551	0.0967942	-3.91088	9.19594e-05	0.000641176	Enc1
1072.2	-0.307069	0.0785194	-3.91074	9.20126e-05	0.000641176	Cept1
1215.08	0.331026	0.0846454	3.91074	9.20151e-05	0.000641176	Ube2v2
1322.76	-0.264124	0.0675976	-3.90729	9.33374e-05	0.000649992	Pml
2923.41	-0.184955	0.0473442	-3.90659	9.36071e-05	0.000651471	Rnf187
1173.1	0.26439	0.0677123	3.90462	9.43746e-05	0.000656411	Ncbp2
3388.07	-0.180302	0.0462207	-3.9009	9.58356e-05	0.000666166	Ube2i
1500.7	0.234184	0.0600516	3.89972	9.63042e-05	0.000668934	Abhd12
325.907	0.443867	0.113824	3.8996	9.63514e-05	0.000668934	Chst14
2451.67	0.227828	0.0584295	3.8992	9.65097e-05	0.000669624	Mydgf
54.403	1.15965	0.297468	3.89838	9.68364e-05	0.000671428	Slc22a4
29.109	1.50337	0.385652	3.89826	9.68876e-05	0.000671428	Pira2
1434.84	-0.288488	0.0740121	-3.89786	9.7048e-05	0.00067213	Tcf4
2993.06	0.184232	0.0472747	3.89706	9.73673e-05	0.000673931	Mrpl17
776.905	0.317892	0.0816406	3.8938	9.86854e-05	0.000682639	Ino80c
1282.21	0.252138	0.0647579	3.89355	9.87888e-05	0.000682939	Klhl6
1989.61	-0.221804	0.0569758	-3.89296	9.90302e-05	0.000683872	Nras
1087.25	0.268087	0.0688652	3.89292	9.9044e-05	0.000683872	Thap12
89.8442	0.871072	0.223777	3.89259	9.918e-05	0.000684396	Phlda1
539.549	-0.359307	0.0923225	-3.89187	9.94753e-05	0.000686018	Tpra1
550.178	0.349291	0.089757	3.89151	9.96218e-05	0.000686612	Tsc22d2
741.672	0.324862	0.083517	3.88977	0.000100337	0.000690753	Cd320
857.864	-0.287428	0.0738934	-3.88976	0.000100344	0.000690753	Samd1
609.599	0.330357	0.084974	3.88775	0.000101179	0.000696078	Tcp11l1
827.162	-0.313175	0.0805596	-3.88749	0.000101286	0.000696391	Slc25a37
1687.47	-0.225749	0.0580905	-3.88615	0.000101845	0.000699816	Kat6a
59.1106	1.00542	0.258758	3.88557	0.000102089	0.000701072	X4930447F24Rik
597.921	0.331566	0.08534	3.88524	0.000102229	0.00070161	Chchd10
759.667	-0.343306	0.0883712	-3.88482	0.000102407	0.000702405	Bahcc1
1524.26	0.248329	0.063933	3.88421	0.000102663	0.000703738	Dhcr7
1847.63	-0.236176	0.0608279	-3.88269	0.000103306	0.00070772	Polr1d
91.5027	-0.824966	0.212552	-3.88124	0.000103926	0.00071154	Klf8
1997.34	0.211882	0.0546008	3.88056	0.000104218	0.000713106	Spns1
2088.21	-0.234444	0.0604444	-3.87867	0.000105029	0.000718226	Setd1a
736.104	-0.30358	0.0782813	-3.87807	0.00010529	0.000719579	Lipe
212.521	0.522434	0.134753	3.87698	0.00010576	0.00072226	BC052040
1013.83	0.272743	0.0703515	3.87687	0.00010581	0.00072226	Tiprl
2388.28	0.204799	0.0529129	3.87049	0.000108616	0.00074097	Gfm1
733.144	-0.30873	0.0797735	-3.87008	0.000108799	0.000741774	Fam126b
1518.43	0.245799	0.0635437	3.86819	0.000109648	0.00074712	Chchd4
175.149	0.592895	0.153306	3.86741	0.000109998	0.000749056	Slc7a8
67.5374	1.0115	0.261674	3.8655	0.000110863	0.000754492	Hacd1
561.189	0.344001	0.0890472	3.86313	0.000111944	0.000761391	Akr1b10
2934.79	-0.195812	0.0507026	-3.86196	0.000112479	0.000764573	Slc25a11
650.064	-0.330415	0.0855597	-3.86181	0.000112551	0.000764605	Cryzl1
670.796	-0.355798	0.0921463	-3.86123	0.000112816	0.000765954	Nfatc2
3500.76	0.179755	0.0465631	3.86047	0.000113169	0.000767887	Glyr1
175.869	0.605903	0.156994	3.8594	0.000113665	0.000770794	Pctp
2064.61	0.226246	0.0586312	3.8588	0.000113943	0.000772159	Gtf2h1
743.868	-0.30027	0.0778169	-3.85868	0.000114002	0.000772159	Vps37c
2620.66	0.201128	0.0521395	3.8575	0.000114554	0.000775437	Tatdn2
2370.8	0.199936	0.0518514	3.85594	0.000115287	0.000779936	Dnajc10
1164.63	0.256995	0.0666688	3.8548	0.000115825	0.00078311	Lrp6
2882.45	0.202812	0.0526213	3.85418	0.00011612	0.000784636	Psmb2
6482.35	0.168789	0.0438066	3.85305	0.000116656	0.000787794	Txnip
1576.39	-0.221113	0.0573988	-3.85222	0.00011705	0.000789982	Patz1
1536.71	-0.223312	0.0579754	-3.85183	0.000117236	0.00079077	Ip6k1
422.675	0.409902	0.106429	3.85143	0.00011743	0.000791607	Dock4
1136.36	-0.259835	0.0674971	-3.84957	0.000118326	0.000797176	Rrp12
1649.9	-0.223821	0.0581457	-3.84931	0.000118453	0.000797557	Map1lc3b
120.004	-0.711907	0.184979	-3.84858	0.000118804	0.000799451	Cdkl2
448.014	-0.383313	0.099614	-3.84799	0.000119093	0.000800923	Ankrd12
360.823	0.408365	0.106146	3.84721	0.000119473	0.000803002	Aven
77.5348	0.885047	0.230206	3.84459	0.000120754	0.000811136	Kbtbd6
155.802	0.625195	0.162633	3.84422	0.000120938	0.00081189	Ficd
183.934	0.567496	0.147637	3.84385	0.000121118	0.000812621	Traf5
752.246	-0.301452	0.0784506	-3.84257	0.000121752	0.000816388	Fibp
576.456	-0.344974	0.0898226	-3.84061	0.000122729	0.000822458	Zfp26
3988.2	-0.176202	0.0458925	-3.83944	0.000123313	0.000825887	Srrm1
874.414	0.295763	0.0770407	3.83905	0.00012351	0.00082672	Ier2
773.556	0.313611	0.0817279	3.83726	0.000124412	0.000832268	C1d
911.833	-0.272728	0.0711142	-3.83507	0.00012553	0.000839249	Polrmt
1402.42	-0.238427	0.0622154	-3.83229	0.000126957	0.000848295	Ptdss1
968.255	-0.297399	0.0776205	-3.83145	0.000127391	0.000850694	Mapk8ip3
1286.47	0.257863	0.067328	3.82996	0.000128165	0.000855281	Bmp2k
16505.5	-0.200208	0.0522758	-3.82984	0.000128228	0.000855281	Uba52
618.712	0.327563	0.08554	3.82936	0.000128478	0.000856445	Poglut2
132.015	0.675055	0.176386	3.82715	0.000129633	0.00086364	Sumf2
3703.47	0.182134	0.0476081	3.82569	0.000130407	0.000868284	Psmb7
13.4501	-2.33852	0.611368	-3.82506	0.000130741	0.000869892	Gbp5
4844.36	-0.20833	0.0544662	-3.82495	0.000130801	0.000869892	Pebp1
3264.9	0.204431	0.0534493	3.82476	0.000130899	0.000870001	Abcc1
17835.9	-0.182422	0.0476966	-3.82463	0.00013097	0.000870001	Rpl23a
563.622	0.336303	0.087953	3.82366	0.000131483	0.000872897	Cxcl16
271.021	-0.506088	0.132395	-3.82255	0.000132081	0.000876358	Gbp3
2239.24	0.193115	0.050522	3.8224	0.000132159	0.000876365	Kansl2
2046.36	-0.210497	0.0550858	-3.82126	0.00013277	0.000879899	Scaf1
2960.3	0.18658	0.0488415	3.82012	0.000133387	0.000883476	Syk
1611.05	-0.220752	0.0578029	-3.81904	0.000133972	0.00088675	Ppp1r12c
2376.13	-0.261838	0.0685653	-3.81881	0.000134098	0.00088675	Ep400
7080.4	-0.1775	0.0464809	-3.81878	0.000134115	0.00088675	Dhx9
171.822	0.581898	0.152454	3.81687	0.000135154	0.000893099	Mocos
1236.31	0.268553	0.0704664	3.81108	0.00013836	0.000913753	Brwd1
311.128	-0.447496	0.117443	-3.81032	0.000138786	0.000916033	Pias3
587.749	0.329531	0.0865216	3.80866	0.000139722	0.000921682	Galm
1094.12	0.254727	0.06692	3.80644	0.000140981	0.000929443	Zkscan17
925.368	-0.28228	0.0741694	-3.80588	0.000141301	0.000931016	Smarca2
1114.96	0.264144	0.0694216	3.80492	0.000141847	0.000934074	Mical2
469.657	-0.379569	0.09977	-3.80444	0.000142124	0.000935357	Enpp4
720.227	-0.311401	0.0818583	-3.80414	0.000142295	0.000935623	Nt5dc3
420.695	-0.406763	0.106928	-3.80409	0.000142329	0.000935623	Mib2
379.664	0.408749	0.107479	3.80306	0.000142922	0.000938976	Ap4e1
397.615	-0.417405	0.109816	-3.80096	0.000144134	0.000946395	Slc6a9
494.142	-0.361824	0.0952181	-3.79995	0.000144727	0.000949741	Zfp574
614.527	-0.348692	0.0917686	-3.79969	0.000144878	0.000950182	Zfp644
1663.8	-0.239646	0.0630883	-3.79857	0.000145531	0.000953916	Fnbp4
1870.86	0.234306	0.0616914	3.79804	0.000145846	0.000955432	Cdc27
1531.63	-0.229903	0.0605355	-3.79782	0.000145975	0.000955727	Naa40
455.683	0.383567	0.101092	3.79426	0.000148087	0.000968994	Edil3
889.787	-0.282464	0.074515	-3.79069	0.000150227	0.000982434	Rp2
4726.11	0.168653	0.0445022	3.78976	0.000150792	0.000985558	Wdr1
282.923	0.447287	0.118035	3.78944	0.000150986	0.000986264	Foxo4
1442.57	0.23702	0.0625606	3.78865	0.000151466	0.000988449	Bcl2l1
393.575	-0.393875	0.103963	-3.78861	0.000151494	0.000988449	Pex16
974.301	0.28728	0.0759632	3.78184	0.000155676	0.00101515	Bcl6
3608.28	-0.194723	0.0515094	-3.78033	0.000156619	0.00102072	Atf6
86.4522	-0.819308	0.216836	-3.77847	0.000157793	0.00102778	Proser3
182.418	0.569065	0.150637	3.77773	0.000158263	0.00103025	Mpzl1
6233.76	-0.204088	0.0540325	-3.77713	0.000158643	0.00103213	Phgdh
827.277	-0.297439	0.0787603	-3.77651	0.000159042	0.001034	Mecp2
2921.78	0.205716	0.054474	3.7764	0.000159113	0.001034	Uggt1
1902.93	-0.218602	0.0578985	-3.77561	0.000159616	0.00103669	Chst10
313.572	0.434459	0.11508	3.77527	0.000159835	0.00103752	Smyd4
8750.52	-0.145393	0.0385519	-3.77136	0.000162361	0.00105331	Atp13a2
1286.37	-0.243697	0.0646528	-3.76931	0.000163697	0.00106137	Man2c1
280.294	0.455258	0.120798	3.76875	0.000164065	0.00106315	Klf7
1234.81	0.257282	0.0682786	3.76812	0.000164483	0.00106526	Hagh
594.546	0.331183	0.0879072	3.76742	0.000164942	0.00106762	Plpp2
4689.31	0.188286	0.0499884	3.76659	0.000165495	0.00107059	Tgfb1
557.448	-0.355962	0.0945835	-3.76347	0.000167573	0.00108341	Lrrc45
1169.38	0.250821	0.0666533	3.76307	0.000167843	0.00108454	Fkbp5
2230.35	-0.197286	0.0524298	-3.76287	0.000167974	0.00108478	Pdxdc1
579.639	-0.379369	0.100888	-3.76029	0.000169719	0.00109542	H2.T22
1431.21	-0.259065	0.0689416	-3.75775	0.000171451	0.00110598	Dhx37
323.823	0.444592	0.11836	3.75628	0.00017246	0.00111185	Tmem9
2225.3	0.204114	0.0543428	3.75604	0.000172621	0.00111226	Ostc
1225.5	-0.278007	0.0740652	-3.75354	0.000174356	0.00112281	Vps13d
54.3564	1.05014	0.279899	3.75184	0.000175538	0.00112978	Gm34643
571.052	-0.351051	0.093586	-3.75111	0.000176056	0.00113247	Maml1
438.268	-0.362783	0.0967269	-3.75059	0.000176416	0.00113415	Nt5c3b
707.647	0.306253	0.0816929	3.74883	0.00017766	0.0011415	Dynlt3
301.784	0.434863	0.116046	3.74734	0.000178717	0.00114764	Serpinb1c
4055.55	0.190522	0.0508571	3.74622	0.000179522	0.00115216	Dot1l
2594.22	0.18648	0.0497811	3.74601	0.000179672	0.00115247	Ccnd3
179.944	0.586758	0.156717	3.74405	0.000181074	0.00116081	Pigl
252.197	-0.47076	0.125779	-3.74274	0.000182024	0.00116625	Nxpe3
783.065	0.302081	0.0807449	3.74118	0.000183159	0.00117228	Aldh4a1
1999.79	0.21147	0.0565253	3.74116	0.000183172	0.00117228	Cfp
509.444	0.366925	0.0980853	3.74088	0.000183375	0.00117292	Coq3
15547.2	-0.14407	0.0385212	-3.74002	0.000184007	0.0011763	Ddx5
2765.27	-0.283067	0.0756953	-3.73955	0.000184346	0.00117781	Helz2
910.723	0.275021	0.07355	3.73924	0.000184576	0.00117861	Gsto1
425.863	-0.36964	0.098866	-3.7388	0.000184899	0.00118002	Jkamp
440.94	0.357902	0.0957778	3.7368	0.000186379	0.00118879	Pitpnm2
762.442	-0.289348	0.0774521	-3.73583	0.0001871	0.00119217	Ndor1
1260.44	0.235949	0.063159	3.7358	0.000187118	0.00119217	Vav3
1559.69	0.245062	0.0656347	3.73373	0.000188664	0.00120135	Gmds
1179.28	0.273483	0.0733005	3.73098	0.000190737	0.00121387	Slc11a2
2779.1	0.206267	0.0552885	3.73074	0.000190917	0.00121433	Cdkn2aipnl
635.84	0.307167	0.0823465	3.73017	0.000191347	0.00121639	Exo1
1028.4	0.270043	0.0724053	3.72961	0.000191779	0.00121845	Map2k4
1616.67	-0.212164	0.0569042	-3.72843	0.000192673	0.00122345	Dusp11
1840.26	0.206249	0.0553204	3.72826	0.000192805	0.00122361	Tmx1
3311.39	0.177451	0.0476134	3.72691	0.00019384	0.00122949	Sdf4
1361.62	0.252602	0.0677834	3.72661	0.000194074	0.00123029	Antxr2
120.269	-0.709179	0.190358	-3.7255	0.000194931	0.00123503	Map3k12
1905.55	0.205584	0.0552966	3.71784	0.000200934	0.00127236	Eloa
707.273	0.300652	0.0808947	3.71659	0.000201931	0.00127796	Yipf6
254.961	-0.457351	0.123178	-3.71292	0.000204883	0.00129592	Lrsam1
2993.39	0.19807	0.0533848	3.71023	0.000207067	0.00130901	Pianp
1690.08	-0.235911	0.0636479	-3.7065	0.000210147	0.00132774	Sat1
23669.8	-0.145759	0.0393295	-3.7061	0.000210471	0.00132905	Rpl19
1856.95	0.203319	0.0548647	3.70583	0.000210703	0.00132978	Atp6v0a2
1940.39	-0.213904	0.0577324	-3.7051	0.000211307	0.00133285	Cdk18
8882.68	-0.235075	0.063452	-3.70477	0.000211579	0.00133383	Mki67
574.894	-0.336224	0.0907745	-3.70395	0.000212269	0.00133744	Sapcd2
4205.35	-0.165869	0.0448303	-3.69993	0.000215659	0.00135804	Rab14
1543.88	-0.217483	0.0588006	-3.69866	0.000216744	0.00136412	Phf20
281.632	0.459091	0.124145	3.69804	0.000217274	0.0013667	Slc25a33
2036.91	0.20289	0.0549015	3.69553	0.000219429	0.00137949	Stoml2
98.6001	-0.766891	0.207543	-3.6951	0.000219804	0.00138059	Gbp9
272.91	0.494184	0.133748	3.6949	0.000219975	0.00138059	Rgs16
233.774	0.506248	0.137013	3.69489	0.00021998	0.00138059	Lxn
1599.68	-0.217162	0.0587755	-3.69477	0.000220088	0.00138059	Rae1
2099.03	0.215764	0.0584107	3.69391	0.000220828	0.00138447	Stap1
345.862	-0.429783	0.116375	-3.69309	0.000221548	0.00138822	Tmem39b
3221.46	-0.177723	0.0481513	-3.69094	0.000223429	0.00139923	Supt5
2989.92	-0.204821	0.0555145	-3.68951	0.000224687	0.00140631	Rab3gap2
720.054	-0.304637	0.0825726	-3.68933	0.000224845	0.00140631	Slc25a28
587.883	-0.342334	0.0927927	-3.68923	0.00022493	0.00140631	Trappc12
2727.48	-0.205135	0.055613	-3.68862	0.000225473	0.00140893	Polr2m
604.733	-0.314856	0.0853721	-3.68804	0.000225987	0.00141136	Borcs6
668.156	-0.298236	0.0808707	-3.68781	0.000226192	0.00141187	Poglut3
3385.06	0.166444	0.0451582	3.6858	0.000227987	0.00142229	Rpl7l1
9252.18	-0.199574	0.0541817	-3.68342	0.000230126	0.00143446	Csde1
114.438	0.73381	0.199224	3.68335	0.000230189	0.00143446	Adora2b
2307.02	-0.203194	0.0551699	-3.68305	0.000230456	0.00143534	Slc43a2
326.022	-0.418733	0.113715	-3.68231	0.000231127	0.00143873	Bcl9l
12284.7	-0.167853	0.0455866	-3.68207	0.000231352	0.00143909	Ubb
1052.56	-0.257175	0.069847	-3.68197	0.000231439	0.00143909	Gins3
680.262	-0.296789	0.0806384	-3.68049	0.000232786	0.00144668	Kif3b
3298.15	0.184954	0.0502741	3.67891	0.000234233	0.00145488	Ddx1
1039.07	-0.261822	0.0711949	-3.67754	0.000235499	0.00146148	Mepce
513.179	0.337865	0.0918741	3.67748	0.000235553	0.00146148	Pla2g15
4734.25	-0.167769	0.0456327	-3.6765	0.000236453	0.00146627	Bag6
2100.17	0.195046	0.0530544	3.67634	0.000236605	0.00146641	March8
3039.67	-0.173035	0.0470809	-3.67528	0.000237592	0.00147173	Acin1
3134.91	-0.255892	0.0696499	-3.67397	0.000238808	0.00147846	Btg1
6.13643	5.10717	1.39036	3.67327	0.000239464	1	Mt3
1845.85	0.209194	0.0569661	3.67225	0.000240424	0.00148765	Slc25a12
237.08	0.498856	0.1359	3.67076	0.00024183	0.00149553	Mettl26
1906.48	-0.216141	0.0588881	-3.67037	0.000242201	0.00149702	Kdm3b
800.294	0.303788	0.0827876	3.66949	0.000243032	0.00150134	Carnmt1
808.807	0.286711	0.0781437	3.66903	0.000243476	0.00150313	Atg9b
3614.48	0.162237	0.0442195	3.66891	0.000243586	0.00150313	Tmem189
265.369	-0.443905	0.121002	-3.66857	0.00024391	0.00150431	Cspp1
874.654	-0.28041	0.0764564	-3.66758	0.000244858	0.00150934	Xrn1
2042.13	0.200039	0.0545611	3.66633	0.000246058	0.00151592	Map4k4
522.537	-0.339914	0.0927648	-3.66426	0.000248053	0.00152738	Zkscan3
664.655	-0.31824	0.0868619	-3.66375	0.000248552	0.00152962	Ccnt2
990.117	0.267282	0.0730036	3.66122	0.000251015	0.00154367	Pdcd5
2986.62	-0.188895	0.0515947	-3.66113	0.000251105	0.00154367	Ostf1
1670.42	0.218212	0.0596388	3.6589	0.000253301	0.00155633	Pin1
436.204	0.368533	0.100762	3.65747	0.000254717	0.0015634	Mosmo
9940.46	0.162502	0.0444308	3.65743	0.000254761	0.0015634	Hyou1
2505.2	0.179202	0.0489983	3.65732	0.000254865	0.0015634	Top1
1276.07	-0.233249	0.0638219	-3.65469	0.000257492	0.00157867	Cd82
3862.5	-0.181372	0.049631	-3.65442	0.000257763	0.00157947	Atp6ap2
246.02	-0.474663	0.129963	-3.65229	0.000259915	0.00159181	Lin37
272.475	-0.460546	0.126143	-3.65098	0.000261239	0.00159906	N4bp2l1
165.163	0.56279	0.154193	3.64991	0.000262334	0.00160489	Cd24a
948.648	0.25747	0.0705685	3.64851	0.000263761	0.00161238	Flot2
1220.53	0.243731	0.0668041	3.64844	0.000263841	0.00161238	Hs2st1
1107.14	0.245601	0.0673727	3.6454	0.000266972	0.00163064	Med8
143.804	0.615829	0.169022	3.64349	0.000268961	0.00164191	Card6
919.39	0.258832	0.0710448	3.64322	0.000269245	0.00164276	Prpf4
10342.2	-0.185286	0.0508714	-3.64224	0.00027028	0.00164818	Rplp2
43.3554	1.17611	0.323217	3.63877	0.000273945	0.00166964	Gm32312
62.2008	-0.9149	0.251525	-3.63741	0.000275389	0.00167754	Mxd3
44.2698	1.08325	0.297938	3.63583	0.000277084	0.00168697	Dusp14
599.545	-0.306585	0.084344	-3.63494	0.00027805	0.00169194	Cdc37l1
1160.25	-0.250829	0.0690217	-3.63406	0.000278993	0.00169677	Spred2
2529.78	0.190332	0.0523906	3.63295	0.0002802	0.00170321	Zdhhc5
307.109	0.441599	0.121581	3.63214	0.000281083	0.00170766	Dhx40
695.826	-0.295084	0.0812634	-3.63121	0.000282099	0.00171292	Ing1
11527.5	0.127611	0.035157	3.62973	0.000283716	0.00172182	Mapkapk2
670.704	-0.296226	0.081656	-3.62772	0.000285931	0.00173433	Sord
557.116	0.362923	0.100059	3.62707	0.00028665	0.00173711	Ccr1
1966.38	0.194938	0.0537457	3.62704	0.000286694	0.00173711	Ccdc47
138.433	0.654295	0.180401	3.62689	0.00028686	0.00173719	Serpine1
15.1881	2.00288	0.552667	3.62403	0.000290043	0.00175553	Hdac7
1291.71	-0.254027	0.0701017	-3.62369	0.000290434	0.00175697	Fkbp2
1586.17	0.214582	0.0592321	3.62273	0.00029151	0.00176254	Pak1ip1
123.417	-0.689288	0.190343	-3.62128	0.000293144	0.00177147	Lrp4
762.256	-0.286988	0.0792539	-3.62113	0.000293323	0.00177161	Smg9
591.819	0.343324	0.0948637	3.61913	0.0002956	0.00178442	Casp1
365.845	-0.430146	0.118875	-3.61847	0.000296349	0.00178799	Als2cl
527.819	0.352805	0.0975318	3.61733	0.000297656	0.00179493	Prkx
558.844	0.327426	0.0905286	3.61683	0.000298238	0.00179749	Scmh1
1203.93	0.241028	0.0666501	3.61632	0.000298826	0.00180007	Ier5
1128.79	-0.240063	0.0664027	-3.61527	0.000300039	0.00180643	Scamp4
1609.76	-0.214636	0.0594099	-3.6128	0.000302911	0.00182275	Nfic
1026.98	0.284892	0.0789379	3.60907	0.000307299	0.00184818	Lyz1
2875.21	-0.17935	0.049723	-3.60698	0.00030978	0.00186212	Ubqln4
4841.64	0.249717	0.0693065	3.60308	0.000314464	0.00188923	S100a6
1880.14	-0.21883	0.0607362	-3.60295	0.000314623	0.00188923	Evi2b
3877.78	-0.177328	0.0492202	-3.60275	0.000314865	0.00188969	Sdf2l1
348.684	-0.428814	0.119036	-3.60238	0.000315315	0.00189139	Irf1
921.936	0.321944	0.089409	3.6008	0.000317236	0.00190191	Txnl4a
1157.31	0.2441	0.0677985	3.60037	0.000317759	0.00190374	Gpr89
1996.93	-0.197491	0.054856	-3.60017	0.000318008	0.00190374	Arrb2
30.4038	1.36232	0.378407	3.60014	0.000318043	0.00190374	Cxcl14
2054.58	0.192283	0.0534458	3.59771	0.000321031	0.00192018	Lpgat1
30704.9	-0.120911	0.0336086	-3.59763	0.000321128	0.00192018	Cfl1
2661.53	0.178763	0.0497184	3.59552	0.000323747	0.00193483	Bckdk
144.341	-0.646123	0.17977	-3.59416	0.000325444	0.00194395	Gpr179
2766.34	0.17448	0.0485668	3.59257	0.000327432	0.0019548	Hadha
1435.54	-0.219196	0.0610254	-3.59189	0.000328289	0.00195889	Mtfr1l
8751.75	0.137235	0.0382231	3.59036	0.000330216	0.00196935	Cadm1
753.08	0.288548	0.0803813	3.58974	0.000331011	0.00197306	Pigm
695.441	-0.293205	0.081688	-3.58933	0.000331531	0.00197513	Fam114a2
762.546	-0.271143	0.0755591	-3.58849	0.000332597	0.00198044	Fam89b
1240.8	-0.229169	0.0638681	-3.58815	0.000333031	0.00198199	Golga2
2454.93	-0.210776	0.0587641	-3.58681	0.000334745	0.0019911	Bid
847.581	0.282357	0.0787237	3.58668	0.000334912	0.0019911	Desi1
5023.71	0.153672	0.0428679	3.58477	0.000337375	0.00200469	Mcm3
774.921	0.271901	0.0758592	3.58428	0.000338005	0.00200739	Def8
49.2478	1.05104	0.293314	3.58333	0.000339248	0.00201372	Kirrel3
4307.84	-0.192461	0.0537361	-3.58161	0.000341486	0.00202595	Tle5
66.4331	-0.979002	0.273413	-3.58067	0.000342709	0.00203215	Tspan10
569.326	-0.319671	0.0892964	-3.57988	0.000343747	0.00203724	Ankrd54
1118.9	0.26192	0.073186	3.57882	0.000345148	0.00204448	Cdc16
1758.03	-0.211983	0.0592461	-3.57801	0.000346226	0.0020498	Elovl5
951.161	0.248765	0.069543	3.57714	0.000347376	0.00205553	Tmtc3
1677.73	-0.217377	0.0607959	-3.57552	0.000349529	0.00206614	Phf11d
143.785	-0.609662	0.17051	-3.57552	0.000349531	0.00206614	Cnnm1
1143.89	-0.253946	0.0710348	-3.57495	0.00035029	0.00206955	Plcb3
1875.59	0.197816	0.0553412	3.57449	0.000350917	0.00207218	Cmtm7
2488.36	-0.17992	0.0503616	-3.57256	0.000353509	0.0020864	E2f4
10783.1	-0.131121	0.036709	-3.57191	0.000354382	0.00209047	Eif4b
4550.11	0.156694	0.0439085	3.56864	0.000358834	0.00211563	Ube2v1
21231.8	0.147444	0.0413187	3.56844	0.000359107	0.00211615	Pdia3
12839.5	-0.164474	0.0461063	-3.56729	0.000360698	0.00212442	Rpl14
811.18	-0.280595	0.0786995	-3.5654	0.000363303	0.00213866	Naga
2503.79	0.181152	0.0508177	3.56474	0.000364218	0.00214294	Swap70
14531	-0.147622	0.0414195	-3.56406	0.00036516	0.00214737	Slc6a6
308.501	0.404469	0.113491	3.56388	0.000365411	0.00214773	Ptger4
1264.27	0.229277	0.0643473	3.56311	0.000366486	0.00215294	Tmem248
846.555	-0.287624	0.0807759	-3.56076	0.000369782	0.00217118	Lactb
685.171	0.290499	0.0815965	3.56019	0.000370587	0.00217479	Ints2
704.267	-0.393525	0.110559	-3.55942	0.000371676	0.00218005	Pck2
3546.69	-0.173162	0.0486904	-3.55639	0.000375992	0.00220423	Git1
675.8	-0.303768	0.0854272	-3.55588	0.000376721	0.00220737	Pdpr
17.0995	1.77628	0.499644	3.55509	0.000377846	0.00221282	Lipn
138.073	0.604124	0.169998	3.55371	0.000379834	0.00222332	Wfs1
1086.34	-0.244382	0.0687757	-3.55332	0.000380395	0.00222546	Tpst1
673.517	-0.32169	0.0905436	-3.55288	0.000381038	0.00222693	Snapin
3803.28	-0.159796	0.0449765	-3.55288	0.000381039	0.00222693	Cdk2ap1
1109.54	-0.24479	0.0689072	-3.55246	0.000381647	0.00222934	Tank
1535.44	-0.218273	0.061471	-3.55082	0.000384033	0.00224213	Taok2
1033.65	0.250354	0.0705209	3.55007	0.000385125	0.0022464	Il10rb
4414.14	0.150547	0.0424071	3.55005	0.00038516	0.0022464	X5031439G07Rik
1387.4	0.220563	0.0622126	3.54531	0.000392158	0.00228605	Klhdc4
1909.8	-0.207333	0.0585077	-3.54369	0.000394568	0.00229892	Reep5
1112.12	0.241365	0.0681202	3.54322	0.000395279	0.00230189	Slc19a2
477.359	-0.343639	0.0970164	-3.54207	0.000397003	0.00231074	Scrn3
3162.56	0.175152	0.0494686	3.54068	0.000399101	0.00232176	Sept11
869.737	-0.267877	0.0757316	-3.53719	0.000404403	0.00235141	Atxn7l1
52569	0.122356	0.034607	3.5356	0.000406855	0.00236446	Actb
575.952	-0.34059	0.0963358	-3.53544	0.000407096	0.00236465	Gpt2
1282.3	0.220062	0.0622472	3.53529	0.000407333	0.00236482	Nrbp1
1295.91	-0.225718	0.0638696	-3.53405	0.00040925	0.00237473	Slf2
1715.9	0.24901	0.0704826	3.53293	0.000410974	0.00238352	Vapa
3974.91	0.162015	0.0458628	3.5326	0.00041149	0.00238493	Ncln
5637.33	0.176356	0.0499236	3.53251	0.000411636	0.00238493	Ago2
268.633	0.450723	0.127626	3.53159	0.000413071	0.00239203	B3gnt3
1259.16	-0.226812	0.064234	-3.53103	0.000413941	0.00239585	Fubp3
2096.5	-0.187962	0.0532356	-3.53076	0.000414374	0.00239629	Ogfr
887.028	-0.258229	0.073138	-3.53071	0.000414439	0.00239629	Ralgds
386.367	-0.379911	0.107808	-3.52396	0.000425155	0.002457	Slc25a16
5111.93	0.156505	0.0444187	3.5234	0.000426046	0.0024609	S100a10
2201.56	0.189099	0.0536787	3.5228	0.000427019	0.00246527	Tnfrsf1a
1614.08	-0.205416	0.0583174	-3.52238	0.000427683	0.00246785	Ikzf1
604.005	0.324212	0.0920819	3.52091	0.000430069	0.00248036	Tmem120a
4058.61	-0.16742	0.0475548	-3.52057	0.000430619	0.00248228	Szrd1
6338.15	0.138791	0.0394313	3.51983	0.000431828	0.00248715	Ybx3
598.811	-0.313783	0.0891483	-3.51978	0.000431902	0.00248715	Phkg2
2203.18	-0.190402	0.0541075	-3.51895	0.000433253	0.00249225	Limd1
140.625	-0.604835	0.17188	-3.51894	0.000433269	0.00249225	Senp8
1498.64	-0.227029	0.0645201	-3.51873	0.000433625	0.00249225	Grcc10
479.066	-0.357031	0.101467	-3.5187	0.000433663	0.00249225	Phospho1
813.191	0.27541	0.0783492	3.51516	0.000439491	0.00252447	Usp12
1727.1	0.204464	0.0582154	3.5122	0.000444417	0.00255147	Arhgef10l
1869.47	0.214853	0.0611796	3.51184	0.000445008	0.00255358	Pcmt1
350.031	-0.374769	0.10676	-3.5104	0.000447431	0.00256619	Golga1
1823.04	-0.210469	0.0599825	-3.50884	0.000450064	0.00257999	Vti1b
1100.22	-0.245791	0.0700644	-3.50807	0.000451369	0.00258617	Cog7
1315.02	0.219826	0.0626802	3.5071	0.000453017	0.0025943	B3gnt2
796.471	0.294611	0.084024	3.50628	0.000454419	0.00260102	Cast
4952.17	-0.225838	0.0644423	-3.5045	0.000457458	0.0026171	Eif3f
56.2479	0.921158	0.262884	3.50404	0.000458252	0.00262013	Mtus1
2057.25	0.186789	0.0533086	3.50393	0.000458449	0.00262013	Ppa1
4206.89	-0.163847	0.0467701	-3.50323	0.000459647	0.00262558	Maz
158.268	-0.558213	0.159348	-3.50311	0.000459863	0.00262558	Arsk
26.6959	1.415	0.404052	3.50203	0.000461734	0.00263494	Adcy3
32.0233	1.3827	0.394892	3.50147	0.000462704	0.00263915	Mogat1
445.417	0.366973	0.104836	3.50044	0.000464485	0.00264798	Usp46
666.848	0.2927	0.0836585	3.49874	0.000467454	0.00266358	Stard3nl
356.112	0.389237	0.11128	3.49783	0.000469067	0.00267143	Nrp1
[truncated: 2,439 more rows]

## Sheet: Pcbp1
baseMean	log2FoldChange	lfcSE	stat	pvalue	padj	gene
4532.48	-1.98151	0.0480756	-41.2165	0	0	Pcbp1
835.36	-2.41103	0.101134	-23.8401	1.28414e-125	7.46149e-122	Oasl2
541.195	-2.55788	0.11041	-23.1672	9.76421e-119	3.78233e-115	Siglec1
13221.7	-0.85001	0.0374179	-22.7167	3.06536e-114	8.90564e-111	Cybb
6104.05	-1.02353	0.0505464	-20.2493	3.60074e-91	8.36883e-88	Ifi44
1348.87	-1.40237	0.0693493	-20.2219	6.28284e-91	1.21688e-87	Uba7
539.091	2.01868	0.101964	19.798	3.09929e-87	5.14526e-84	Trib3
3796.18	-1.03318	0.0522116	-19.7884	3.74679e-87	5.44268e-84	Cx3cr1
6154.95	-0.801541	0.0406568	-19.7148	1.60925e-86	2.0779e-83	Oas3
2683.49	-1.25094	0.0659121	-18.9789	2.54793e-80	2.96094e-77	Slfn4
2242.77	-1.02723	0.054572	-18.8233	4.86297e-79	5.13751e-76	H2.T24
2275.58	0.999594	0.0550565	18.1558	1.15575e-73	1.11925e-70	Asns
1541.66	-1.26864	0.0699414	-18.1387	1.57826e-73	1.41084e-70	Trim30a
3168.87	1.01558	0.0582352	17.4393	4.14843e-68	3.4435e-65	Slc7a5
11389	-1.08473	0.0628105	-17.2699	7.92824e-67	6.14228e-64	Rnf213
7459.85	-0.81793	0.0482145	-16.9644	1.50631e-64	1.09405e-61	Lgals3bp
6089.1	-1.07403	0.0656764	-16.3534	4.11117e-60	2.81035e-57	Irf7
1611.63	1.14314	0.0703958	16.2387	2.68516e-59	1.73357e-56	Pck2
2810.91	-1.14598	0.0708455	-16.1758	7.47416e-59	4.57143e-56	Helz2
288.259	2.2437	0.14071	15.9455	3.05963e-57	1.7778e-54	Chac1
817.283	-1.36592	0.0872406	-15.6569	2.98003e-55	1.64909e-52	Rad23a
1875.38	-0.90634	0.0578993	-15.6537	3.13284e-55	1.65485e-52	Rbck1
204.919	-2.78687	0.179389	-15.5353	2.00024e-54	1.01064e-51	Zbp1
1242.83	-1.13114	0.0729765	-15.5	3.46691e-54	1.67871e-51	Dhx58
1006.32	-1.22092	0.0821012	-14.8709	5.09581e-50	2.36874e-47	Gm4070
21680.9	-0.548068	0.0373174	-14.6866	7.85046e-49	3.50885e-46	Csf1r
6123.01	-0.655435	0.044795	-14.6319	1.75865e-48	7.56935e-46	Cd72
1284.16	-1.08901	0.074568	-14.6043	2.63848e-48	1.09507e-45	Lgals9
3422.46	0.696885	0.0482203	14.4521	2.43165e-47	9.74423e-45	Taldo1
2953.9	0.792923	0.0551743	14.3712	7.84143e-47	3.03751e-44	Mthfd2
1576.61	-1.10618	0.0771544	-14.3372	1.28157e-46	4.80424e-44	Parp14
890.654	-1.19708	0.0840822	-14.237	5.40031e-46	1.96116e-43	Ifi202b
1017.13	-1.20546	0.0850114	-14.18	1.21913e-45	4.29318e-43	Phf11d
1435.27	-0.946379	0.0671934	-14.0844	4.7372e-45	1.61915e-42	Rtp4
1132.3	-0.982356	0.0700609	-14.0215	1.152e-44	3.82497e-42	Slfn5
2619.58	-0.817093	0.0586018	-13.9431	3.46416e-44	1.11825e-41	Ddx58
923.258	1.08419	0.077969	13.9054	5.87205e-44	1.8443e-41	Psph
1209.13	-0.947741	0.0687284	-13.7896	2.94187e-43	8.99671e-41	Stat2
973.921	1.23806	0.0898947	13.7723	3.73974e-43	1.11435e-40	Aldh1l2
236.266	-2.21808	0.163104	-13.5991	4.05264e-42	1.17739e-39	Apol9b
2573.28	0.695753	0.0512042	13.5878	4.73062e-42	1.34084e-39	B4galt5
6087.96	0.582761	0.0429024	13.5834	5.02278e-42	1.38975e-39	Nars
459.79	-1.65506	0.122162	-13.5481	8.1344e-42	2.19837e-39	Apol9a
195.513	-2.66569	0.197601	-13.4903	1.78422e-41	4.6152e-39	Acod1
2125.21	-0.813629	0.0603128	-13.4902	1.78714e-41	4.6152e-39	Oas2
3562.45	-0.931386	0.069629	-13.3764	8.30707e-41	2.09862e-38	Pgm1
2225.59	-0.772465	0.057761	-13.3735	8.64261e-41	2.13693e-38	Ifi203
1495.67	-0.849133	0.0635319	-13.3655	9.62402e-41	2.33002e-38	Ccng1
6870.73	0.597576	0.0447897	13.3418	1.32238e-40	3.1362e-38	Phgdh
1438.07	-1.06611	0.0800011	-13.3262	1.63052e-40	3.78966e-38	Irgm1
440.061	-1.52036	0.114186	-13.3147	1.90015e-40	4.32973e-38	Ifi204
14425.2	-0.613599	0.0462334	-13.2718	3.37468e-40	7.54176e-38	Ly6e
2825.21	0.708686	0.053501	13.2462	4.7448e-40	1.04036e-37	Slc3a2
2396.53	-0.760671	0.0580891	-13.0949	3.5211e-39	7.57753e-37	Stat1
8733.16	0.516335	0.0395597	13.052	6.18629e-39	1.29463e-36	Psat1
3207.94	-0.695963	0.0533248	-13.0514	6.23866e-39	1.29463e-36	Itgam
1036.33	0.983357	0.0761049	12.9211	3.42393e-38	6.98062e-36	Gpt2
3739.26	0.72209	0.0574102	12.5777	2.79926e-36	5.60866e-34	Eif4ebp1
3147.32	-0.653604	0.0521268	-12.5387	4.5829e-36	9.02676e-34	Slc25a4
164.357	2.3128	0.184475	12.5372	4.67213e-36	9.04914e-34	Cth
8427.12	0.556194	0.0444177	12.5219	5.66619e-36	1.07946e-33	Sars
177857	-0.423654	0.0338725	-12.5073	6.80815e-36	1.27609e-33	Gm46620
6434.73	0.531195	0.0429504	12.3676	3.91184e-35	7.21578e-33	Arf1
2223.33	0.674262	0.0547836	12.3077	8.23111e-35	1.49459e-32	Cars
4484.38	0.547789	0.0447579	12.2389	1.92517e-34	3.44191e-32	Ppp2r1a
226.88	-2.2892	0.187672	-12.1979	3.18955e-34	5.61602e-32	Ifit3
2708.66	-0.646034	0.0530408	-12.1799	3.9757e-34	6.89576e-32	Sh2b3
292.996	1.67978	0.138728	12.1085	9.52541e-34	1.62786e-31	Slc1a4
7488.91	-0.601622	0.0497437	-12.0944	1.13009e-33	1.9033e-31	Hyou1
10905.3	0.490305	0.0407075	12.0446	2.07098e-33	3.43812e-31	Fabp5
1907.33	-0.684693	0.0569101	-12.0311	2.43767e-33	3.98988e-31	Got1
828.687	-1.20193	0.100281	-11.9856	4.22879e-33	6.82538e-31	Ifit2
1118.53	0.912501	0.0762433	11.9683	5.21e-33	8.2939e-31	Tmem154
920.65	-1.2388	0.10418	-11.891	1.31889e-32	2.07119e-30	Isg15
770.985	-0.933068	0.078651	-11.8634	1.83386e-32	2.84151e-30	Smap2
361.794	-1.40839	0.120363	-11.7012	1.25641e-31	1.92115e-29	Axl
4470.05	0.528902	0.045231	11.6933	1.37863e-31	2.08066e-29	Gars
4480.95	-0.537719	0.046376	-11.5948	4.38102e-31	6.52715e-29	Adam8
5101.82	-0.546397	0.0471557	-11.5871	4.79167e-31	7.0486e-29	Tgfbr2
807.773	-0.91167	0.0788751	-11.5584	6.69418e-31	9.72413e-29	Ifih1
189.325	-1.97373	0.171617	-11.5008	1.30761e-30	1.87601e-28	Ms4a6c
1080.64	-1.01634	0.088574	-11.4745	1.77248e-30	2.51194e-28	Samd9l
4628.44	0.528183	0.0461098	11.4549	2.22225e-30	3.11123e-28	Nfe2l1
3357.78	0.550032	0.0480215	11.4539	2.24889e-30	3.11123e-28	Tbc1d16
2384.91	0.876198	0.0773944	11.3212	1.03047e-29	1.40883e-27	Ifi27
29395.3	-0.404144	0.035975	-11.234	2.77531e-29	3.75021e-27	Lpl
2455.6	-0.657113	0.0586281	-11.2082	3.71848e-29	4.96695e-27	Usp18
2955.57	0.569575	0.0509452	11.1801	5.10121e-29	6.7365e-27	Fam13c
2024.06	-0.710897	0.0636751	-11.1644	6.08747e-29	7.9486e-27	Eif2ak2
1179.76	-0.749456	0.0671605	-11.1592	6.45821e-29	8.33899e-27	Mndal
388.182	-1.29031	0.116306	-11.094	1.34108e-28	1.7126e-26	Ikbke
1488.46	0.767333	0.0692988	11.0728	1.69944e-28	2.14665e-26	Cd83
15781.7	0.453922	0.0410213	11.0655	1.84366e-28	2.30378e-26	Akr1b3
7327.19	-0.447616	0.0405131	-11.0487	2.22469e-28	2.75034e-26	Tapbp
4223.06	-0.54206	0.0492139	-11.0144	3.2583e-28	3.98575e-26	Ptprs
198.11	-2.00544	0.184215	-10.8864	1.33789e-27	1.61954e-25	Ifit1
513.897	-1.10577	0.101806	-10.8615	1.75745e-27	2.1055e-25	Xaf1
686.524	0.939508	0.0871251	10.7834	4.12163e-27	4.88749e-25	Bbc3
7730.09	0.414508	0.0387107	10.7078	9.35192e-27	1.09776e-24	Uck2
4374.86	0.533163	0.0498355	10.6985	1.03485e-26	1.2026e-24	Odc1
4745.07	0.481891	0.0452882	10.6405	1.93021e-26	2.22089e-24	Aars
3509.96	0.507568	0.0479315	10.5894	3.33547e-26	3.80014e-24	Tpm1
553.509	-1.29067	0.122139	-10.5672	4.23041e-26	4.77297e-24	Cmpk2
4262.15	-0.44959	0.0432975	-10.3837	2.94017e-25	3.28535e-23	Ehmt2
3212.33	0.525474	0.0507867	10.3467	4.33213e-25	4.79464e-23	Lars
3214.45	-0.507333	0.0491931	-10.3131	6.14937e-25	6.74169e-23	Ldlr
2117.35	-0.62177	0.0603365	-10.305	6.68614e-25	7.26165e-23	Coa5
1236.53	-0.914695	0.0892169	-10.2525	1.15338e-24	1.24106e-22	Ifi44l
2030.18	0.59171	0.057724	10.2507	1.17518e-24	1.25291e-22	Phf10
2445.8	-0.581279	0.0568556	-10.2238	1.5517e-24	1.6393e-22	Dab2
848.85	-0.894529	0.0878511	-10.1823	2.378e-24	2.48727e-22	Sp100
288.593	-1.35467	0.133051	-10.1815	2.39716e-24	2.48727e-22	Parp3
1211.38	-0.706599	0.0694409	-10.1755	2.54981e-24	2.62224e-22	Agrn
9884.54	-0.454119	0.0446963	-10.1601	2.98719e-24	3.0451e-22	Slco4a1
907.457	0.740778	0.0730761	10.1371	3.78258e-24	3.82238e-22	Sesn2
10946.1	-0.419992	0.0414709	-10.1274	4.17631e-24	4.18387e-22	Smg6
246.578	-1.38383	0.138399	-9.99882	1.54217e-23	1.53176e-21	Ldlrad3
12510.8	-0.450651	0.0450925	-9.99392	1.62044e-23	1.59586e-21	Ifitm3
1346.28	-0.676917	0.0679797	-9.95764	2.33547e-23	2.28071e-21	Pml
22346.4	-0.527173	0.05304	-9.93916	2.81194e-23	2.72313e-21	Hspa5
6551.88	0.404341	0.0407192	9.92998	3.08314e-23	2.96109e-21	Mrfap1
5463.84	0.564526	0.0569117	9.91932	3.43071e-23	3.26789e-21	Atf4
3297.01	-0.480942	0.0485708	-9.90188	4.08542e-23	3.85989e-21	Shisa5
6625.06	0.474917	0.0481483	9.86362	5.98491e-23	5.60892e-21	Atp1b3
1362.83	0.622067	0.0633177	9.82453	8.82893e-23	8.20808e-21	Cyb5r1
1401.14	-0.753626	0.0768282	-9.80924	1.0274e-22	9.47573e-21	Ifi207
4277.07	-0.422202	0.0431649	-9.78114	1.35669e-22	1.24142e-20	Parp1
2742.02	0.483042	0.0494017	9.77784	1.40167e-22	1.27008e-20	Yars
1094.44	0.740172	0.0757035	9.77725	1.40986e-22	1.27008e-20	Gas6
1409.94	-0.601578	0.0615798	-9.76908	1.52833e-22	1.36621e-20	Tnip3
5520.37	-0.436661	0.0448434	-9.73747	2.0868e-22	1.8512e-20	Cdk4
5826.86	-0.410715	0.0421993	-9.73276	2.18582e-22	1.92435e-20	Trim25
797.676	0.842357	0.0866494	9.72145	2.44279e-22	2.13441e-20	Arl14ep
[truncated: 4,111 more rows]

## Sheet: Srsf9
baseMean	log2FoldChange	lfcSE	stat	pvalue	padj	gene
[truncated: 3,045 more rows]

[truncated: 1 more sheets: Ndfip1]
