# Supplementary material for: Cross‐species comparison illuminates the importance of iron homeostasis for splenic anti‐immunosenescence
Source: Aging Cell. 2023 Sep 8;22(11):e13982. doi: 10.1111/acel.13982 (PMC10652311; doi:10.1111/acel.13982)
Supplement: Supplementary file 12 — Table S6. [file ACEL-22-e13982-s015.xlsx]

## Sheet: Dock8
X	ID	Description	GeneRatio	BgRatio	pvalue	p.adjust	qvalue	geneID	Count
mmu04110	mmu04110	Cell cycle	52/1377	125/9040	7.97245e-13	2.65483e-10	1.61967e-10	Ccna2/Anapc5/Ywhag/Stag2/Cdc25b/Gadd45b/Ccnd1/Mcm2/Mcm5/Rb1/Atm/Rbl1/Ccnb2/Smc3/Gadd45g/Anapc15/Atr/Ttk/Cdc14b/Stag1/Mcm6/Orc2/Mad2l1/Dbf4/Cdc25a/E2f5/Cdc14a/Orc4/Cdkn1b/Bub1b/Mcm4/E2f2/Mcm7/Tgfb1/Cdk2/Chek1/Cdkn2d/Trp53/Espl1/Smc1a/Tfdp1/Rad21/Anapc1/Cdc45/Prkdc/Ccnd3/Ccne2/Cdk4/Rbl2/Tgfb3/Ywhah/Myc	52
mmu04218	mmu04218	Cellular senescence	63/1377	184/9040	8.29815e-11	1.38164e-08	8.42918e-09	Nfatc1/Ccna2/Pten/Sqstm1/Gadd45b/Ccnd1/Ppp3cb/Itpr3/Trpm7/Rb1/Atm/Itpr2/Rbl1/Ccnb2/Nfatc3/Tgfbr2/Map2k3/Rras/Gadd45g/Atr/Akt3/Rbbp4/Lin54/Ppp3r1/Cdc25a/E2f5/Nbn/Map2k2/E2f2/Tgfb1/Mapk1/Rad9a/Mapk12/Calm2/Cdk2/Mras/Ppp3ca/Pik3r2/Hipk3/Chek1/Pik3ca/Rheb/Pik3cd/Nfatc2/Hus1/Trp53/Hipk2/Itpr1/Ppp1cb/Ccnd3/Ccne2/Ppid/Cdk4/Rbl2/Tgfb3/Vdac1/Eif4ebp1/Pik3cb/Nfkb1/Mapkapk2/Mapk11/Myc/Sirt1	63
mmu05132	mmu05132	Salmonella infection	78/1377	253/9040	1.67272e-10	1.85672e-08	1.13275e-08	Arf1/Arf6/Arl8a/Rab7b/Acbd3/Tuba4a/Arpc1b/Pik3cg/Kif5b/Rala/Bak1/Pik3c2a/Hsp90b1/Rac1/Actg1/Chuk/Kpna3/Tubb2b/M6pr/Map3k7/Map2k3/Rras/Cyth2/Rps3/Akt3/Abi1/Tubb6/Exoc5/Flna/Gsdmd/Rhob/Mapk8/Tubb2a/Nckap1/Tlr2/Map2k2/Cse1l/Rab7/Bcl2/Mapk1/Birc2/Rock2/Anxa2/Flnc/Mapk12/Klc2/Fbxo22/Pik3ca/Vps39/Cyfip2/Pik3cd/Gcc2/S100a10/Arl8b/Dync1i2/Casp1/Kpna1/Dctn6/Fhod1/Kpna4/Klc4/Dync2h1/Nckap1l/Tlr6/Brk1/Tirap…	78
mmu04380	mmu04380	Osteoclast differentiation	47/1377	128/9040	1.58535e-09	1.31981e-07	8.05192e-08	Itgb3/Ctsk/Nfatc1/Jund/Junb/Fcgr1/Sqstm1/Fosl2/Ppp3cb/Acp5/Rac1/Chuk/Creb1/Ifngr2/Spi1/Csf1r/Tgfbr2/Map3k7/Fcgr2b/Akt3/Mapk8/Ppp3r1/Oscar/Fosl1/Lcp2/Tgfb1/Mapk1/Syk/Mapk12/Ppp3ca/Pik3r2/Pik3ca/Gab2/Pik3cd/Nfatc2/Tyrobp/Stat2/Grb2/Socs3/Trem2/Pik3cb/Ifngr1/Nfkb1/Lck/Mapk11/Ncf2/Cyld	47
mmu04142	mmu04142	Lysosome	47/1377	135/9040	1.15583e-08	6.41483e-07	3.91359e-07	Ctsk/Atp6v0d2/Gns/Lamp2/Acp5/Tcirg1/Hyal1/Gnptab/Ppt1/Lgmn/Man2b1/Ap3d1/Napsa/Cltc/Manba/M6pr/Ap4b1/Cd164/Dnase2a/Laptm5/Lipa/Cltb/Hexa/Hyal2/Ap1s2/Gla/Atp6v0a2/Ctsz/Ncoa7/Slc11a2/Ppt2/Neu1/Atp6v0b/Ctsl/Slc17a5/Wdr7/Sumf1/Ap1s1/Lamp1/Ap3s1/Ids/Gm2a/Atp6v1h/Smpd1/Scarb2/Ctsb/Ap1b1	47
mmu05135	mmu05135	Yersinia infection	47/1377	135/9040	1.15583e-08	6.41483e-07	3.91359e-07	Src/Arf6/Nfatc1/Rps6ka3/Pip5k1b/Arpc1b/Rac1/Itga5/Actg1/Chuk/Fyb/Rps6ka2/Nfatc3/Arhgef12/Map3k7/Map2k3/Ticam1/Akt3/Arhgef7/Crk/Skap2/Mapk8/Limk1/Map2k2/Lcp2/Mapk1/Itga4/Rock2/Mapk12/Rock1/Pik3r2/Pik3ca/Pik3cd/Nfatc2/Pip5k1a/Wipf1/Plcg1/Arhgef1/Casp1/Rac2/Lat/Actr3/Git2/Pik3cb/Nfkb1/Lck/Mapk11	47
mmu05166	mmu05166	Human T-cell leukemia virus 1 infection	70/1377	250/9040	1.16483e-07	4.89818e-06	2.9883e-06	Nfatc1/Ccna2/Anapc5/Pten/Xiap/Egr2/Ccnd1/Ppp3cb/Xpo1/B2m/Canx/Prkacb/Rb1/Fdps/Atm/Chuk/Creb1/Spi1/Ccnb2/Icam1/Nfatc3/Atf2/Tgfbr2/Tcf3/Anapc15/Atr/Akt3/Ran/Ranbp1/Mapk8/Ppp3r1/Mad2l1/Fosl1/Srf/Map2k2/Adcy7/Adcy3/Bub1b/E2f2/Zfp36/Tgfb1/Mapk1/Cdk2/Ppp3ca/Pik3r2/Chek1/Pik3ca/Pik3cd/Nfatc2/Tln2/Trp53/Espl1/Slc2a1/Calr/Anapc1/Itgal/Stat5a/Ccnd3/Ccne2/Kat5/Jak3/Cdk4/Kat2b/Adcy9/Tgfb3/Vdac1/Pik3cb/Nfkb1/…	70
mmu04810	mmu04810	Regulation of actin cytoskeleton	66/1377	231/9040	1.17674e-07	4.89818e-06	2.9883e-06	Src/Itgb3/Pdgfb/Itgax/Itgav/Pdgfa/Rgcc/Itgam/Tiam1/Actn1/Pip5k1b/Cxcr4/Arpc1b/Pip4k2a/Diaph2/Arhgef6/Rac1/Ssh2/Itga5/Actg1/Spata13/Myh14/Tmsb4x/Rdx/Abi2/Arhgef12/Rras/Akt3/Arhgef7/Crk/Iqgap1/Ssh1/Limk1/Myh9/Nckap1/Map2k2/Gna13/Actn4/Mapk1/Itga4/Rock2/Pdgfra/Rock1/Diaph3/Mras/Ppp1r12b/Pik3r2/Pik3ca/Cyfip2/Pik3cd/Pip5k1a/Mylk2/Arhgef1/Rac2/Iqgap3/Nckap1l/Brk1/Ppp1cb/Itgal/Sos2/Actr3/Cfl1/Pik3cb/Git…	66
mmu05418	mmu05418	Fluid shear stress and atherosclerosis	47/1377	147/9040	2.25628e-07	8.34824e-06	5.09313e-06	Src/Itgb3/Pdgfb/Itgav/Sqstm1/Pdgfa/Mef2c/Prkaa1/Sdc1/Dusp1/Nfe2l2/Sumo1/Hsp90b1/Rac1/Actg1/Chuk/Gstm1/Icam1/Bmpr1a/Mmp9/Hmox1/Map3k7/Klf2/Akt3/Mapk8/Ctsl/Acvr2a/Bcl2/Mapk12/Calm2/Map3k5/Keap1/Sdc4/Pik3r2/Mef2a/Pik3ca/Pik3cd/Trp53/Ass1/Rac2/Gsto1/Mgst2/Pik3cb/Txn2/Nfkb1/Mapk11/Ncf2	47
mmu04625	mmu04625	C-type lectin receptor signaling pathway	38/1377	112/9040	6.12494e-07	2.03961e-05	1.24433e-05	Src/Nfatc1/Egr2/Ppp3cb/Itpr3/Itpr2/Chuk/Clec4d/Card9/Nfatc3/Arhgef12/Rras/Akt3/Mapk8/Ppp3r1/Lsp1/Prkcd/Mapk1/Syk/Mapk12/Calm2/Cblb/Mras/Bcl3/Ppp3ca/Pik3r2/Pik3ca/Pik3cd/Nfatc2/Stat2/Plk3/Casp1/Itpr1/Pik3cb/Nfkb1/Mapkapk2/Mapk11/Cyld	38
mmu05235	mmu05235	PD-L1 expression and PD-1 checkpoint pathway in cancer	32/1377	88/9040	8.24941e-07	2.33411e-05	1.424e-05	Nfatc1/Pten/Ppp3cb/Ptpn6/Chuk/Ifngr2/Nfatc3/Map2k3/Ticam1/Akt3/Nfkbie/Ppp3r1/Tlr2/Map2k2/Pdcd1/Mapk1/Mapk12/Ppp3ca/Pik3r2/Pik3ca/Pik3cd/Nfatc2/Csnk2a1/Plcg1/Jak2/Lat/Tirap/Pik3cb/Ifngr1/Nfkb1/Lck/Mapk11	32
mmu05212	mmu05212	Pancreatic cancer	29/1377	76/9040	8.47334e-07	2.33411e-05	1.424e-05	Gadd45b/Ccnd1/Rala/Bak1/Rb1/Arhgef6/Rac1/Chuk/Tgfbr2/Gadd45g/Akt3/Mapk8/Brca2/Ralgds/E2f2/Tgfb1/Mapk1/Pik3r2/Pik3ca/Ralb/Pik3cd/Trp53/Rac2/Rad51/Polk/Cdk4/Tgfb3/Pik3cb/Nfkb1	29
mmu05171	mmu05171	Coronavirus disease - COVID-19	67/1377	248/9040	9.11215e-07	2.33411e-05	1.424e-05	Cybb/Rplp2/Rps4x/Rpl8/Uba52/Rps12/Chuk/Rplp0/Rpl12/Adar/Rpl22l1/Rps3a1/Rps15a/Rpl3/Rps8/Map3k7/Rpsa/Rps3/Oas1g/Fau/Rps5/Rps18/Rpl34/Mapk8/Hbegf/Oas2/Rps15/Tlr2/Rpl36a/Il6ra/Rpl10a/Rpl5/Rpl7/C1ra/Rpl13/Mapk1/Rps19/Syk/Rps6/Mapk12/Rps13/Rpl17/Pik3r2/Pik3ca/Rpl10/Pik3cd/Tlr7/Stat2/Plcg1/Rps7/Rps14/Casp1/Rps16/Rpl29/Rpl28/Rpl41/Rplp1/Rpl26/Rps9/Rpl23a/Selp/Rpl18a/Adam17/Rps27a/Pik3cb/Nfkb1/Mapk11	67
mmu04666	mmu04666	Fc gamma R-mediated phagocytosis	33/1377	93/9040	1.06138e-06	2.52458e-05	1.5402e-05	Arf6/Fcgr1/Pip5k1b/Arpc1b/Plpp3/Hck/Rac1/Sphk1/Fcgr2b/Akt3/Crk/Limk1/Marcksl1/Prkcd/Pla2g4b/Mapk1/Syk/Pik3r2/Pik3ca/Gab2/Pik3cd/Pip5k1a/Plcg1/Rac2/Plpp1/Lat/Bin1/Inpp5d/Ptprc/Actr3/Cfl1/Pik3cb/Scin	33
mmu05231	mmu05231	Choline metabolism in cancer	34/1377	98/9040	1.32821e-06	2.94863e-05	1.79891e-05	Pdgfb/Pdgfa/Pip5k1b/Plpp3/Slc44a1/Lypla1/Rac1/Pdpk1/Akt3/Dgkd/Mapk8/Ralgds/Map2k2/Slc44a2/Pla2g4b/Mapk1/Pdgfra/Sp1/Pik3r2/Pik3ca/Rheb/Pik3cd/Pip5k1a/Plcg1/Grb2/Rac2/Dgkh/Plpp1/Gpcpd1/Chpt1/Dgkq/Sos2/Eif4ebp1/Pik3cb	34
mmu04140	mmu04140	Autophagy - animal	44/1377	142/9040	1.43378e-06	2.98406e-05	1.82053e-05	Pten/Sqstm1/Lamp2/Nrbf2/Prkaa1/Rab7b/Ppp2ca/Gabarapl1/Prkacb/Pdpk1/Map3k7/Rras/C9orf72/Akt3/Mapk8/Atg16l1/Wdr41/Map2k2/Map1lc3a/Ctsl/Prkcd/Rab7/Deptor/Bcl2/Mapk1/Ddit4/Rragd/Mras/Pik3r2/Pik3ca/Rheb/Pik3cd/Akt1s1/Lamp1/Atg12/Itpr1/Rragb/Wipi1/Rb1cc1/Smcr8/Camkk2/Atg16l2/Pik3cb/Ctsb	44
mmu05220	mmu05220	Chronic myeloid leukemia	28/1377	76/9040	2.95154e-06	5.78155e-05	3.52723e-05	Gadd45b/Ccnd1/Bak1/Rb1/Chuk/Tgfbr2/Gadd45g/Akt3/Crk/Map2k2/Cdkn1b/E2f2/Tgfb1/Mapk1/Pik3r2/Pik3ca/Gab2/Pik3cd/Trp53/Grb2/Stat5a/Sos2/Polk/Cdk4/Tgfb3/Pik3cb/Nfkb1/Myc	28
mmu01522	mmu01522	Endocrine resistance	32/1377	93/9040	3.31416e-06	6.1312e-05	3.74055e-05	Src/Ccnd1/Ncoa3/Prkacb/Rb1/Mmp9/Akt3/Mapk8/Hbegf/Map2k2/Adcy7/Adcy3/Cdkn1b/E2f2/Bcl2/Mapk1/Mapk12/Sp1/Igf1/Carm1/Pik3r2/Pik3ca/Jag1/Pik3cd/Trp53/Grb2/Sos2/Ncor1/Cdk4/Adcy9/Pik3cb/Mapk11	32
mmu05205	mmu05205	Proteoglycans in cancer	56/1377	205/9040	4.94216e-06	8.66178e-05	5.28441e-05	Src/Itgb3/Plau/Cd44/Itgav/Ccnd1/Tiam1/Camk2d/Sdc1/Itpr3/Prkacb/Itpr2/Rac1/Itga5/Ptpn6/Actg1/Pdpk1/Rdx/Mmp9/Arhgef12/Rras/Akt3/Iqgap1/Hcls1/Flna/Fzd5/Hbegf/Tlr2/Map2k2/Ctsl/Smo/Tgfb1/Mapk1/Rock2/Rps6/Flnc/Mapk12/Rock1/Plaur/Mras/Ppp1r12b/Igf1/Sdc4/Pik3r2/Pik3ca/Pik3cd/Trp53/Plcg1/Arhgef1/Grb2/Itpr1/Ppp1cb/Sos2/Pik3cb/Mapk11/Myc	56
mmu04664	mmu04664	Fc epsilon RI signaling pathway	25/1377	66/9040	5.59418e-06	9.31431e-05	5.68251e-05	Alox5/Alox5ap/Rac1/Pdpk1/Map2k3/Akt3/Mapk8/Map2k2/Lcp2/Pla2g4b/Mapk1/Syk/Mapk12/Pik3r2/Pik3ca/Gab2/Pik3cd/Plcg1/Grb2/Rac2/Lat/Sos2/Inpp5d/Pik3cb/Mapk11	25
mmu04068	mmu04068	FoxO signaling pathway	40/1377	131/9040	6.37969e-06	0.000101164	6.17183e-05	Plk2/Pten/Gadd45b/Ccnd1/Prkaa1/Gabarapl1/Atm/Chuk/Cat/Pdpk1/Ccnb2/Pck2/Tgfbr2/Gadd45g/Klf2/Akt3/Mapk8/Map2k2/Cdkn1b/Stk4/Tgfb1/Mapk1/Mapk12/Cdk2/Igf1/Sgk3/Pik3r2/Pik3ca/Prkag1/Pik3cd/Cdkn2d/Plk3/Grb2/Atg12/Sos2/Rbl2/Tgfb3/Pik3cb/Mapk11/Sirt1	40
mmu03010	mmu03010	Ribosome	49/1377	176/9040	1.09149e-05	0.000165213	0.000100793	Rplp2/Rps4x/Rpl8/Uba52/Rps12/Rplp0/Rpl12/Rpl22l1/Rps3a1/Rps15a/Rpl3/Rps8/Rpsa/Rps3/Fau/Rps5/Mrps9/Rps18/Rpl34/Rps15/Rpl36a/Rpl10a/Rpl5/Rpl7/Mrps7/Mrpl34/Rpl13/Mrpl22/Rps19/Rps6/Rps13/Rpl17/Rpl10/Mrps5/Rps7/Rps14/Rps16/Rpl29/Mrpl3/Rpl28/Rpl41/Rplp1/Rpl26/Rps9/Rpl23a/Rpl18a/Rps27a/Mrpl21/Mrps14	49
mmu04722	mmu04722	Neurotrophin signaling pathway	37/1377	121/9040	1.35504e-05	0.000196186	0.00011969	Rap1a/Rps6ka3/Camk2d/Rac1/Pdpk1/Rps6ka2/Irak2/Akt3/Nfkbie/Crk/Mapk8/Prdm4/Map2k2/Prkcd/Bcl2/Mapk1/Kidins220/Mapk12/Calm2/Map3k5/Pik3r2/Pik3ca/Pik3cd/Sh2b2/Trp53/Plcg1/Sh2b1/Grb2/Matk/Bex3/Sos2/Irak3/Arhgdia/Pik3cb/Nfkb1/Mapkapk2/Mapk11	37
mmu04010	mmu04010	MAPK signaling pathway	72/1377	294/9040	1.67427e-05	0.000227604	0.000138857	Nfatc1/Pdgfb/Jund/Map4k3/Pdgfa/Cdc25b/Gadd45b/Dusp4/Mef2c/Rps6ka4/Ppp3cb/Rap1a/Rps6ka3/Vegfc/Dusp1/Rasgrp3/Prkacb/Rac1/Angpt2/Chuk/Taok1/Dusp16/Csf1r/Rps6ka2/Nfatc3/Atf2/Tgfbr2/Map3k7/Map2k3/Rras/Gadd45g/Arrb1/Akt3/Crk/Flna/Dusp5/Mapkapk5/Mapk8/Ppp3r1/Map3k2/Srf/Map2k2/Stk4/Vegfb/Pla2g4b/Tgfb1/Mapk1/Map3k12/Pdgfra/Flnc/Mapk12/Map3k5/Mras/Igf1/Dusp3/Daxx/Ppp3ca/Map3k11/Trp53/Grb2/Dusp7/Rac2/Cacng8…	72
mmu04210	mmu04210	Apoptosis	40/1377	136/9040	1.72391e-05	0.000227604	0.000138857	Ctsk/Xiap/Gadd45b/Tuba4a/Itpr3/Csf2rb/Bak1/Atm/Itpr2/Actg1/Chuk/Pmaip1/Pdpk1/Csf2rb2/Casp2/Gadd45g/Akt3/Mapk8/Dffa/Ctsz/Map2k2/Ctsl/Bcl2a1d/Bcl2/Mapk1/Birc2/Bcl2a1b/Traf1/Map3k5/Daxx/Pik3r2/Pik3ca/Pik3cd/Trp53/Itpr1/Apaf1/Tnfrsf10b/Pik3cb/Ctsb/Nfkb1	40
mmu05214	mmu05214	Glioma	26/1377	74/9040	1.77709e-05	0.000227604	0.000138857	Pdgfb/Pten/Pdgfa/Gadd45b/Ccnd1/Camk2d/Bak1/Rb1/Gadd45g/Akt3/Map2k2/E2f2/Mapk1/Pdgfra/Calm2/Igf1/Pik3r2/Pik3ca/Pik3cd/Trp53/Plcg1/Grb2/Sos2/Polk/Cdk4/Pik3cb	26
mmu04120	mmu04120	Ubiquitin mediated proteolysis	42/1377	147/9040	2.32778e-05	0.000287093	0.000175151	Anapc5/Ube3b/Xiap/Ube2s/Cul3/Uba52/Uba6/Ube2z/Smurf1/Uba7/Anapc15/Ube3a/Trim37/Ube2k/Ube2w/Fbxo4/Rnf7/Ppil2/Wwp1/Ube2q2/Ubc/Cdc34/Herc4/Birc2/Herc2/Cblb/Keap1/Prpf19/Cop1/Cul4b/Ube2e2/Socs3/Ube2j2/Nedd4l/Ube2q1/Anapc1/Ube2f/Cul5/Ube2r2/Rps27a/Uba1/Ube2l6	42
mmu04150	mmu04150	mTOR signaling pathway	44/1377	157/9040	2.53715e-05	0.00030174	0.000184087	Pten/Prkaa1/Rps6ka3/Atp6v1g1/Atp6v1b2/Chuk/Lamtor5/Pdpk1/Lamtor1/Lpin3/Rps6ka2/Atp6v1d/Fnip2/Akt3/Fzd5/Slc3a2/Map2k2/Lamtor2/Deptor/Atp6v1a/Fnip1/Mapk1/Ddit4/Rps6/Rragd/Igf1/Pik3r2/Pik3ca/Rheb/Pik3cd/Akt1s1/Grb2/Rictor/Rragb/Eif4e2/Atp6v1h/Sos2/Nprl3/Mapkap1/Eif4e/Cab39l/Eif4ebp1/Pik3cb/Nprl2	44
mmu05223	mmu05223	Non-small cell lung cancer	25/1377	72/9040	3.22956e-05	0.000370843	0.000226245	Gadd45b/Ccnd1/Kif5b/Bak1/Rb1/Pdpk1/Gadd45g/Akt3/Rassf1/Map2k2/Stk4/E2f2/Mapk1/Pik3r2/Pik3ca/Pik3cd/Trp53/Plcg1/Grb2/Stat5a/Sos2/Polk/Jak3/Cdk4/Pik3cb	25
mmu04114	mmu04114	Oocyte meiosis	36/1377	121/9040	3.41482e-05	0.000379045	0.000231249	Ppp2r1a/Anapc5/Ywhag/Ppp3cb/Rps6ka3/Camk2d/Ppp2ca/Itpr3/Prkacb/Itpr2/Ccnb2/Smc3/Rps6ka2/Anapc15/Ppp3r1/Mad2l1/Ppp2r5d/Adcy7/Adcy3/Mapk1/Mapk12/Calm2/Cdk2/Igf1/Ppp3ca/Espl1/Smc1a/Slk/Itpr1/Ppp1cb/Anapc1/Ccne2/Adcy9/Fbxo5/Ywhah/Mapk11	36
mmu04660	mmu04660	T cell receptor signaling pathway	32/1377	103/9040	3.59019e-05	0.000385655	0.000235282	Nfatc1/Ppp3cb/Ptpn6/Chuk/Pdpk1/Nfatc3/Map3k7/Akt3/Nfkbie/Mapk8/Ppp3r1/Map2k2/Lcp2/Pdcd1/Mapk1/Mapk12/Cblb/Ppp3ca/Pik3r2/Pik3ca/Pik3cd/Nfatc2/Plcg1/Grb2/Lat/Sos2/Ptprc/Cdk4/Pik3cb/Nfkb1/Lck/Mapk11	32
mmu05167	mmu05167	Kaposi sarcoma-associated herpesvirus infection	57/1377	224/9040	3.98922e-05	0.000415128	0.000253263	Src/Nfatc1/Pdgfb/Rcan1/Ccnd1/Ppp3cb/Ccr1/Uba52/Itpr3/Hck/Pik3cg/Bak1/Rb1/Itpr2/Rac1/Angpt2/Chuk/Creb1/Icam1/Nfatc3/Ticam1/Akt3/Mapk8/Ppp3r1/Map2k2/Map1lc3a/Ubc/E2f2/Zfp36/Mapk1/Cd200r4/Syk/Mapk12/Calm2/Pik3r5/Ppp3ca/Pik3r2/Pik3ca/Pik3cd/Nfatc2/Cd200r3/Stat2/Trp53/Plcg1/Cd200r1/Jak2/Gng2/Itpr1/Cd200r2/Cdk4/Rps27a/Pik3cb/Ifngr1/Nfkb1/Mapkapk2/Mapk11/Myc	57
mmu05163	mmu05163	Human cytomegalovirus infection	63/1377	256/9040	4.78091e-05	0.000482438	0.000294327	Src/Itgb3/Ccl3/Nfatc1/Itgav/Ccl4/Ccnd1/Ppp3cb/Cxcr4/B2m/Ccr1/Itpr3/Prkacb/Bak1/Rb1/Itpr2/Rac1/Chuk/Creb1/Ccl5/Pdia3/Nfatc3/Atf2/Arhgef12/Akt3/Crk/Ppp3r1/Il6ra/Map2k2/Adcy7/Adcy3/Gna13/E2f2/Mapk1/Rock2/Pdgfra/Mapk12/Calm2/Rock1/Sp1/Ppp3ca/Pik3r2/Pik3ca/Rheb/Pik3cd/Nfatc2/Trp53/Arhgef1/Traf5/Grb2/Rac2/Gng2/Itpr1/Akap13/Calr/Sos2/Cdk4/Adcy9/Eif4ebp1/Pik3cb/Nfkb1/Mapk11/Myc	63
mmu05221	mmu05221	Acute myeloid leukemia	24/1377	70/9040	5.84035e-05	0.000562968	0.000343457	Ccna2/Fcgr1/Ccnd1/Itgam/Chuk/Spi1/Csf1r/Akt3/Cebpa/Map2k2/Pim1/Bcl2a1d/Mapk1/Bcl2a1b/Pik3r2/Pik3ca/Pik3cd/Grb2/Stat5a/Sos2/Eif4ebp1/Pik3cb/Nfkb1/Myc	24
mmu04662	mmu04662	B cell receptor signaling pathway	27/1377	83/9040	5.91708e-05	0.000562968	0.000343457	Nfatc1/Ppp3cb/Pik3ap1/Rasgrp3/Rac1/Ptpn6/Chuk/Nfatc3/Fcgr2b/Akt3/Nfkbie/Ppp3r1/Cd72/Map2k2/Mapk1/Syk/Ppp3ca/Pik3r2/Pik3ca/Pik3cd/Nfatc2/Grb2/Rac2/Sos2/Inpp5d/Pik3cb/Nfkb1	27
mmu04668	mmu04668	TNF signaling pathway	34/1377	115/9040	6.43522e-05	0.000595257	0.000363157	Junb/Xiap/Rps6ka4/Vegfc/Chuk/Tnfaip3/Creb1/Ccl5/Icam1/Mmp9/Atf2/Map3k7/Map2k3/Akt3/Cebpb/Mapk8/Mapk1/Birc2/Traf1/Mapk12/Map3k5/Bcl3/Pik3r2/Pik3ca/Jag1/Pik3cd/Lif/Traf5/Socs3/Tab3/Pik3cb/Nfkb1/Mapk11/Cyld	34
mmu05210	mmu05210	Colorectal cancer	28/1377	88/9040	6.78036e-05	0.000596909	0.000364164	Gadd45b/Ccnd1/Rala/Bak1/Rac1/Pmaip1/Tgfbr2/Gadd45g/Akt3/Mapk8/Ralgds/Map2k2/Bcl2/Tgfb1/Mapk1/Pik3r2/Pik3ca/Ralb/Appl1/Pik3cd/Trp53/Grb2/Rac2/Sos2/Polk/Tgfb3/Pik3cb/Myc	28
mmu05161	mmu05161	Hepatitis B	44/1377	163/9040	6.81157e-05	0.000596909	0.000364164	Src/Nfatc1/Ccna2/Egr2/Rb1/Chuk/Creb1/Mmp9/Nfatc3/Ddx3x/Atf2/Tgfbr2/Map3k7/Map2k3/Ticam1/Akt3/Mapk8/Tlr2/Map2k2/E2f2/Bcl2/Tgfb1/Mapk1/Mapk12/Cdk2/Pik3r2/Pik3ca/Pik3cd/Nfatc2/Stat2/Trp53/Grb2/Jak2/Stat5a/Sos2/Apaf1/Tirap/Ccne2/Jak3/Tgfb3/Pik3cb/Nfkb1/Mapk11/Myc	44
mmu05222	mmu05222	Small cell lung cancer	29/1377	93/9040	7.63043e-05	0.000651521	0.000397483	Itgav/Pten/Xiap/Gadd45b/Ccnd1/Bak1/Rb1/Chuk/Col4a5/Gadd45g/Akt3/Cdkn1b/E2f2/Bcl2/Birc2/Traf1/Cdk2/Pik3r2/Pik3ca/Pik3cd/Trp53/Traf5/Apaf1/Ccne2/Polk/Cdk4/Pik3cb/Nfkb1/Myc	29
mmu05152	mmu05152	Tuberculosis	47/1377	180/9040	9.51287e-05	0.000791947	0.000483154	Src/Atp6v0d2/Itgax/Coro1a/Fcgr1/Lamp2/Itgam/Ppp3cb/Tcirg1/Camk2d/Creb1/Sphk1/Ifngr2/Card9/Irak2/Arhgef12/Fcgr2b/Akt3/Cebpb/Mapk8/Ppp3r1/Lsp1/Eea1/Atp6v0a2/Tlr2/Atp6v0b/Rab7/Bcl2/Tgfb1/Mapk1/Syk/Mapk12/Calm2/Cebpg/Ppp3ca/Rfx5/Plk3/Lamp1/Jak2/Tlr6/Atp6v1h/Apaf1/Tirap/Tgfb3/Ifngr1/Nfkb1/Mapk11	47
mmu04152	mmu04152	AMPK signaling pathway	36/1377	127/9040	0.000104345	0.000836415	0.000510283	Ppp2r1a/Rab2a/Ccna2/Adra1a/Ccnd1/Prkaa1/Ppp2r2a/Ppp2ca/Rab14/Eef2/Creb1/Pdpk1/Pck2/Map3k7/Akt3/Scd2/Ppp2r5d/Srebf1/Fasn/Hmgcr/Igf1/Pik3r2/Pik3ca/Rheb/Prkag1/Pik3cd/Akt1s1/Tbc1d1/Camkk2/Scd1/Adipor1/Acaca/Cab39l/Eif4ebp1/Pik3cb/Sirt1	36
mmu04211	mmu04211	Longevity regulating pathway	28/1377	90/9040	0.000105494	0.000836415	0.000510283	Prkaa1/Prkacb/Creb1/Cat/Atf2/Akt3/Adcy7/Adcy3/Igf1/Pik3r2/Pik3ca/Rheb/Appl1/Prkag1/Pik3cd/Trp53/Akt1s1/Rb1cc1/Eif4e2/Camkk2/Adipor1/Eif4e/Adcy9/Ehmt2/Eif4ebp1/Pik3cb/Nfkb1/Sirt1	28
mmu04216	mmu04216	Ferroptosis	16/1377	40/9040	0.000127518	0.00098752	0.00060247	Gclm/Cybb/Prnp/Acsl4/Ftl1/Slc40a1/Hmox1/Slc3a2/Tfrc/Map1lc3a/Slc11a2/Sat1/Gclc/Trp53/Ncoa4/Gpx4	16
mmu04510	mmu04510	Focal adhesion	51/1377	203/9040	0.000141619	0.0010718	0.000653887	Src/Itgb3/Pdgfb/Itgav/Pten/Xiap/Pdgfa/Ccnd1/Parvb/Rap1a/Actn1/Pip5k1b/Vegfc/Rac1/Itga5/Actg1/Col4a5/Pdpk1/Arhgap5/Akt3/Crk/Flna/Mapk8/Tnc/Actn4/Vegfb/Bcl2/Mapk1/Birc2/Itga4/Rock2/Pdgfra/Flnc/Rock1/Ppp1r12b/Igf1/Pik3r2/Pik3ca/Emp2/Pik3cd/Pip5k1a/Tln2/Mylk2/Grb2/Rac2/Ppp1cb/Emp1/Sos2/Ccnd3/Parvg/Pik3cb	51
mmu04933	mmu04933	AGE-RAGE signaling pathway in diabetic complications	30/1377	101/9040	0.00015512	0.00114789	0.000700309	Cybb/Nfatc1/Ccnd1/Vegfc/Rac1/Col4a5/Icam1/Tgfbr2/Akt3/F3/Mapk8/Prkcd/Pim1/Cdkn1b/Vegfb/Bcl2/Tgfb1/Mapk1/Mapk12/Pik3r2/Pik3ca/Pik3cd/Plcg1/Jak2/Stat5a/Cdk4/Tgfb3/Pik3cb/Nfkb1/Mapk11	30
mmu04072	mmu04072	Phospholipase D signaling pathway	40/1377	149/9040	0.000163126	0.00118089	0.000720444	Arf1/Arf6/Pdgfb/Pdgfa/Pip5k1b/Plpp3/Pik3cg/Rala/Agpat4/Sphk1/Rras/Cyth2/Akt3/Dgkd/Ralgds/Map2k2/Adcy7/Adcy3/Gna13/Pla2g4b/Mapk1/Pdgfra/Syk/Mras/Pik3r5/Pik3r2/Pik3ca/Rheb/Ralb/Gab2/Pik3cd/Pip5k1a/Plcg1/Grb2/Dgkh/Plpp1/Dgkq/Sos2/Adcy9/Pik3cb	40
mmu04370	mmu04370	VEGF signaling pathway	20/1377	58/9040	0.000217098	0.00153816	0.000938407	Src/Ppp3cb/Rac1/Sphk1/Akt3/Ppp3r1/Map2k2/Pla2g4b/Mapk1/Mapk12/Ppp3ca/Pik3r2/Pik3ca/Pik3cd/Nfatc2/Plcg1/Rac2/Pik3cb/Mapkapk2/Mapk11	20
mmu05012	mmu05012	Parkinson disease	62/1377	264/9040	0.000227246	0.00157652	0.00096181	Ndufc1/Psma3/Camk2d/Tuba4a/Psmd8/Uba52/Itpr3/Dusp1/Nfe2l2/Kif5b/Prkacb/Itpr2/Psmd7/Psmb2/Tubb2b/Cox5a/Uba7/Slc39a1/Tubb6/Ndufab1/Cox7c/Sdhc/Mapk8/Tubb2a/Psmd11/Slc11a2/Psmb6/Ubc/Calm2/Map3k5/Keap1/Daxx/Klc2/Ndufb4/Pink1/Slc39a2/Slc39a13/Ndufv3/Atp5a1/Trp53/Plcg1/Sod1/Ndufs1/Ube2j2/Itpr1/Ndufs7/Klc4/Slc39a10/Ndufa12/Psmb5/Slc39a7/Apaf1/Ndufs2/Mfn2/Rps27a/Vdac1/Uba1/Txn2/Ube2l6/Uqcrb/Atp5g3/Sdha	62
mmu05215	mmu05215	Prostate cancer	29/1377	99/9040	0.000258494	0.00175671	0.00107174	Plau/Pdgfb/Pten/Pdgfa/Ccnd1/Rb1/Hsp90b1/Chuk/Creb1/Pdpk1/Mmp9/Akt3/Map2k2/Cdkn1b/E2f2/Bcl2/Mapk1/Pdgfra/Cdk2/Igf1/Pik3r2/Pik3ca/Pik3cd/Trp53/Grb2/Sos2/Ccne2/Pik3cb/Nfkb1	29
mmu04115	mmu04115	p53 signaling pathway	23/1377	72/9040	0.000276578	0.00184201	0.00112378	Pten/Gadd45b/Ccnd1/Mdm4/Atm/Pmaip1/Ccnb2/Ei24/Gadd45g/Atr/Cd82/Bcl2/Cdk2/Igf1/Chek1/Cop1/Trp53/Shisa5/Apaf1/Ccnd3/Ccne2/Cdk4/Tnfrsf10b	23
mmu04910	mmu04910	Insulin signaling pathway	37/1377	139/9040	0.000339181	0.00221465	0.00135112	Prkaa1/Hk3/Prkacb/Phkb/Pdpk1/Ptpn1/Pck2/Akt3/Crk/Socs4/Mapk8/Srebf1/Map2k2/Trip10/Fasn/Mapk1/Rhoq/Rps6/Calm2/Cblb/Pik3r2/Pik3ca/Rheb/Prkag1/Pik3cd/Sh2b2/Grb2/Socs3/Eif4e2/Ppp1cb/Socs2/Sos2/Eif4e/Acaca/Eif4ebp1/Pik3cb/Mknk2	37
mmu01521	mmu01521	EGFR tyrosine kinase inhibitor resistance	24/1377	79/9040	0.000475957	0.00304795	0.00185951	Src/Pdgfb/Pten/Pdgfa/Axl/Akt3/Il6ra/Map2k2/Bcl2/Mapk1/Pdgfra/Rps6/Igf1/Pik3r2/Pik3ca/Pik3cd/Plcg1/Grb2/Jak2/Eif4e2/Sos2/Eif4e/Eif4ebp1/Pik3cb	24
mmu00564	mmu00564	Glycerophospholipid metabolism	28/1377	98/9040	0.00051331	0.00322513	0.0019676	Pld4/Lypla2/Plpp3/Lypla1/Agpat4/Selenoi/Etnk1/Lpin3/Mboat7/Phospho1/Ptdss1/Dgkd/Cept1/Gpd1l/Lpcat1/Pla2g4b/Pla2g5/Lpgat1/Dgkh/Plpp1/Gpcpd1/Pisd/Chpt1/Lpcat4/Dgkq/Gpam/Pla2g12a/Mboat1	28
mmu01524	mmu01524	Platinum drug resistance	24/1377	80/9040	0.000583546	0.00356749	0.00217647	Xiap/Top2a/Bak1/Top2b/Atm/Atp7a/Gstm1/Pmaip1/Pdpk1/Slc31a1/Akt3/Xpa/Bcl2/Mapk1/Birc2/Map3k5/Pik3r2/Pik3ca/Pik3cd/Trp53/Gsto1/Apaf1/Mgst2/Pik3cb	24
mmu01212	mmu01212	Fatty acid metabolism	20/1377	62/9040	0.000589225	0.00356749	0.00217647	Ppt1/Hacd1/Acaa1a/Acsl4/Fads2/Scd2/Scp2/Hacd4/Acadsb/Echs1/Hacd3/Ppt2/Fads1/Fasn/Cbr4/Acat1/Hadhb/Mecr/Scd1/Acaca	20
mmu05213	mmu05213	Endometrial cancer	19/1377	58/9040	0.000646993	0.00384729	0.00234717	Pten/Gadd45b/Ccnd1/Bak1/Pdpk1/Gadd45g/Akt3/Map2k2/Mapk1/Pik3r2/Pik3ca/Pik3cd/Trp53/Grb2/Ctnna1/Sos2/Polk/Pik3cb/Myc	19
mmu05417	mmu05417	Lipid and atherosclerosis	51/1377	216/9040	0.0006955	0.00406319	0.00247888	Src/Ccl3/Cybb/Nfatc1/Ppp3cb/Rap1a/Abca1/Camk2d/Nfe2l2/Hsp90b1/Rac1/Chuk/Pdpk1/Ccl5/Icam1/Mmp9/Nfatc3/Map3k7/Map2k3/Ticam1/Akt3/Mapk8/Ppp3r1/Mib1/Tlr2/Bcl2/Mapk1/Rock2/Mapk12/Calm2/Map3k5/Ppp3ca/Pik3r2/Pik3ca/Pik3cd/Nfatc2/Trp53/Plcg1/Arhgef1/Casp1/Jak2/Itpr1/Tlr6/Selp/Apaf1/Tirap/Tnfrsf10b/Pik3cb/Nfkb1/Mapk11/Ncf2	51
mmu04064	mmu04064	NF-kappa B signaling pathway	29/1377	105/9040	0.000755813	0.00433941	0.0026474	Plau/Ccl4/Xiap/Gadd45b/Ltb/Atm/Chuk/Tnfaip3/Card14/Icam1/Map3k7/Gadd45g/Ticam1/Bcl2a1d/Bcl2/Birc2/Bcl2a1b/Traf1/Syk/Csnk2a1/Plcg1/Traf5/Lat/Tirap/Tab3/Eda2r/Nfkb1/Lck/Cyld	29
mmu04611	mmu04611	Platelet activation	33/1377	125/9040	0.000811892	0.00458237	0.00279563	Src/Itgb3/Rap1a/Itpr3/Pik3cg/Prkacb/Itpr2/Actg1/Ptgs1/Arhgef12/Akt3/Adcy7/Adcy3/Gna13/Lcp2/Pla2g4b/Mapk1/Rock2/Syk/Mapk12/Rock1/Pik3r5/Pik3r2/Pik3ca/Pik3cd/Tln2/Mylk2/Arhgef1/Itpr1/Ppp1cb/Adcy9/Pik3cb/Mapk11	33
mmu05203	mmu05203	Viral carcinogenesis	53/1377	229/9040	0.000906447	0.00503078	0.0030692	Src/Atp6v0d2/Ccna2/Ywhag/Egr2/Ccnd1/Actn1/Rbpj/Prkacb/Bak1/Rb1/Rac1/Rbl1/Pmaip1/Creb1/Ddx3x/Atf2/Ube3a/Ranbp1/Gtf2h1/Srf/Scrib/Cdkn1b/Hdac10/Hdac5/Actn4/Mapk1/Traf1/Syk/Cdk2/Gtf2h4/Pik3r2/Chek1/Pik3ca/Pik3cd/Trp53/Traf5/Grb2/Gtf2b/Rel/Mrps18b/Stat5a/Ccnd3/Ccne2/Jak3/Cdk4/Rbl2/Kat2b/Pik3cb/Ywhah/Nfkb1/Scin/Mapkapk2	53
mmu04145	mmu04145	Phagosome	44/1377	182/9040	0.000943529	0.00515074	0.00314238	Itgb3/Atp6v0d2/Cybb/Itgav/Coro1a/Fcgr1/Lamp2/Itgam/Vamp3/Rab7b/Tcirg1/Tuba4a/Atp6v0e/Canx/Atp6v1g1/Atp6v1b2/Rac1/Itga5/Actg1/Tubb2b/Stx7/Atp6v1d/M6pr/Fcgr2b/Tubb6/Sec61a1/Tubb2a/Eea1/Atp6v0a2/Tlr2/Tfrc/Atp6v0b/Ctsl/Rab7/C1ra/Atp6v1a/Lamp1/Dync1i2/Dync2h1/Calr/Tlr6/Atp6v1h/Colec12/Ncf2	44
mmu04015	mmu04015	Rap1 signaling pathway	50/1377	214/9040	0.0010019	0.0053812	0.00328298	Src/Itgb3/Pdgfb/Pdgfa/Itgam/Rap1a/Tiam1/Vegfc/Pard6b/Rala/Rasgrp3/Rac1/Angpt2/Actg1/Csf1r/Fyb/Map2k3/Rras/Akt3/Crk/Sipa1/Ralgds/Map2k2/Adcy7/Adcy3/Lcp2/Vegfb/Arap3/Mapk1/Pdgfra/Rapgef5/Mapk12/Calm2/Mras/Igf1/Krit1/Pik3r2/Pik3ca/Ralb/Pik3cd/Tln2/Id1/Plcg1/Rac2/Lat/Itgal/Magi1/Adcy9/Pik3cb/Mapk11	50
mmu04658	mmu04658	Th1 and Th2 cell differentiation	25/1377	88/9040	0.00109673	0.00579701	0.00353666	Nfatc1/Ppp3cb/Rbpj/Chuk/Ifngr2/Nfatc3/Nfkbie/Mapk8/Ppp3r1/Mapk1/Mapk12/Ppp3ca/Jag1/Nfatc2/Plcg1/Jak2/Maml1/Lat/Stat5a/Jak3/Il4ra/Ifngr1/Nfkb1/Lck/Mapk11	25
mmu05014	mmu05014	Amyotrophic lateral sclerosis	78/1377	369/9040	0.00122138	0.00635501	0.00387709	Chchd10/Sqstm1/Ranbp2/Nrbf2/Ppp3cb/Ndufc1/Psma3/Tuba4a/Psmd8/Itpr3/Matr3/Kif5b/Anxa7/Rac1/Actg1/Psmd7/Psmb2/Cat/Tubb2b/Cox5a/Ubqln1/Vapb/Map2k3/C9orf72/Nup50/Tubb6/Ndufab1/Cox7c/Sdhc/Tubb2a/Ppp3r1/Wdr41/Psmd11/Map1lc3a/Nup210/Srsf3/Psmb6/Anxa11/Bcl2/Mapk12/Setx/Map3k5/Daxx/Klc2/Srsf7/Ppp3ca/Ndufb4/Pink1/Fus/Pom121/Ndufv3/Atp5a1/Trp53/Tpr/Casp1/Sod1/Dctn6/Ndufs1/Nup188/Nup155/Ndufs7/Klc4/Nup35/Wip…	78
mmu05218	mmu05218	Melanoma	21/1377	72/9040	0.00186177	0.00953801	0.00581898	Pdgfb/Pten/Pdgfa/Gadd45b/Ccnd1/Bak1/Rb1/Gadd45g/Akt3/Map2k2/E2f2/Mapk1/Pdgfra/Igf1/Pik3r2/Pik3ca/Pik3cd/Trp53/Polk/Cdk4/Pik3cb	21
mmu05169	mmu05169	Epstein-Barr virus infection	52/1377	231/9040	0.00193188	0.00974719	0.0059466	Cd44/Ccna2/Gadd45b/Ccnd1/Rbpj/B2m/Psmd8/Bak1/Rb1/Rac1/Chuk/Psmd7/Tnfaip3/Sap30l/Icam1/Pdia3/Map3k7/Map2k3/Gadd45g/Oas1g/Akt3/Sap30/Nfkbie/Vim/Mapk8/Oas2/Psmd11/Tlr2/Cdkn1b/E2f2/Bcl2/Syk/Mapk12/Cdk2/Pik3r2/Pik3ca/Pik3cd/Stat2/Trp53/Traf5/Calr/Itgal/Apaf1/Ccnd3/Ccne2/Polk/Jak3/Cdk4/Pik3cb/Nfkb1/Mapk11/Myc	52
mmu04914	mmu04914	Progesterone-mediated oocyte maturation	25/1377	92/9040	0.00217115	0.010791	0.00658339	Ccna2/Anapc5/Cdc25b/Rps6ka3/Prkacb/Ccnb2/Rps6ka2/Anapc15/Akt3/Mapk8/Mad2l1/Cdc25a/Adcy7/Adcy3/Mapk1/Mapk12/Cdk2/Igf1/Pik3r2/Pik3ca/Pik3cd/Anapc1/Adcy9/Pik3cb/Mapk11	25
mmu04935	mmu04935	Growth hormone synthesis, secretion and action	30/1377	117/9040	0.00224662	0.0109853	0.00670198	Junb/Itpr3/Prkacb/Itpr2/Creb1/Atf2/Map2k3/Akt3/Crk/Mapk8/Map2k2/Adcy7/Adcy3/Mapk1/Mapk12/Igf1/Pik3r2/Pik3ca/Pik3cd/Plcg1/Grb2/Jak2/Socs3/Itpr1/Socs2/Stat5a/Sos2/Adcy9/Pik3cb/Mapk11	30
mmu04921	mmu04921	Oxytocin signaling pathway	37/1377	153/9040	0.00230048	0.0109853	0.00670198	Src/Rgs2/Nfatc1/Rcan1/Mef2c/Ccnd1/Prkaa1/Ppp3cb/Camk2d/Eef2/Itpr3/Pik3cg/Prkacb/Itpr2/Actg1/Nfatc3/Ppp3r1/Map2k2/Adcy7/Adcy3/Ryr1/Pla2g4b/Mapk1/Rock2/Calm2/Rock1/Ppp1r12b/Pik3r5/Ppp3ca/Prkag1/Nfatc2/Mylk2/Itpr1/Cacng8/Ppp1cb/Camkk2/Adcy9	37
mmu05208	mmu05208	Chemical carcinogenesis - reactive oxygen species	50/1377	222/9040	0.00230923	0.0109853	0.00670198	Src/Pten/Ndufc1/Nfe2l2/Rac1/Chuk/Gstm1/Cat/Pdpk1/Cox5a/Ptpn1/Hmox1/Akt3/Slc26a2/Ndufab1/Cox7c/Sdhc/Mapk8/Map2k2/Prkcd/Cbr1/Abl2/Mapk1/Mapk12/Map3k5/Keap1/Pik3r2/Ndufb4/Pik3ca/Pik3cd/Ndufv3/Atp5a1/Grb2/Sod1/Ndufs1/Ndufs7/Ndufa12/Gsto1/Sos2/Ndufs2/Mgst2/Vdac1/Pik3cb/As3mt/Uqcrb/Nfkb1/Atp5g3/Mapk11/Ncf2/Sdha	50
mmu05202	mmu05202	Transcriptional misregulation in cancer	50/1377	224/9040	0.00280852	0.0131724	0.00803624	Hmga2/Plau/Ccna2/Fcgr1/Pdgfa/Gadd45b/Dot1l/Mef2c/Itgam/Lyl1/Cdk14/Bak1/Atm/Slc45a3/Spi1/Csf1r/Mmp9/Tgfbr2/Tcf3/Gadd45g/Cebpb/Lmo2/Cebpa/H3f3b/Jmjd1c/Fli1/Cdkn1b/Bcl2a1d/Birc2/Bcl2a1b/Traf1/Nsd2/Etv1/Sp1/Igf1/Tspan7/Fus/Trp53/Etv6/Klf3/Rel/H3f3a/Cdk9/Polk/Ncor1/Supt3/Uty/Ldb1/Nfkb1/Myc	50
mmu05020	mmu05020	Prion disease	58/1377	268/9040	0.00286281	0.0131772	0.00803922	Cybb/Ppp3cb/Ndufc1/Psma3/Tuba4a/Psmd8/Itpr3/Prnp/Kif5b/Prkacb/Itpr2/Rac1/Psmd7/Creb1/Psmb2/Ccl5/Tubb2b/Cox5a/Atf2/Tubb6/Ndufab1/Cox7c/Sdhc/Mapk8/Tubb2a/Ppp3r1/Psmd11/Prkcd/Psmb6/Ryr1/Mapk1/Mapk12/Klc2/Ppp3ca/Pik3r2/Ndufb4/Pik3ca/Pik3cd/Ndufv3/Atp5a1/Csnk2a1/Sod1/Rac2/Ndufs1/Itpr1/Ndufs7/Klc4/Ndufa12/Psmb5/Apaf1/Ndufs2/Vdac1/Pik3cb/Uqcrb/Atp5g3/Mapk11/Ncf2/Sdha	58
mmu04062	mmu04062	Chemokine signaling pathway	44/1377	192/9040	0.00290448	0.0131772	0.00803922	Src/Cx3cr1/Ccl3/Ccl4/Rap1a/Ccl9/Tiam1/Cxcr4/Ccr1/Hck/Pik3cg/Prkacb/Rac1/Chuk/Ccl5/Arrb1/Akt3/Crk/Adcy7/Adcy3/Prkcd/Mapk1/Rock2/Rock1/Grk2/Cxcr3/Pik3r5/Pik3r2/Pik3ca/Pik3cd/Stat2/Plcg1/Grb2/Rac2/Jak2/Gng2/Fgr/Arrb2/Sos2/Cxcl16/Jak3/Adcy9/Pik3cb/Nfkb1	44
mmu04071	mmu04071	Sphingolipid signaling pathway	31/1377	124/9040	0.00292827	0.0131772	0.00803922	Ppp2r1a/Pten/Ppp2r2a/Ppp2ca/Rac1/Sphk1/Pdpk1/Sgms1/Akt3/Mapk8/Ppp2r5d/Map2k2/Sptlc1/Gna13/Abcc1/Bcl2/Mapk1/Rock2/Mapk12/Rock1/Map3k5/Pik3r2/Pik3ca/Gab2/Pik3cd/Trp53/Rac2/Smpd1/Pik3cb/Nfkb1/Mapk11	31
mmu04066	mmu04066	HIF-1 signaling pathway	29/1377	114/9040	0.0029912	0.0132809	0.00810248	Cybb/Camk2d/Hk3/Angpt2/Ifngr2/Hmox1/Akt3/Tfrc/Il6ra/Map2k2/Cdkn1b/Bcl2/Mapk1/Rps6/Igf1/Pgk1/Pik3r2/Pik3ca/Pik3cd/Plcg1/Slc2a1/Eif4e2/Eif4e/Eif4ebp1/Pik3cb/Ifngr1/Eno1b/Mknk2/Nfkb1	29
mmu04141	mmu04141	Protein processing in endoplasmic reticulum	40/1377	172/9040	0.00334269	0.0146463	0.00893545	Ckap4/Ppp1r15a/Ganab/Ssr2/Canx/Nfe2l2/Bak1/Hsp90b1/Tram1/Bag1/Pdia3/Sec24a/Ubqln1/Ngly1/Wfs1/Sec63/Sec61a1/Mapk8/Os9/Txndc5/Lman1/Rpn2/Ddost/Bcl2/Mbtps2/Map3k5/P4hb/Man1a2/Dnajb12/Rad23b/Prkcsh/Ube2j2/Dnajb2/Edem1/Calr/Nsfl1c/Ssr3/Sec24c/Dnajb1/Herpud1	40
mmu04919	mmu04919	Thyroid hormone signaling pathway	30/1377	120/9040	0.00339057	0.0146631	0.00894572	Src/Itgb3/Dio2/Rcan1/Itgav/Ccnd1/Atp1a1/Ncoa3/Med13/Prkacb/Actg1/Pdpk1/Slc16a10/Akt3/Med14/Atp2a3/Map2k2/Atp1b3/Mapk1/Pik3r2/Pik3ca/Rheb/Pik3cd/Trp53/Plcg1/Slc2a1/Ncor1/Kat2b/Pik3cb/Myc	30
mmu00670	mmu00670	One carbon pool by folate	8/1377	19/9040	0.00445798	0.0190321	0.0116112	Shmt2/Mthfd2/Aldh1l2/Mtfmt/Shmt1/Dhfr/Mthfd1l/Mthfd1	8
mmu04014	mmu04014	Ras signaling pathway	51/1377	235/9040	0.0046895	0.0197671	0.0120596	Arf6/Pdgfb/Rasal2/Pdgfa/Rap1a/Tiam1/Vegfc/Rala/Rasgrp3/Prkacb/Rgl1/Rac1/Angpt2/Chuk/Csf1r/Ralgapa1/Rras/Akt3/Rasa4/Mapk8/Ralgds/Rassf1/Map2k2/Stk4/Vegfb/Abl2/Pla2g4b/Mapk1/Pla2g5/Pdgfra/Rapgef5/Calm2/Mras/Igf1/Rasa3/Pik3r2/Pik3ca/Ralb/Gab2/Pik3cd/Plcg1/Grb2/Rac2/Gng2/Lat/Rel/Sos2/Ralgapb/Pik3cb/Pla2g12a/Nfkb1	51
mmu05142	mmu05142	Chagas disease	26/1377	103/9040	0.00533902	0.0222237	0.0135583	Ppp2r1a/Ccl3/Ppp2r2a/Ppp2ca/Chuk/Ifngr2/Ccl5/Tgfbr2/Ticam1/Akt3/Mapk8/Tlr2/Gna15/Tgfb1/Mapk1/Mapk12/Pik3r2/Pik3ca/Pik3cd/Calr/Tlr6/Tgfb3/Pik3cb/Ifngr1/Nfkb1/Mapk11	26
mmu03440	mmu03440	Homologous recombination	13/1377	41/9040	0.00611807	0.0249797	0.0152397	Eme1/Atm/Brip1/Pold1/Brca2/Topbp1/Nbn/Rpa2/Rad51/Brcc3/Rpa1/Blm/Bard1	13
mmu04917	mmu04917	Prolactin signaling pathway	20/1377	74/9040	0.00615116	0.0249797	0.0152397	Src/Ccnd1/Akt3/Socs4/Mapk8/Map2k2/Mapk1/Mapk12/Pik3r2/Pik3ca/Pik3cd/Grb2/Jak2/Socs3/Socs2/Stat5a/Sos2/Pik3cb/Nfkb1/Mapk11	20
mmu01230	mmu01230	Biosynthesis of amino acids	21/1377	79/9040	0.00623283	0.0250064	0.015256	Taldo1/Prps2/Psat1/Phgdh/Shmt2/Aldh18a1/Gpt2/Idh2/Asns/Rpe/Got1/Shmt1/Cs/Pgk1/Ass1/Pycr2/Mat2a/Idh3g/Asl/Psph/Eno1b	21
mmu05164	mmu05164	Influenza A	39/1377	173/9040	0.00650829	0.0258007	0.0157406	Xpo1/Bak1/Fdps/Actg1/Chuk/Ifngr2/Adar/Ccl5/Icam1/Ticam1/Oas1g/Akt3/Oas2/Map2k2/Mapk1/Pik3r2/Pik3ca/Pik3cd/Tlr7/Stat2/Rsad2/Casp1/Kpna1/Rab11a/Jak2/Socs3/Nlrx1/Rnasel/Pabpn1/Apaf1/Ccnd3/Cdk4/Tnfrsf10b/Vdac1/Pik3cb/Cpsf4/Ifngr1/Nfkb1/Dnajb1	39
mmu05216	mmu05216	Thyroid cancer	12/1377	37/9040	0.00680802	0.0266714	0.0162718	Gadd45b/Ccnd1/Bak1/Gadd45g/Map2k2/Mapk1/Trp53/Tpr/Ncoa4/Ccdc6/Polk/Myc	12
mmu04659	mmu04659	Th17 cell differentiation	26/1377	105/9040	0.00698028	0.0270283	0.0164895	Nfatc1/Ppp3cb/Chuk/Ifngr2/Nfatc3/Tgfbr2/Nfkbie/Mapk8/Ppp3r1/Il6ra/Ebi3/Tgfb1/Mapk1/Mapk12/Ppp3ca/Nfatc2/Plcg1/Jak2/Lat/Stat5a/Jak3/Il4ra/Ifngr1/Nfkb1/Lck/Mapk11	26
mmu04620	mmu04620	Toll-like receptor signaling pathway	25/1377	100/9040	0.00709215	0.0271458	0.0165612	Ccl3/Ctsk/Ccl4/Rac1/Chuk/Ccl5/Map3k7/Map2k3/Ticam1/Akt3/Mapk8/Tlr2/Map2k2/Mapk1/Mapk12/Pik3r2/Pik3ca/Pik3cd/Tlr7/Irf5/Tlr6/Tirap/Pik3cb/Nfkb1/Mapk11	25
mmu05170	mmu05170	Human immunodeficiency virus 1 infection	51/1377	240/9040	0.00721063	0.0272857	0.0166466	Nfatc1/Ppp3cb/Cxcr4/B2m/Itpr3/Bak1/Atm/Itpr2/Rac1/Chuk/Ccnb2/Pdia3/Nfatc3/Map3k7/Map2k3/Atr/Akt3/Apobec3/Crk/Ap1s2/Mapk8/Bst2/Limk1/Ppp3r1/Tlr2/Map2k2/Rnf7/Bcl2/Mapk1/Mapk12/Calm2/Ap1s1/Ppp3ca/Pik3r2/Chek1/Pik3ca/Cul4b/Pik3cd/Nfatc2/Plcg1/Traf5/Rac2/Gng2/Itpr1/Calr/Cul5/Cfl1/Pik3cb/Ap1b1/Nfkb1/Mapk11	51
mmu01200	mmu01200	Carbon metabolism	29/1377	121/9040	0.00739568	0.027364	0.0166943	Taldo1/Prps2/Psat1/Esd/Phgdh/Hk3/Shmt2/Gpt2/Cat/Idh2/Glud1/Fh1/Sdhc/Rpe/Echs1/Dld/Got1/Shmt1/Cs/Pgd/Pgk1/Pcca/Acat1/Mmut/Idh3g/Gcsh/Psph/Eno1b/Sdha	29
mmu04650	mmu04650	Natural killer cell mediated cytotoxicity	29/1377	121/9040	0.00739568	0.027364	0.0166943	Nfatc1/Ppp3cb/Rac1/Ptpn6/Ifngr2/Icam1/Ppp3r1/Ulbp1/Map2k2/Lcp2/Mapk1/Syk/Raet1d/Ppp3ca/Pik3r2/Pik3ca/Pik3cd/Nfatc2/Tyrobp/Plcg1/Grb2/Rac2/Lat/Itgal/Sos2/Tnfrsf10b/Pik3cb/Ifngr1/Lck	29
mmu00514	mmu00514	Other types of O-glycan biosynthesis	13/1377	43/9040	0.00947469	0.0344297	0.021005	Galnt6/Galnt7/C1galt1/Colgalt1/Pofut2/Gxylt1/St3gal3/Pofut1/Galnt2/B4galt3/Lfng/Eogt/Pomt2	13
mmu04213	mmu04213	Longevity regulating pathway - multiple species	17/1377	62/9040	0.00951211	0.0344297	0.021005	Eif4ebp2/Prkaa1/Prkacb/Cat/Akt3/Adcy7/Adcy3/Igf1/Pik3r2/Pik3ca/Prkag1/Pik3cd/Akt1s1/Sod1/Adcy9/Pik3cb/Sirt1	17
mmu05323	mmu05323	Rheumatoid arthritis	22/1377	87/9040	0.00968017	0.0346612	0.0211463	Ccl3/Ctsk/Atp6v0d2/Acp5/Tcirg1/Atp6v0e/Ltb/Atp6v1g1/Atp6v1b2/Ccl5/Icam1/Atp6v1d/Atp6v0a2/Tlr2/Atp6v0b/Ctsl/Atp6v1a/Tgfb1/Tnfsf13/Atp6v1h/Itgal/Tgfb3	22
mmu04621	mmu04621	NOD-like receptor signaling pathway	46/1377	216/9040	0.00994481	0.0352042	0.0214775	Cybb/Xiap/Antxr2/Itpr3/Gabarapl1/Dhx33/Trpm7/Itpr2/Chuk/Erbin/Tnfaip3/Card9/Ccl5/Map3k7/Ticam1/Oas1g/Irgm1/Nek7/Gsdmd/Mapk8/Gbp7/Oas2/Atg16l1/Map1lc3a/Prkcd/Bcl2/Mapk1/Birc2/Mapk12/Gbp3/Stat2/Traf5/Casp1/Nlrx1/Atg12/Itpr1/Rnasel/Brcc3/Nampt/Mfn2/Tab3/Vdac1/Ctsb/Txn2/Nfkb1/Mapk11	46
mmu04926	mmu04926	Relaxin signaling pathway	30/1377	129/9040	0.0101396	0.0352042	0.0214775	Src/Vegfc/Prkacb/Col4a5/Creb1/Mmp9/Atf2/Tgfbr2/Arrb1/Akt3/Mapk8/Map2k2/Adcy7/Adcy3/Gna15/Vegfb/Tgfb1/Mapk1/Mapk12/Pik3r2/Pik3ca/Pik3cd/Grb2/Gng2/Arrb2/Sos2/Adcy9/Pik3cb/Nfkb1/Mapk11	30
mmu00565	mmu00565	Ether lipid metabolism	14/1377	48/9040	0.010149	0.0352042	0.0214775	Pld4/Plpp3/Selenoi/Agps/Cept1/Lpcat1/Pafah1b1/Pla2g4b/Pla2g5/Enpp2/Plpp1/Chpt1/Lpcat4/Pla2g12a	14
mmu05162	mmu05162	Measles	33/1377	146/9040	0.0112126	0.0381527	0.0232764	Ccnd1/Rack1/Bak1/Chuk/Tnfaip3/Adar/Map3k7/Fcgr2b/Oas1g/Akt3/Mapk8/Oas2/Tlr2/Cdkn1b/Bcl2/Cblb/Cdk2/Pik3r2/Pik3ca/Eif3h/Pik3cd/Tlr7/Stat2/Csnk2a1/Trp53/Stat5a/Apaf1/Ccnd3/Ccne2/Jak3/Cdk4/Pik3cb/Nfkb1	33
mmu00561	mmu00561	Glycerolipid metabolism	17/1377	63/9040	0.0112281	0.0381527	0.0232764	Akr1b8/Plpp3/Agpat4/Lpin3/Gk/Akr1b10/Dgkd/Gla/Lpl/Aldh2/Dgkh/Plpp1/Dgkq/Gpam/Aldh9a1/Agk/Mboat1	17
mmu04137	mmu04137	Mitophagy - animal	18/1377	68/9040	0.0113495	0.0381757	0.0232904	Src/Sqstm1/Rab7b/Uba52/Gabarapl1/Cited2/Rras/Mapk8/Map1lc3a/Rab7/Ubc/Sp1/Mras/Pink1/Csnk2a1/Trp53/Mfn2/Rps27a	18
mmu05017	mmu05017	Spinocerebellar ataxia	32/1377	141/9040	0.0116668	0.0388505	0.023702	Cic/Nrbf2/Psma3/Rbpj/Psmd8/Itpr3/Itpr2/Afg3l2/Psmd7/Psmb2/Akt3/Mapk8/Atp2a3/Psmd11/Psmb6/Ryr1/Pum2/Map3k5/Sp1/Kcnc3/Pik3r2/Pik3ca/Pik3cd/Atxn10/Gtf2b/Itpr1/Wipi1/Rb1cc1/Psmb5/Kat5/Vdac1/Pik3cb	32
mmu01240	mmu01240	Biosynthesis of cofactors	34/1377	152/9040	0.0119031	0.0391896	0.0239089	Gclm/Cmpk1/Psat1/Shmt2/Adssl1/Cad/Mthfd2/Mocs2/Pank3/Vkorc1/Ugt1a7c/Ak2/Nadk/Ggh/Nadk2/Dld/Nme1/Shmt1/Dhfr/Pmm2/Ppcdc/Lipt2/Gclc/Ugp2/Gmppa/Aldh2/Alas1/Mthfd1l/Pts/Dhrs3/Vkorc1l1/Mat2a/Ugdh/Mthfd1	34
mmu05225	mmu05225	Hepatocellular carcinoma	38/1377	174/9040	0.0121006	0.0391896	0.0239089	Pten/Gadd45b/Ccnd1/Smarcd1/Txnrd1/Nfe2l2/Bak1/Rb1/Actg1/Gstm1/Tgfbr2/Hmox1/Gadd45g/Akt3/Fzd5/Map2k2/E2f2/Tgfb1/Mapk1/Keap1/Pbrm1/Pik3r2/Arid1b/Pik3ca/Pik3cd/Trp53/Plcg1/Grb2/Txnrd2/Gsto1/Sos2/Polk/Mgst2/Txnrd3/Cdk4/Tgfb3/Pik3cb/Myc	38
mmu03030	mmu03030	DNA replication	11/1377	35/9040	0.0121217	0.0391896	0.0239089	Mcm2/Mcm5/Pola1/Mcm6/Pold1/Mcm4/Mcm7/Rpa2/Rnaseh2c/Dna2/Rpa1	11
mmu04012	mmu04012	ErbB signaling pathway	21/1377	84/9040	0.0129068	0.0413264	0.0252126	Src/Camk2d/Akt3/Crk/Mapk8/Hbegf/Map2k2/Cdkn1b/Abl2/Mapk1/Cblb/Pik3r2/Pik3ca/Pik3cd/Plcg1/Grb2/Stat5a/Sos2/Eif4ebp1/Pik3cb/Myc	21
mmu04912	mmu04912	GnRH signaling pathway	22/1377	90/9040	0.0144487	0.045823	0.0279559	Src/Camk2d/Itpr3/Prkacb/Itpr2/Map2k3/Mapk8/Hbegf/Map3k2/Map2k2/Adcy7/Adcy3/Prkcd/Pla2g4b/Mapk1/Mapk12/Calm2/Grb2/Itpr1/Sos2/Adcy9/Mapk11	22
mmu04144	mmu04144	Endocytosis	55/1377	272/9040	0.0148406	0.046622	0.0284433	Src/Arf1/Arf6/Rnf41/Ist1/Eps15/Ap2a2/Dab2/Pip5k1b/Cxcr4/Arpc1b/Pard6b/Kif5b/Sh3kbp1/Cltc/Arf4/Smurf1/Vps35/Tgfbr2/Washc4/Capza2/Cyth2/Arrb1/Vps25/Cltb/Arfgef1/Ap2m1/Eea1/Capza1/Tfrc/Epn2/Rab7/Zfyve16/Wwp1/Rab11fip5/Arap3/Arfgap3/Pdgfra/Rab22a/Spg20/Cblb/Sh3glb2/Grk2/Washc3/Pip5k1a/Wipf1/Rab11a/Psd4/Rab31/Nedd4l/Bin1/Arrb2/Actr3/Git2/Git1	55
mmu05140	mmu05140	Leishmaniasis	18/1377	70/9040	0.0153483	0.0477663	0.0291414	Cybb/Fcgr1/Itgam/Ptpn6/Ifngr2/Map3k7/Tlr2/Marcksl1/Tgfb1/Mapk1/Itga4/Mapk12/Jak2/Tgfb3/Ifngr1/Nfkb1/Mapk11/Ncf2	18

## Sheet: Srsf4
X	ID	Description	GeneRatio	BgRatio	pvalue	p.adjust	qvalue	geneID	Count
mmu05012	mmu05012	Parkinson disease	105/1669	264/9040	1.90211e-16	6.4101e-14	3.96439e-14	Psmd8/Kif5b/Psmb6/Uba7/Slc39a10/Tuba1a/Sdhd/Itpr3/Mapk8/Ube2l6/Tuba4a/Map3k5/Gnai2/Bcl2l1/Ndufv3/Atp5e/Slc39a7/Psmd7/Uqcr11/Ndufb8/Ndufa13/Uqcrh/Tubb2b/Ndufab1/Ndufa5/Psmb4/Tuba1b/Psmb2/Ndufs2/Psmb7/Ndufb4/Uqcrfs1/Vdac1/Bax/Ddit3/Rps27a/Cox7c/Psmc1/Ube2j2/Slc18a1/Ndufa8/Itpr2/Xbp1/Slc25a4/Psmb5/Ndufa2/Uba52/Hspa5/Kif5a/Sdhb/Uqcrq/Ndufb2/Itpr1/Pink1/Ndufs3/Ndufb11/Atp5h/Ndufa3/Psmd6/Ndufs6/Ndufv2/…	105
mmu05010	mmu05010	Alzheimer disease	120/1669	383/9040	3.80531e-10	4.8685e-08	3.01098e-08	Lpl/Psmd8/Plcb4/Kif5b/Psmb6/Slc39a10/Tuba1a/Atp2a3/Sdhd/Itpr3/Mapk8/Ncstn/Nrbf2/Tuba4a/Map3k5/Cybb/Kras/Casp8/Hsd17b10/Ndufv3/Atp5e/Slc39a7/Psmd7/Uqcr11/Ndufb8/Ndufa13/Uqcrh/Tubb2b/Rb1cc1/Ndufab1/Ndufa5/Psmb4/Ppp3cb/Tuba1b/Psmb2/Nfkb1/Plcb2/Ndufs2/Psmb7/Ndufb4/Gapdh/Mapk1/Becn1/Uqcrfs1/Vdac1/Ddit3/Cox7c/Psmc1/Csnk1a1/Ndufa8/Itpr2/Bid/Xbp1/Ikbkg/Slc25a4/Psmb5/Ndufa2/Kif5a/Ctnnb1/Sdhb/Uqcrq/Ndufb2/…	120
mmu05020	mmu05020	Prion disease	91/1669	268/9040	6.15861e-10	4.8685e-08	3.01098e-08	Psmd8/Kif5b/Psmb6/Rac1/Tuba1a/Sdhd/Itpr3/Mapk8/Tuba4a/Lamc1/Cybb/Ndufv3/Egr1/Atp5e/Psmd7/Uqcr11/Ndufb8/Ndufa13/Ccl5/Ncf1/Uqcrh/Tubb2b/Ndufab1/Ndufa5/Psmb4/Ppp3cb/Tuba1b/Psmb2/Prkcd/Ndufs2/Fyn/Psmb7/Ndufb4/Rac2/Mapk1/Uqcrfs1/Vdac1/Bax/Ddit3/Cox7c/Psmc1/Stip1/Ndufa8/Itpr2/Creb1/Slc25a4/Psmb5/Ndufa2/Hspa5/Kif5a/Sdhb/Uqcrq/Ndufb2/Itpr1/Ndufs3/Ndufb11/Atp5h/Ndufa3/Psmd6/Ndufs6/Ndufv2/Cox6c/Psma7/Psmc3…	91
mmu05208	mmu05208	Chemical carcinogenesis - reactive oxygen species	79/1669	222/9040	7.20779e-10	4.8685e-08	3.01098e-08	Rac1/Sdhd/Fos/Mapk8/Vegfa/Pten/Map3k5/Kras/Ptprj/Ndufv3/Atp5e/Uqcr11/Ndufb8/Ndufa13/Ncf1/Uqcrh/Ndufab1/Gsto1/Ndufa5/Nfkb1/Prkcd/Ndufs2/Ndufb4/Mapk1/Mgst3/Uqcrfs1/Vdac1/Cox7c/Ndufa8/Ikbkg/Slc25a4/Ndufa2/Sdhb/Uqcrq/Ndufb2/Ndufs3/Ndufb11/Atp5h/Ndufa3/Ndufs6/Ndufv2/Cox6c/Cbr1/Keap1/Pld1/Cox7b/Abl2/Ndufc1/Nras/Hras/Grb2/Nfkbia/Ndufb5/Jun/Atp5g1/Ndufb9/Map2k2/Ndufs4/Pdpk1/Sod2/Prkd2/Map2k4/Nfe2l2/Ndufs…	79
mmu05132	mmu05132	Salmonella infection	87/1669	253/9040	7.2233e-10	4.8685e-08	3.01098e-08	Arf1/Arf6/Cd14/Kif5b/Rac1/Tuba1a/Fos/Mapk8/Tuba4a/Arl8a/Abi1/Casp8/Snx18/Actg1/Acbd3/Anxa2/Tubb2b/Tuba1b/Ahnak2/Pkn1/Nfkb1/Rala/Cyth4/Myd88/Plekhm1/Brk1/Gapdh/Mapk1/Exoc5/Bax/Arpc3/Fhod1/Ahnak/Bak1/Flna/Ikbkg/Cyfip2/Kif5a/Ctnnb1/Actr3/Birc2/Kpna3/Pik3c2a/Tlr4/Rras/Naip6/Map3k7/Flnb/Rab5a/Ripk3/Hras/Tlr6/Cyfip1/Pak1/Nfkbia/Dnm2/Hsp90aa1/Jun/Map2k2/Irak1/Tubb4b/Rps3/Myl12b/Dctn3/Txn1/Vps41/Map2k4/T…	87
mmu05016	mmu05016	Huntington disease	98/1669	302/9040	2.15049e-09	1.20786e-07	7.47011e-08	Psmd8/Plcb4/Kif5b/Psmb6/Tuba1a/Sdhd/Cltc/Mapk8/Nrbf2/Tuba4a/Map3k5/Casp8/Ndufv3/Atp5e/Psmd7/Uqcr11/Ndufb8/Ndufa13/Uqcrh/Tubb2b/Map3k10/Rb1cc1/Ndufab1/Cltb/Ndufa5/Psmb4/Tuba1b/Psmb2/Plcb2/Ndufs2/Psmb7/Ap2b1/Ndufb4/Bbc3/Becn1/Uqcrfs1/Vdac1/Bax/Cox7c/Psmc1/Ndufa8/Creb1/Slc25a4/Psmb5/Ndufa2/Kif5a/Sdhb/Uqcrq/Ndufb2/Itpr1/Ndufs3/Ndufb11/Atp5h/Ndufa3/Psmd6/Ndufs6/Atg2a/Ndufv2/Cox6c/Ep300/Sp1/Psma7/Psmc3…	98
mmu04141	mmu04141	Protein processing in endoplasmic reticulum	64/1669	172/9040	4.03327e-09	1.94173e-07	1.20088e-07	Bag1/Txndc5/Ganab/Ppp1r15a/Ssr2/Mapk8/Lman1/Calr/Ssr1/Sar1a/Map3k5/Pdia6/Ckap4/Sec61b/Man1c1/P4hb/Ddost/Sec24d/Hyou1/Ubqln1/Sec61g/Erp29/Rbx1/Atxn3/Bax/Ddit3/Bag2/Ube2j2/Prkcsh/Dnajb11/Sec23a/Ubxn1/Bak1/Xbp1/Ube2d2a/Dnajc1/Hspa5/Dnajc10/Ssr4/Mogs/Man1b1/Eif2ak2/Yod1/Dad1/Hsp90aa1/Rpn1/Edem2/Ube2d3/Pdia3/Os9/Ssr3/Uggt1/Ube2g2/Sec24b/Nfe2l2/Wfs1/Derl1/Edem1/Hsp90b1/Ubxn4/Lman2/Ube2g1/Canx/Mbtps2	64
mmu04142	mmu04142	Lysosome	53/1669	135/9040	1.04569e-08	4.20287e-07	2.59931e-07	Ctss/Ctsd/Atp6v0d2/Ctsk/Gns/Neu1/Cltc/Acp5/Ctsz/Gla/Ctsb/Ctsl/Dmxl1/Litaf/Lamp2/Gga2/Lgmn/Gusb/Sgsh/Cltb/Ids/Laptm5/Napsa/Hexa/Manba/Ppt2/Idua/Atp6v0a2/Gga1/Ap3m1/Ncoa7/Naglu/Ap1s1/Acp2/Nagpa/Slc11a1/Fuca2/Man2b1/Lamp1/Ctsc/Sumf1/Ctsa/Ap1m1/Ap3s1/Hyal3/Ap3d1/Lipa/Gm2a/Atp6ap1/Sort1/Npc1/Ap4b1/Tpp1	53
mmu05014	mmu05014	Amyotrophic lateral sclerosis	112/1669	369/9040	1.12243e-08	4.20287e-07	2.59931e-07	Psmd8/Kif5b/Chchd10/Psmb6/Rac1/Tuba1a/Sdhd/Itpr3/Nrbf2/Sqstm1/Tuba4a/Map3k5/Alyref/Ranbp2/Bcl2l1/Ndufv3/Atp5e/C9orf72/Anxa7/Actg1/Psmd7/Uqcr11/Ndufb8/Setx/Ndufa13/Uqcrh/Tubb2b/Rb1cc1/Ndufab1/Ubqln1/Matr3/Tpr/Nxt1/Ndufa5/Psmb4/Ppp3cb/Tuba1b/Psmb2/Nup155/Nup210/Ndufs2/Psmb7/Ndufb4/Becn1/Uqcrfs1/Vdac1/Bax/Ddit3/Cox7c/Psmc1/Ndufa8/Bid/Xbp1/Psmb5/Ndufa2/Hnrnpa2b1/Hspa5/Kif5a/Sdhb/Uqcrq/Ndufb2/Vapb/Pin…	112
mmu05415	mmu05415	Diabetic cardiomyopathy	73/1669	211/9040	1.28614e-08	4.33429e-07	2.68059e-07	Plcb4/Gfpt1/Ctsd/Rac1/Atp2a3/Sdhd/Mapk8/Ppp1cc/Pten/Tgfbr1/Cybb/Parp1/Ndufv3/Atp5e/Uqcr11/Ndufb8/Ndufa13/Ncf1/Uqcrh/Ndufab1/Ndufa5/Nfkb1/Plcb2/Prkcd/Ndufs2/Ppp1ca/Ndufb4/Rac2/Gapdh/Uqcrfs1/Vdac1/Gsr/Cox7c/Ndufa8/Cd36/Slc25a4/Ndufa2/Slc2a1/Sdhb/Uqcrq/Ndufb2/Ndufs3/Ndufb11/Atp5h/Ndufa3/Ndufs6/Ndufv2/Cox6c/Sp1/Cox7b/Ndufc1/Ndufb5/Atp2a2/Atp5g1/Ndufb9/Gys1/Ndufs4/Ptpa/Ndufs7/Pdk3/Sdhc/Mpc2/Pik3cd/Cox…	73
mmu05022	mmu05022	Pathways of neurodegeneration - multiple diseases	135/1669	471/9040	1.89155e-08	5.79502e-07	3.58399e-07	Psmd8/Plcb4/Kif5b/Psmb6/Rac1/Uba7/Tuba1a/Atp2a3/Sdhd/Itpr3/Mapk8/Nrbf2/Sqstm1/Ube2l6/Tuba4a/Map3k5/Cybb/Kras/Casp8/Hsd17b10/Bcl2l1/Ndufv3/Atp5e/C9orf72/Psmd7/Uqcr11/Ndufb8/Ndufa13/Uqcrh/Tubb2b/Map3k10/Rb1cc1/Ndufab1/Ndufa5/Psmb4/Ppp3cb/Tuba1b/Psmb2/Nfkb1/Plcb2/Ndufs2/Psmb7/Ndufb4/Mapk1/Becn1/Atxn3/Uqcrfs1/Vdac1/Bax/Ddit3/Rps27a/Cox7c/Psmc1/Ube2j2/Csnk1a1/Ndufa8/Itpr2/Bak1/Bid/Xbp1/Slc25a4/Psmb5/N…	135
mmu04110	mmu04110	Cell cycle	49/1669	125/9040	3.96646e-08	1.05678e-06	6.53576e-07	Ywhag/Dbf4/Cdk4/Atm/Stag2/Cdkn1a/Ccne1/E2f5/Prkdc/Rbx1/Atr/Mcm5/Ccne2/Ccnd1/Espl1/Mcm2/Mcm6/Pttg1/Cdc25a/Ywhaq/Mcm4/Chek2/Ywhab/Cdc14b/Orc4/Ep300/Rbl1/Cdc26/Ccnd3/Ccnb1/Zbtb17/Ttk/Orc2/Cdc16/Ccnh/Anapc5/Mcm3/Stag1/Pkmyt1/Anapc11/Ccna2/Cdkn2c/Cdc23/Wee1/Smc1a/Rb1/Ccnb2/Anapc1/Smc3	49
mmu04210	mmu04210	Apoptosis	52/1669	136/9040	4.0766e-08	1.05678e-06	6.53576e-07	Ctss/Ctsd/Ctsk/Tuba1a/Fos/Itpr3/Mapk8/Xiap/Ctsz/Tuba4a/Ctsb/Map3k5/Ctsl/Parp1/Kras/Casp8/Bcl2l1/Atm/Actg1/Bcl2a1d/Tuba1b/Nfkb1/Pmaip1/Bbc3/Mapk1/Csf2rb2/Bax/Ddit3/Dffa/Itpr2/Bak1/Bid/Ikbkg/Casp2/Lmna/Itpr1/Birc2/Parp3/Nras/Hras/Nfkbia/Endog/Jun/Ctsc/Casp9/Map2k2/Pdpk1/Aifm1/Pik3cd/Bcl2a1a/Pik3r1/Map3k14	52
mmu00190	mmu00190	Oxidative phosphorylation	50/1669	135/9040	2.38153e-07	5.73269e-06	3.54544e-06	Atp6v0d2/Atp6v1b2/Sdhd/Atp5k/Ndufv3/Atp5e/Uqcr11/Atp6v1g1/Ndufb8/Ndufa13/Uqcrh/Ndufab1/Atp5l/Atp6v1f/Ndufa5/Ndufs2/Ndufb4/Uqcrfs1/Cox7c/Ndufa8/Ndufa2/Atp6v0a2/Sdhb/Uqcrq/Ndufb2/Ndufs3/Ndufb11/Atp5h/Ndufa3/Ndufs6/Ndufv2/Cox6c/Cox7b/Ndufc1/Cox17/Ndufb5/Atp5g1/Ndufb9/Ndufs4/Ndufs7/Sdhc/Atp6v0e2/Atp5j2/Cox8a/Atp6ap1/Ndufa12/Cox6b1/Atp5b/Uqcrb/Ndufs5	50
mmu05166	mmu05166	Human T-cell leukemia virus 1 infection	79/1669	250/9040	2.79269e-07	6.27424e-06	3.88036e-06	Fdps/Nfatc1/Fos/Mapk8/Xiap/Xpo1/Calr/Pten/Tgfbr1/Cdk4/Kras/Ranbp1/Bcl2l1/Atm/Egr1/Cdkn1a/Ccne1/Ppp3cb/Nfkb1/Tln2/Atr/Srf/Mapk1/Vdac1/Nfatc2/Bax/Ccne2/Adcy7/Ccnd1/Kat2b/Espl1/Tln1/Tcf3/Itgb2/Ikbkg/Pttg1/Creb1/Slc25a4/Slc2a1/B2m/Chek2/Stat5a/Nfatc3/Gm11127/Ep300/Cdc26/Nras/Ccnd3/Trrap/Egr2/Hras/Prkacb/Tbp/Nfkbia/Crtc1/Jun/Map2k2/Nfkb2/Jak1/Itgal/Cdc16/Anapc5/Map2k4/Zfp36/Anapc11/Ccna2/Pik3cd/Cdkn2c…	79
mmu04140	mmu04140	Autophagy - animal	51/1669	142/9040	5.47335e-07	1.15282e-05	7.12975e-06	Ctsd/Ppp2ca/Mapk8/Nrbf2/Sqstm1/Ctsb/Pten/Ctsl/Kras/Atg9b/Dapk1/Bcl2l1/C9orf72/Lamp2/Rb1cc1/Snap29/Prkcd/Rras2/Mapk1/Becn1/Rraga/Atg12/Stk11/Itpr1/Atg2a/Bnip3/Lamp1/Rras/Map3k7/Nras/Hras/Prkacb/Camkk2/Gabarapl1/Map2k2/Igbp1/Rptor/Pdpk1/Map1lc3a/Uvrag/Atg16l1/Rab7/Pik3cd/Gabarapl2/Rragd/Vmp1/Pik3r4/Akt1s1/Pik3r1/Atg2b/Mtmr14	51
mmu03018	mmu03018	RNA degradation	35/1669	84/9040	6.23563e-07	1.18748e-05	7.34411e-06	Cnot6/Exosc6/Cnot6l/Pfkl/Pabpc1/Pfkp/Mphosph6/Btg3/Lsm7/Eno1/Btg1/Cnot7/Eno2/Pabpc4/Xrn1/Pnpt1/Tob2/Edc4/Cnot1/Tob1/Hspd1/Lsm1/Dhx36/Lsm5/Wdr61/Cnot8/Parn/Cnot10/Pan3/Xrn2/Lsm3/Patl1/Eno1b/Btg2/Lsm2	35
mmu05135	mmu05135	Yersinia infection	49/1669	135/9040	6.34264e-07	1.18748e-05	7.34411e-06	Arf6/Rac1/Nfatc1/Fos/Mapk8/Itga4/Ccl2/Git2/Actg1/Itgb1/Pkn1/Nfkb1/Myd88/Rac2/Mapk1/Baiap2/Nfatc2/Bcar1/Rock1/Arpc3/Rps6ka3/Pip5k1a/Skap2/Was/Ikbkg/Arhgef12/Actr3/Nfatc3/Tlr4/Map3k7/Pkn2/Nfkbia/Jun/Lcp2/Map2k2/Irak1/Lat/Map2k4/Arpc1b/Pik3cd/Fcgr3/Wasl/Rock2/Pik3r1/Crk/Casp1/Mapk11/Arhgef1/Itga5	49
mmu04380	mmu04380	Osteoclast differentiation	47/1669	128/9040	7.28137e-07	1.29149e-05	7.98732e-06	Csf1r/Rac1/Ctsk/Fcgr2b/Nfatc1/Fos/Acp5/Mitf/Ifngr2/Mapk8/Sqstm1/Jund/Stat1/Tgfbr1/Fosl2/Lilrb4a/Itgb3/Tyrobp/Ncf1/Ppp3cb/Nfkb1/Stat2/Cyld/Fyn/Mapk1/Junb/Nfatc2/Ikbkg/Creb1/Fcgr4/Map3k7/Grb2/Nfkbia/Sirpb1a/Jun/Lcp2/Btk/Nfkb2/Jak1/Tnfrsf11a/Blnk/Pik3cd/Fcgr3/Tgfbr2/Pik3r1/Map3k14/Mapk11	47
mmu04714	mmu04714	Thermogenesis	73/1669	231/9040	7.89087e-07	1.31842e-05	8.15391e-06	Sdhd/Map3k5/Smarcd1/Kras/Atp5k/Ndufv3/Cpt1a/Atp5e/Actg1/Uqcr11/Coa5/Ndufb8/Ndufa13/Uqcrh/Ndufab1/Atp5l/Ndufa5/Ndufs2/Ndufb4/Uqcrfs1/Acsl5/Adcy7/Rps6ka3/Acsl3/Cox7c/Ndufa8/Prkag1/Creb1/Ndufa2/Sdhb/Uqcrq/Ndufb2/Kdm3b/Ndufs3/Ndufb11/Atp5h/Ndufa3/Ndufs6/Ndufv2/Cox6c/Acsl4/Cox7b/Ndufc1/Cox17/Nras/Hras/Prkacb/Grb2/Ndufb5/Atp5g1/Ndufb9/Rptor/Cox20/Ndufs4/Frs2/Prkab2/Ndufs7/Arid1a/Gnas/Sdhc/Atp5j2/Ndufaf…	73
mmu05161	mmu05161	Hepatitis B	56/1669	163/9040	8.21568e-07	1.31842e-05	8.15391e-06	Nfatc1/Fos/Mapk8/Ddx58/Stat1/Tgfbr1/Kras/Casp8/Ifih1/Cdkn1a/Ccne1/Nfkb1/Irf7/Stat2/Myd88/Tlr3/Mapk1/Nfatc2/Bax/Ccne2/Bid/Ikbkg/Creb1/Ywhaq/Ywhab/Stat5a/Nfatc3/Stat3/Tlr4/Ep300/Ddx3x/Ticam2/Map3k7/Nras/Egr2/Hras/Grb2/Nfkbia/Jun/Casp9/Map2k2/Irak1/Jak1/Mavs/Map2k4/Tirap/Ccna2/Pik3cd/Atp6ap1/Braf/Rb1/Map3k1/Tgfbr2/Pik3r1/Traf3/Mapk11	56
mmu05017	mmu05017	Spinocerebellar ataxia	50/1669	141/9040	1.09367e-06	1.6753e-05	1.0361e-05	Psmd8/Plcb4/Psmb6/Atp2a3/Itpr3/Mapk8/Nrbf2/Rbpj/Map3k5/Psmd7/Afg3l2/Rb1cc1/Psmb4/Psmb2/Plcb2/Psmb7/Becn1/Atxn3/Pum2/Vdac1/Atxn10/Psmc1/Itpr2/Xbp1/Gtf2b/Slc25a4/Psmb5/Cic/Itpr1/Kcnc3/Psmd6/Atg2a/Atxn2/Sp1/Psma7/Psmc3/Psmc2/Tbp/Cacna1a/Atp2a2/Psma2/Pik3cd/Psmd2/Psmb1/Psmd11/Pik3r4/Grin1/Pik3r1/Pum1/Atg2b	50
mmu04120	mmu04120	Ubiquitin mediated proteolysis	51/1669	147/9040	1.81356e-06	2.65726e-05	1.64341e-05	Uba7/Ube3b/Ube2w/Xiap/Wwp1/Ube2l6/Ube2z/Uba6/Ube2s/Cul3/Pml/Cdc34/Ube3a/Herc2/Rbx1/Cul4b/Herc4/Rps27a/Ube2j2/Huwe1/Uba52/Ube2d2a/Birc2/Vhl/Sae1/Uba3/Ube2e3/Keap1/Klhl9/Cdc26/Ubb/Cul2/Birc6/Herc1/Ube2d3/Fbxw8/Fbxo4/Cdc16/Anapc5/Ube2g2/Pias1/Ube2c/Ube2e2/Ube2g1/Anapc11/Cul5/Cdc23/Map3k1/Ubr5/Anapc1/Cblb	51
mmu04932	mmu04932	Non-alcoholic fatty liver disease	53/1669	156/9040	2.36691e-06	3.32353e-05	2.05547e-05	Rac1/Sdhd/Fos/Mapk8/Map3k5/Casp8/Ndufv3/Uqcr11/Ndufb8/Ndufa13/Cebpa/Uqcrh/Ndufab1/Ndufa5/Nfkb1/Ndufs2/Ndufb4/Uqcrfs1/Bax/Ddit3/Cox7c/Ndufa8/Bid/Xbp1/Prkag1/Ndufa2/Sdhb/Uqcrq/Ndufb2/Ndufs3/Ndufb11/Ndufa3/Ndufs6/Ndufv2/Cox6c/Cox7b/Ndufc1/Ndufb5/Jun/Ndufb9/Ndufs4/Prkab2/Ndufs7/Mlxip/Sdhc/Pik3cd/Cox8a/Ndufa12/Cox6b1/Uqcrb/Pik3r1/Ndufs5/Mapk11	53
mmu04620	mmu04620	Toll-like receptor signaling pathway	38/1669	100/9040	3.19624e-06	4.18168e-05	2.5862e-05	Ccl4/Cd14/Rac1/Ctsk/Fos/Mapk8/Ccl3/Stat1/Casp8/Irf5/Ccl5/Nfkb1/Irf7/Myd88/Tlr3/Mapk1/Tollip/Ikbkg/Cxcl10/Cd80/Tlr4/Ticam2/Map3k7/Tlr6/Nfkbia/Jun/Map2k2/Irak1/Map2k4/Tirap/Pik3cd/Tlr1/Tlr9/Map3k8/Tlr7/Pik3r1/Traf3/Mapk11	38
mmu04137	mmu04137	Mitophagy - animal	29/1669	68/9040	3.22622e-06	4.18168e-05	2.5862e-05	Mitf/Mapk8/Sqstm1/Kras/Atg9b/Bcl2l1/Rras2/Tomm7/Becn1/Rps27a/Uba52/Cited2/Pink1/Bnip3/Sp1/Rras/Mfn1/Ubb/Nras/Hras/Jun/Gabarapl1/Optn/Map1lc3a/Nbr1/Rab7/Tfe3/Gabarapl2/Usp8	29
mmu05212	mmu05212	Pancreatic cancer	31/1669	76/9040	4.62666e-06	5.77475e-05	3.57145e-05	Rac1/Mapk8/Vegfa/Stat1/Tgfbr1/Cdk4/Kras/Ralb/Arhgef6/Bcl2l1/Brca2/Cdkn1a/Polk/Nfkb1/Rala/Rac2/Mapk1/Bax/Ccnd1/Bak1/Ikbkg/Stat3/Ralgds/Pld1/Casp9/Jak1/Pik3cd/Braf/Rb1/Tgfbr2/Pik3r1	31
mmu04621	mmu04621	NOD-like receptor signaling pathway	66/1669	216/9040	9.39268e-06	0.000113048	6.99154e-05	Plcb4/Oas1g/Gbp7/Itpr3/Mapk8/Xiap/Rbck1/Oas3/Gbp3/Ctsb/Ccl2/Stat1/Cybb/Casp8/Bcl2l1/Ifi204/Nampt/Ccl5/Trpm7/Pkn1/Pstpip1/Nlrx1/Nfkb1/Irf7/Plcb2/Stat2/Myd88/Prkcd/Mapk1/Tnfaip3/Vdac1/Irgm2/Dnm1l/Atg12/Itpr2/Oas2/Ikbkg/Oas1a/Trip6/Itpr1/Birc2/Tlr4/Panx1/Card9/Naip6/Map3k7/Mfn1/Ripk3/Pkn2/Nfkbia/Hsp90aa1/Jun/Gabarapl1/Txnip/Jak1/Map1lc3a/Mavs/Txn1/Atg16l1/Tab3/Gabarapl2/Irgm1/Casp1/Traf3/Mapk11/Antx…	66
mmu05169	mmu05169	Epstein-Barr virus infection	69/1669	231/9040	1.38763e-05	0.000161252	9.9728e-05	Psmd8/Rac1/Oas1g/Sap30/Mapk8/Oas3/Rbpj/Calr/Ddx58/Stat1/Cdk4/Casp8/Isg15/Psmd7/Cdkn1a/Polk/Sap30l/Ccne1/Nfkb1/Irf7/Stat2/Myd88/Tnfaip3/Bax/Ccne2/Ccnd1/Psmc1/Bak1/Bid/Oas2/Ikbkg/Oas1a/B2m/Tap2/Stat3/Gm11127/Cxcl10/Psmd6/Psmc3/Ncor2/Psmc2/Eif2ak2/Map3k7/Ccnd3/Nfkbia/Jun/Btk/Casp9/Nfkb2/Irak1/Jak1/Itgal/Mavs/Pdia3/Vim/Map2k4/Blnk/Ccna2/Pik3cd/Psmd2/Icam1/Psmd11/Rb1/Pik3r1/Map3k14/Traf3/Mapk11/Tapbp/…	69
mmu04625	mmu04625	C-type lectin receptor signaling pathway	39/1669	112/9040	2.63268e-05	0.000295738	0.000182902	Nfatc1/Itpr3/Mapk8/Stat1/Kras/Casp8/Fcer1g/Ppp3cb/Nfkb1/Stat2/Prkcd/Cyld/Rras2/Mapk1/Nfatc2/Itpr2/Ikbkg/Arhgef12/Itpr1/Nfatc3/Rras/Card9/Clec4e/Nras/Calm1/Egr2/Hras/Pak1/Nfkbia/Jun/Nfkb2/Clec4d/Pik3cd/Irf1/Pik3r1/Map3k14/Casp1/Mapk11/Cblb	39
mmu03050	mmu03050	Proteasome	21/1669	47/9040	3.11663e-05	0.000338808	0.000209539	Psmd8/Psmb6/Psmd7/Psmb4/Psmb2/Psmb7/Psme2/Pomp/Psmc1/Psme3/Psmb5/Psmd6/Psma7/Psmc3/Psmc2/Psma2/Psme4/Psme1/Psmd2/Psmb1/Psmd11	21
mmu05417	mmu05417	Lipid and atherosclerosis	64/1669	216/9040	3.71052e-05	0.00038555	0.000238447	Rap1a/Plcb4/Cd14/Rac1/Nfatc1/Fos/Mapk8/Ccl3/Ccl2/Map3k5/Cybb/Kras/Casp8/Bcl2l1/Mib1/Ccl5/Ncf1/Ppp3cb/Nfkb1/Irf7/Plcb2/Myd88/Mapk1/Ldlr/Nfatc2/Bax/Ddit3/Bid/Cd36/Xbp1/Ikbkg/Hspa5/Mib2/Itpr1/Hspd1/Nfatc3/Stat3/Tlr4/Ticam2/Map3k7/Nras/Calm1/Hras/Tlr6/Nfkbia/Hsp90aa1/Jun/Casp9/Irak1/Pdpk1/Sod2/Abca1/Map2k4/Nfe2l2/Tirap/Hsp90b1/Pik3cd/Icam1/Rock2/Pik3r1/Casp1/Traf3/Mapk11/Arhgef1	64
mmu04115	mmu04115	p53 signaling pathway	28/1669	72/9040	3.77542e-05	0.00038555	0.000238447	Ccng1/Shisa5/Ei24/Pten/Igf1/Cdk4/Casp8/Bcl2l1/Atm/Rrm2/Cdkn1a/Ccne1/Pmaip1/Bbc3/Atr/Siva1/Bax/Ccne2/Ccnd1/Ccng2/Bid/Sesn1/Chek2/Ccnd3/Mdm4/Ccnb1/Casp9/Ccnb2	28
mmu00100	mmu00100	Steroid biosynthesis	12/1669	20/9040	4.36155e-05	0.000432307	0.000267365	Dhcr24/Msmo1/Dhcr7/Lss/Sqle/Nsdhl/Fdft1/Tm7sf2/Lbr/Hsd17b7/Sc5d/Lipa	12
mmu04810	mmu04810	Regulation of actin cytoskeleton	67/1669	231/9040	5.15198e-05	0.000496062	0.000306795	Rac1/Actn4/Abi2/Itgam/Myh9/Ppp1cc/Itga4/Itgav/Gsn/Rgcc/Itgax/Kras/Cxcr4/Arhgef6/Pip4k2a/Actg1/Itgb7/Itgb3/Myh14/Itgb1/Msn/Ppp1ca/Iqgap1/Brk1/Rras2/Rac2/Mapk1/Baiap2/Bcar1/Rock1/Arpc3/Diaph2/Pip5k1a/Cfl1/Diaph3/Itgb2/Arhgef12/Cyfip2/Actr3/Rras/Nras/Fgd3/Hras/Cyfip1/Pak1/Arhgap35/Map2k2/Itgal/Ssh3/Myl12b/Git1/Apc/Fgf2/Spata13/Arpc1b/Pik3cd/Wasl/Braf/Ppp1r12c/Rock2/Pdgfb/Pik3r1/Crk/Myl12a/Arhgef1/It…	67
mmu04919	mmu04919	Thyroid hormone signaling pathway	40/1669	120/9040	6.49385e-05	0.000607896	0.00037596	Plcb4/Atp2a3/Pfkl/Itgav/Ncoa3/Pfkp/Stat1/Kras/Actg1/Itgb3/Med13/Med12/Plcb2/Atp1b3/Dio2/Mapk1/Slc16a10/Ccnd1/Kat2b/Ncoa2/Slc2a1/Ctnnb1/Med14/Ep300/Rcan1/Med16/Nras/Med30/Hras/Prkacb/Atp2a2/Casp9/Map2k2/Pdpk1/Pfkfb2/Pik3cd/Tbc1d4/Thra/Esr1/Pik3r1	40
mmu05160	mmu05160	Hepatitis C	51/1669	165/9040	6.80111e-05	0.000619453	0.000383107	Ppp2r1a/Ifit1/Ywhag/Oas1g/Rsad2/Ppp2ca/Oas3/Ddx58/Stat1/Cdk4/Kras/Casp8/Scarb1/Cdkn1a/Nfkb1/Irf7/Stat2/Cd81/Tlr3/Mapk1/Ldlr/Bax/Ccnd1/Bak1/Bid/Oas2/Psme3/Ikbkg/Oas1a/Ctnnb1/Ywhaq/Ywhab/Stat3/Cxcl10/Eif2ak2/Nras/Hras/Grb2/Nfkbia/Casp9/Map2k2/Jak1/Mavs/Eif3e/Pias1/Ppp2r2a/Pik3cd/Braf/Rb1/Pik3r1/Traf3	51
mmu03040	mmu03040	Spliceosome	48/1669	153/9040	7.30882e-05	0.000648177	0.000400871	Srsf4/Srsf9/Pcbp1/Thoc2/Srsf10/Alyref/Sf3b1/Lsm7/Rp9/Rbm8a/Snrpd3/Rbmx/Ddx5/Rbm17/Snrpg/Tra2b/Sf3b4/Ncbp2/Prpf40a/Cwc15/Prpf8/Sart1/Thoc3/Isy1/Snrpb2/Prpf38b/Sf3b2/Tcerg1/Cherp/Snrpd2/Lsm5/Usp39/Hnrnpa1/Zmat2/Snrpb/Srsf2/Phf5a/Lsm3/Snrpe/Xab2/Snrnp200/Ddx39b/Snrnp70/Srsf1/Sf3b3/Ppih/Thoc1/Lsm2	48
mmu05171	mmu05171	Coronavirus disease - COVID-19	70/1669	248/9040	9.07442e-05	0.000770097	0.000476274	Oas1g/Fos/Mapk8/Oas3/Rps27l/Rpl11/Ccl2/Ddx58/Stat1/Rps17/Cybb/Rpl13a/Rpl9/Ifih1/Isg15/Rps11/Rps25/Rpl24/Rpl35a/Rpl27/Nfkb1/Rpl22/Stat2/Myd88/Rpl32/Tlr3/Mapk1/Rpl36al/Rpl36/Rplp2/Rps27a/Rpl35/Oas2/Ikbkg/Rps23/Uba52/Rpl6/Rpl15/Oas1a/Rpl23/Stat3/Cxcl10/Tlr4/Rpl18/Rpl27a/Rpl31/Eif2ak2/Rps27/Map3k7/Rpl4/Nfkbia/Jun/Irak1/Jak1/Rps3/Rps12/Rpl34/Mavs/Rpl19/Rpl38/Cfb/Rpl30/Pik3cd/Cgas/Fcgr3/Tlr7/Pik3r1/Cas…	70
mmu05162	mmu05162	Measles	46/1669	146/9040	9.14061e-05	0.000770097	0.000476274	Fcgr2b/Oas1g/Fos/Mapk8/Oas3/Ddx58/Stat1/Cdk4/Casp8/Ifih1/Bcl2l1/Ccne1/Msn/Nfkb1/Irf7/Stat2/Myd88/Bbc3/Tnfaip3/Bax/Ccne2/Ccnd1/Bak1/Bid/Oas2/Ikbkg/Oas1a/Stat5a/Stat3/Tlr4/Eif2ak2/Map3k7/Ccnd3/Nfkbia/Jun/Casp9/Irak1/Jak1/Mavs/Pik3cd/Tlr9/Rack1/Tlr7/Pik3r1/Traf3/Cblb	46
mmu05211	mmu05211	Renal cell carcinoma	26/1669	68/9040	9.89055e-05	0.000812955	0.00050278	Rap1a/Rac1/Vegfa/Kras/Egln1/Cdkn1a/Rbx1/Mapk1/Slc2a1/Vhl/Ep300/Nras/Cul2/Hras/Pak1/Grb2/Jun/Map2k2/Tfe3/Pik3cd/Epas1/Braf/Pdgfb/Pik3r1/Crk/Fh1	26
mmu03010	mmu03010	Ribosome	53/1669	176/9040	0.000106197	0.000852108	0.000526995	Rps27l/Rpl11/Rps17/Rpl13a/Rpl9/Rps11/Mrps16/Rps25/Rpl24/Rpl35a/Mrpl3/Rpl27/Rpl22/Rpl32/Mrpl22/Mrpl12/Rpl36al/Rpl36/Rplp2/Rps27a/Mrpl18/Mrpl15/Rpl35/Mrpl34/Rps23/Uba52/Rpl6/Rpl15/Rpl23/Mrpl19/Mrpl20/Mrpl27/Mrps5/Rpl18/Rpl27a/Mrpl16/Rpl31/Mrpl14/Mrps18c/Rps27/Mrpl17/Rpl4/Mrpl21/Mrps7/Rps3/Rps12/Rpl34/Rpl19/Rpl38/Mrpl36/Rpl30/Mrps12/Mrps9	53
mmu05167	mmu05167	Kaposi sarcoma-associated herpesvirus infection	64/1669	224/9040	0.000122147	0.000957291	0.000592046	Rac1/Nfatc1/Fos/Itpr3/Mapk8/Vegfa/Stat1/Cdk4/Kras/Gnb1/Casp8/Cd200r3/Cdkn1a/Ppp3cb/Nfkb1/Irf7/Stat2/Angpt2/Tlr3/Mapk1/Becn1/Nfatc2/Bax/Ccr1/Rps27a/Ccnd1/Pik3r5/Itpr2/Bak1/Bid/Ikbkg/Creb1/Uba52/Ctnnb1/Itpr1/Nfatc3/Stat3/Gm11127/Ep300/Eif2ak2/Ubb/Rcan1/Nras/Calm1/Hras/Nfkbia/Jun/Casp9/Map2k2/Jak1/Map1lc3a/Map2k4/Cd200r1/Fgf2/Zfp36/Pik3cd/Icam1/Pdgfb/Rb1/Hck/Pik3r1/Traf3/Mapk11/Pik3r6	64
mmu05210	mmu05210	Colorectal cancer	31/1669	88/9040	0.000134684	0.00103156	0.000637978	Rac1/Fos/Mapk8/Tgfbr1/Kras/Ralb/Cdkn1a/Polk/Rala/Pmaip1/Bbc3/Rac2/Mapk1/Bax/Ccnd1/Bak1/Appl1/Ctnnb1/Ralgds/Nras/Hras/Msh2/Grb2/Jun/Casp9/Map2k2/Apc/Pik3cd/Braf/Tgfbr2/Pik3r1	31
mmu04611	mmu04611	Platelet activation	40/1669	125/9040	0.000177352	0.00132817	0.000821419	Rap1a/Plcb4/Itpr3/Ppp1cc/Gnai2/Actg1/Itgb3/Fcer1g/Itgb1/Plcb2/Tln2/Ppp1ca/Fyn/Mapk1/Rock1/Adcy7/Apbb1ip/Pik3r5/Tln1/Itpr2/Arhgef12/Itpr1/Snap23/Prkacb/Arhgap35/Lcp2/Btk/Orai1/Myl12b/Pla2g4b/Gnas/Pik3cd/Fcgr3/Rock2/Stim1/Pik3r1/Myl12a/Mapk11/Pik3r6/Arhgef1	40
mmu01230	mmu01230	Biosynthesis of amino acids	28/1669	79/9040	0.000248658	0.00182169	0.00112664	Taldo1/Pfkl/Tpi1/Pfkp/Aldoc/Rpia/Prps2/Eno1/Got1/Eno2/Pgk1/Bcat1/Pgam1/Pycr2/Aldoa/Psat1/Gapdh/Aldh18a1/Shmt2/Gpt2/Acy1/Pycr1/Mat2a/Asns/Pcx/Bcat2/Eno1b/Cth	28
mmu04668	mmu04668	TNF signaling pathway	37/1669	115/9040	0.000270764	0.00194144	0.0012007	Rps6ka4/Fos/Mapk8/Xiap/Ccl2/Cebpb/Map3k5/Casp8/Ccl5/Nfkb1/Cyld/Rps6ka5/Mapk1/Junb/Tnfaip3/Jag1/Dnm1l/Ikbkg/Creb1/Birc2/Cxcl10/Map3k7/Ripk3/Nfkbia/Jun/Ifi47/Map2k4/Tab3/Pik3cd/Icam1/Map3k8/Irf1/Pik3r1/Map3k14/Traf3/Mapk11/Gm5431	37
mmu01524	mmu01524	Platinum drug resistance	28/1669	80/9040	0.000316223	0.00222015	0.00137307	Xiap/Map3k5/Top2a/Casp8/Bcl2l1/Atm/Gsto1/Cdkn1a/Pmaip1/Bbc3/Mapk1/Mgst3/Bax/Top2b/Bak1/Bid/Rev3l/Birc2/Msh2/Casp9/Atp7a/Pdpk1/Xpa/Ercc1/Pik3cd/Polh/Gstp1/Pik3r1	28
mmu04218	mmu04218	Cellular senescence	53/1669	184/9040	0.000365154	0.00251137	0.00155318	Nfatc1/Hipk3/Itpr3/Ppp1cc/Sqstm1/Pten/Tgfbr1/Cdk4/Kras/Atm/Cdkn1a/Ccne1/Ppp3cb/E2f5/Trpm7/Nfkb1/Ppp1ca/Rras2/Atr/Mapk1/Vdac1/Nfatc2/Ccne2/Ccnd1/Itpr2/Slc25a4/Cdc25a/Chek2/Itpr1/Rad50/Nfatc3/Gm11127/Rbl1/Hus1/Rras/Nras/Ccnd3/Calm1/Hras/Ccnb1/Zfp36l1/Map2k2/Lin54/Hipk1/Mybl2/Ccna2/Pik3cd/Rb1/Ccnb2/Tgfbr2/Pik3r1/Mapk11/Rassf5	53
mmu04666	mmu04666	Fc gamma R-mediated phagocytosis	31/1669	93/9040	0.000416155	0.00275112	0.00170146	Arf6/Rac1/Fcgr2b/Gsn/Myo10/Marcksl1/Plpp1/Ncf1/Prkcd/Bin1/Rac2/Mapk1/Arpc3/Pip5k1a/Was/Cfl1/Fcgr4/Actr3/Plpp2/Pld1/Pak1/Dnm2/Lat/Pla2g4b/Arpc1b/Pik3cd/Fcgr3/Plpp3/Hck/Pik3r1/Crk	31
mmu00520	mmu00520	Amino sugar and nucleotide sugar metabolism	20/1669	51/9040	0.000416341	0.00275112	0.00170146	Gfpt1/Gmds/Hk3/Nagk/Cmas/Nans/Pgm1/Uap1l1/Hexa/Amdhd2/Uap1/Cyb5r3/Galk1/Ugdh/Gale/Cyb5r4/Npl/Gmppa/Renbp/Hk2	20
mmu05418	mmu05418	Fluid shear stress and atherosclerosis	44/1669	147/9040	0.000458068	0.00296864	0.00183598	Rac1/Fos/Mapk8/Sqstm1/Itgav/Vegfa/Ccl2/Map3k5/Ctsl/Actg1/Itgb3/Ncf1/Gsto1/Nfkb1/Sumo3/Sdc4/Rac2/Mgst3/Sumo1/Klf2/Bmpr1a/Ikbkg/Mef2a/Acvr2a/Ctnnb1/Mef2c/Arhgef2/Keap1/Map3k7/Calm1/Hsp90aa1/Jun/Txn1/Map2k4/Nfe2l2/Acvr2b/Dusp1/Hsp90b1/Pik3cd/Icam1/Gstp1/Pdgfb/Pik3r1/Mapk11	44
mmu04010	mmu04010	MAPK signaling pathway	77/1669	294/9040	0.000550062	0.00349756	0.0021631	Rap1a/Rasgrp3/Dusp3/Cd14/Rps6ka4/Csf1r/Rac1/Nfatc1/Fos/Mapk8/Vegfb/Dusp16/Rasa1/Vegfa/Jund/Map3k5/Igf1/Tgfbr1/Kras/Map4k3/Ppp3cb/Nfkb1/Taok3/Myd88/Angpt2/Rras2/Rps6ka5/Kitl/Rac2/Srf/Mapk1/Mapkapk5/Ddit3/Map3k20/Rps6ka3/Rasa2/Flt1/Flna/Ikbkg/Taok2/Taok1/Map4k2/Ptpn7/Nfatc3/Mef2c/Rras/Dusp4/Stmn1/Map3k7/Flnb/Nras/Hras/Prkacb/Pak1/Grb2/Cacna1a/Jun/Map2k2/Nfkb2/Irak1/Rapgef2/Lamtor3/Map2k4/Pla2g4b/Fg…	77
mmu04662	mmu04662	B cell receptor signaling pathway	28/1669	83/9040	0.000625906	0.00390612	0.00241578	Rasgrp3/Rac1/Fcgr2b/Nfatc1/Fos/Ptpn6/Kras/Lilrb4a/Cd72/Ppp3cb/Nfkb1/Cd81/Rac2/Mapk1/Nfatc2/Pik3ap1/Ikbkg/Nfatc3/Nras/Hras/Grb2/Nfkbia/Jun/Btk/Map2k2/Blnk/Pik3cd/Pik3r1	28
mmu05235	mmu05235	PD-L1 expression and PD-1 checkpoint pathway in cancer	29/1669	88/9040	0.000777453	0.00476367	0.00294614	Nfatc1/Fos/Ifngr2/Pten/Ptpn6/Stat1/Kras/Ppp3cb/Nfkb1/Myd88/Mapk1/Nfatc2/Ikbkg/Nfatc3/Stat3/Tlr4/Ticam2/Nras/Hras/Nfkbia/Jun/Map2k2/Jak1/Lat/Tirap/Pik3cd/Tlr9/Pik3r1/Mapk11	29
mmu01200	mmu01200	Carbon metabolism	37/1669	121/9040	0.000810479	0.00479178	0.00296352	Taldo1/Sdhd/Pfkl/Acat2/Acss2/Hk3/Tpi1/Glud1/Pfkp/Aldoc/Rpia/Prps2/Eno1/Got1/Eno2/Suclg1/Pgk1/Pgam1/Aldoa/H6pd/Psat1/Gapdh/Adh5/Shmt2/Gpt2/Sdhb/Pcx/Dld/Acss1/Me2/Tkfc/Pgp/Sdhc/Eno1b/Pccb/Hk2/Fh1	37
mmu04114	mmu04114	Oocyte meiosis	37/1669	121/9040	0.000810479	0.00479178	0.00296352	Ppp2r1a/Ywhag/Ppp2ca/Itpr3/Ppp1cc/Igf1/Ccne1/Ppp3cb/Ppp1ca/Rbx1/Mapk1/Ccne2/Adcy7/Cpeb4/Rps6ka3/Espl1/Itpr2/Slk/Pttg1/Ywhaq/Ywhab/Itpr1/Cdc26/Ppp2r5a/Calm1/Prkacb/Ccnb1/Cdc16/Anapc5/Pkmyt1/Anapc11/Cdc23/Smc1a/Ccnb2/Anapc1/Smc3/Mapk11	37
mmu05164	mmu05164	Influenza A	49/1669	173/9040	0.000902569	0.00524299	0.00324258	Fdps/Oas1g/Rsad2/Ifngr2/Oas3/Xpo1/Ccl2/Ddx58/Stat1/Cdk4/Casp8/Pml/Ifih1/Actg1/Pabpn1/Ccl5/Nxt1/Nlrx1/Nfkb1/Irf7/Stat2/Myd88/Tlr3/Mapk1/Vdac1/Bax/Bak1/Bid/Oas2/Ikbkg/Slc25a4/Oas1a/Cxcl10/Tlr4/Ep300/Eif2ak2/Ccnd3/Nfkbia/Kpna6/Casp9/Map2k2/Jak1/Mavs/Pik3cd/Icam1/Tlr7/Pik3r1/Casp1/Traf3	49
mmu04933	mmu04933	AGE-RAGE signaling pathway in diabetic complications	32/1669	101/9040	0.000917912	0.00524299	0.00324258	Plcb4/Rac1/Nfatc1/Mapk8/Vegfb/Vegfa/Ccl2/Stat1/Tgfbr1/Cybb/Cdk4/Kras/Egr1/Col4a5/Nfkb1/Plcb2/Prkcd/Mapk1/Bax/Pim1/Ccnd1/Stat5a/Stat3/Nras/Hras/F3/Jun/Pik3cd/Icam1/Tgfbr2/Pik3r1/Mapk11	32
mmu04066	mmu04066	HIF-1 signaling pathway	35/1669	114/9040	0.00102281	0.00574478	0.00355292	Pfkl/Ifngr2/Hk3/Vegfa/Igf1/Pfkp/Aldoc/Cybb/Egln1/Eno1/Eno2/Ldha/Cdkn1a/Pgk1/Nfkb1/Aldoa/Angpt2/Rbx1/Gapdh/Pfkfb3/Mapk1/Flt1/Eif4e2/Slc2a1/Stat3/Tlr4/Vhl/Ep300/Cul2/Map2k2/Pik3cd/Eno1b/Nos2/Hk2/Pik3r1	35
mmu00564	mmu00564	Glycerophospholipid metabolism	31/1669	98/9040	0.00112822	0.00623297	0.00385484	Pld4/Dgkd/Lypla2/Agpat4/Lpcat1/Mboat7/Pcyt2/Gpd1l/Plpp1/Pla2g5/Lpcat2/Cds1/Pld3/Plpp2/Pla2g12a/Lypla1/Cept1/Pld1/Lpgat1/Etnk1/Agpat3/Cds2/Gpam/Crls1/Pla2g4b/Agpat2/Gpat4/Plpp3/Dgkh/Chpt1/Pla1a	31
mmu05140	mmu05140	Leishmaniasis	24/1669	70/9040	0.00115377	0.00627129	0.00387854	Itgam/Fos/Ifngr2/Itga4/Ptpn6/Stat1/Cybb/Marcksl1/Ncf1/Itgb1/Nfkb1/Myd88/Mapk1/Itgb2/Fcgr4/Tlr4/Map3k7/Nfkbia/Jun/Irak1/Jak1/Fcgr3/Nos2/Mapk11	24
mmu00900	mmu00900	Terpenoid backbone biosynthesis	11/1669	23/9040	0.00124821	0.00658375	0.00407179	Fdps/Acat2/Zmpste24/Hmgcr/Mvk/Mvd/Hmgcs1/Pcyox1/Pmvk/Ggps1/Icmt	11
mmu05163	mmu05163	Human cytomegalovirus infection	67/1669	256/9040	0.00125033	0.00658375	0.00407179	Ccl4/Plcb4/Rac1/Nfatc1/Itpr3/Ccl3/Itgav/Vegfa/Calr/Ccl2/Gnai2/Cdk4/Kras/Cxcr4/Gnb1/Casp8/Itgb3/Ccl5/Cdkn1a/Ppp3cb/Nfkb1/Plcb2/Rac2/Mapk1/Nfatc2/Bax/Ccr1/Bcar1/Rock1/Adcy7/Ccnd1/Itpr2/Bak1/Bid/Ikbkg/Arhgef12/Creb1/Ctnnb1/B2m/Tap2/Itpr1/Nfatc3/Stat3/Gm11127/Sp1/Nras/Calm1/Hras/Prkacb/Grb2/Nfkbia/Casp9/Map2k2/Jak1/Pdia3/Gnas/Pik3cd/Cgas/Rock2/Rb1/Akap13/Pik3r1/Crk/Mapk11/Tapbp/Arhgef1/Ptger4	67
mmu05203	mmu05203	Viral carcinogenesis	61/1669	229/9040	0.00127689	0.00662017	0.00409431	Atp6v0d2/Rac1/Actn4/Ywhag/Rbpj/Gsn/Cdk4/Kras/Ranbp1/Casp8/Hdac9/Gtf2h1/Cdkn1a/Ccne1/Nfkb1/Ube3a/Irf7/Pmaip1/Srf/Mapk1/Bax/Ccne2/Ccnd1/Psmc1/Kat2b/Bak1/Rasa2/Ikbkg/Creb1/Gtf2b/Ywhaq/Ywhab/Hdac5/Stat5a/Stat3/Gm11127/Snd1/Ep300/Mrps18b/Ddx3x/Rbl1/Eif2ak2/Nras/Ccnd3/Egr2/Hras/Prkacb/Ubr4/Tbp/Grb2/Nfkbia/Jun/Gtf2a1/Nfkb2/Jak1/Ccna2/Pik3cd/Rb1/Hdac10/Pik3r1/Traf3	61
mmu05142	mmu05142	Chagas disease	32/1669	103/9040	0.00132538	0.00676749	0.00418542	Ppp2r1a/Plcb4/Ppp2ca/Fos/Ifngr2/Mapk8/Ccl3/Calr/Ccl2/Tgfbr1/Gnai2/Casp8/Ccl5/Nfkb1/Plcb2/Myd88/Mapk1/Ikbkg/Tlr4/Tlr6/Nfkbia/Jun/Irak1/Map2k4/Gnas/Ppp2r2a/Pik3cd/Tlr9/Nos2/Tgfbr2/Pik3r1/Mapk11	32
mmu00010	mmu00010	Glycolysis / Gluconeogenesis	23/1669	67/9040	0.00142238	0.0071528	0.00442372	Pfkl/Acss2/Hk3/Tpi1/Pfkp/Aldoc/Eno1/Eno2/Ldha/Pgm1/Pgk1/Minpp1/Pgam1/Aldoa/Gapdh/Adh5/Pck2/Dld/Acss1/Aldh9a1/Eno1b/Adh7/Hk2	23
mmu04622	mmu04622	RIG-I-like receptor signaling pathway	24/1669	71/9040	0.0014433	0.0071528	0.00442372	Mapk8/Dhx58/Ddx58/Casp8/Ifih1/Isg15/Pin1/Nlrx1/Nfkb1/Irf7/Cyld/Tbkbp1/Atg12/Ikbkg/Cxcl10/Ddx3x/Map3k7/Nfkbia/Mavs/Tkfc/Otud5/Map3k1/Traf3/Mapk11	24
mmu04145	mmu04145	Phagosome	50/1669	182/9040	0.00166741	0.00814374	0.00503658	Ctss/Cd14/Atp6v0d2/Rac1/Atp6v1b2/Fcgr2b/Tuba1a/Itgam/Tuba4a/Itgav/Calr/Sec61b/Ctsl/Cybb/Actg1/Atp6v1g1/Lamp2/Itgb3/Ncf1/Tubb2b/Scarb1/Atp6v1f/Itgb1/Tuba1b/Sec61g/Colec12/Cd36/Itgb2/Atp6v0a2/Fcgr4/Tap2/Gm11127/Tlr4/Sec22b/Lamp1/Rab5a/Tlr6/Tubb4b/Hgs/Rab7/Dync1h1/Atp6v0e2/Fcgr3/Atp6ap1/Canx/Dync2h1/Dync1i2/Stx7/Itga5/Vamp3	50
mmu05220	mmu05220	Chronic myeloid leukemia	25/1669	76/9040	0.00179328	0.00863334	0.00533938	Tgfbr1/Cdk4/Kras/Bcl2l1/Cdkn1a/Polk/Nfkb1/Mapk1/Bax/Ccnd1/Bak1/Ikbkg/Stat5a/Ctbp1/Nras/Hras/Grb2/Nfkbia/Map2k2/Pik3cd/Braf/Rb1/Tgfbr2/Pik3r1/Crk	25
mmu04064	mmu04064	NF-kappa B signaling pathway	32/1669	105/9040	0.00188161	0.00893101	0.00552347	Ccl4/Cd14/Xiap/Ddx58/Parp1/Bcl2l1/Atm/Card14/Bcl2a1d/Nfkb1/Myd88/Cyld/Tnfaip3/Ikbkg/Birc2/Tlr4/Ticam2/Map3k7/Nfkbia/Ltb/Btk/Nfkb2/Irak1/Lat/Tab3/Tnfrsf11a/Tirap/Blnk/Icam1/Bcl2a1a/Map3k14/Traf3	32
mmu01522	mmu01522	Endocrine resistance	29/1669	93/9040	0.00205031	0.00959661	0.00593512	Fos/Mapk8/Igf1/Ncoa3/Cdk4/Kras/Cdkn1a/Mapk1/Bax/Adcy7/Jag1/Ccnd1/Carm1/Sp1/Nras/Hras/Prkacb/Grb2/Jun/Map2k2/Gnas/Pik3cd/Cdkn2c/Braf/Rb1/Esr1/Pik3r1/Gper1/Mapk11	29
mmu04510	mmu04510	Focal adhesion	54/1669	203/9040	0.00243231	0.0112286	0.00694445	Rap1a/Rac1/Actn4/Mapk8/Xiap/Ppp1cc/Vegfb/Itga4/Itgav/Vegfa/Pten/Igf1/Lamc1/Arhgap5/Col4a5/Actg1/Itgb7/Itgb3/Itgb1/Tln2/Parvg/Ppp1ca/Fyn/Rac2/Mapk1/Bcar1/Rock1/Pip5k1a/Ccnd1/Tln1/Flt1/Flna/Ctnnb1/Birc2/Flnb/Ccnd3/Hras/Pak1/Grb2/Arhgap35/Jun/Pdpk1/Myl12b/Parvb/Flnc/Pik3cd/Braf/Ppp1r12c/Rock2/Pdgfb/Pik3r1/Crk/Myl12a/Itga5	54
mmu05221	mmu05221	Acute myeloid leukemia	23/1669	70/9040	0.00273156	0.0122822	0.00759603	Cd14/Csf1r/Itgam/Kras/Pml/Cebpa/Bcl2a1d/Nfkb1/Mapk1/Pim1/Ccnd1/Ikbkg/Stat5a/Stat3/Nras/Hras/Grb2/Map2k2/Ccna2/Pik3cd/Braf/Bcl2a1a/Pik3r1	23
mmu04664	mmu04664	Fc epsilon RI signaling pathway	22/1669	66/9040	0.00273342	0.0122822	0.00759603	Rac1/Mapk8/Kras/Fcer1g/Alox5/Fyn/Rac2/Mapk1/Nras/Hras/Grb2/Lcp2/Btk/Map2k2/Pdpk1/Lat/Map2k4/Pla2g4b/Pik3cd/Pik3r1/Alox5ap/Mapk11	22
mmu04215	mmu04215	Apoptosis - multiple species	13/1669	32/9040	0.00289676	0.0128449	0.00794403	Mapk8/Xiap/Casp8/Bcl2l1/Pmaip1/Bbc3/Becn1/Bax/Bak1/Bid/Birc2/Birc6/Casp9	13
mmu04015	mmu04015	Rap1 signaling pathway	56/1669	214/9040	0.00302576	0.0132426	0.00819003	Rap1a/Rasgrp3/Plcb4/Csf1r/Rac1/Itgam/Vegfb/Vegfa/Igf1/Gnai2/Kras/Ralb/Actg1/Itgb3/Itgb1/Plcb2/Rala/Tln2/Angpt2/Pard6b/Kitl/Rac2/Mapk1/Bcar1/Rgs14/Adcy7/Apbb1ip/Tln1/Flt1/Itgb2/Ctnnb1/Sipa1/Ralgds/Rras/Nras/Calm1/Hras/Krit1/Lcp2/Map2k2/Itgal/Rapgef2/Prkd2/Lat/Fgf2/Prkd3/Gnas/Pik3cd/Braf/Id1/Pdgfb/Grin1/Pik3r1/Crk/Mapk11/Rassf5	56
mmu03060	mmu03060	Protein export	12/1669	29/9040	0.00347893	0.0150308	0.00929592	Sec61b/Sec61g/Srp54a/Hspa5/Srprb/Immp1l/Spcs2/Srp54c/Srp54b/Srpr/Sec11c/Srp19	12
mmu04068	mmu04068	FoxO signaling pathway	37/1669	131/9040	0.00382417	0.0163132	0.0100891	Mapk8/Pten/Igf1/Tgfbr1/Plk2/Kras/Atm/Cdkn1a/S1pr1/Mapk1/Klf2/Ccnd1/Atg12/Ccng2/Stk11/Prkag1/Setd7/Stat3/Ep300/Bnip3/Pck2/Nras/Hras/Grb2/Ccnb1/Gabarapl1/Map2k2/Pdpk1/Sod2/Prkab2/Pik3cd/Gabarapl2/Braf/Ccnb2/Tgfbr2/Pik3r1/Mapk11	37
mmu05223	mmu05223	Non-small cell lung cancer	23/1669	72/9040	0.00407916	0.0171835	0.0106273	Kif5b/Cdk4/Kras/Cdkn1a/Polk/Mapk1/Bax/Ccnd1/Bak1/Kif5a/Stat5a/Stat3/Nras/Hras/Grb2/Casp9/Map2k2/Pdpk1/Pik3cd/Braf/Rb1/Pik3r1/Rassf5	23
mmu05216	mmu05216	Thyroid cancer	14/1669	37/9040	0.00438572	0.0182468	0.0112849	Kras/Ncoa4/Cdkn1a/Polk/Tpr/Mapk1/Bax/Ccnd1/Bak1/Ctnnb1/Nras/Hras/Map2k2/Braf	14
mmu04071	mmu04071	Sphingolipid signaling pathway	35/1669	124/9040	0.00487542	0.0200368	0.012392	Ppp2r1a/Plcb4/Ctsd/Rac1/Ppp2ca/Mapk8/Pten/Map3k5/Gnai2/Kras/Fcer1g/Abcc1/Nfkb1/Plcb2/Fyn/Rac2/S1pr1/Mapk1/Bax/Rock1/Sgms1/Cers6/Bid/Sgpp1/Pld1/Nras/Ppp2r5a/Hras/Map2k2/Pdpk1/Ppp2r2a/Pik3cd/Rock2/Pik3r1/Mapk11	35
mmu05205	mmu05205	Proteoglycans in cancer	53/1669	205/9040	0.00502453	0.0204008	0.0126171	Hpse/Rac1/Itpr3/Ppp1cc/Itgav/Vegfa/Igf1/Ptpn6/Ctsl/Kras/Actg1/Itgb3/Cdkn1a/Itgb1/Msn/Ppp1ca/Ddx5/Iqgap1/Sdc4/Rras2/Mapk1/Rock1/Ccnd1/Itpr2/Flna/Arhgef12/Ctnnb1/Itpr1/Stat3/Tlr4/Rras/Flnb/Nras/Hras/Prkacb/Pak1/Grb2/Map2k2/Pdpk1/Smo/Fgf2/Frs2/Flnc/Pik3cd/Tfap4/Braf/Ppp1r12c/Rock2/Esr1/Pik3r1/Mapk11/Arhgef1/Itga5	53
mmu04660	mmu04660	T cell receptor signaling pathway	30/1669	103/9040	0.00538051	0.0215861	0.0133501	Nfatc1/Fos/Mapk8/Ptpn6/Cdk4/Kras/Ppp3cb/Nfkb1/Fyn/Mapk1/Nfatc2/Ikbkg/Nfatc3/Map3k7/Nras/Hras/Pak1/Grb2/Nfkbia/Jun/Lcp2/Map2k2/Pdpk1/Lat/Pik3cd/Map3k8/Pik3r1/Map3k14/Mapk11/Cblb	30
mmu01250	mmu01250	Biosynthesis of nucleotide sugars	14/1669	38/9040	0.00578586	0.0229392	0.014187	Gfpt1/Gmds/Hk3/Nagk/Cmas/Nans/Pgm1/Uap1l1/Uap1/Galk1/Ugdh/Gale/Gmppa/Hk2	14
mmu04722	mmu04722	Neurotrophin signaling pathway	34/1669	121/9040	0.00590347	0.0230135	0.0142329	Rap1a/Rac1/Mapk8/Map3k5/Arhgdia/Kras/Nfkb1/Prkcd/Sh2b3/Rps6ka5/Mapk1/Prdm4/Bax/Rps6ka3/Bex3/Nras/Calm1/Hras/Grb2/Nfkbia/Jun/Map2k2/Irak1/Pdpk1/Frs2/Psen1/Pik3cd/Psen2/Braf/Map3k1/Sort1/Pik3r1/Crk/Mapk11	34
mmu04917	mmu04917	Prolactin signaling pathway	23/1669	74/9040	0.00594117	0.0230135	0.0142329	Fos/Mapk8/Socs5/Stat1/Kras/Nfkb1/Mapk1/Socs4/Ccnd1/Socs6/Stat5a/Stat3/Nras/Hras/Grb2/Socs7/Map2k2/Tnfrsf11a/Pik3cd/Irf1/Esr1/Pik3r1/Mapk11	23
mmu00510	mmu00510	N-Glycan biosynthesis	17/1669	50/9040	0.00637211	0.024196	0.0149643	Ganab/Mgat4b/Man1c1/Ddost/Man2a1/Alg10b/Mgat2/Alg6/Dpm3/Mogs/Man1b1/Alg1/Dad1/Mgat4a/Rpn1/Dpm1/Alg14	17
mmu05213	mmu05213	Endometrial cancer	19/1669	58/9040	0.00639004	0.024196	0.0149643	Pten/Kras/Cdkn1a/Polk/Mapk1/Bax/Ccnd1/Bak1/Ctnnb1/Nras/Hras/Grb2/Casp9/Map2k2/Pdpk1/Apc/Pik3cd/Braf/Pik3r1	19
mmu05170	mmu05170	Human immunodeficiency virus 1 infection	60/1669	240/9040	0.00653774	0.0244802	0.01514	Rac1/Nfatc1/Fos/Itpr3/Mapk8/Calr/Bst2/Gnai2/Kras/Cxcr4/Gnb1/Casp8/Bcl2l1/Samhd1/Atm/Ppp3cb/Nfkb1/Myd88/Rbx1/Atr/Rac2/Trim12c/Mapk1/Nfatc2/Bax/Cul4b/Cfl1/Itpr2/Bak1/Bid/Ikbkg/B2m/Tap2/Itpr1/Nfatc3/Ap1s1/Gm11127/Tlr4/Map3k7/Nras/Calm1/Hras/Pak1/Nfkbia/Ccnb1/Jun/Casp9/Map2k2/Irak1/Pdia3/Ap1m1/Pik3cd/Cgas/Cul5/Wee1/Ccnb2/Pik3r1/Crk/Mapk11/Tapbp	60
mmu03030	mmu03030	DNA replication	13/1669	35/9040	0.00713841	0.0264356	0.0163494	Rpa1/Rnaseh2c/Mcm5/Pold1/Mcm2/Mcm6/Mcm4/Pola1/Pold4/Mcm3/Rpa3/Fen1/Pole	13
mmu00920	mmu00920	Sulfur metabolism	6/1669	11/9040	0.00775358	0.0284017	0.0175653	Bpnt1/Tst/Selenbp1/Selenbp2/Sqor/Suox	6
mmu05145	mmu05145	Toxoplasmosis	31/1669	110/9040	0.00794771	0.0285021	0.0176274	Ifngr2/Mapk8/Xiap/Stat1/Lamc1/Gnai2/Casp8/Bcl2l1/Itgb1/Nfkb1/Myd88/Alox5/Mapk1/Ldlr/Igtp/Irgm2/Pik3r5/Ikbkg/Birc2/Stat3/Tlr4/Map3k7/Nfkbia/Casp9/Irak1/Jak1/Pdpk1/Nos2/Irgm1/Mapk11/Pik3r6	31
mmu03460	mmu03460	Fanconi anemia pathway	17/1669	51/9040	0.00795013	0.0285021	0.0176274	Rpa1/Brca2/Polk/Eme1/Faap100/Atr/Rev3l/Mus81/Fancf/Fancd2/Top3b/Ercc1/Faap24/Wdr48/Rpa3/Polh/Brip1	17
mmu00531	mmu00531	Glycosaminoglycan degradation	9/1669	21/9040	0.00844733	0.0299658	0.0185327	Hpse/Gns/Gusb/Sgsh/Ids/Hexa/Idua/Naglu/Hyal3	9
mmu04136	mmu04136	Autophagy - other	12/1669	32/9040	0.00880915	0.0309238	0.0191251	Ppp2ca/Atg9b/Becn1/Atg12/Atg2a/Gabarapl1/Igbp1/Rptor/Atg16l1/Gabarapl2/Pik3r4/Atg2b	12
mmu05231	mmu05231	Choline metabolism in cancer	28/1669	98/9040	0.00927836	0.0320605	0.0198281	Rac1/Dgkd/Fos/Mapk8/Kras/Plpp1/Rac2/Mapk1/Pip5k1a/Was/Plpp2/Ralgds/Lypla1/Sp1/Pld1/Nras/Hras/Grb2/Jun/Map2k2/Pdpk1/Pla2g4b/Pik3cd/Plpp3/Pdgfb/Dgkh/Chpt1/Pik3r1	28
mmu00051	mmu00051	Fructose and mannose metabolism	13/1669	36/9040	0.00932322	0.0320605	0.0198281	Pfkl/Gmds/Hk3/Tpi1/Tigar/Pfkp/Aldoc/Aldoa/Pfkfb3/Gmppa/Pfkfb2/Tkfc/Hk2	13
mmu05133	mmu05133	Pertussis	23/1669	77/9040	0.0100012	0.0340444	0.0210551	Cd14/Itgam/Fos/Mapk8/Gnai2/Irf8/Itgb1/Nfkb1/Myd88/Mapk1/Cfl1/Itgb2/Tlr4/Ticam2/Calm1/Jun/Irak1/Tirap/Nos2/Irf1/Casp1/Mapk11/Itga5	23
mmu05215	mmu05215	Prostate cancer	28/1669	99/9040	0.0107182	0.0361203	0.022339	Pten/Igf1/Kras/Cdkn1a/Ccne1/Nfkb1/Mapk1/Ccne2/Ccnd1/Ikbkg/Creb1/Ctnnb1/Ep300/Nras/Hras/Grb2/Nfkbia/Hsp90aa1/Casp9/Map2k2/Pdpk1/Hsp90b1/Pik3cd/Braf/Gstp1/Pdgfb/Rb1/Pik3r1	28
mmu04921	mmu04921	Oxytocin signaling pathway	40/1669	153/9040	0.0112093	0.0374012	0.0231311	Camk1/Plcb4/Nfatc1/Fos/Itpr3/Ppp1cc/Eef2/Gnai2/Kras/Rgs2/Actg1/Cdkn1a/Ppp3cb/Plcb2/Ppp1ca/Mapk1/Nfatc2/Rock1/Adcy7/Ccnd1/Pik3r5/Itpr2/Prkag1/Itpr1/Nfatc3/Mef2c/Rcan1/Nras/Calm1/Hras/Prkacb/Camkk2/Jun/Map2k2/Pla2g4b/Prkab2/Gnas/Ppp1r12c/Rock2/Pik3r6	40
mmu04130	mmu04130	SNARE interactions in vesicular transport	12/1669	33/9040	0.0115662	0.0382138	0.0236337	Stx16/Snap29/Stx4a/Snap23/Sec22b/Ykt6/Stx2/Vamp1/Vti1b/Stx7/Vti1a/Vamp3	12
mmu03440	mmu03440	Homologous recombination	14/1669	41/9040	0.01222	0.0399821	0.0247273	Atm/Rpa1/Brca2/Eme1/Pold1/Rad50/Mus81/Pold4/Uimc1/Top3b/Rpa3/Bard1/Rad51d/Brip1	14
mmu04152	mmu04152	AMPK signaling pathway	34/1669	127/9040	0.0128347	0.0415893	0.0257213	Ppp2r1a/Rab2a/Ppp2ca/Pfkl/Igf1/Eef2/Pfkp/Cpt1a/Scd1/Hmgcr/Pfkfb3/Ccnd1/Cd36/Stk11/Prkag1/Creb1/Pck2/Elavl1/Map3k7/Tbc1d1/Ppp2r5a/Strada/Camkk2/Rptor/Gys1/Pdpk1/Pfkfb2/Prkab2/Ppp2r2a/Ccna2/Pik3cd/Akt1s1/Acaca/Pik3r1	34
mmu04914	mmu04914	Progesterone-mediated oocyte maturation	26/1669	92/9040	0.0137392	0.0440964	0.0272719	Mapk8/Igf1/Gnai2/Kras/Mapk1/Adcy7/Cpeb4/Rps6ka3/Cdc25a/Cdc26/Prkacb/Hsp90aa1/Ccnb1/Cdc16/Anapc5/Pkmyt1/Anapc11/Ccna2/Pik3cd/Cdc23/Braf/Ccnb2/Anapc1/Pik3r1/Mapk11/Stk10	26
mmu04720	mmu04720	Long-term potentiation	20/1669	67/9040	0.0157613	0.0498102	0.0308056	Rap1a/Plcb4/Itpr3/Ppp1cc/Kras/Ppp3cb/Plcb2/Ppp1ca/Mapk1/Rps6ka3/Itpr2/Itpr1/Ep300/Nras/Calm1/Hras/Prkacb/Map2k2/Braf/Grin1	20
mmu05222	mmu05222	Small cell lung cancer	26/1669	93/9040	0.0158151	0.0498102	0.0308056	Xiap/Itgav/Pten/Lamc1/Cdk4/Bcl2l1/Col4a5/Cdkn1a/Polk/Ccne1/Itgb1/Nfkb1/Bax/Ccne2/Ccnd1/Bak1/Ikbkg/Birc2/Nfkbia/Zbtb17/Casp9/Pik3cd/Nos2/Rb1/Pik3r1/Traf3	26

## Sheet: Rac1
X	ID	Description	GeneRatio	BgRatio	pvalue	p.adjust	qvalue	geneID	Count
mmu05132	mmu05132	Salmonella infection	103/2021	253/9040	2.43716e-11	8.3107e-09	4.61777e-09	Rac1/Rhoa/Arpc5/Arf1/Anxa2/Vps33a/Cyth2/Pik3cb/Ikbkg/Cd14/Tubb6/Tlr4/Vps39/Casp3/Arpc2/Pik3cd/Kif5a/Klc4/Dctn6/Ptprc/Nfkbia/Tirap/Tuba1c/Arpc1a/Bak1/Kpna3/Flnc/Pak1/Cyfip1/Gapdh/Tubb2a/Tubb2b/Ikbkb/Cyth4/Myc/Irak1/Ctnnb1/Pkn1/Hsp90aa1/Fbxo22/Abi1/Nlrp3/Dnm2/Casp7/Dynlt3/Map2k4/Casp1/Actb/S100a10/Tnfrsf1a/Exoc4/Tlr6/Rhoj/Rps3/Rhob/Map2k3/Cyth1/Ripk2/Klc2/Actr3/Dynlt1b/Klc1/Arpc4/Ripk3/Cyfip2/Vps18…	103
mmu04142	mmu04142	Lysosome	64/2021	135/9040	9.0706e-11	1.20034e-08	6.6696e-09	Ctsl/Ctsk/Slc11a1/Lgmn/Wdr7/Ctsc/Ctsd/Gns/Lipa/Ppt2/Ctsb/Ap4b1/Litaf/Ids/Ap1s1/Ppt1/Entpd4/Glb1/Acp5/Ctss/Psap/Ctso/Entpd4b/Hexb/Laptm5/Atp6v0d1/Cln5/Cd164/Scarb2/Gga1/Gnptab/Hexa/Ap4e1/Slc11a2/Atp6v0a2/Pla2g15/Naga/Man2b1/Atp6v1h/Hyal1/Atp6v0c/Hgsnat/Asah1/Ap1g1/Dnase2a/Gga2/Fuca2/Gaa/Galc/Ap1s2/Smpd1/Hyal2/Sumf1/Atp6v0d2/Ap1g2/Cd63/Fuca1/Ap3d1/Ncoa7/M6pr/Gga3/Ap1b1/Gm2a/Ap4m1	64
mmu05417	mmu05417	Lipid and atherosclerosis	90/2021	216/9040	1.05602e-10	1.20034e-08	6.6696e-09	Rac1/Ccl3/Rhoa/Pik3cb/Arhgef1/Ikbkg/Plcg1/Cd14/Abcg1/Lyn/Tlr4/Abca1/Hspa5/Ldlr/Casp3/Ppp3cb/Ncf1/Camk2g/Pik3cd/Map3k5/Ccl5/Nfatc1/Irf7/Xbp1/Nfkbia/Tirap/Nfe2l2/Itpr1/Calm1/Rxra/Pik3r2/Rap1a/Hspd1/Mmp9/Ikbkb/Irak1/Hsp90aa1/Rap1b/Atf4/Cybb/Rxrb/Nlrp3/Cd36/Camk2d/Src/Casp7/Nras/Nfatc2/Mib2/Bcl2l1/Atf6/Vav3/Map2k4/Casp1/Bid/Plcb3/Tank/Tnfrsf1a/Tlr6/Cyba/Map2k3/Ncf2/Pik3r1/Vav1/Hspa8/Ikbke/Bax/Olr1/Cx…	90
mmu04666	mmu04666	Fc gamma R-mediated phagocytosis	46/2021	93/9040	7.48772e-09	6.38328e-07	3.54681e-07	Rac1/Plpp3/Arpc5/Pik3cb/Plcg1/Lyn/Pla2g6/Hck/Arpc2/Ncf1/Pik3cd/Pip5k1b/Ptprc/Bin1/Myo10/Arpc1a/Pla2g4a/Pak1/Pik3r2/Pip5k1a/Cfl2/Prkcd/Lat/Dnm2/Plpp1/Syk/Plpp2/Vav3/Cfl1/Pik3r1/Gab2/Fcgr3/Actr3/Arpc4/Vav1/Inppl1/Cdc42/Gsn/Marcksl1/Wasf2/Crk/Arpc1b/Pik3r3/Prkca/Rac2/Asap2	46
mmu04210	mmu04210	Apoptosis	60/2021	136/9040	1.11336e-08	7.59312e-07	4.21905e-07	Ctsl/Ctsk/Pmaip1/Pik3cb/Itpr2/Ikbkg/Ctsc/Ctsd/Bcl2l11/Casp3/Birc5/Pik3cd/Ctsb/Map3k5/Csf2rb/Nfkbia/Tuba1c/Ctss/Ctso/Itpr1/Bak1/Capn2/Htra2/Pik3r2/Dffa/Ikbkb/Daxx/Cflar/Atf4/Parp1/Casp7/Nras/Bcl2l1/Bid/Actb/Tnfrsf1a/Pik3r1/Xiap/Bax/Birc2/Fas/Tuba4a/Lmnb1/Gadd45g/Itpr3/Bcl2/Pik3r3/Eif2s1/Pdpk1/Lmna/Parp3/Tuba1b/Tnf/Kras/Trp53/Csf2rb2/Bad/Casp2/Ripk1/Nfkb1	60
mmu05135	mmu05135	Yersinia infection	59/2021	135/9040	2.24925e-08	1.27832e-06	7.1029e-07	Rac1/Rhoa/Itga5/Arpc5/Pik3cb/Arhgef1/Ikbkg/Plcg1/Itgb1/Tlr4/Fyb/Itga4/Arpc2/Pik3cd/Git2/Pip5k1b/Arhgef7/Nfatc1/Arhgef12/Nfkbia/Arpc1a/Pik3r2/Pip5k1a/Lcp2/Ptk2b/Ikbkb/Irak1/Pkn1/Gnaq/Lat/Nlrp3/Src/Nfatc2/Vav3/Map2k4/Casp1/Actb/Wipf1/Map2k3/Pik3r1/Fcgr3/Actr3/Arpc4/Vav1/Bcar1/Cdc42/Wasf2/Rhog/Crk/Irf3/Arpc1b/Tab2/Pik3r3/Lck/Tnf/Rac2/Elmo1/Rps6ka1/Nfkb1	59
mmu04141	mmu04141	Protein processing in endoplasmic reticulum	69/2021	172/9040	9.82312e-08	4.78526e-06	2.65889e-06	Ssr2/Lman1/Pdia6/Hspa5/Ssr3/Map3k5/Ganab/Ubxn6/Sec24d/Ckap4/Xbp1/Ube2j1/Mbtps1/Nfe2l2/Calr/Tram1/Bak1/Edem1/Ssr1/Capn2/Rad23b/Ngly1/Dnajc3/Hsp90aa1/Atf4/Stt3a/Stub1/Sel1l/Eif2ak2/Dnajc10/Atf6/Uggt1/Hyou1/Ubqln4/Pdia3/Wfs1/Bag1/Txndc5/Man1a/Ube2g2/Hspa8/Mogs/Bax/Plaa/Ube2d3/Ube2d2a/Sec23b/Rpn1/Sec24b/Atxn3/Hspa1a/Erlec1/Ubxn2a/Herpud1/Sec24a/Man1b1/Stt3b/Prkcsh/Bcl2/Eif2s1/Ubxn8/Sec23a/Sec63/Sec61…	69
mmu04380	mmu04380	Osteoclast differentiation	55/2021	128/9040	1.34754e-07	5.74387e-06	3.19153e-06	Rac1/Ctsk/Sqstm1/Itgb3/Pik3cb/Lilrb4a/Ikbkg/Tgfbr1/Ppp3cb/Ncf1/Pik3cd/Fosl1/Relb/Stat2/Nfatc1/Ifngr2/Nfkbia/Acp5/Tgfbr2/Pirb/Pik3r2/Stat1/Lcp2/Creb1/Junb/Ikbkb/Sirpa/Blnk/Fosb/Pira2/Nfatc2/Syk/Tgfb1/Tnfrsf1a/Socs1/Cyba/Ncf2/Socs3/Pik3r1/Ifngr1/Gab2/Fcgr3/Btk/Csf1r/Ppp3r1/Ncf4/Jund/Tab2/Pik3r3/Nfkb2/Grb2/Lck/Tnf/Nfkb1/Ifnar1	55
mmu04810	mmu04810	Regulation of actin cytoskeleton	86/2021	231/9040	1.53542e-07	5.81753e-06	3.23246e-06	Rac1/Rhoa/Itga5/Itgb2/Ppp1cb/Arpc5/Itgax/Itgb3/Pik3cb/Arhgef1/Itgal/Itgb1/Msn/Itga4/Ezr/Arpc2/Pik3cd/Itgb5/Pip5k1b/Myh14/Arhgef7/Myh9/Pdgfa/Itgam/Arhgef12/Arpc1a/Gng12/Pak1/Pik3r2/Pip5k1a/Cyfip1/Actn4/Arhgap35/Tiam1/Iqgap3/Cfl2/Vcl/Rgcc/Cxcr4/Ssh3/Gna13/Actn1/Src/Braf/Itgb7/Nras/Ppp1r12c/Vav3/Cfl1/Git1/Actb/Iqgap1/Pikfyve/Diaph1/Ssh1/Pik3r1/Ssh2/Actr3/Ppp1cc/Arpc4/Vav1/Ppp1r12b/Cyfip2/Pfn1/Bcar1/…	86
mmu04062	mmu04062	Chemokine signaling pathway	74/2021	192/9040	2.32951e-07	7.94362e-06	4.4138e-06	Rac1/Ccl3/Cx3cr1/Rhoa/Ccl4/Pik3cb/Ikbkg/Plcg1/Lyn/Fgr/Hck/Ncf1/Pik3cd/Arrb1/Stat2/Ccl5/Shc1/Gnai2/Nfkbia/Gng10/Gng12/Pak1/Pik3r2/Stat1/Rap1a/Grk5/Ptk2b/Ikbkb/Tiam1/Gnai3/Gnaq/Prkcd/Cxcr4/Rap1b/Cxcr3/Gng2/Src/Braf/Nras/Cxcl16/Vav3/Ccr1/Arrb2/Cxcl14/Plcb3/Adcy3/Adcy7/Pik3r1/Vav1/Cxcl2/Bcar1/Adcy2/Cdc42/Gng4/Foxo3/Plcb4/Nfkbib/Gng5/Crk/Ccr10/Gsk3a/Ccr2/Grk2/Pik3r3/Grb2/Pik3cg/Rac2/Kras/Gnb2/Elmo1/Ba…	74
mmu01200	mmu01200	Carbon metabolism	52/2021	121/9040	2.92988e-07	7.95129e-06	4.41806e-06	Taldo1/Esd/Cat/Prps2/Pgd/Shmt2/Eno2/Gcsh/Pgam1/Pfkl/Eno1/Acat2/Pkm/Aco2/Eno1b/G6pdx/Me1/Pcx/Glud1/Acat1/Aldoa/Gapdh/Idh3a/Idh1/Tkt/Mdh1/Pgls/Phgdh/Gpt2/Fh1/H6pd/Gpt/Suclg2/Psat1/Pgk1/Dlat/Idh2/Pdhb/Acox3/Ogdh/Eno3/Eno4/Psph/Adpgk/Sdsl/Sucla2/Tkfc/Shmt1/Hao1/Hk2/Pfkm/Got1	52
mmu05171	mmu05171	Coronavirus disease - COVID-19	90/2021	248/9040	3.0282e-07	7.95129e-06	4.41806e-06	Pik3cb/C3ar1/Ikbkg/Isg15/Plcg1/Ddx58/Oas3/Tlr4/Adam17/Pik3cd/Ifih1/Il6st/Stat2/Adar/Rpl28/Nfkbia/Oas1g/Vwf/Pik3r2/Stat1/Rps15/Ikbkb/Rpl10a/Rpl27a/Irak1/Rpl3/Rpl13/Rps26/C5ar1/Oas1a/Cybb/Nlrp3/Mavs/Eif2ak2/Uba52/Rpl23a/Syk/Rpl19/Rplp2/Casp1/Rpl14/Tnfrsf1a/Nrp1/Rps3/Il6ra/Rps4x/Pik3r1/Fcgr3/C1ra/Hbegf/Ikbke/Rpl17/Rsl24d1/Rplp1/Rps12/Rps10/Rpl21/Rpl10/Rpl27/Rps5/Rpl26/Fau/Rpl12/Rpl7/Rpl18a/Nfkbib/Rp…	90
mmu04216	mmu04216	Ferroptosis	24/2021	40/9040	3.03128e-07	7.95129e-06	4.41806e-06	Slc40a1/Hmox1/Tfrc/Gclm/Fth1/Ftl1/Slc7a11/Acsl1/Ncoa4/Acsl3/Acsl4/Slc39a14/Lpcat3/Cybb/Map1lc3b/Slc11a2/Sat1/Steap3/Pcbp1/Slc39a8/Slc3a2/Trp53/Gpx4/Map1lc3a	24
mmu05220	mmu05220	Chronic myeloid leukemia	37/2021	76/9040	3.65296e-07	8.89756e-06	4.94385e-06	Cdkn1a/Pik3cb/Ikbkg/Mdm2/Tgfbr1/Pik3cd/Ccnd1/E2f2/Shc1/Nfkbia/Bak1/Cdk6/Tgfbr2/Pik3r2/Ikbkb/Myc/Smad4/Braf/Nras/Bcl2l1/Tgfb1/Cbl/Stat5a/Pik3r1/Gab2/Cdkn1b/Bax/Crk/Gadd45g/Pik3r3/Grb2/Kras/Trp53/Bad/Abl1/Nfkb1/Ctbp2	37
mmu04144	mmu04144	Endocytosis	96/2021	272/9040	5.42393e-07	1.23304e-05	6.85128e-06	Tfrc/Rhoa/Ehd2/Arpc5/Arf1/Chmp3/Cyth2/Vps29/Ehd4/Mdm2/Tgfbr1/Ldlr/Ap2a1/Arpc2/Ap2m1/Chmp2b/Arrb1/Kif5a/Sh3kbp1/Rnf41/Git2/Pip5k1b/Bin1/Rab11fip5/Acap3/Vps25/Arpc1a/Ehd1/Tgfbr2/Vps28/Arap3/Pip5k1a/Grk5/Arfgef2/Usp8/Stambp/Epn2/Cyth4/Eps15/Epn1/Arf4/Pard6b/Mvb12a/Cxcr4/Capza1/Dnm2/Src/Arfgef1/Pml/Vps37c/Arrb2/Git1/Wipf1/Iqsec2/Vps26a/Cbl/Rab8a/Ap2b1/Smurf1/Cyth1/Actr3/Ist1/Arpc4/Il2rg/Hspa8/Smurf2/…	96
mmu05161	mmu05161	Hepatitis B	64/2021	163/9040	7.04871e-07	1.50226e-05	8.34716e-06	Cdkn1a/Pik3cb/Ikbkg/Ddx58/Tgfbr1/Tlr4/Casp3/Birc5/Pik3cd/Pcna/Ifih1/Stat2/Ccne1/E2f2/Atf2/Nfatc1/Irf7/Nfkbia/Tirap/Ddx3x/Tgfbr2/Pik3r2/Stat1/Creb1/Egr2/Mmp9/Ptk2b/Ikbkb/Ccne2/Myc/Irak1/Smad4/Stat6/Atf4/Map3k1/Mavs/Src/Braf/Nras/Nfatc2/Tgfb1/Map2k4/Bid/Map2k3/Stat5a/Pik3r1/Ywhaq/Ikbke/Bax/Egr3/Fas/Irf3/Tab2/Bcl2/Creb3l2/Pik3r3/Prkca/Grb2/Tnf/Kras/Trp53/Bad/Nfkb1/Ifnar1	64
mmu04010	mmu04010	MAPK signaling pathway	100/2021	294/9040	2.19965e-06	4.41224e-05	2.45163e-05	Rac1/Igf1/Rps6ka4/Ikbkg/Cd14/Dusp3/Tgfbr1/Casp3/Map3k3/Ppp3cb/Arrb1/Map3k5/Dusp6/Taok1/Stmn1/Angpt2/Relb/Atf2/Elk4/Map4k3/Rapgef2/Nfatc1/Pdgfa/Epha2/Pla2g4a/Gng12/Flnc/Tgfbr2/Rasgrp3/Pak1/Rap1a/Kitl/Ikbkb/Daxx/Myc/Irak1/Il1rap/Dusp16/Rap1b/Atf4/Map3k1/Rasa2/Braf/Nras/Mapk8ip3/Tgfb1/Map2k4/Map3k12/Map4k4/Mapkapk2/Arrb2/Taok2/Tnfrsf1a/Mknk1/Flt1/Ptpn5/Map2k3/Map4k1/Taok3/Rasa1/Map4k2/Hspa8/Max/Nf1/…	100
mmu04110	mmu04110	Cell cycle	51/2021	125/9040	2.51393e-06	4.71291e-05	2.61869e-05	Cdkn1a/Ywhag/Mdm2/Pcna/Mad2l1/Ccne1/Ccnd1/E2f2/Cdc20/Cdc25a/Ccnb2/Plk1/Cdk6/Pkmyt1/Ccne2/Myc/Cdkn2c/Smad4/Dbf4/Cdc27/Tgfb1/Ccnd3/Mcm3/Cdc16/E2f4/Pttg1/Anapc4/Ywhaq/Ywhah/Anapc5/Cdkn1b/Skp2/Anapc2/Atr/Espl1/Cdc25b/Cdc6/Zbtb17/Gadd45g/E2f5/Ttk/Chek1/Rbl2/Chek2/Trp53/Smc1a/Anapc16/Cdc45/Abl1/Cdkn2d/Orc4	51
mmu04623	mmu04623	Cytosolic DNA-sensing pathway	35/2021	75/9040	2.62596e-06	4.71291e-05	2.61869e-05	Ccl4/Ikbkg/Ddx58/Zbp1/Samhd1/Casp3/Adar/Trex1/Ccl5/Irf7/Nfkbia/Polr3g/Ikbkb/Nlrp3/Mavs/Casp7/Polr1d/Casp1/Ifi202b/Ripk3/Ikbke/Dnase2a/Polr3d/Nfkbib/Irf3/Polr2e/Aim2/Polr2l/Mlkl/Polr3gl/Polr3e/Polr2h/Cxcl10/Ripk1/Nfkb1	35
mmu05205	mmu05205	Proteoglycans in cancer	74/2021	205/9040	4.24921e-06	7.24489e-05	4.02556e-05	Rac1/Plau/Plaur/Rhoa/Igf1/Itga5/Ctsl/Ppp1cb/Cdkn1a/Itgb3/Pik3cb/Itpr2/Arhgef1/Plcg1/Mdm2/Sdc1/Itgb1/Tlr4/Msn/Casp3/Ezr/Camk2g/Pik3cd/Itgb5/Ccnd1/Arhgef12/Cd44/Itpr1/Sdc4/Flnc/Ank2/Pak1/Pik3r2/Mmp9/Tiam1/Myc/Ctnnb1/Camk2d/Src/Braf/Nras/Ppp1r12c/Tgfb1/Ddx5/Vav3/Eif4b/Actb/Iqgap1/Cbl/Pik3r1/Hif1a/Frs2/Ppp1cc/Hbegf/Vav1/Ppp1r12b/Rdx/Cdc42/Fas/Drosha/Wnt1/Flna/Rps6/Itpr3/Cav2/Pik3r3/Prkca/Pdpk1/Grb2/T…	74
mmu04120	mmu04120	Ubiquitin mediated proteolysis	57/2021	147/9040	4.4768e-06	7.26946e-05	4.03921e-05	Ube2l6/Ube2e1/Uba7/Mdm2/Cdc34/Ube3b/Herc1/Ubc/Ube2q2/Keap1/Cdc20/Ube2j1/Ube3c/Cul4b/Fbxw7/Ube3a/Map3k1/Stub1/Pml/Ube2i/Uba52/Pias3/Cdc27/Ubb/Cdc16/Trim37/Cbl/Socs1/Ube2z/Smurf1/Socs3/Ube2c/Anapc4/Xiap/Ube2g2/Anapc5/Smurf2/Herc2/Skp2/Brca1/Ube2d3/Ube2d2a/Uba2/Birc2/Prpf19/Anapc2/Ube2k/Fbxw8/Pias1/Cblb/Herc3/Ube2s/Elob/Cul3/Anapc16/Ube2g1/Uba1	57
mmu04722	mmu04722	Neurotrophin signaling pathway	49/2021	121/9040	5.0582e-06	7.84022e-05	4.35635e-05	Rac1/Rhoa/Pik3cb/Plcg1/Map3k3/Sh2b1/Camk2g/Pik3cd/Map3k5/Shc1/Sh2b3/Nfkbia/Calm1/Pik3r2/Rap1a/Ikbkb/Irak1/Prkcd/Rap1b/Atf4/Map3k1/Camk2d/Braf/Nras/Mapkapk2/Arhgdia/Rapgef1/Pik3r1/Ripk2/Bex3/Frs2/Matk/Bax/Cdc42/Arhgdib/Foxo3/Nfkbib/Calm2/Crk/Bcl2/Pik3r3/Pdpk1/Grb2/Kras/Trp53/Bad/Rps6ka1/Abl1/Nfkb1	49
mmu05163	mmu05163	Human cytomegalovirus infection	88/2021	256/9040	5.52409e-06	8.19007e-05	4.55074e-05	Rac1/Ccl3/Rhoa/Ccl4/Cdkn1a/Itgb3/Pik3cb/Itpr2/Arhgef1/Ikbkg/Mdm2/Casp3/Ppp3cb/Pik3cd/Tapbp/Ccnd1/E2f2/Atf2/Ptgs2/Ccl5/Nfatc1/Arhgef12/Gnai2/Gnas/Nfkbia/Gng10/Itpr1/Calm1/Calr/Bak1/Gng12/Cdk6/Pik3r2/Creb1/Ptk2b/Ikbkb/Myc/Ctnnb1/Gnai3/Gnaq/B2m/Akap13/Cxcr4/Gna13/Atf4/Gng2/Src/Nras/Nfatc2/Traf5/Ccr1/Bid/Plcb3/Pdia3/Ptger4/Il10rb/Tnfrsf1a/Adcy3/Adcy7/Il6ra/Pik3r1/Gna11/Bax/Bcar1/Adcy2/Gng4/Fas/Ppp3r1…	88
mmu05160	mmu05160	Hepatitis C	62/2021	165/9040	5.80336e-06	8.2456e-05	4.5816e-05	Ppp2r1a/Cdkn1a/Pik3cb/Ifit1/Ikbkg/Ywhag/Scarb1/Ddx58/Oas3/Ldlr/Casp3/Pik3cd/Stat2/Ccnd1/E2f2/Ppp2r2a/Irf7/Nfkbia/Oas1g/Rxra/Bak1/Cdk6/Pik3r2/Stat1/Cldn11/Ikbkb/Myc/Ctnnb1/Cflar/Oas1a/Mavs/Eif2ak2/Braf/Nras/Bid/Tnfrsf1a/Nr1h3/Socs3/Pik3r1/Ywhaq/Ywhah/Ikbke/Bax/Fas/Ifit1bl2/Cd81/Irf3/Pias1/Psme3/Pik3r3/Eif2s1/Grb2/Tnf/Kras/Oas2/Trp53/Bad/Cxcl10/Ripk1/Nfkb1/Rsad2/Ifnar1	62
mmu04070	mmu04070	Phosphatidylinositol signaling system	41/2021	96/9040	6.25516e-06	8.53203e-05	4.74075e-05	Pik3cb/Itpr2/Plcg1/Pik3cd/Pip4p1/Pip5k1b/Dgkd/Ocrl/Cds1/Mtmr2/Itpr1/Calm1/Inpp5a/Ipmk/Pik3r2/Pip5k1a/Pi4k2a/Mtmr3/Impa1/Inpp1/Pi4kb/Ppip5k2/Ip6k1/Plcb3/Pikfyve/Pik3r1/Inpp4a/Mtmr4/Inppl1/Plcb4/Pip4k2a/Calm2/Itpr3/Pik3r3/Prkca/Pik3c2a/Inpp5b/Dgkq/Pi4ka/Pip4p2/Inpp5e	41
mmu00100	mmu00100	Steroid biosynthesis	14/2021	20/9040	7.2529e-06	9.51246e-05	5.28551e-05	Lipa/Dhcr24/Msmo1/Cyp51/Sc5d/Fdft1/Lbr/Nsdhl/Lss/Soat1/Tm7sf2/Dhcr7/Hsd17b7/Sqle	14
mmu04066	mmu04066	HIF-1 signaling pathway	46/2021	114/9040	1.09219e-05	0.000135953	7.55411e-05	Hmox1/Tfrc/Igf1/Slc2a1/Cdkn1a/Pik3cb/Plcg1/Tlr4/Camk2g/Pik3cd/Eno2/Angpt2/Pfkl/Ifngr2/Eno1/Eno1b/Pik3r2/Aldoa/Gapdh/Cybb/Camk2d/Serpine1/Mknk1/Flt1/Il6ra/Pik3r1/Ifngr1/Hif1a/Cdkn1b/Arnt/Pgk1/Ltbr/Timp1/Pdhb/Rps6/Eif4e2/Bcl2/Eno3/Elob/Pik3r3/Prkca/Eno4/Hk2/Pfkm/Nfkb1/Egln1	46
mmu01230	mmu01230	Biosynthesis of amino acids	35/2021	79/9040	1.11633e-05	0.000135953	7.55411e-05	Taldo1/Prps2/Acy1/Shmt2/Eno2/Aldh18a1/Pgam1/Pfkl/Eno1/Pkm/Aco2/Eno1b/Glul/Pcx/Asns/Aldoa/Gapdh/Idh3a/Idh1/Tkt/Bcat1/Phgdh/Gpt2/Gpt/Psat1/Pgk1/Idh2/Eno3/Eno4/Psph/Sdsl/Shmt1/Pfkm/Ass1/Got1	35
mmu04140	mmu04140	Autophagy - animal	54/2021	142/9040	1.53499e-05	0.000180493	0.00010029	Ctsl/Sqstm1/Pik3cb/Ctsd/Pik3cd/Ctsb/Nrbf2/Prkaa1/Vmp1/Itpr1/Atg2b/Pik3r2/Mtmr3/Cflar/Prkcd/Rptor/Gabarapl1/Nras/Map1lc3b/Bcl2l1/Atg9b/Tank/Rragb/C9orf72/Stx17/Vamp8/Rab8a/Trp53inp2/Atg9a/Pik3r1/Hif1a/Ambra1/Gabarap/Mtmr4/Snap29/Rubcn/Dapk3/Atg13/Deptor/Rheb/Bcl2/Atg4c/Wdr41/Pik3r3/Atg14/Eif2s1/Pdpk1/Atg12/Kras/Uvrag/Bad/Zfyve1/Atg2a/Map1lc3a	54
mmu04621	mmu04621	NOD-like receptor signaling pathway	75/2021	216/9040	1.80791e-05	0.000205499	0.000114183	Rhoa/Itpr2/Ikbkg/Oas3/Tlr4/Ctsb/Irgm1/Card9/Stat2/Ccl5/Rbck1/Irf7/Panx1/Nfkbia/Irgm2/Oas1g/Gbp7/Mfn2/Itpr1/Nampt/Stat1/Trpv2/Rnf31/Ikbkb/Pkn1/Hsp90aa1/Prkcd/Oas1a/Cybb/Gabarapl1/Nlrp3/Mavs/Txnip/Map1lc3b/Traf5/Gbp5/Gbp3/Bcl2l1/Antxr2/Card6/Casp1/Plcb3/Tank/Cyba/Ripk2/Xiap/Gabarap/Ripk3/Ikbke/Sharpin/Cxcl2/Sugt1/Birc2/Nlrx1/Plcb4/Nfkbib/Irf3/Trpm7/Aim2/Dnm1l/Tab2/Itpr3/Bcl2/Dhx33/Atg12/Tnf/Nod1/Oa…	75
mmu04510	mmu04510	Focal adhesion	71/2021	203/9040	2.28e-05	0.000248992	0.00013835	Rac1/Spp1/Rhoa/Igf1/Itga5/Ppp1cb/Itgb3/Pik3cb/Itgb1/Emp1/Itga4/Pik3cd/Itgb5/Col4a5/Ccnd1/Pip5k1b/Shc1/Pdgfa/Vwf/Capn2/Flnc/Tnxb/Pak1/Pik3r2/Rap1a/Pip5k1a/Tnn/Actn4/Arhgap35/Ctnnb1/Vcl/Rap1b/Actn1/Src/Lamc1/Braf/Itgb7/Ppp1r12c/Ccnd3/Vav3/Actb/Flt1/Diaph1/Rapgef1/Pik3r1/Xiap/Ppp1cc/Vav1/Ppp1r12b/Emp2/Bcar1/Tln1/Cdc42/Birc2/Pak2/Flna/Crk/Itga7/Pdgfb/Ilk/Bcl2/Cav2/Pik3r3/Prkca/Pdpk1/Grb2/Rac2/Parvb/T…	71
mmu05166	mmu05166	Human T-cell leukemia virus 1 infection	84/2021	250/9040	2.37372e-05	0.000248992	0.00013835	Itgb2/Slc2a1/Cdkn1a/Pik3cb/Ikbkg/Tgfbr1/Itgal/Ets2/Map3k3/Ppp3cb/Pik3cd/Fosl1/Crtc2/Mad2l1/Relb/Ccne1/Ccnd1/E2f2/Atf2/Fdps/Elk4/Egr1/Cdc20/Nfatc1/Nfkbia/Ccnb2/Calr/Tgfbr2/Pik3r2/Creb1/Egr2/Ikbkb/Ccne2/Myc/Cdkn2c/Smad4/B2m/Atf4/Map3k1/Nras/Nfatc2/Cdc27/Bcl2l1/Tgfb1/Ccnd3/Map2k4/Cdc16/Tnfrsf1a/Adcy3/Nrp1/Pttg1/Adcy7/Stat5a/Pik3r1/Anapc4/Xiap/Anapc5/Il2rg/Tcf3/Bax/Dlg1/Ranbp1/Tln1/Adcy2/Gps2/Anapc2/…	84
mmu04015	mmu04015	Rap1 signaling pathway	74/2021	214/9040	2.4096e-05	0.000248992	0.00013835	Rac1/Rhoa/Igf1/Itgb2/Itgb3/Pik3cb/Plcg1/Itgal/Itgb1/Fyb/Pik3cd/Angpt2/Ralb/Rapgef2/Pdgfa/Itgam/Gnai2/Gnas/Epha2/Calm1/Rassf5/Sipa1l2/Rasgrp3/Arap3/Pik3r2/Rap1a/Lcp2/Kitl/Tiam1/Sipa1/Ctnnb1/Gnai3/Gnaq/Pard6b/Rap1b/Lat/Src/Braf/Prkd3/Nras/Dock4/Vav3/Adora2b/Plcb3/Actb/Ralgds/Adcy3/Flt1/Adcy7/Map2k3/Rapgef1/Pik3r1/Magi1/Vav1/Pfn1/Bcar1/Tln1/Adcy2/Cdc42/Ctnnd1/Csf1r/Krit1/Plcb4/Calm2/Crk/Evl/Pdgfb/Pi…	74
mmu04670	mmu04670	Leukocyte transendothelial migration	46/2021	118/9040	3.11622e-05	0.000312539	0.000173659	Rac1/Rhoa/Itgb2/Pik3cb/Plcg1/Itgal/Itgb1/Msn/Itga4/Ezr/Ncf1/Pik3cd/Itgam/Gnai2/Rassf5/Cd99l2/Pik3r2/Rap1a/Cldn11/Actn4/Arhgap35/Mmp9/Ptk2b/Sipa1/Ctnnb1/Gnai3/Vcl/Cxcr4/Rap1b/Cybb/Ctnna1/Actn1/Vav3/Actb/Cyba/Ncf2/Pik3r1/Vav1/Bcar1/Cdc42/Ctnnd1/Ncf4/Pik3r3/Prkca/Rac2/Txk	46
mmu04625	mmu04625	C-type lectin receptor signaling pathway	44/2021	112/9040	3.68758e-05	0.000359276	0.000199629	Rhoa/Clec4d/Pik3cb/Itpr2/Ikbkg/Mdm2/Clec4n/Ppp3cb/Pik3cd/Card9/Relb/Stat2/Ptgs2/Nfatc1/Arhgef12/Nfkbia/Itpr1/Calm1/Pak1/Pik3r2/Stat1/Egr2/Ikbkb/Prkcd/Nlrp3/Src/Nras/Nfatc2/Syk/Mapkapk2/Casp1/Irf1/Pik3r1/Ikbke/Egr3/Ppp3r1/Calm2/Cblb/Itpr3/Pik3r3/Nfkb2/Tnf/Kras/Nfkb1	44
mmu04919	mmu04919	Thyroid hormone signaling pathway	46/2021	120/9040	5.09654e-05	0.000482756	0.000268239	Slc2a1/Itgb3/Pik3cb/Rcan1/Slc16a10/Plcg1/Mdm2/Atp2a3/Atp1a3/Pik3cd/Atp2a2/Pfkl/Ccnd1/Rxra/Fxyd2/Pik3r2/Stat1/Myc/Ctnnb1/Ncoa3/Rxrb/Src/Nras/Plcb3/Actb/Pik3r1/Hif1a/Atp1b3/Med12/Plcb4/Sin3a/Rheb/Med27/Atp1a1/Pfkfb2/Pik3r3/Prkca/Dio2/Pdpk1/Kras/Trp53/Med13l/Pfkm/Bad/Med16/Med1	46
mmu05210	mmu05210	Colorectal cancer	36/2021	88/9040	6.84497e-05	0.000614582	0.000341487	Rac1/Rhoa/Cdkn1a/Pmaip1/Pik3cb/Tgfbr1/Bcl2l11/Casp3/Birc5/Pik3cd/Ralb/Ccnd1/Bak1/Tgfbr2/Pik3r2/Myc/Ctnnb1/Smad4/Braf/Nras/Tgfb1/Ralgds/Pik3r1/Appl1/Bax/Msh2/Gadd45g/Bcl2/Pik3r3/Grb2/Rac2/Kras/Trp53/Rala/Bad/Axin1	36
mmu04115	mmu04115	p53 signaling pathway	31/2021	72/9040	6.84872e-05	0.000614582	0.000341487	Igf1/Cdkn1a/Pmaip1/Mdm2/Casp3/Ccne1/Ccng1/Ccnd1/Ccnb2/Sesn1/Cdk6/Ccne2/Mdm4/Bcl2l1/Ccnd3/Cd82/Serpine1/Bid/Steap3/Ei24/Shisa5/Bax/Fas/Sesn2/Atr/Gadd45g/Bcl2/Chek1/Chek2/Trp53/Rrm2b	31
mmu04668	mmu04668	TNF signaling pathway	44/2021	115/9040	7.75866e-05	0.000678386	0.000376939	Jag1/Pik3cb/Rps6ka4/Ikbkg/Casp3/Pik3cd/Map3k5/Atf2/Ptgs2/Ccl5/Tnfrsf1b/Nfkbia/Pik3r2/Creb1/Mmp9/Junb/Ikbkb/Cflar/Atf4/Casp7/Traf5/Map2k4/Irf1/Tnfrsf1a/Map2k3/Socs3/Pik3r1/Xiap/Gm5431/Ripk3/Cxcl2/Birc2/Fas/Lif/Ifi47/Dnm1l/Tab2/Mlkl/Creb3l2/Pik3r3/Tnf/Cxcl10/Ripk1/Nfkb1	44
mmu05100	mmu05100	Bacterial invasion of epithelial cells	32/2021	76/9040	8.86751e-05	0.000737517	0.000409795	Rac1/Rhoa/Itga5/Arpc5/Pik3cb/Itgb1/Arpc2/Pik3cd/Shc1/Arpc1a/Cd2ap/Pik3r2/Ctnnb1/Vcl/Dnm2/Ctnna1/Src/Actb/Cbl/Pik3r1/Actr3/Arpc4/Bcar1/Cdc42/Wasf2/Rhog/Crk/Arpc1b/Ilk/Cav2/Pik3r3/Elmo1	32
mmu05212	mmu05212	Pancreatic cancer	32/2021	76/9040	8.86751e-05	0.000737517	0.000409795	Rac1/Cdkn1a/Pik3cb/Ikbkg/Tgfbr1/Pik3cd/Ralb/Ccnd1/E2f2/Bak1/Cdk6/Tgfbr2/Pik3r2/Stat1/Ikbkb/Smad4/Braf/Bcl2l1/Tgfb1/Ralgds/Pik3r1/Bax/Cdc42/Arhgef6/Gadd45g/Pik3r3/Rac2/Kras/Trp53/Rala/Bad/Nfkb1	32
mmu05169	mmu05169	Epstein-Barr virus infection	76/2021	231/9040	0.00012453	0.000996888	0.000553912	Rac1/Cdkn1a/Vim/Rbpj/Pik3cb/Ikbkg/Isg15/Mdm2/Ddx58/Itgal/Lyn/Bcl2l11/Oas3/Casp3/Pik3cd/Tapbp/Relb/Stat2/Ccne1/Ccnd1/E2f2/Irf7/Cd44/Nfkbia/Oas1g/Psmd11/Psmd7/Calr/Bak1/Cdk6/Pik3r2/Stat1/Ikbkb/Ccne2/Myc/Irak1/B2m/Oas1a/Blnk/Mavs/Eif2ak2/Traf5/Syk/Ccnd3/Map2k4/Bid/Pdia3/Psmd2/Map2k3/Pik3r1/Ikbke/Cdkn1b/Bax/Btk/Skp2/Fas/Psmc2/Sin3a/Tap1/Nfkbib/Irf3/Psmd12/Tab2/Gadd45g/Bcl2/Snw1/Pik3r3/Nfkb2/Tnf/Oas2/…	76
mmu04218	mmu04218	Cellular senescence	63/2021	184/9040	0.000131182	0.000996888	0.000553912	Ppp1cb/Cdkn1a/Sqstm1/Mybl2/Pik3cb/Itpr2/Mdm2/Tgfbr1/Ppp3cb/Pik3cd/Ccne1/Hipk2/Ccnd1/Zfp36l1/E2f2/Nfatc1/Hipk1/Cdc25a/Ccnb2/Itpr1/Calm1/Rassf5/Capn2/Cdk6/Tgfbr2/Pik3r2/Hipk3/Ccne2/Myc/Foxm1/Nras/Nfatc2/Tgfb1/Ccnd3/Lin37/Mapkapk2/Serpine1/E2f4/Lin54/Map2k3/Pik3r1/Ppp1cc/Nbn/Ppid/Ppp3r1/Foxo3/Atr/Slc25a4/Calm2/Rheb/Trpm7/Gadd45g/Itpr3/Mre11a/E2f5/Pik3r3/Chek1/Rbl2/Chek2/Rad50/Kras/Trp53/Nfkb1	63
mmu04068	mmu04068	FoxO signaling pathway	48/2021	131/9040	0.000131264	0.000996888	0.000553912	Plk2/Klf2/Igf1/Cat/Cdkn1a/Pik3cb/Mdm2/Tgfbr1/Bcl2l11/Pik3cd/S1pr1/Ccnd1/Prkaa1/Ccnb2/Plk1/Tgfbr2/Pik3r2/Homer1/Setd7/Ikbkb/Smad4/G6pc3/Gabarapl1/Braf/Nras/Foxo4/Bcl6/Tgfb1/Pck2/Plk4/Pik3r1/Gabarap/Cdkn1b/Sgk1/Skp2/Foxo3/Gadd45g/Stk4/Pik3r3/Rbl2/Pdpk1/Grb2/Atg12/Kras/Sod2/Cdkn2d/Nlk/Csnk1e	48
mmu05167	mmu05167	Kaposi sarcoma-associated herpesvirus infection	74/2021	224/9040	0.000131554	0.000996888	0.000553912	Rac1/Cdkn1a/Pik3cb/Itpr2/Rcan1/Ikbkg/Plcg1/Lyn/Casp3/Hck/Ppp3cb/Pik3cd/Il6st/Ubc/Angpt2/Stat2/Ccnd1/E2f2/Ptgs2/Nfatc1/Irf7/Nfkbia/Cd200r1/Gng10/Itpr1/Calm1/Cd200r2/Bak1/Gng12/Cdk6/Pik3r2/Stat1/Creb1/Ikbkb/Myc/Ctnnb1/Gng2/Src/Eif2ak2/Nras/Nfatc2/Map1lc3b/Uba52/Syk/Map2k4/Ubb/Mapkapk2/Ccr1/Bid/Tnfrsf1a/Pik3r1/Ifngr1/Hif1a/Ikbke/Bax/Cxcl2/Gng4/Fas/Ppp3r1/Gng5/Calm2/Irf3/Pdgfb/Itpr3/Pik3r3/Atg14/Pik3…	74
mmu05211	mmu05211	Renal cell carcinoma	29/2021	68/9040	0.000142832	0.00105882	0.000588324	Rac1/Slc2a1/Cdkn1a/Pik3cb/Pik3cd/Pak1/Pik3r2/Rap1a/Flcn/Rap1b/Braf/Nras/Tgfb1/Fh1/Rapgef1/Pik3r1/Hif1a/Arnt/Cdc42/Pak2/Crk/Pdgfb/Elob/Pik3r3/Tfe3/Grb2/Kras/Bad/Egln1	29
mmu05170	mmu05170	Human immunodeficiency virus 1 infection	78/2021	240/9040	0.000159622	0.00113164	0.000628788	Rac1/Pik3cb/Itpr2/Ikbkg/Plcg1/Tlr4/Samhd1/Casp3/Ppp3cb/Pik3cd/Tapbp/Ap1s1/Nfatc1/Gnai2/Tnfrsf1b/Nfkbia/Gng10/Cul4b/Ccnb2/Itpr1/Calm1/Calr/Bak1/Gng12/Pak1/Pik3r2/Trim12c/Ptk2b/Ikbkb/Irak1/Gnai3/Cfl2/Gnaq/B2m/Cxcr4/Gng2/Nras/Nfatc2/Traf5/Bcl2l1/Cfl1/Bid/Pdia3/Tnfrsf1a/Map2k3/Pik3r1/Gna11/Bax/Ap1g1/Gng4/Fas/Pak2/Ppp3r1/Tap1/Atr/Ap1s2/Gng5/Calm2/Bst2/Crk/Irf3/Tab2/Itpr3/Bcl2/Elob/Pik3r3/Prkca/Chek1/T…	78
mmu05203	mmu05203	Viral carcinogenesis	75/2021	229/9040	0.000161745	0.00113164	0.000628788	Rac1/Rhoa/Cdkn1a/Rbpj/Pmaip1/Pik3cb/Ikbkg/Ywhag/Mdm2/Lyn/Casp3/Pik3cd/Il6st/Ccne1/Ccnd1/Atf2/Cdc20/Irf7/Nfkbia/Ddx3x/Sp100/Pkm/Bak1/Rel/Cdk6/Pik3r2/Atp6v0d1/Creb1/Egr2/Actn4/Ccne2/Atf4/Ube3a/Actn1/Rasa2/Src/Eif2ak2/Nras/Gtf2h1/Traf5/Syk/Ccnd3/Mapkapk2/Hdac7/Stat5a/Pik3r1/Ywhaq/Ywhah/Gtf2e2/Cdkn1b/Bax/Dlg1/Skp2/Ranbp1/Cdc42/Gsn/Egr3/Ltbr/Irf3/Tbp/Snw1/Creb3l2/Pik3r3/Hdac10/Nfkb2/Chek1/Rbl2/Grb2/At…	75
mmu05162	mmu05162	Measles	52/2021	146/9040	0.000162612	0.00113164	0.000628788	Pik3cb/Ikbkg/Ddx58/Oas3/Tlr4/Msn/Casp3/Pik3cd/Ifih1/Stat2/Ccne1/Adar/Ccnd1/Irf7/Nfkbia/Oas1g/Bak1/Cdk6/Pik3r2/Stat1/Ikbkb/Ccne2/Irak1/Oas1a/Mavs/Eif2ak2/Bcl2l1/Ccnd3/Bid/Rack1/Stat5a/Pik3r1/Il2rg/Hspa8/Ikbke/Cdkn1b/Bax/Fas/Hspa1a/Nfkbib/Irf3/Tab2/Cblb/Bcl2/Pik3r3/Eif2s1/Oas2/Trp53/Bad/Eif3h/Nfkb1/Ifnar1	52
mmu04064	mmu04064	NF-kappa B signaling pathway	40/2021	105/9040	0.000179956	0.00122188	0.000678927	Plau/Ccl4/Ikbkg/Plcg1/Cd14/Ddx58/Lyn/Tlr4/Relb/Ltb/Ptgs2/Nfkbia/Tirap/Ikbkb/Irak1/Cflar/Blnk/Eda2r/Lat/Parp1/Ube2i/Traf5/Syk/Bcl2l1/Tnfrsf1a/Xiap/Btk/Cxcl2/Birc2/Ltbr/Card14/Tab2/Gadd45g/Bcl2/Nfkb2/Trim25/Lck/Tnf/Ripk1/Nfkb1	40
mmu05223	mmu05223	Non-small cell lung cancer	30/2021	72/9040	0.000182745	0.00122188	0.000678927	Cdkn1a/Pik3cb/Plcg1/Pik3cd/Kif5a/Ccnd1/E2f2/Rxra/Rassf5/Bak1/Cdk6/Pik3r2/Rxrb/Braf/Nras/Stat5a/Pik3r1/Bax/Foxo3/Eml4/Gadd45g/Stk4/Pik3r3/Prkca/Pdpk1/Grb2/Kras/Trp53/Bad/Rassf1	30
mmu05012	mmu05012	Parkinson disease	84/2021	264/9040	0.000202757	0.00132962	0.000738792	Ube2l6/Itpr2/Uba7/Plcg1/Tubb6/Hspa5/Casp3/Slc39a14/Camk2g/Map3k5/Kif5a/Klc4/Ubc/Keap1/Gnai2/Xbp1/Gnas/Ube2j1/Trap1/Tuba1c/Nfe2l2/Psmd11/Psmd7/Mfn2/Itpr1/Calm1/Psma1/Htra2/Tubb2a/Slc39a1/Tubb2b/Daxx/Gnai3/Pink1/Cox7a2l/Lrrk2/Atf4/Camk2d/Ndufb10/Psmb2/Uba52/Psmb7/Bcl2l1/Atf6/Slc11a2/Ubb/Psmd2/Klc2/Ndufv3/Ube2g2/Klc1/Bax/Ppif/Ndufs2/Slc18a1/Psmc2/Tuba4a/Psma3/Slc25a4/Calm2/Psma8/Uqcrq/Cox6a1/Psmd12/…	84
mmu04014	mmu04014	Ras signaling pathway	76/2021	235/9040	0.000229029	0.00147357	0.000818774	Rac1/Rhoa/Igf1/Pik3cb/Ikbkg/Rgl1/Plcg1/Pla2g6/Ets2/Pik3cd/Angpt2/Pla1a/Ralb/Rasa4/Shc1/Pdgfa/Gng10/Epha2/Abl2/Pla2g5/Rasa3/Calm1/Syngap1/Rassf5/Rel/Pla2g4a/Gng12/Rasgrp3/Pak1/Pik3r2/Rap1a/Kitl/Ikbkb/Tiam1/Ralgapa1/Rap1b/Lat/Gng2/Rasa2/Nras/Foxo4/Bcl2l1/Ralgds/Flt1/Pik3r1/Gab2/Rasa1/Ralgapb/Nf1/Cdc42/Ralgapa2/Rasal3/Gng4/Csf1r/Pak2/Gng5/Calm2/Pdgfb/Rasgrp4/Stk4/Pik3r3/Prkca/Grb2/Shoc2/Rab5b/Pla2g1…	76
mmu05222	mmu05222	Small cell lung cancer	36/2021	93/9040	0.000257899	0.00162858	0.000904909	Cdkn1a/Pik3cb/Ikbkg/Itgb1/Casp3/Pik3cd/Col4a5/Ccne1/Ccnd1/E2f2/Ptgs2/Nfkbia/Rxra/Bak1/Cdk6/Pik3r2/Ikbkb/Ccne2/Myc/Rxrb/Lamc1/Traf5/Bcl2l1/Pik3r1/Xiap/Max/Cdkn1b/Bax/Skp2/Birc2/Zbtb17/Gadd45g/Bcl2/Pik3r3/Trp53/Nfkb1	36
mmu01524	mmu01524	Platinum drug resistance	32/2021	80/9040	0.0002786	0.00172732	0.000959772	Cdkn1a/Pmaip1/Pik3cb/Mdm2/Casp3/Birc5/Pik3cd/Map3k5/Mgst2/Gsta3/Top2a/Bak1/Pik3r2/Rev3l/Gstm1/Bcl2l1/Gsto1/Bid/Pik3r1/Xiap/Bax/Brca1/Birc2/Fas/Msh2/Bcl2/Pik3r3/Pdpk1/Trp53/Top2b/Bad/Abcc2	32
mmu00310	mmu00310	Lysine degradation	27/2021	64/9040	0.000296966	0.00178635	0.00099257	Ehmt2/Acat2/Acat1/Setd7/Plod2/Nsd3/Setd1a/Dot1l/Hadha/Ash1l/Nsd1/Kmt2b/Setd2/Ezh2/Plod1/Setdb2/Kmt2c/Kmt5c/Ehmt1/Setd1b/Kmt2d/Aldh9a1/Nsd2/Gcdh/Kmt5b/Aldh2/Kmt2a	27
mmu00604	mmu00604	Glycosphingolipid biosynthesis - ganglio series	10/2021	15/9040	0.000298598	0.00178635	0.00099257	St3gal2/St6galnac4/Glb1/Hexb/Hexa/Slc33a1/St3gal1/St6galnac6/St3gal5/B3galt4	10
mmu04611	mmu04611	Platelet activation	45/2021	125/9040	0.000332499	0.00195486	0.0010862	Rhoa/Ppp1cb/Itgb3/Pik3cb/Itpr2/Arhgef1/Itgb1/Lyn/Pik3cd/Arhgef12/Gnai2/Gnas/Itpr1/Vwf/Pla2g4a/Pik3r2/Rap1a/Lcp2/Ptgs1/Arhgap35/Gnai3/Ptgir/Gnaq/Rap1b/Gna13/Snap23/Src/Syk/Plcb3/Actb/Adcy3/Vamp8/Adcy7/Pik3r1/Fcgr3/Ppp1cc/Btk/Tln1/Adcy2/Plcb4/Fermt3/Itpr3/Pik3r3/Pik3cg/Apbb1ip	45
mmu04137	mmu04137	Mitophagy - animal	28/2021	68/9040	0.000375023	0.0021675	0.00120435	Sqstm1/Cited2/Nbr1/Ubc/Mfn2/Usp8/Pink1/Atf4/Gabarapl1/Src/Nras/Map1lc3b/Uba52/Bcl2l1/Ubb/Atg9b/Atg9a/Hif1a/Ambra1/Tbc1d15/Gabarap/Bcl2l13/Foxo3/Tfe3/Kras/Trp53/Tbc1d17/Map1lc3a	28
mmu05418	mmu05418	Fluid shear stress and atherosclerosis	51/2021	147/9040	0.00038778	0.00220388	0.00122457	Rac1/Hmox1/Klf2/Rhoa/Ctsl/Sqstm1/Itgb3/Pik3cb/Ikbkg/Sdc1/Ncf1/Pik3cd/Map3k5/Mgst2/Keap1/Pdgfa/Gsta3/Prkaa1/Nfe2l2/Calm1/Sdc4/Pik3r2/Gstm1/Mmp9/Ikbkb/Ctnnb1/Hsp90aa1/Acvr2b/Src/Gsto1/Map2k4/Actb/Tnfrsf1a/Cyba/Ncf2/Pik3r1/Bmpr1a/Sumo3/Calm2/Pdgfb/Bcl2/Cav2/Pik3r3/Tnf/Rac2/Trp53/Sumo2/Ass1/Nfkb1/Thbd/Mef2a	51
mmu05022	mmu05022	Pathways of neurodegeneration - multiple diseases	136/2021	471/9040	0.000414547	0.00231739	0.00128764	Rac1/Cat/Sqstm1/Ube2l6/Itpr2/Uba7/Plcg1/Tubb6/Atp2a3/Hspa5/Casp3/Ppp3cb/Camk2g/Chmp2b/Map3k5/Kif5a/Klc4/Ubc/Nrbf2/Atp2a2/Dvl2/Dctn6/Ptgs2/Xbp1/Tnfrsf1b/Ube2j1/Trap1/Tuba1c/Psmd11/Psmd7/Mfn2/Itpr1/Calm1/Psma1/Bak1/Hsd17b10/Capn2/Htra2/Atg2b/Sptbn2/Tubb2a/Tubb2b/Daxx/Atxn2l/Ctnnb1/App/Pink1/Gnaq/Cox7a2l/Lrrk2/Atf4/Cybb/Hip1/Dvl3/Lrp5/Camk2d/Casp7/Ndufb10/Braf/Nras/Lrp6/Psmb2/Map1lc3b/Uba52/Psmb7/Bc…	136
mmu00510	mmu00510	N-Glycan biosynthesis	22/2021	50/9040	0.000526313	0.00283017	0.00157256	Mgat4b/Ganab/Alg2/Mgat5/Man2a2/Mgat2/St6gal1/Man2a1/Stt3a/Srd5a3/Dpagt1/Alg10b/Man1a/Mogs/B4galt1/Rpn1/Man1b1/Stt3b/Alg1/Alg6/Rpn2/Dpm2	22
mmu05010	mmu05010	Alzheimer disease	113/2021	383/9040	0.000529741	0.00283017	0.00157256	Pik3cb/Itpr2/Ikbkg/Tubb6/Atp2a3/Ncstn/Adam17/Casp3/Slc39a14/Ppp3cb/Pik3cd/Map3k5/Kif5a/Klc4/Nrbf2/Atp2a2/Dvl2/Ptgs2/Xbp1/Tuba1c/Psmd11/Psmd7/Itpr1/Calm1/Psma1/Aph1a/Hsd17b10/Capn2/Atg2b/Pik3r2/Gapdh/Tubb2a/Slc39a1/Bace1/Tubb2b/Ikbkb/Ctnnb1/App/Gnaq/Cox7a2l/Atf4/Cybb/Dvl3/Lrp5/Casp7/Eif2ak2/Ndufb10/Braf/Nras/Lrp6/Psmb2/Psmb7/Atf6/Slc11a2/Bid/Plcb3/Tnfrsf1a/Lpl/Psmd2/Pik3r1/Klc2/Ambra1/Ndufv3/Klc1/…	113
mmu04664	mmu04664	Fc epsilon RI signaling pathway	27/2021	66/9040	0.000536272	0.00283017	0.00157256	Rac1/Pik3cb/Plcg1/Lyn/Pik3cd/Pla2g4a/Pik3r2/Lcp2/Lat/Nras/Syk/Vav3/Map2k4/Map2k3/Pik3r1/Gab2/Vav1/Btk/Alox5ap/Pik3r3/Prkca/Pdpk1/Grb2/Tnf/Rac2/Kras/Alox5	27
mmu03020	mmu03020	RNA polymerase	16/2021	32/9040	0.000539475	0.00283017	0.00157256	Polr3g/Polr1d/Polr2m/Polr3d/Polr2c/Crcp/Polr2e/Polr2d/Polr2l/Polr1a/Polr3gl/Polr3e/Polr1b/Polr2h/Cd3eap/Polr2a	16
mmu04662	mmu04662	B cell receptor signaling pathway	32/2021	83/9040	0.000603375	0.00311744	0.00173218	Rac1/Pik3cb/Lilrb4a/Ikbkg/Lyn/Ppp3cb/Pik3cd/Cd72/Nfatc1/Nfkbia/Pirb/Rasgrp3/Pik3r2/Ikbkb/Blnk/Pira2/Nras/Nfatc2/Syk/Vav3/Pik3r1/Vav1/Btk/Inppl1/Ppp3r1/Cd81/Nfkbib/Pik3r3/Grb2/Rac2/Kras/Nfkb1	32
mmu01232	mmu01232	Nucleotide metabolism	32/2021	84/9040	0.000769074	0.00391424	0.00217492	Adssl1/Gda/Cmpk2/Entpd4/Cmpk1/Adss/Dctd/Entpd4b/Ak3/Pnp/Impdh1/Nme6/Ampd3/Ak4/Dck/Ampd2/Uck2/Nt5c3b/Ak2/Xdh/Uckl1/Gmpr/Impdh2/Ctps2/Tk2/Dut/Itpa/Aprt/Nme2/Nme3/Rrm2b/Ak1	32
mmu05214	mmu05214	Glioma	29/2021	74/9040	0.000785715	0.00394013	0.0021893	Igf1/Cdkn1a/Pik3cb/Plcg1/Mdm2/Camk2g/Pik3cd/Ccnd1/E2f2/Shc1/Pdgfa/Calm1/Bak1/Cdk6/Pik3r2/Camk1/Camk2d/Braf/Nras/Pik3r1/Bax/Calm2/Pdgfb/Gadd45g/Pik3r3/Prkca/Grb2/Kras/Trp53	29
mmu05017	mmu05017	Spinocerebellar ataxia	48/2021	141/9040	0.000913722	0.00451564	0.00250908	Rbpj/Pik3cb/Itpr2/Atp2a3/Pik3cd/Map3k5/Nrbf2/Atp2a2/Xbp1/Cic/Psmd11/Psmd7/Itpr1/Psma1/Atg2b/Pik3r2/Sptbn2/Atxn2l/Gnaq/Nfya/Psmb2/Psmb7/Plcb3/Psmd2/Pik3r1/Ambra1/Ppif/Atxn3/Psmc2/Plcb4/Psma3/Pum1/Slc25a4/Atg13/Psma8/Ryr1/Kcnc3/Tbp/Psmd12/Itpr3/Pik3r3/Prkca/Atg14/Psma5/Afg3l2/Psmb6/Atg2a/Psmd8	48
mmu03320	mmu03320	PPAR signaling pathway	33/2021	89/9040	0.001109	0.00540241	0.0030018	Acsl1/Scd2/Fads2/Fabp5/Plin2/Pltp/Acsl3/Acsl4/Scd1/Slc27a1/Acaa1a/Ubc/Hmgcs1/Rxra/Me1/Fabp4/Fabp3/Rxrb/Cd36/Pck2/Lpl/Nr1h3/Slc27a4/Acadl/Acsbg1/Olr1/Acox3/Ilk/Pdpk1/Dbi/Cyp27a1/Gk/Angptl4	33
mmu04211	mmu04211	Longevity regulating pathway	33/2021	90/9040	0.00138186	0.00663684	0.0036877	Igf1/Cat/Pik3cb/Pik3cd/Ehmt2/Atf2/Prkaa1/Adipor1/Sesn1/Adipor2/Pik3r2/Creb1/Atf4/Rptor/Nras/Adcy3/Adcy7/Pik3r1/Appl1/Bax/Adcy2/Sesn2/Foxo3/Atg13/Rheb/Ehmt1/Eif4e2/Creb3l2/Pik3r3/Kras/Trp53/Sod2/Nfkb1	33
mmu05164	mmu05164	Influenza A	56/2021	173/9040	0.00141673	0.0067098	0.00372824	Pik3cb/Hnrnpul1/Ikbkg/Ddx58/Oas3/Tlr4/Casp3/Pik3cd/Ifih1/Stat2/Adar/Fdps/Ccl5/Irf7/Ifngr2/Nfkbia/Oas1g/Bak1/Cdk6/Pik3r2/Stat1/Ikbkb/Dnajc3/Oas1a/Nlrp3/Mavs/Eif2ak2/Pml/Ccnd3/Rae1/Casp1/Bid/Actb/Tnfrsf1a/Socs3/Pik3r1/Ifngr1/Ikbke/Bax/Kpna1/Fas/Nlrx1/Slc25a4/Nfkbib/Irf3/Pik3r3/Prkca/Eif2s1/Trim25/Rab11b/Tnf/Oas2/Cxcl10/Nfkb1/Rsad2/Ifnar1	56
mmu04928	mmu04928	Parathyroid hormone synthesis, secretion and action	38/2021	108/9040	0.00152254	0.00711214	0.0039518	Rhoa/Cdkn1a/Itpr2/Arhgef1/Arrb1/Mafb/Atf2/Egr1/Gnai2/Gnas/Itpr1/Rxra/Creb1/Gnai3/Gnaq/Akap13/Gna13/Atf4/Lrp5/Rxrb/Braf/Lrp6/Arrb2/Plcb3/Adcy3/Adcy7/Pde4a/Hbegf/Gna11/Adcy2/Plcb4/Jund/Pde4d/Itpr3/Bcl2/Creb3l2/Prkca/Mef2a	38
mmu01523	mmu01523	Antifolate resistance	14/2021	29/9040	0.00184222	0.00848915	0.00471692	Ikbkg/Shmt2/Ikbkb/Mthfr/Abcc1/Abcc5/Slc19a1/Abcc4/Fpgs/Abcc3/Tnf/Shmt1/Nfkb1/Abcc2	14
mmu04071	mmu04071	Sphingolipid signaling pathway	42/2021	124/9040	0.00206672	0.00936904	0.00520583	Rac1/Rhoa/Ppp2r1a/Pik3cb/Ctsd/Sgpp1/Pik3cd/S1pr1/Map3k5/Sgpl1/Sgms1/Cers6/Ppp2r2a/Gnai2/Pik3r2/Gnai3/Gnaq/Gna13/Nras/Abcc1/Bid/Plcb3/Tnfrsf1a/Degs1/Pik3r1/Gab2/Asah1/Bax/Plcb4/Ppp2r3d/Bcl2/Pik3r3/Prkca/Smpd1/Pdpk1/Tnf/Rac2/Kras/Trp53/Cers2/Nfkb1/Cers1	42
mmu05215	mmu05215	Prostate cancer	35/2021	99/9040	0.00208811	0.00936904	0.00520583	Plau/Igf1/Cdkn1a/Pik3cb/Ikbkg/Mdm2/Pik3cd/Ccne1/Ccnd1/E2f2/Pdgfa/Nfkbia/Pik3r2/Creb1/Mmp9/Ikbkb/Ccne2/Ctnnb1/Hsp90aa1/Atf4/Braf/Nras/Pik3r1/Cdkn1b/Etv5/Pdgfb/Bcl2/Creb3l2/Pik3r3/Pdpk1/Grb2/Kras/Trp53/Bad/Nfkb1	35
mmu05213	mmu05213	Endometrial cancer	23/2021	58/9040	0.00220984	0.00978645	0.00543776	Cdkn1a/Pik3cb/Pik3cd/Ccnd1/Bak1/Pik3r2/Myc/Ctnnb1/Ctnna1/Braf/Nras/Pik3r1/Bax/Foxo3/Gadd45g/Ilk/Pik3r3/Pdpk1/Grb2/Kras/Trp53/Bad/Axin1	23
mmu00562	mmu00562	Inositol phosphate metabolism	27/2021	72/9040	0.00250799	0.0108349	0.00602033	Pik3cb/Plcg1/Pik3cd/Pip5k1b/Ocrl/Mtmr2/Minpp1/Inpp5a/Ipmk/Pip5k1a/Pi4k2a/Mtmr3/Impa1/Inpp1/Pi4kb/Plcb3/Pikfyve/Inpp4a/Mtmr4/Inppl1/Plcb4/Pip4k2a/Pik3cg/Pik3c2a/Inpp5b/Pi4ka/Inpp5e	27
mmu00532	mmu00532	Glycosaminoglycan biosynthesis - chondroitin sulfate / dermatan sulfate	11/2021	21/9040	0.00251014	0.0108349	0.00602033	Xylt1/Xylt2/Dse/Chpf2/Chpf/B4galt7/Chst14/Chst3/B3gat3/Chsy1/Chst11	11
mmu01212	mmu01212	Fatty acid metabolism	24/2021	62/9040	0.0026204	0.0111695	0.00620621	Acsl1/Scd2/Fads2/Acsl3/Acsl4/Scd1/Ppt2/Fads1/Elovl6/Acaa1a/Ppt1/Acat2/Acat1/Hacd1/Hadha/Elovl5/Acaca/Hacd4/Acadl/Acsbg1/Hacd2/Acox3/Hacd3/Hsd17b12	24
mmu04072	mmu04072	Phospholipase D signaling pathway	48/2021	149/9040	0.00332844	0.0140123	0.00778583	Rhoa/Plpp3/Arf1/Cyth2/Pik3cb/Plcg1/Pik3cd/Ralb/Pip5k1b/Shc1/Dgkd/Pdgfa/Gnas/Agpat4/Pla2g4a/Pik3r2/Pip5k1a/Kitl/Ptk2b/Cyth4/Gna13/Dnm2/Plpp1/Nras/Syk/Plpp2/Plcb3/Ralgds/Adcy3/Adcy7/Pik3r1/Cyth1/Gab2/Adcy2/Plcb4/Agpat3/Rheb/Lpar6/Pdgfb/Pik3r3/Prkca/Grb2/Arf2/Pik3cg/Lpar1/Kras/Rala/Dgkq	48
mmu04152	mmu04152	AMPK signaling pathway	42/2021	127/9040	0.0034171	0.0142101	0.00789573	Igf1/Ppp2r1a/Scd2/Pik3cb/Scd1/Pik3cd/Crtc2/Pfkl/Ccnd1/Ppp2r2a/Eef2/Rab2a/Prkaa1/Adipor1/Adipor2/Pik3r2/Creb1/Rptor/G6pc3/Mlycd/Cd36/Lipe/Rab14/Pck2/Acaca/Rab8a/Hmgcr/Pik3r1/Tbc1d1/Gys1/Stradb/Strada/Foxo3/Rheb/Ppp2r3d/Pfkfb2/Rab10/Creb3l2/Pik3r3/Pdpk1/Rab11b/Pfkm	42
mmu05216	mmu05216	Thyroid cancer	16/2021	37/9040	0.00366731	0.0149902	0.00832916	Cdkn1a/Ncoa4/Ccdc6/Ccnd1/Rxra/Bak1/Myc/Ctnnb1/Rxrb/Braf/Nras/Bax/Gadd45g/Kras/Trp53/Tfg	16
mmu03010	mmu03010	Ribosome	55/2021	176/9040	0.0036926	0.0149902	0.00832916	Rpl28/Mrpl3/Rps15/Rpl10a/Rpl27a/Rpl3/Rpl13/Rps26/Mrpl18/Mrpl17/Uba52/Rpl23a/Rpl19/Rplp2/Rpl14/Mrps9/Rps3/Rps4x/Mrpl21/Mrps10/Rpl17/Rsl24d1/Rplp1/Rps12/Mrps6/Rps10/Rpl21/Rpl10/Rpl27/Rps5/Rpl26/Fau/Rpl12/Rpl7/Rpl18a/Rps13/Rps6/Rps24/Rps7/Rps11/Rps25/Mrps7/Mrpl13/Rps18/Mrps5/Mrpl11/Rps3a1/Rpl35/Rps27l/Mrps18a/Rps9/Rps19/Rpl23/Rpl7a/Mrpl2	55
mmu04935	mmu04935	Growth hormone synthesis, secretion and action	39/2021	117/9040	0.00401376	0.0161023	0.00894708	Igf1/Pik3cb/Itpr2/Plcg1/Pik3cd/Atf2/Shc1/Gnai2/Gnas/Itpr1/Pik3r2/Stat1/Creb1/Junb/Gnai3/Gnaq/Atf4/Map3k1/Nras/Map2k4/Plcb3/Adcy3/Adcy7/Socs1/Map2k3/Stat5a/Socs3/Pik3r1/Gna11/Bcar1/Adcy2/Plcb4/Crk/Itpr3/Creb3l2/Pik3r3/Prkca/Grb2/Kras	39
mmu05145	mmu05145	Toxoplasmosis	37/2021	110/9040	0.00421336	0.0167064	0.00928279	Ikbkg/Itgb1/Tlr4/Ldlr/Casp3/Irgm1/Ifngr2/Gnai2/Nfkbia/Irgm2/Stat1/Igtp/Ikbkb/Irak1/Gnai3/Lamc1/Bcl2l1/Tgfb1/Il10rb/Tnfrsf1a/Socs1/Map2k3/Ifngr1/Xiap/Hspa8/Ppif/Birc2/Hspa1a/Nfkbib/Tab2/Bcl2/Pdpk1/Pik3cg/Tnf/Bad/Alox5/Nfkb1	37
mmu04622	mmu04622	RIG-I-like receptor signaling pathway	26/2021	71/9040	0.00434578	0.017002	0.00944702	Ikbkg/Isg15/Dhx58/Ddx58/Ifih1/Adar/Irf7/Nfkbia/Ddx3x/Ikbkb/Map3k1/Mavs/Pin1/Tank/Ikbke/Nlrx1/Nfkbib/Irf3/Trim25/Atg12/Tkfc/Tnf/Tbkbp1/Cxcl10/Ripk1/Nfkb1	26
mmu05142	mmu05142	Chagas disease	35/2021	103/9040	0.00440069	0.017002	0.00944702	Ccl3/Ppp2r1a/Pik3cb/Ikbkg/Tgfbr1/Tlr4/Pik3cd/Ppp2r2a/Ccl5/Ifngr2/Gnai2/Gnas/Nfkbia/Calr/Tgfbr2/Pik3r2/Ikbkb/Irak1/Gnai3/Cflar/Gnaq/Tgfb1/Map2k4/Serpine1/Plcb3/Tnfrsf1a/Tlr6/Pik3r1/Ifngr1/Gna11/Fas/Plcb4/Pik3r3/Tnf/Nfkb1	35
mmu00600	mmu00600	Sphingolipid metabolism	21/2021	54/9040	0.00443748	0.017002	0.00944702	Plpp3/Sgpp1/Sgpl1/Sgms1/Cers6/Glb1/Psap/Hexb/Plpp1/Hexa/Plpp2/Cerk/Degs1/Asah1/Galc/Ugcg/Smpd1/Acer3/B4galt6/Cers2/Cers1	21
mmu03250	mmu03250	Viral life cycle - HIV-1	23/2021	61/9040	0.00468748	0.0177603	0.00986837	Ell2/Samhd1/Map1s/Trim12c/Furin/Cxcr4/Supt5/Ccnt2/Pin1/Ppia/Aff4/Serinc3/Hgs/Nelfcd/Bst2/Ccnt1/Map1b/Nelfa/Map1a/Ell/Smarcb1/Nup153/Bicd2	23
mmu04620	mmu04620	Toll-like receptor signaling pathway	34/2021	100/9040	0.00490582	0.0182551	0.0101433	Rac1/Spp1/Ccl3/Ccl4/Ctsk/Tollip/Pik3cb/Ikbkg/Cd14/Tlr4/Pik3cd/Ccl5/Irf7/Nfkbia/Tirap/Pik3r2/Stat1/Ikbkb/Irak1/Map2k4/Tlr6/Map2k3/Pik3r1/Ikbke/Irf3/Tab2/Cd80/Pik3r3/Tnf/Cxcl10/Ripk1/Nfkb1/Tlr1/Ifnar1	34
mmu04145	mmu04145	Phagosome	56/2021	182/9040	0.00492512	0.0182551	0.0101433	Rac1/Tfrc/Itga5/Coro1a/Itgb2/Ctsl/Itgb3/Colec12/Cd14/Tubb6/Scarb1/Itgb1/Tlr4/Ncf1/Itgb5/Msr1/Itgam/Tuba1c/Ctss/Calr/Atp6v0d1/Tubb2a/Tubb2b/Cybb/Cd36/Stx7/Vamp3/Atp6v0a2/Actb/Tlr6/Pikfyve/Cyba/Ncf2/Fcgr3/Atp6v1h/C1ra/Atp6v1d/Atp6v0c/Atp6v1f/Olr1/Hgs/Tap1/Tuba4a/Ncf4/Dync1li2/Atp6v0e2/Tubb5/Atp6v0d2/Tuba1b/Rab5b/Sec61a1/Atp6v1c1/Thbs3/M6pr/Dync1i2/Dync1h1	56
mmu01522	mmu01522	Endocrine resistance	32/2021	93/9040	0.00509154	0.018669	0.0103732	Igf1/Cdkn1a/Jag1/Pik3cb/Mdm2/Pik3cd/Ccnd1/E2f2/Shc1/Gnas/Pik3r2/Mmp9/Cdkn2c/Ncoa3/Carm1/Src/Braf/Nras/Adcy3/Adcy7/Pik3r1/Hbegf/Cdkn1b/Bax/Adcy2/Bcl2/Pik3r3/Grb2/Kras/Trp53/Bad/Med1	32
mmu04540	mmu04540	Gap junction	30/2021	86/9040	0.00524324	0.0190207	0.0105687	Itpr2/Tubb6/Pdgfa/Gnai2/Gnas/Tuba1c/Itpr1/Csnk1d/Tubb2a/Tubb2b/Gnai3/Gnaq/Src/Nras/Plcb3/Adcy3/Adcy7/Gna11/Adcy2/Plcb4/Tuba4a/Pdgfb/Itpr3/Prkca/Tubb5/Grb2/Tuba1b/Lpar1/Kras/Htr2b	30
mmu01521	mmu01521	EGFR tyrosine kinase inhibitor resistance	28/2021	79/9040	0.00534683	0.0191923	0.010664	Igf1/Pik3cb/Plcg1/Bcl2l11/Pik3cd/Shc1/Pdgfa/Axl/Pik3r2/Src/Braf/Nras/Bcl2l1/Il6ra/Pik3r1/Bax/Nf1/Foxo3/Rps6/Pdgfb/Eif4e2/Bcl2/Pik3r3/Prkca/Grb2/Gas6/Kras/Bad	28
mmu00020	mmu00020	Citrate cycle (TCA cycle)	14/2021	32/9040	0.00566908	0.0195495	0.0108625	Acly/Aco2/Pcx/Idh3a/Idh1/Mdh1/Pck2/Fh1/Suclg2/Dlat/Idh2/Pdhb/Ogdh/Sucla2	14
mmu00052	mmu00052	Galactose metabolism	14/2021	32/9040	0.00566908	0.0195495	0.0108625	Akr1b8/Pfkl/Glb1/Pgm1/G6pc3/Akr1b10/Galm/Ugp2/B4galt1/Gaa/Mgam/Gale/Hk2/Pfkm	14
mmu04215	mmu04215	Apoptosis - multiple species	14/2021	32/9040	0.00566908	0.0195495	0.0108625	Pmaip1/Bcl2l11/Casp3/Birc5/Bak1/Htra2/Casp7/Bcl2l1/Bid/Tnfrsf1a/Xiap/Bax/Birc2/Bcl2	14
mmu04912	mmu04912	GnRH signaling pathway	31/2021	90/9040	0.00567567	0.0195495	0.0108625	Itpr2/Map3k3/Camk2g/Egr1/Gnas/Itpr1/Calm1/Pla2g4a/Ptk2b/Gnaq/Prkcd/Atf4/Map3k1/Camk2d/Src/Nras/Map2k4/Plcb3/Adcy3/Adcy7/Map2k3/Hbegf/Gna11/Adcy2/Cdc42/Plcb4/Calm2/Itpr3/Prkca/Grb2/Kras	31
mmu04933	mmu04933	AGE-RAGE signaling pathway in diabetic complications	34/2021	101/9040	0.00584144	0.0198534	0.0110314	Rac1/Pik3cb/Plcg1/Tgfbr1/Casp3/Pik3cd/Col4a5/Ccnd1/Egr1/Nfatc1/Tgfbr2/Pik3r2/Stat1/Smad4/Prkcd/Cybb/Nras/Tgfb1/Serpine1/Plcb3/Diaph1/Stat5a/Pik3r1/Cdkn1b/Bax/Cdc42/Plcb4/Bcl2/Pik3r3/Prkca/Tnf/Kras/Nfkb1/Thbd	34
mmu04725	mmu04725	Cholinergic synapse	37/2021	112/9040	0.00588033	0.0198534	0.0110314	Pik3cb/Itpr2/Camk2g/Pik3cd/Gnai2/Gng10/Itpr1/Gng12/Pik3r2/Creb1/Gnai3/Gnaq/Atf4/Gng2/Camk2d/Nras/Plcb3/Adcy3/Adcy7/Pik3r1/Gna11/Adcy2/Gng4/Chrnb2/Plcb4/Gng5/Itpr3/Bcl2/Creb3l2/Pik3r3/Prkca/Kcnj2/Pik3cg/Kras/Gnb2/Gnb1/Cacna1b	37
mmu04217	mmu04217	Necroptosis	54/2021	176/9040	0.00605947	0.0200944	0.0111653	Fth1/Ftl1/Chmp3/Sqstm1/Zbp1/Tlr4/Camk2g/Chmp2b/Stat2/Rbck1/Ifngr2/Pla2g4a/Capn2/Glul/Glud1/Stat1/Rnf31/Cflar/Hsp90aa1/Stat6/Cybb/Nlrp3/Camk2d/Parp1/Eif2ak2/Traf5/Casp1/Bid/Tnfrsf1a/Spata2/Stat5a/Ifngr1/Xiap/Ripk3/Sharpin/Bax/Ppia/Ppid/Birc2/Fas/Faf1/Slc25a4/Pygb/Usp21/Trpm7/Dnm1l/Mlkl/Bcl2/Smpd1/Tnf/Chmp7/Chmp2a/Ripk1/Ifnar1	54
mmu04150	mmu04150	mTOR signaling pathway	49/2021	157/9040	0.00606956	0.0200944	0.0111653	Rhoa/Igf1/Pik3cb/Pik3cd/Dvl2/Prkaa1/Pik3r2/Telo2/Ikbkb/Flcn/Rptor/Dvl3/Lrp5/Lpin1/Braf/Nras/Lrp6/Eif4b/Tnfrsf1a/Rragb/Pik3r1/Atp6v1h/Atp6v1d/Lpin2/Lamtor5/Atp6v1f/Sgk1/Skp2/Stradb/Wnt1/Sesn2/Strada/Deptor/Rheb/Dvl1/Rps6/Wdr24/Fnip2/Eif4e2/Pik3r3/Prkca/Slc3a2/Pdpk1/Grb2/Lamtor2/Tnf/Kras/Atp6v1c1/Rps6ka1	49
mmu00900	mmu00900	Terpenoid backbone biosynthesis	11/2021	23/9040	0.00616187	0.0202038	0.0112261	Idi1/Hmgcs1/Fdps/Acat2/Acat1/Mvk/Pmvk/Hmgcr/Mvd/Pdss2/Zmpste24	11
mmu00564	mmu00564	Glycerophospholipid metabolism	33/2021	98/9040	0.0065165	0.0211631	0.0117591	Plpp3/Pla2g6/Pld4/Pla1a/Plpp5/Dgkd/Lpcat3/Cds1/Mboat7/Gpd2/Lypla2/Pla2g5/Agpat4/Pla2g4a/Crls1/Plpp1/Lpin1/Cept1/Ptdss1/Plpp2/Pla2g15/Lpgat1/Phospho1/Gpcpd1/Lpin2/Lpcat1/Gnpat/Agpat3/Pla2g12a/Gpat3/Dgkq/Pgs1/Mboat1	33
mmu04910	mmu04910	Insulin signaling pathway	44/2021	139/9040	0.00682928	0.0219697	0.0122072	Ppp1cb/Pik3cb/Pik3cd/Shc1/Ptpn1/Prkaa1/Prkar2b/Calm1/Inpp5a/Phka1/Pik3r2/Ikbkb/Rptor/G6pc3/Braf/Nras/Lipe/Flot2/Pck2/Phkg2/Mknk1/Acaca/Cbl/Socs1/Rapgef1/Socs3/Pik3r1/Ppp1cc/Inppl1/Gys1/Calm2/Pygb/Crk/Rheb/Rps6/Cblb/Prkar1b/Eif4e2/Pik3r3/Pdpk1/Grb2/Kras/Hk2/Bad	44
mmu04925	mmu04925	Aldosterone synthesis and secretion	34/2021	102/9040	0.00692222	0.0220605	0.0122577	Itpr2/Scarb1/Atp1a3/Ldlr/Camk2g/Daglb/Atf2/Gnas/Itpr1/Calm1/Creb1/Camk1/Gnaq/Atf4/Camk2d/Prkd3/Lipe/Plcb3/Adcy3/Atp2b1/Atf1/Adcy7/Atp2b4/Atp1b3/Gna11/Adcy2/Plcb4/Calm2/Atp1a1/Pde2a/Dagla/Itpr3/Creb3l2/Prkca	34
mmu04012	mmu04012	ErbB signaling pathway	29/2021	84/9040	0.00705719	0.0222824	0.012381	Cdkn1a/Pik3cb/Plcg1/Camk2g/Pik3cd/Shc1/Abl2/Pak1/Pik3r2/Myc/Camk2d/Src/Braf/Nras/Map2k4/Cbl/Stat5a/Pik3r1/Hbegf/Cdkn1b/Pak2/Crk/Cblb/Pik3r3/Prkca/Grb2/Kras/Bad/Abl1	29
mmu04114	mmu04114	Oocyte meiosis	39/2021	121/9040	0.00755966	0.0233901	0.0129965	Igf1/Ppp2r1a/Ppp1cb/Itpr2/Ywhag/Ppp3cb/Camk2g/Mad2l1/Ccne1/Cdc20/Ccnb2/Plk1/Itpr1/Calm1/Cpeb2/Pkmyt1/Ccne2/Camk2d/Cdc27/Cdc16/Adcy3/Pttg1/Adcy7/Anapc4/Ywhaq/Ywhah/Ppp1cc/Anapc5/Adcy2/Anapc2/Ppp3r1/Espl1/Calm2/Slk/Itpr3/Smc1a/Anapc16/Rps6ka1/Fbxo5	39
mmu05235	mmu05235	PD-L1 expression and PD-1 checkpoint pathway in cancer	30/2021	88/9040	0.00759359	0.0233901	0.0129965	Pik3cb/Ikbkg/Plcg1/Tlr4/Map3k3/Ppp3cb/Pik3cd/Nfatc1/Ifngr2/Nfkbia/Tirap/Pik3r2/Stat1/Ikbkb/Pdcd1/Lat/Nras/Nfatc2/Map2k3/Pik3r1/Ifngr1/Hif1a/Cd274/Ppp3r1/Nfkbib/Eml4/Pik3r3/Lck/Kras/Nfkb1	30
mmu05225	mmu05225	Hepatocellular carcinoma	53/2021	174/9040	0.00761378	0.0233901	0.0129965	Hmox1/Cdkn1a/Pik3cb/Plcg1/Tgfbr1/Pik3cd/Mgst2/Dvl2/Ccnd1/E2f2/Txnrd1/Keap1/Shc1/Smarcd1/Gsta3/Nfe2l2/Bak1/Cdk6/Tgfbr2/Pik3r2/Gstm1/Myc/Ctnnb1/Smad4/Dvl3/Lrp5/Braf/Nras/Lrp6/Smarca2/Bcl2l1/Tgfb1/Gsto1/Actb/Pik3r1/Bax/Arid1b/Csnk1a1/Wnt1/Phf10/Smarcd2/Dvl1/Gadd45g/Pik3r3/Prkca/Grb2/Smarca4/Kras/Trp53/Smarcb1/Smarcc2/Bad/Axin1	53
mmu04130	mmu04130	SNARE interactions in vesicular transport	14/2021	33/9040	0.00785485	0.0239152	0.0132883	Stx3/Stx2/Vamp2/Snap23/Stx7/Vamp3/Vti1b/Stx17/Stx6/Vamp8/Snap29/Stx16/Gosr2/Vamp5	14
mmu00010	mmu00010	Glycolysis / Gluconeogenesis	24/2021	67/9040	0.00820287	0.0247538	0.0137542	Eno2/Pgam1/Pfkl/Eno1/Minpp1/Pkm/Eno1b/Pgm1/Aldoa/Gapdh/G6pc3/Galm/Pck2/Pgk1/Dlat/Aldh3b1/Pdhb/Eno3/Eno4/Adpgk/Aldh9a1/Hk2/Pfkm/Aldh2	24
mmu00513	mmu00513	Various types of N-glycan biosynthesis	16/2021	40/9040	0.00903262	0.0270186	0.0150127	Mgat4b/Alg2/Man2a2/Mgat2/Hexb/Man2a1/Stt3a/Hexa/Man1a/B4galt1/Rpn1/Man1b1/Stt3b/Alg1/Hexdc/Rpn2	16
mmu04922	mmu04922	Glucagon signaling pathway	34/2021	104/9040	0.00958648	0.028426	0.0157947	Slc2a1/Itpr2/Ppp3cb/Camk2g/Crtc2/Pgam1/Pfkl/Atf2/Gnas/Prkaa1/Pkm/Itpr1/Calm1/Phka1/Creb1/Gnaq/Atf4/G6pc3/Camk2d/Plcb3/Pck2/Phkg2/Acaca/Adcy2/Gys1/Ppp3r1/Plcb4/Calm2/Pdhb/Pygb/Itpr3/Creb3l2/Sik2/Pfkm	34
mmu01040	mmu01040	Biosynthesis of unsaturated fatty acids	14/2021	34/9040	0.0106577	0.0313301	0.0174083	Scd2/Fads2/Scd1/Fads1/Elovl6/Acaa1a/Acot7/Hacd1/Elovl5/Hacd4/Hacd2/Acox3/Hacd3/Hsd17b12	14
mmu04360	mmu04360	Axon guidance	54/2021	181/9040	0.011073	0.0322726	0.017932	Rac1/Rhoa/Plxna1/Pik3cb/Plcg1/Itgb1/Sema4a/Ppp3cb/Camk2g/Pik3cd/Arhgef12/Gnai2/Ryk/Epha2/L1cam/Rgs3/Pak1/Pik3r2/Fes/Gnai3/Cfl2/Pard6b/Cxcr4/Ssh3/Camk2d/Src/Sema5a/Nras/Nfatc2/Cfl1/Nrp1/Sema4b/Ssh1/Pik3r1/Plxnc1/Ssh2/Sema4d/Dpysl2/Rasa1/Ntn1/Cdc42/Neo1/Sema4c/Pak2/Ppp3r1/Srgap3/Ilk/Pik3r3/Prkca/Sema6d/Pdpk1/Rac2/Kras/Abl1	54
mmu00520	mmu00520	Amino sugar and nucleotide sugar metabolism	19/2021	51/9040	0.0111839	0.0323195	0.0179581	Npl/Renbp/Uap1l1/Pgm1/Hexb/Amdhd2/Gnpda1/Nans/Hexa/Gmds/Ugdh/Ugp2/Pmm1/Gale/Gnpda2/Hk2/Nagk/Cmas/Fpgt	19
mmu04960	mmu04960	Aldosterone-regulated sodium reabsorption	15/2021	38/9040	0.0129564	0.0369721	0.0205432	Igf1/Pik3cb/Atp1a3/Pik3cd/Slc9a3r2/Fxyd2/Pik3r2/Pik3r1/Atp1b3/Sgk1/Atp1a1/Pik3r3/Prkca/Pdpk1/Kras	15
mmu04650	mmu04650	Natural killer cell mediated cytotoxicity	38/2021	121/9040	0.0130107	0.0369721	0.0205432	Rac1/Itgb2/Pik3cb/Plcg1/Itgal/Casp3/Raet1e/Ppp3cb/Pik3cd/Raet1d/Shc1/Nfatc1/Ifngr2/Ulbp1/Pak1/Pik3r2/Lcp2/Ptk2b/Lat/Braf/Nras/Nfatc2/Syk/Vav3/Bid/Pik3r1/Ifngr1/Vav1/Fas/Ppp3r1/Pik3r3/Prkca/Grb2/Lck/Tnf/Rac2/Kras/Ifnar1	38
mmu04926	mmu04926	Relaxin signaling pathway	40/2021	129/9040	0.0137869	0.0387783	0.0215468	Pik3cb/Tgfbr1/Pik3cd/Arrb1/Col4a5/Atf2/Shc1/Gnai2/Gnas/Nfkbia/Gng10/Gng12/Tgfbr2/Pik3r2/Creb1/Mmp9/Gnai3/Atf4/Gng2/Src/Nras/Tgfb1/Map2k4/Arrb2/Plcb3/Adcy3/Adcy7/Pik3r1/Adcy2/Gng4/Plcb4/Gng5/Creb3l2/Pik3r3/Prkca/Grb2/Kras/Gnb2/Nfkb1/Gnb1	40
mmu01240	mmu01240	Biosynthesis of cofactors	46/2021	152/9040	0.0138738	0.0387783	0.0215468	Gclm/Gch1/Alas1/Nadk2/Shmt2/Adssl1/Cmpk2/Cmpk1/Adss/Ak3/Pank1/Nme6/Ak4/Vkorc1/Nadk/Mocs2/Bcat1/Ppox/Cpox/Coq3/Ak2/Ugdh/Ppcdc/Ugp2/Pmm1/Ctps2/Pdxk/Psat1/Alad/Rfk/Mthfd2/Cox15/Dhodh/Fech/Fpgs/Cox10/Mthfd2l/Ugt1a7c/Rdh13/Mocs1/Dhrs3/Nme2/Shmt1/Nme3/Aldh2/Ak1	46
mmu05133	mmu05133	Pertussis	26/2021	77/9040	0.0141272	0.0391656	0.021762	Rhoa/Itga5/Itgb2/Cd14/Itgb1/Tlr4/Casp3/Itgam/Gnai2/Tirap/Calm1/Irf8/Irak1/Gnai3/Cfl2/Nlrp3/Casp7/Casp1/Irf1/Cfl1/C1ra/Calm2/Irf3/Tnf/Nod1/Nfkb1	26
mmu04151	mmu04151	PI3K-Akt signaling pathway	98/2021	359/9040	0.0142674	0.0392353	0.0218007	Rac1/Spp1/Igf1/Ppp2r1a/Itga5/Cdkn1a/Itgb3/Pik3cb/Ikbkg/Ywhag/Mdm2/Itgb1/Bcl2l11/Tlr4/Itga4/Pik3cd/Itgb5/Crtc2/Angpt2/Col4a5/Ccne1/Ccnd1/Atf2/Ppp2r2a/Pdgfa/Prkaa1/Gng10/Epha2/Rxra/Vwf/Gng12/Cdk6/Tnxb/Pik3r2/Kitl/Creb1/Tnn/Ikbkb/Ccne2/Myc/Pkn1/Hsp90aa1/Atf4/Rptor/G6pc3/Gng2/Pkn3/Lamc1/Itgb7/Nras/Syk/Bcl2l1/Ccnd3/Eif4b/Pck2/Flt1/Il6ra/Pik3r1/Ywhaq/Ywhah/Magi1/Il2rg/Cdkn1b/Sgk1/Phlpp2/Gys1/Brca1/Gng4…	98
mmu04660	mmu04660	T cell receptor signaling pathway	33/2021	103/9040	0.0145562	0.0397093	0.0220642	Rhoa/Pik3cb/Ikbkg/Plcg1/Ppp3cb/Pik3cd/Ptprc/Nfatc1/Nfkbia/Pak1/Pik3r2/Lcp2/Ikbkb/Pdcd1/Lat/Nras/Nfatc2/Vav3/Pik3r1/Vav1/Dlg1/Cdc42/Pak2/Ppp3r1/Nfkbib/Cblb/Pik3r3/Pdpk1/Grb2/Lck/Tnf/Kras/Nfkb1	33
mmu04914	mmu04914	Progesterone-mediated oocyte maturation	30/2021	92/9040	0.0149122	0.0403576	0.0224243	Igf1/Pik3cb/Pik3cd/Mad2l1/Gnai2/Cdc25a/Ccnb2/Plk1/Pik3r2/Cpeb2/Pkmyt1/Gnai3/Hsp90aa1/Stk10/Braf/Cdc27/Cdc16/Adcy3/Adcy7/Pik3r1/Anapc4/Anapc5/Adcy2/Anapc2/Cdc25b/Pik3r3/Kif22/Kras/Anapc16/Rps6ka1	30
mmu05020	mmu05020	Prion disease	75/2021	268/9040	0.0166427	0.0446864	0.0248296	Rac1/Pik3cb/Itpr2/Tubb6/Hspa5/Casp3/Ppp3cb/Ncf1/Pik3cd/Kif5a/Klc4/Atf2/Ccl5/Egr1/Tuba1c/Psmd11/Psmd7/Itpr1/Psma1/Pik3r2/Creb1/Tubb2a/Tubb2b/Cox7a2l/Prkcd/Atf4/Cybb/Lamc1/Ndufb10/Psmb2/Psmb7/Psmd2/Cyba/Ncf2/Pik3r1/Klc2/Ndufv3/Klc1/Hspa8/Bax/Ppif/Ndufs2/Psmc2/Ppp3r1/Hspa1a/Tuba4a/Ncf4/Psma3/Slc25a4/Psma8/Uqcrq/Ryr1/Cox6a1/Psmd12/Itpr3/Ndufs4/Cav2/Creb3l2/Pik3r3/Eif2s1/Klc3/Tubb5/Psma5/Atp5j/Tuba1b/…	75
mmu04146	mmu04146	Peroxisome	28/2021	86/9040	0.0186374	0.0496512	0.0275882	Cat/Acsl1/Acsl3/Acsl4/Acaa1a/Abcd1/Prdx1/Pex5/Idh1/Mvk/Pmvk/Pex19/Mlycd/Pex16/Xdh/Pex14/Pex11b/Gnpat/Idh2/Acox3/Slc25a17/Ech1/Hao1/Amacr/Sod2/Far1/Crot/Nudt12	28
mmu04971	mmu04971	Gastric acid secretion	25/2021	75/9040	0.018801	0.0496988	0.0276147	Itpr2/Atp1a3/Ezr/Camk2g/Gnai2/Gnas/Itpr1/Calm1/Gnai3/Gnaq/Camk2d/Plcb3/Actb/Adcy3/Adcy7/Atp1b3/Slc9a4/Car2/Adcy2/Plcb4/Calm2/Atp1a1/Itpr3/Prkca/Kcnj2	25

## Sheet: Pcbp1
X	ID	Description	GeneRatio	BgRatio	pvalue	p.adjust	qvalue	geneID	Count
mmu05012	mmu05012	Parkinson disease	135/1955	264/9040	8.80075e-27	2.97465e-24	1.91764e-24	Uba7/Slc25a4/Hspa5/Atf4/Ube2l6/Uqcrq/Ndufs8/Cox6a1/Ddit3/Itpr3/Psmb6/Prkaca/Cox4i1/Rps27a/Atp5e/Calm3/Atp5g2/Slc25a5/Ubc/Ndufs2/Psmb4/Ndufb11/Tubb5/Park7/Sod1/Ndufb8/Daxx/Ndufb3/Ndufa2/Cox7a2/Itpr1/Sem1/Ern1/Cox6a2/Bax/Psmd8/Ndufb4/Sdhb/Uqcrfs1/Uqcr10/Ndufa7/Ndufa13/Atf6/Cox7c/Keap1/Psmb7/Psma7/Kif5a/Trp53/Uba52/Cox6b1/Ndufb6/Atp5g3/Uqcrh/Cycs/Txn1/Ndufs4/Psmb5/Ndufs3/Ndufb2/Psmc6/Ndufs7/Gnas/Uqc…	135
mmu03010	mmu03010	Ribosome	96/1955	176/9040	5.80529e-22	9.81094e-20	6.32471e-20	Rps12/Rpsa/Rplp1/Rps21/Rps14/Rps27a/Rps16/Rpl13a/Rpl22/Rpl36/Rplp0/Rpl9/Rpl8/Mrpl19/Rps5/Rps23/Rplp2/Rps3/Rps9/Rps2/Rps20/Rps19/Rpl11/Rpl34/Mrpl9/Rps17/Rpl18a/Rpl39/Rpl27a/Rpl15/Rpl7a/Rpl37a/Rpl41/Mrpl12/Rpl19/Rps11/Rpl3/Rps27/Rps15a/Fau/Rpl31/Mrps16/Rpl17/Rpl10a/Rpl5/Rps8/Uba52/Rpl12/Mrpl27/Mrpl13/Rpl36al/Rpl22l1/Rps27l/Rpl4/Mrpl14/Mrps10/Rps10/Mrps18a/Mrpl28/Rpl6/Rps7/Mrpl2/Rpl14/Rpl35a/Rpl18/R…	96
mmu05171	mmu05171	Coronavirus disease - COVID-19	120/1955	248/9040	2.88773e-21	3.25351e-19	2.09741e-19	Cybb/Oas3/Ddx58/Stat2/Oas2/Stat1/Isg15/Ifih1/Eif2ak2/Ikbke/Rps12/Adar/Tnf/Oas1a/Rpsa/Rplp1/Irak1/Rps21/Rps14/Rps27a/Tyk2/Rps16/Rpl13a/Fos/Rpl22/Rpl36/Rplp0/Rpl9/Rpl8/Rps5/Rps23/Oas1g/Rplp2/C3ar1/Rps3/Rps9/Tlr4/Rps2/Rps20/Rps19/Irf9/Rpl11/Rpl34/Rps17/Rpl18a/Rpl39/Rpl27a/Rpl15/Tlr3/Rpl7a/Rpl37a/Rpl41/Rpl19/Rps11/Rpl3/Rps27/Rps15a/Fau/Rpl31/Rpl17/Rpl10a/Rpl5/Rps8/Uba52/Rpl12/Rpl36al/Rpl22l1/Rps27l/R…	120
mmu05010	mmu05010	Alzheimer disease	159/1955	383/9040	2.5414e-19	2.14748e-17	1.38439e-17	Cybb/Slc25a4/Lpl/Eif2ak2/Atf4/Uqcrq/Ndufs8/Adam10/Cox6a1/Tnf/Ddit3/Atp2a2/Itpr3/Psmb6/Cox4i1/Plcb2/Atp5e/Calm3/Atp5g2/Lrp1/Nrbf2/Slc25a5/Ndufs2/Psmb4/Ndufb11/Tubb5/Ndufb8/Ndufb3/Ndufa2/Cox7a2/Aph1c/Itpr1/Sem1/Ern1/Cox6a2/Raf1/Psmd8/Ndufb4/Sdhb/Csnk1a1/Uqcrfs1/Wipi2/Uqcr10/Ndufa7/Gapdh/Ndufa13/Atf6/Cox7c/Psmb7/Psma7/Kif5a/Plcb3/Cox6b1/Apc/Ndufb6/Atp5g3/Uqcrh/Cycs/Akt2/Rtn4/Ndufs4/Psmb5/Rb1cc1/Nduf…	159
mmu05014	mmu05014	Amyotrophic lateral sclerosis	152/1955	369/9040	3.94335e-18	2.66571e-16	1.71847e-16	Hspa5/Atf4/Uqcrq/Ndufs8/Cox6a1/Tnf/Ddit3/Itpr3/Psmb6/Cox4i1/C9orf72/Atp5e/Atp5g2/Rac1/Hap1/Nrbf2/Ndufs2/Psmb4/Derl1/Ndufb11/Tubb5/Sod1/Ndufb8/Daxx/Ndufb3/Ndufa2/Cox7a2/Alyref/Nup153/Cat/Sem1/Ern1/Nup214/Cox6a2/Bax/Psmd8/Ndufb4/Sdhb/Uqcrfs1/Wipi2/Uqcr10/Ndufa7/Ndufa13/Atf6/Cox7c/Psmb7/Psma7/Kif5a/Trp53/Vapb/Cox6b1/Sqstm1/Ndufb6/Atp5g3/Nup210/Uqcrh/Cycs/Map1lc3b/Ndufs4/Psmb5/Rb1cc1/Ranbp2/Ndufs3/Nd…	152
mmu05016	mmu05016	Huntington disease	131/1955	302/9040	5.7943e-18	3.26412e-16	2.10425e-16	Slc25a4/Bbc3/Uqcrq/Ndufs8/Cox6a1/Psmb6/Cox4i1/Clta/Plcb2/Atp5e/Tbpl1/Atp5g2/Hap1/Nrbf2/Slc25a5/Ndufs2/Psmb4/Ndufb11/Tubb5/Sod1/Ndufb8/Ndufb3/Ndufa2/Cox7a2/Itpr1/Sem1/Ern1/Cox6a2/Bax/Psmd8/Hdac2/Ndufb4/Sdhb/Uqcrfs1/Wipi2/Uqcr10/Ndufa7/Dlg4/Ndufa13/Cox7c/Psmb7/Psma7/Kif5a/Plcb3/Ap2a2/Trp53/Cox6b1/Ndufb6/Atp5g3/Uqcrh/Ep300/Cycs/Hdac1/Ndufs4/Psmb5/Rb1cc1/Ndufs3/Ndufb2/Psmc6/Ndufs7/Uqcr11/Vdac3/Cox5b/…	131
mmu05022	mmu05022	Pathways of neurodegeneration - multiple diseases	180/1955	471/9040	2.87722e-17	1.38928e-15	8.95614e-16	Cybb/Uba7/Slc25a4/Hspa5/Atf4/Ube2l6/Uqcrq/Ndufs8/Cox6a1/Tnf/Ddit3/Atp2a2/Itpr3/Psmb6/Cox4i1/C9orf72/Plcb2/Rps27a/Atp5e/Calm3/Atp5g2/Rac1/Hap1/Nrbf2/Slc25a5/Ubc/Ndufs2/Psmb4/Derl1/Ndufb11/Tubb5/Park7/Sod1/Ndufb8/Daxx/Ndufb3/Ndufa2/Cox7a2/Cat/Itpr1/Sem1/Ern1/Cox6a2/Raf1/Bax/Psmd8/Ndufb4/Sdhb/Csnk1a1/Uqcrfs1/Wipi2/Uqcr10/Ndufa7/Dlg4/Ndufa13/Atf6/Cox7c/Psmb7/Psma7/Kif5a/Plcb3/Vapb/Uba52/Cox6b1/Sqstm1…	180
mmu05020	mmu05020	Prion disease	118/1955	268/9040	6.98043e-17	2.94923e-15	1.90125e-15	Cybb/Slc25a4/Hspa5/Atf4/Uqcrq/Ndufs8/Egr1/Cox6a1/Tnf/Ddit3/Itpr3/Psmb6/Prkaca/Cox4i1/Atp5e/Atp5g2/Rac1/Slc25a5/Ndufs2/Psmb4/Ndufb11/Tubb5/Sod1/Ndufb8/Ndufb3/Ndufa2/Cox7a2/Itpr1/Sem1/Cox6a2/Bax/Psmd8/Ndufb4/Sdhb/Uqcrfs1/Ccl5/Uqcr10/Ndufa7/Ndufa13/Cox7c/Psmb7/Psma7/Kif5a/Hspa8/Cox6b1/Ndufb6/Atp5g3/Uqcrh/Cycs/Ndufs4/Psmb5/Ndufs3/Ndufb2/Psmc6/Ndufs7/Uqcr11/Vdac3/Cox5b/Cox6c/Psmb1/Ndufa9/Cox7b/Ndufv2/…	118
mmu00190	mmu00190	Oxidative phosphorylation	73/1955	135/9040	1.02877e-16	3.86361e-15	2.49071e-15	Uqcrq/Ndufs8/Cox6a1/Cox4i1/Atp5l/Atp5e/Atp5g2/Atp6v0b/Ndufs2/Ndufb11/Ndufb8/Ndufb3/Ndufa2/Cox7a2/Cox6a2/Ndufb4/Sdhb/Atp6v0e2/Atp6v1c1/Uqcrfs1/Uqcr10/Atp6v0e/Ndufa7/Ndufa13/Atp6v0a1/Cox7c/Atp6v1f/Cox6b1/Ndufb6/Atp5g3/Uqcrh/Cycs/Ndufs4/Ndufs3/Ndufb2/Ndufs7/Uqcr11/Atp6v0c/Cox5b/Cox6c/Ndufa9/Cox7b/Ndufv2/Atp5g1/Cox7a2l/Atp5b/Ndufa6/Cox8a/Ndufb7/Atp5j2/Cyc1/Atp5h/Ndufa1/Atp6v1a/Ndufv1/Ndufc2/Atp6v1d/A…	73
mmu04932	mmu04932	Non-alcoholic fatty liver disease	80/1955	156/9040	2.08912e-16	7.06124e-15	4.55209e-15	Atf4/Uqcrq/Ndufs8/Cox6a1/Tnf/Ddit3/Cox4i1/Fos/Rac1/Ndufs2/Ndufb11/Ndufb8/Ndufb3/Ndufa2/Cox7a2/Ern1/Cox6a2/Bax/Ndufb4/Sdhb/Uqcrfs1/Uqcr10/Ndufa7/Cebpa/Ndufa13/Cox7c/Tgfb1/Cox6b1/Ndufb6/Uqcrh/Cycs/Akt2/Ndufs4/Ndufs3/Ndufb2/Ndufs7/Uqcr11/Cox5b/Cox6c/Rela/Ndufa9/Cox7b/Ndufv2/Cox7a2l/Ndufa6/Cox8a/Ndufb7/Cyc1/Ndufa1/Ndufv1/Bid/Ndufc2/Jun/Gsk3b/Prkaa1/Nr1h3/Srebf1/Map3k11/Ndufc1/Akt1/Eif2ak3/Prkab1/Map3…	80
mmu05415	mmu05415	Diabetic cardiomyopathy	98/1955	211/9040	4.57002e-16	1.40424e-14	9.05258e-15	Cybb/Slc25a4/Tgfbr2/Parp1/Uqcrq/Ndufs8/Cox6a1/Ctsd/Atp2a2/Cox4i1/Plcb2/Atp5e/Atp5g2/Rac1/Slc25a5/Ndufs2/Ndufb11/Ndufb8/Ndufb3/Ndufa2/Ppp1cb/Cox7a2/Cox6a2/Ndufb4/Sdhb/Uqcrfs1/Uqcr10/Ndufa7/Gapdh/Ndufa13/Cd36/Ppp1ca/Cox7c/Tgfb1/Plcb3/Cox6b1/Ndufb6/Atp5g3/Uqcrh/Akt2/Ndufs4/Ndufs3/Ndufb2/Ndufs7/Uqcr11/Vdac3/Cox5b/Cox6c/Rela/Ndufa9/Cox7b/Ndufv2/Pdha1/Atp5g1/Cox7a2l/Tbc1d4/Ppp1cc/Atp5b/Ndufa6/Cox8a/Ndu…	98
mmu05208	mmu05208	Chemical carcinogenesis - reactive oxygen species	97/1955	222/9040	7.8185e-14	2.20221e-12	1.41967e-12	Slc25a4/Uqcrq/Ndufs8/Cox6a1/Mgst3/Cox4i1/Atp5e/Fos/Atp5g2/Rac1/Slc25a5/Ndufs2/Hmox1/Ndufb11/Akr1a1/Sod1/Ndufb8/Ndufb3/Ndufa2/Cox7a2/Cat/Cox6a2/Raf1/Ndufb4/Sdhb/Ptpn1/Uqcrfs1/Uqcr10/Ndufa7/Ndufa13/Cox7c/Keap1/Gsta3/Cox6b1/Ndufb6/Atp5g3/Uqcrh/Akt2/Ndufs4/Ndufs3/Ndufb2/Ndufs7/Uqcr11/Vdac3/Cox5b/Cox6c/Rela/Ndufa9/Cox7b/Ndufv2/Braf/Atp5g1/Cox7a2l/Mgst2/Atp5b/Ndufa6/Cox8a/Ndufb7/Ephx1/Cyc1/Hif1a/Atp5h/…	97
mmu04714	mmu04714	Thermogenesis	97/1955	231/9040	1.45684e-12	3.78779e-11	2.44183e-11	Coa5/Uqcrq/Ndufs8/Cox6a1/Prkaca/Cox4i1/Atp5l/Atp5e/Atp5g2/Rps6ka2/Ndufs2/Ndufb11/Ndufb8/Ndufb3/Ndufa2/Cox7a2/Cox6a2/Ndufb4/Sdhb/Lipe/Uqcrfs1/Uqcr10/Cox14/Ndufa7/Ndufa13/Smarcd1/Cox7c/Cox6b1/Adcy7/Ndufb6/Atp5g3/Uqcrh/Ndufs4/Ndufs3/Acsl5/Ndufb2/Ndufs7/Gnas/Uqcr11/Rps6/Cox5b/Cox6c/Ndufa9/Cox7b/Ndufv2/Atp5g1/Cox7a2l/Smarcc2/Atp5b/Ndufa6/Cox8a/Ndufb7/Atp5j2/Cyc1/Ndufaf3/Atp5h/Ndufa1/Ndufv1/Ndufc2/Prka…	97
mmu04141	mmu04141	Protein processing in endoplasmic reticulum	74/1955	172/9040	1.77241e-10	4.2791e-09	2.75856e-09	Rad23a/Hyou1/Eif2ak2/Hspa5/Atf4/Hsp90b1/Ddit3/Pdia4/Calr/Rrbp1/Erp29/Hsp90ab1/Derl1/Sec31a/Syvn1/Sec24a/Ganab/Ern1/Bax/Hsph1/Dnaja1/Dnajc3/Atf6/Rpn1/Hspa8/Edem1/Ssr4/Ube4b/Mbtps1/Pdia3/Sar1b/Sec23b/Ufd1/Hspbp1/Dnajb11/Pdia6/Mogs/Eif2ak4/Rad23b/Nploc4/Ube2g1/Ubqln1/Erlec1/Capn1/Rbx1/Eif2ak1/Lman2/Sar1a/Sec63/Os9/Sec61b/Hspa1b/Dnajb12/Stt3a/Ubqln2/Sec61g/Eif2ak3/Map3k5/Canx/Ubxn1/Sil1/Uggt1/Nsfl1c/…	74
mmu04142	mmu04142	Lysosome	62/1955	135/9040	2.16598e-10	4.88067e-09	3.14637e-09	Lipa/Ctsd/Clta/Lamp1/Lgmn/Atp6v0b/Hexa/Naglu/Abca2/Ctsb/Neu1/Napsa/Hyal3/Ap1s1/Atp6v0a1/Igf2r/Naga/Slc17a5/Galns/Psap/Acp2/Ctsl/Ctsa/Atp6v0c/Ctss/Ap4e1/Ctsz/Pla2g15/Litaf/Galc/Cln5/Arsa/Cltb/Man2b1/Ctns/Idua/Acp5/Tpp1/Ppt2/Ap4b1/Ap4m1/Gga2/Cltc/Wdr7/Hyal2/Gns/Ap1g2/Ctsk/Ap3d1/Dnase2a/Dmxl2/Ncoa7/Manba/Hexb/Cd63/Scarb2/Laptm4a/Nagpa/Npc2/Hyal1/Ctsc/Ap3m2	62
mmu03050	mmu03050	Proteasome	28/1955	47/9040	1.79089e-08	3.78326e-07	2.43891e-07	Psmb6/Psmb4/Psmb8/Sem1/Psmd8/Psme4/Psme1/Psmb7/Psma7/Psmb9/Psmb5/Psmc6/Psmb1/Psmb2/Psma2/Psmb3/Psmd9/Psmd1/Psmd2/Psmb10/Psmd4/Psma5/Psmd11/Psma6/Pomp/Psme3/Psmd13/Psmc1	28
mmu05017	mmu05017	Spinocerebellar ataxia	59/1955	141/9040	4.26568e-08	8.48118e-07	5.46747e-07	Slc25a4/Atp2a2/Itpr3/Psmb6/Plcb2/Tbpl1/Nrbf2/Cic/Slc25a5/Psmb4/Itpr1/Sem1/Ern1/Psmd8/Wipi2/Atxn10/Psmb7/Psma7/Plcb3/Cycs/Akt2/Psmb5/Rb1cc1/Psmc6/Pum1/Vdac3/Rbpj/Psmb1/Pum2/Itpr2/Psmb2/Psma2/Psmb3/Psmd9/Psmd1/Psmd2/Psmd4/Pik3c3/Ppif/Vdac2/Atg14/Psma5/Nop56/Akt1/Psmd11/Psma6/Map3k5/Atxn2/Wipi1/Rora/Kcnc3/Nfya/Psmd13/Pik3r4/Psmc1/Cacna1a/Atp2a3/Afg3l2/Atxn3	59
mmu04210	mmu04210	Apoptosis	55/1955	136/9040	4.68089e-07	8.78966e-06	5.66634e-06	Bbc3/Parp3/Atf4/Parp1/Tnf/Ddit3/Ctsd/Itpr3/Fos/Atm/Lmnb2/Birc3/Daxx/Sptan1/Csf2rb2/Itpr1/Ctsb/Ern1/Raf1/Bax/Csf2rb/Trp53/Ctsl/Pmaip1/Cycs/Akt2/Birc5/Ctss/Rela/Traf1/Itpr2/Ctsz/Capn1/Apaf1/Pidd1/Gadd45a/Bid/Casp6/Jun/Htra2/Akt1/Nras/Actb/Eif2ak3/Map3k5/Bcl2l11/Ctsk/Casp7/Nfkb1/Tuba1c/Casp8/Parp4/Bcl2a1b/Ctsc/Diablo	55
mmu05132	mmu05132	Salmonella infection	88/1955	253/9040	7.38481e-07	1.31372e-05	8.46901e-06	Arf1/Arpc5/Hsp90b1/Cyfip2/Arpc5l/Pkn1/Tnf/Irak1/Dync1li1/Ahnak/Fos/Flna/Rac1/Flnb/Hsp90ab1/Dync1h1/Birc3/Tubb5/Rps3/Tlr4/Raf1/Bax/Vps16/Cyth4/Gapdh/Kpna3/Kif5a/Arpc1b/Actr2/Mlkl/Tlr9/Cycs/Dynll1/Akt2/Fhod1/Txn1/Ctnnb1/Pik3cg/S100a10/Arl8b/Exoc5/Rela/Nckap1l/Nlrp3/Rab9/Tlr2/Tubb4b/Dctn4/Snx9/Tab1/Dynlt1a/Irak4/Actr3b/Arpc3/Actr3/Dynll2/Dynlrb1/Pik3c3/Tubb6/Anxa2/Brk1/Naip6/Myd88/Cyth2/Jun/Vps39/Ak…	88
mmu05417	mmu05417	Lipid and atherosclerosis	76/1955	216/9040	2.55757e-06	4.163e-05	2.68372e-05	Cybb/Irf7/Ikbke/Ldlr/Hspa5/Atf4/Hsp90b1/Tnf/Ddit3/Irak1/Plcb2/Calm3/Fos/Rac1/Hsp90ab1/Tlr4/Arhgef1/Itpr1/Ern1/Bax/Ccl5/Pou2f2/Cd36/Nfatc2/Atf6/Plcb3/Trp53/Hspa8/Abca1/Nfatc3/Vav3/Cycs/Akt2/Icam1/Mib2/Traf3/Rela/Rap1b/Nlrp3/Abcg1/Tlr2/Tab1/Apaf1/Camk2d/Irak4/Vav1/Irf3/Bid/Calm2/Myd88/Casp6/Jun/Gsk3b/Hspa1b/Akt1/Nras/Eif2ak3/Map3k5/Map2k3/Src/Mapk14/Nfatc1/Ncf1/Casp7/Calm1/Nfkb1/Plcg1/Cd14/Ppp3cb/N…	76
mmu05161	mmu05161	Hepatitis B	61/1955	163/9040	2.58648e-06	4.163e-05	2.68372e-05	Irf7/Ddx58/Stat2/Stat1/Tgfbr2/Ifih1/Ikbke/Atf4/Tnf/Irak1/Tyk2/Fos/Elk1/Tlr4/Raf1/Bax/Tlr3/Nfatc2/Tgfb1/Trp53/Nfatc3/Cdk2/Ep300/Cycs/Ddx3x/Akt2/Birc5/Ywhab/Vdac3/Traf3/Rela/Stat6/Braf/Tlr2/Cdkn1a/Tab1/Apaf1/Irak4/Egr2/Ddb1/Irf3/Bid/Myd88/Jun/Akt1/Nras/Jak3/Grb2/Map2k3/Ptk2b/Src/Mapk14/Nfatc1/Ccne1/Nfkb1/Mavs/Sos1/Jak2/Casp8/Creb3/Egr3	61
mmu01200	mmu01200	Carbon metabolism	48/1955	121/9040	4.708e-06	7.2332e-05	4.66295e-05	Taldo1/Psph/Phgdh/Psat1/Gpt2/Got1/Me1/Idh1/Shmt2/Pfkp/Cat/Acat1/Sdhb/Pgd/Idh2/Gapdh/Tkfc/Tkt/Adh5/Hk3/Cs/Pgp/Pgk1/Mdh1/Pgls/Mdh2/Pdha1/Gcsh/Pgam1/Dld/Pdhb/Ogdh/Idh3b/Pcx/Idh3a/Suclg1/Mcee/Pfkm/Aldoa/Pkm/Acat2/Sdsl/Sdhd/Pccb/G6pdx/Aldob/H6pd/Shmt1	48
mmu01230	mmu01230	Biosynthesis of amino acids	35/1955	79/9040	5.11781e-06	7.52095e-05	4.84845e-05	Asns/Taldo1/Psph/Phgdh/Psat1/Gpt2/Cth/Got1/Idh1/Aldh18a1/Shmt2/Bcat1/Pycr1/Pfkp/Idh2/Gapdh/Tkt/Cs/Pgk1/Pgam1/Idh3b/Pcx/Idh3a/Mat2a/Pfkm/Aldoa/Pkm/Pycrl/Bcat2/Sdsl/Mat2b/Tha1/Aldob/Shmt1/Glul	35
mmu05140	mmu05140	Leishmaniasis	32/1955	70/9040	5.74223e-06	8.08697e-05	5.21334e-05	Cybb/Stat1/Itgam/Marcksl1/Tnf/Irak1/Fcgr1/Fos/Eef1a1/Itga4/Elk1/Tlr4/Tgfb1/Itgb1/Rela/Nos2/Tlr2/Tab1/Irak4/Itgb2/C3/Fcgr4/Myd88/Jun/Ptpn6/Ptgs2/Mapk14/Ncf1/Nfkb1/Ncf4/Jak2/Ifngr2	32
mmu04120	mmu04120	Ubiquitin mediated proteolysis	55/1955	147/9040	8.00801e-06	0.000108268	6.97961e-05	Uba7/Pml/Ube2l6/Rps27a/Uba6/Birc6/Ubc/Birc3/Wwp1/Syvn1/Cdc27/Uba3/Rnf7/Keap1/Uba52/Elob/Uba2/Ube4b/Huwe1/Rchy1/Ube2o/Trip12/Klhl9/Ube2b/Anapc7/Ube2g1/Rbx1/Ddb1/Ube2w/Sae1/Cul5/Ube2q1/Ube4a/Ube2s/Herc3/Mdm2/Eloc/Cul7/Socs1/Vhl/Ube2c/Cdc20/Anapc16/Skp2/Ube2e3/Herc1/Ube2a/Socs3/Aire/Smurf1/Anapc13/Cdc23/Ube2j2/Ube3b/Fbxo4	55
mmu04137	mmu04137	Mitophagy - animal	31/1955	68/9040	8.59496e-06	0.000111734	7.20306e-05	Atf4/Rps27a/Ubc/Tfe3/Usp8/Rhot2/Trp53/Tbc1d15/Uba52/Sqstm1/Pgam5/Bnip3l/Map1lc3b/Atg9a/Rela/Tbc1d17/Hif1a/Fis1/Jun/Gabarapl2/Nras/Eif2ak3/Gabarap/Gabarapl1/Src/Usp15/Fundc1/Mfn1/Tax1bp1/Tomm7/Rras2	31
mmu04115	mmu04115	p53 signaling pathway	32/1955	72/9040	1.18855e-05	0.000148789	9.59184e-05	Ccng1/Bbc3/Sesn2/Shisa5/Cdk4/Atm/Zmat3/Bax/Ccnb2/Rrm2b/Mdm4/Trp53/Cd82/Siva1/Cdk2/Pmaip1/Cycs/Chek2/Rchy1/Cdkn1a/Apaf1/Pidd1/Gadd45a/Bid/Mdm2/Tsc2/Pten/Ppm1d/Ei24/Ccne1/Casp8/Adgrb1	32
mmu05135	mmu05135	Yersinia infection	51/1955	135/9040	1.23979e-05	0.00014966	9.64798e-05	Arpc5/Arpc5l/Pkn1/Tnf/Irak1/Fos/Arhgef7/Rac1/Rps6ka2/Pip5k1c/Itga4/Tlr4/Arhgef1/Nfatc2/Arpc1b/Nfatc3/Actr2/Pxn/Vav3/Akt2/Itga5/Itgb1/Rela/Nlrp3/Skap2/Tab1/Irak4/Actr3b/Wipf1/Arpc3/Vav1/Irf3/Actr3/Lcp2/Myd88/Lat/Jun/Gsk3b/Akt1/Rps6ka3/Actb/Map2k3/Ptk2b/Src/Mapk14/Nfatc1/Wasf2/Wipf2/Rhog/Nfkb1/Plcg1	51
mmu05162	mmu05162	Measles	54/1955	146/9040	1.42146e-05	0.000165674	0.000106803	Oas3/Irf7/Ddx58/Stat2/Oas2/Stat1/Ifih1/Eif2ak2/Ikbke/Bbc3/Cdk4/Adar/Oas1a/Irak1/Eif3h/Tyk2/Fos/Oas1g/Tlr4/Rack1/Irf9/Bax/Il2rg/Trp53/Hspa8/Cdk2/Tlr9/Cycs/Akt2/Rchy1/Traf3/Rela/Eif2ak4/Rab9/Tlr2/Apaf1/Irak4/Eif2ak1/Irf3/Bid/Myd88/Jun/Gsk3b/Hspa1b/Akt1/Eif2ak3/Jak3/Fcgr2b/Ccne1/Nfkb1/Mavs/Casp8/Tlr7/Cdkn1b	54
mmu03015	mmu03015	mRNA surveillance pathway	41/1955	103/9040	2.07168e-05	0.000233409	0.000150469	Ppp2r1a/Smg6/Pabpc4/Etf1/Ppp1cb/Alyref/Srrm1/Ppp1ca/Smg5/Acin1/Nudt21/Ddx39b/Eif4a3/Smg1/Smg7/Upf1/Pnn/Sympk/Nxf1/Rnmt/Fus/Cpsf2/Pabpc1/Ppp1cc/Ssu72/Ncbp2/Cpsf7/Cpsf4/Ppp2r5c/Ppp2r5a/Wdr33/Ppp2ca/Sap18/Rnps1/Ppp2r5e/Upf3a/Pym1/Msi2/Ncbp1/Tardbp/Cstf2t	41
mmu04140	mmu04140	Autophagy - animal	52/1955	142/9040	2.7969e-05	0.000304952	0.00019659	Ddit4/Ctsd/Prkaca/C9orf72/Lamp1/Mtmr4/Nrbf2/Itpr1/Ctsb/Ern1/Raf1/Wipi2/Sqstm1/Sh3glb1/Ctsl/Akt2/Map1lc3b/Rb1cc1/Atg9a/Snap29/Uvrag/Igbp1/Eif2ak4/Camkk2/Ppp2ca/Atg16l1/Rragd/Hif1a/Supt20/Deptor/Pik3c3/Rragb/Gabarapl2/Prkaa1/Atg14/Akt1/Tsc2/Akt1s1/Nras/Eif2ak3/Gabarap/Mtmr3/Gabarapl1/Wipi1/Pten/Pik3r4/Rragc/Rptor/Dapk1/Rheb/Mtmr14/Rras2	52
mmu04919	mmu04919	Thyroid hormone signaling pathway	45/1955	120/9040	4.88166e-05	0.000515625	0.000332403	Stat1/Atp1b3/Slc9a1/Atp2a2/Prkaca/Plcb2/Pfkp/Itgb3/Raf1/Hdac2/Med12/Med14/Plcb3/Trp53/Atp1a1/Rcan1/Ep300/Akt2/Hdac1/Fxyd2/Ctnnb1/Plcg2/Tbc1d4/Kat2a/Med13/Hif1a/Mdm2/Gsk3b/Hdac3/Notch2/Akt1/Tsc2/Nras/Actb/Atp1a3/Med16/Pfkm/Med24/Src/Ncoa3/Med4/Plcg1/Atp2a3/Ncoa1/Rheb	45
mmu04380	mmu04380	Osteoclast differentiation	47/1955	128/9040	6.1829e-05	0.000633279	0.000408249	Csf1r/Stat2/Stat1/Tgfbr2/Tnf/Fcgr1/Tyk2/Lilrb4a/Fos/Rac1/Fosl2/Itgb3/Irf9/Trem2/Nfatc2/Tgfb1/Nfkb2/Sqstm1/Spi1/Tyrobp/Akt2/Plcg2/Rela/Tab1/Pirb/Lcp2/Fcgr4/Acp5/Jun/Socs1/Relb/Akt1/Grb2/Fcgr2b/Ctsk/Socs3/Mapk14/Nfatc1/Ncf1/Sirpb1a/Gab2/Nfkb1/Ppp3cb/Ncf4/Pira2/Ifngr2/Sirpa	47
mmu04216	mmu04216	Ferroptosis	20/1955	40/9040	6.80147e-05	0.000676146	0.000435884	Pcbp1/Cybb/Slc3a2/Ftl1/Hmox1/Slc7a11/Slc40a1/Gpx4/Gclc/Trp53/Map1lc3b/Acsl5/Vdac3/Lpcat3/Acsl4/Vdac2/Fth1/Cp/Ncoa4/Slc39a14	20
mmu05169	mmu05169	Epstein-Barr virus infection	74/1955	231/9040	0.000129676	0.0012523	0.000807306	Oas3/Irf7/Ddx58/Stat2/Oas2/Stat1/Isg15/Eif2ak2/Ikbke/Tapbp/Cdk4/Tap1/Tnf/Oas1a/Irak1/Calr/Tyk2/Rac1/Nfkbie/Cd44/Oas1g/Tap2/Sem1/Irf9/Bax/Psmd8/Ncor2/Hdac2/B2m/Trp53/Nfkb2/Cdk2/Cycs/Akt2/Hdac1/Pdia3/Psmc6/Icam1/Traf3/Plcg2/Rbpj/Rela/Tlr2/Cdkn1a/Tab1/Apaf1/Irak4/Cxcl10/Irf3/Gadd45a/Psmd1/Psmd2/Psmd4/Bid/Myd88/Mdm2/Jun/Relb/Akt1/Psmd11/Jak3/Skp2/Map2k3/Bcl2l11/Mapk14/Psmd13/Ccne1/Nfkb1/Mavs/Psmc1/Ca…	74
mmu05134	mmu05134	Legionellosis	26/1955	61/9040	0.000179063	0.0016812	0.0010838	Itgam/Arf1/Tnf/Eef1a1/Tlr4/Hsf1/Hspa8/Nfkb2/Rab1b/Cycs/Sar1b/Rela/Tlr2/Apaf1/Itgb2/C3/Sar1a/Naip6/Myd88/Hspa1b/Naip5/Eef1g/Casp7/Nfkb1/Cd14/Casp8	26
mmu03040	mmu03040	Spliceosome	52/1955	153/9040	0.000257431	0.00233121	0.00150283	Pcbp1/Lsm4/Bcas2/Dhx15/Sf3b1/Sf3b3/Alyref/Srsf1/Prpf8/Thoc3/Sf3b5/Lsm7/Srsf6/Acin1/Hspa8/Aqr/Ddx5/Srsf4/Ddx39b/Eif4a3/Snrpd2/Snrpc/Hnrnpu/Srsf2/Prpf40b/Snrpe/Prpf40a/Fus/Rbmx/Cherp/Sart1/Ncbp2/Tcerg1/Srsf9/Usp39/Snrpf/Snrpd3/Ppie/Hspa1b/Ppih/Tra2b/Zmat2/Snrpg/Snu13/Hnrnpc/Ncbp1/Ppil1/Srsf7/Sf3b2/U2surp/Rbm22/Wbp11	52
mmu03013	mmu03013	Nucleocytoplasmic transport	42/1955	117/9040	0.000264177	0.00233121	0.00150283	Ipo5/Eef1a1/Ran/Alyref/Nup153/Nup214/Srrm1/Thoc3/Ipo7/Xpo4/Kpna3/Acin1/Ddx39b/Eif4a3/Nup210/Tnpo2/Ranbp2/Upf1/Pnn/Nup62/Nxf1/Tpr/Ncbp2/Ahctf1/Xpo6/Sap18/Phax/Rnps1/Nup98/Rangap1/Nup35/Upf3a/Pym1/Pom121/Nup50/Ncbp1/Nup160/Sumo3/Nup37/Snupn/Nup43/Nup85	42
mmu05145	mmu05145	Toxoplasmosis	40/1955	110/9040	0.000268985	0.00233121	0.00150283	Irgm1/Stat1/Ldlr/Tnf/Irak1/Irgm2/Igtp/Tyk2/Birc3/Tlr4/Alox5/Tgfb1/Hspa8/Cycs/Akt2/Itgb1/Pik3cg/Rela/Nos2/Tlr2/Pik3r6/Tab1/Il10rb/Irak4/Lamb2/Myd88/Socs1/Hspa1b/Ppif/Akt1/Map2k3/Pik3r5/Mapk14/Gnai3/Il10ra/Nfkb1/Jak2/Casp8/Cd40/Ifngr2	40
mmu04722	mmu04722	Neurotrophin signaling pathway	43/1955	121/9040	0.000289369	0.00244517	0.0015763	Sh2b3/Atf4/Irak1/Calm3/Rac1/Rps6ka2/Nfkbie/Raf1/Bax/Map3k3/Trp53/Akt2/Plcg2/Rela/Braf/Rap1b/Rapgef1/Camk2d/Irak4/Irak3/Arhgdia/Calm2/Jun/Gsk3b/Rps6ka5/Akt1/Bex3/Nras/Rps6ka3/Grb2/Map3k5/Ywhae/Psen1/Ptpn11/Mapk14/Calm1/Nfkb1/Plcg1/Sos1/Camk2g/Shc1/Sh2b1/Arhgdib	43
mmu04066	mmu04066	HIF-1 signaling pathway	41/1955	114/9040	0.000297143	0.00244825	0.00157829	Cybb/Eif4ebp1/Ldha/Hmox1/Pfkp/Tlr4/Mknk2/Angpt2/Gapdh/Hk3/Elob/Ep300/Akt2/Mknk1/Pgk1/Eif4e/Rps6/Plcg2/Rela/Pdha1/Nos2/Cdkn1a/Camk2d/Rbx1/Hif1a/Pdhb/Eloc/Vhl/Pdk1/Flt1/Akt1/Egln2/Pfkm/Aldoa/Egln1/Nfkb1/Plcg1/Camk2g/Aldob/Cdkn1b/Ifngr2	41
mmu05160	mmu05160	Hepatitis C	55/1955	165/9040	0.000304221	0.00244825	0.00157829	Oas3/Irf7/Ddx58/Stat2/Oas2/Stat1/Ppp2r1a/Eif2ak2/Ikbke/Ifit1/Ldlr/Cdk4/Tnf/Oas1a/Tyk2/Oas1g/Rsad2/Irf9/Raf1/Bax/Tlr3/Trp53/Cdk2/Scarb1/Cycs/Akt2/Ctnnb1/Ywhab/Traf3/Rela/Braf/Ywhag/Eif2ak4/Ifit1bl2/Cdkn1a/Apaf1/Cxcl10/Ppp2ca/Eif2ak1/Irf3/Rnasel/Bid/Gsk3b/Nr1h3/Akt1/Nras/Eif2ak3/Grb2/Ywhae/Socs3/Psme3/Nfkb1/Mavs/Sos1/Casp8	55
mmu04110	mmu04110	Cell cycle	44/1955	125/9040	0.000314941	0.00247228	0.00159378	Cdk4/Atm/Cdc27/Hdac2/Ccnb2/Tgfb1/Tfdp2/Trp53/Cdk2/Ep300/Cdkn2d/Cdkn2c/Hdac1/Rbl2/Chek2/Dbf4/E2f5/Ywhab/Mcm4/Anapc7/Ywhag/Cdkn1a/Rbx1/Gadd45a/Orc4/Mdm2/Espl1/Rbl1/Gsk3b/Cdc20/Anapc16/Cdc14a/Skp2/Ywhae/Smc3/Cdc6/Ccne1/Mcm3/Anapc13/Cdc23/Bub3/Bub1b/Orc5/Cdkn1b	44
mmu00510	mmu00510	N-Glycan biosynthesis	22/1955	50/9040	0.000321836	0.00247228	0.00159378	Ganab/St6gal1/Rpn1/Mgat4b/Dpm3/Mgat4a/Mogs/Dpm1/Alg12/Alg6/Dpm2/Srd5a3/Dpagt1/Alg13/Stt3a/Mgat1/Man2a1/Alg10b/Alg9/Alg3/Man1b1/B4galt1	22
mmu00020	mmu00020	Citrate cycle (TCA cycle)	16/1955	32/9040	0.000362601	0.00272354	0.00175575	Pck2/Idh1/Sdhb/Idh2/Cs/Mdh1/Mdh2/Pdha1/Dld/Pdhb/Ogdh/Idh3b/Pcx/Idh3a/Suclg1/Sdhd	16
mmu04625	mmu04625	C-type lectin receptor signaling pathway	40/1955	112/9040	0.000413123	0.00303556	0.0019569	Stat2/Stat1/Ikbke/Tnf/Itpr3/Calm3/Clec4d/Itpr1/Irf9/Raf1/Nfatc2/Card9/Nfatc3/Nfkb2/Akt2/Plcg2/Rela/Itpr2/Nlrp3/Egr2/Bcl3/Irf1/Calm2/Mdm2/Jun/Relb/Akt1/Nras/Ptgs2/Src/Ptpn11/Mapk14/Nfatc1/Calm1/Nfkb1/Ppp3cb/Lsp1/Casp8/Egr3/Rras2	40
mmu05205	mmu05205	Proteoglycans in cancer	65/1955	205/9040	0.000446091	0.00320806	0.0020681	Slc9a1/Tnf/Itpr3/Prkaca/Flna/Eif4b/Rac1/Cd44/Flnb/Itgb3/Elk1/Tlr4/Arhgef1/Ppp1cb/Itpr1/Raf1/Pdcd4/Ppp1ca/Tgfb1/Iqgap1/Trp53/Ddx5/Pxn/Vav3/Ctsl/Plaur/Akt2/Tfap4/Itga5/Ctnnb1/Itgb1/Rps6/Plcg2/Ppp1r12c/Ezr/Itpr2/Braf/Tlr2/Itgb5/Plau/Fzd7/Ppp1cc/Drosha/Ptch1/Cdkn1a/Camk2d/Vav1/Hif1a/Mdm2/Ptpn6/Akt1/Nras/Actb/Ppp1r12b/Grb2/Hbegf/Src/Ptpn11/Mapk14/Cd63/Sdc4/Plcg1/Sos1/Camk2g/Rras2	65
mmu04623	mmu04623	Cytosolic DNA-sensing pathway	29/1955	75/9040	0.000574079	0.00404247	0.00260602	Irf7/Zbp1/Ifi202b/Ddx58/Ikbke/Adar/Polr1c/Trex1/Polr1d/Samhd1/Ccl5/Mlkl/Rela/Cgas/Nlrp3/Ccl4/Cxcl10/Polr2f/Irf3/Polr3c/Polr3k/Gsdmd/Dnase2a/Polr2h/Casp7/Nfkb1/Mavs/Casp8/Aim2	29
mmu04922	mmu04922	Glucagon signaling pathway	37/1955	104/9040	0.000727475	0.00501809	0.00323496	Pck2/Atf4/Itpr3/Prkaca/Plcb2/Calm3/Ldha/Prmt1/Pfkp/Itpr1/Plcb3/Ep300/Akt2/Gnas/Phkg2/Itpr2/Pdha1/Ppp4c/Camk2d/Pgam1/Crtc2/Gys1/Pdhb/Calm2/Prkaa1/Akt1/Prkab1/Pfkm/Pkm/Ppp4r3a/Acacb/Calm1/Cpt1a/Ppp3cb/Camk2g/Phka2/Creb3	37
mmu05152	mmu05152	Tuberculosis	57/1955	180/9040	0.00100829	0.00681606	0.00439403	Stat1/Itgam/Hspa9/Tnf/Ctsd/Irak1/Lamp1/Fcgr1/Calm3/Atp6v0b/Tlr4/Cebpg/Raf1/Bax/Atp6v0a1/Tgfb1/Card9/Tlr9/Ep300/Cycs/Akt2/Rfxap/Atp6v0c/Ctss/Rela/Nos2/Tlr2/Il10rb/Apaf1/Camk2d/Irak4/Itgb2/C3/Fcgr4/Pik3c3/Bid/Calm2/Myd88/Nfyc/Akt1/Sphk2/Fcgr2b/Src/Mapk14/Nfya/Il10ra/Calm1/Nfkb1/Cd14/Ppp3cb/Lsp1/Camk2g/Jak2/Casp8/Ifngr2/Tlr6/Coro1a	57
mmu00620	mmu00620	Pyruvate metabolism	19/1955	44/9040	0.00107223	0.00710618	0.00458106	Pck2/Me1/Adh7/Ldha/Akr1a1/Aldh9a1/Acat1/Glo1/Adh5/Mdh1/Mdh2/Pdha1/Dld/Pdhb/Pcx/Pkm/Acat2/Acacb/Grhpr	19
mmu04070	mmu04070	Phosphatidylinositol signaling system	34/1955	96/9040	0.00128265	0.00820133	0.00528706	Dgkd/Itpr3/Plcb2/Pip4k2a/Mtmr4/Calm3/Pip5k1c/Itpr1/Ipmk/Plcb3/Dgkz/Inppl1/Pi4ka/Mtmr2/Pip4p2/Plcg2/Itpr2/Mtmr6/Inpp5b/Impa1/Sacm1l/Pik3c3/Calm2/Dgka/Mtmr3/Pip4k2b/Dgkg/Pten/Inpp5a/Pikfyve/Calm1/Plcg1/Cds2/Mtmr14	34
mmu00630	mmu00630	Glyoxylate and dicarboxylate metabolism	15/1955	32/9040	0.00129655	0.00820133	0.00528706	Shmt2/Cat/Acat1/Cs/Pgp/Mdh1/Mdh2/Gcsh/Dld/Mcee/Acat2/Pccb/Grhpr/Shmt1/Glul	15
mmu01523	mmu01523	Antifolate resistance	14/1955	29/9040	0.00131027	0.00820133	0.00528706	Tnf/Shmt2/Abcc3/Rela/Slc19a1/Mthfr/Dhfr/Abcc1/Abcc4/Gart/Nfkb1/Slc46a1/Shmt1/Abcc5	14
mmu01240	mmu01240	Biosynthesis of cofactors	49/1955	152/9040	0.00144579	0.00873354	0.00563015	Mthfd2/Psat1/Cmpk2/Shmt2/Ak4/Cad/Eprs/Bcat1/Nme2/Nme1/Ugt1a7c/Akr1a1/Pmm1/Gclc/Gch1/Coq7/Coq3/Pdxk/Adss/Mocs2/Ctps/Nadk/Rdh13/Dld/Rfk/Dhfr/Coq5/Uros/Ugp2/Ak6/Adsl/Mat2a/Mocs1/Gphn/Pdxp/Ctps2/Bcat2/Mthfd1l/Mat2b/Gmppb/Mpi/Ugdh/Pank2/Hmbs/Urod/Cmpk1/Ugt2b5/Shmt1/Ak2	49
mmu04666	mmu04666	Fc gamma R-mediated phagocytosis	33/1955	93/9040	0.00144698	0.00873354	0.00563015	Arpc5/Marcksl1/Arpc5l/Hck/Fcgr1/Rac1/Pip5k1c/Plpp1/Raf1/Arpc1b/Actr2/Vav3/Inppl1/Akt2/Plcg2/Actr3b/Arpc3/Vav1/Actr3/Fcgr4/Lat/Akt1/Sphk2/Myo10/Pla2g4a/Fcgr2b/Vasp/Ncf1/Wasf2/Gab2/Plcg1/Prkce/Plpp3	33
mmu04150	mmu04150	mTOR signaling pathway	50/1955	157/9040	0.00174346	0.0103384	0.00666476	Slc7a5/Slc3a2/Eif4ebp1/Sesn2/Lamtor1/Ddit4/Tnf/Eif4b/Rps6ka2/Fnip2/Lamtor5/Cab39/Raf1/Atp6v1c1/Castor2/Atp6v1f/Akt2/Clip1/Tti1/Eif4e/Rps6/Lamtor3/Braf/Fzd7/Rragd/Flcn/Deptor/Atp6v1a/Lamtor2/Atp6v1d/Rragb/Gsk3b/Prkaa1/Akt1/Tsc2/Akt1s1/Nras/Rps6ka3/Grb2/Fnip1/Skp2/Telo2/Pten/Sos1/Rragc/Rptor/Dvl2/Rheb/Atp6v1g1/Mapkap1	50
mmu05164	mmu05164	Influenza A	54/1955	173/9040	0.00193519	0.0112775	0.00727014	Oas3/Irf7/Ddx58/Stat2/Oas2/Stat1/Slc25a4/Ifih1/Eif2ak2/Ikbke/Pml/Cdk4/Trim25/Adar/Tnf/Oas1a/Tyk2/Slc25a5/Oas1g/Tlr4/Rsad2/Irf9/Raf1/Bax/Ccl5/Tlr3/Dnajc3/Ep300/Cycs/Akt2/Icam1/Traf3/Nxf1/Rela/Nlrp3/Apaf1/Irak4/Cpsf4/Cxcl10/Irf3/Rnasel/Bid/Myd88/Akt1/Nup98/Actb/Socs3/Fdps/Nfkb1/Mavs/Jak2/Casp8/Tlr7/Ifngr2	54
mmu05235	mmu05235	PD-L1 expression and PD-1 checkpoint pathway in cancer	31/1955	88/9040	0.0022652	0.0127981	0.00825039	Stat1/Fos/Nfkbie/Tlr4/Raf1/Map3k3/Nfatc2/Nfatc3/Tlr9/Akt2/Eml4/Rela/Tlr2/Hif1a/Myd88/Lat/Jun/Ptpn6/Akt1/Nras/Map2k3/Ptpn11/Pten/Mapk14/Nfatc1/Nfkb1/Plcg1/Ppp3cb/Jak2/Ifngr2/Batf2	31
mmu04114	mmu04114	Oocyte meiosis	40/1955	121/9040	0.00227185	0.0127981	0.00825039	Ppp2r1a/Itpr3/Prkaca/Calm3/Rps6ka2/Ppp1cb/Itpr1/Cdc27/Ccnb2/Ppp1ca/Cdk2/Adcy7/Ywhab/Anapc7/Itpr2/Ywhag/Ppp1cc/Camk2d/Rbx1/Ppp2r5c/Ppp2r5a/Ppp2ca/Calm2/Fbxo5/Espl1/Cdc20/Rps6ka3/Anapc16/Ppp2r5e/Ywhae/Smc3/Cpeb4/Mapk14/Adcy6/Ccne1/Calm1/Anapc13/Cdc23/Ppp3cb/Camk2g	40
mmu04620	mmu04620	Toll-like receptor signaling pathway	34/1955	100/9040	0.00280461	0.0155403	0.0100182	Irf7/Stat1/Ikbke/Tnf/Irak1/Fos/Rac1/Tlr4/Ccl5/Tlr3/Tlr9/Akt2/Traf3/Rela/Tollip/Tlr2/Tab1/Irak4/Ccl4/Cxcl10/Irf3/Myd88/Jun/Akt1/Tlr8/Map2k3/Ctsk/Mapk14/Nfkb1/Cd14/Casp8/Tlr7/Cd40/Tlr6	34
mmu04810	mmu04810	Regulation of actin cytoskeleton	68/1955	231/9040	0.00294911	0.0159988	0.0103138	Itgam/Arpc5/Slc9a1/Cyfip2/Arpc5l/Abi2/Pip4k2a/Rgcc/Arhgef7/Rac1/Spata13/Pip5k1c/Itgb3/Itga4/Arhgef1/Diaph2/Ppp1cb/Raf1/Fgd3/Diaph1/Ppp1ca/Iqgap1/Arpc1b/Actr2/Apc/Pxn/Vav3/Akt2/Itga5/Itgb1/Pdgfa/Ppp1r12c/Ezr/Nckap1l/Braf/Itgb5/Myh9/Ppp1cc/Itgb7/Actr3b/Itgb4/Pdgfb/Itgb2/Arpc3/Vav1/Actr3/Brk1/Gna13/Cxcr4/Akt1/Nras/Actb/Ppp1r12b/Vcl/Pip4k2b/Src/Myl12b/Arhgap35/Wasf2/Pikfyve/Git1/Sos1/Hc/Pfn1/Arhgef4/…	68
mmu03250	mmu03250	Viral life cycle - HIV-1	23/1955	61/9040	0.00301602	0.0159988	0.0103138	Trim12c/Samhd1/Mllt1/Ran/Bst2/Nup153/Ppia/Aff4/Ep300/Ranbp2/Ell2/Kat2a/Cpsf7/Mllt3/Cxcr4/Supt4a/Cdk9/Map1s/Chmp4b/Bicd2/Nelfb/Nelfe/Apobec3	23
mmu05211	mmu05211	Renal cell carcinoma	25/1955	68/9040	0.00302937	0.0159988	0.0103138	Rac1/Tfe3/Raf1/Tgfb1/Elob/Ep300/Akt2/Braf/Rap1b/Rapgef1/Cdkn1a/Rbx1/Pdgfb/Hif1a/Flcn/Eloc/Jun/Vhl/Akt1/Nras/Egln2/Grb2/Ptpn11/Egln1/Sos1	25
mmu00520	mmu00520	Amino sugar and nucleotide sugar metabolism	20/1955	51/9040	0.00324746	0.016587	0.010693	Pgm1/Cyb5r1/Hexa/Pmm1/Nagk/Galk1/Amdhd2/Hk3/Cyb5r3/Nans/Fcsk/Gmds/Gnpnat1/Gnpda1/Ugp2/Hexb/Gmppb/Mpi/Ugdh/Gfpt1	20
mmu04621	mmu04621	NOD-like receptor signaling pathway	64/1955	216/9040	0.00325614	0.016587	0.010693	Cybb/Oas3/Irf7/Rbck1/Stat2/Oas2/Irgm1/Ifi204/Stat1/Ikbke/Gbp7/Pkn1/Tnf/Oas1a/Itpr3/Irgm2/Plcb2/Tyk2/Hsp90ab1/Oas1g/Birc3/Tlr4/Gbp3/Itpr1/Ctsb/Irf9/Ccl5/Plcb3/Card9/Txn1/Map1lc3b/Gpsm3/Vdac3/Traf3/Rela/Itpr2/Nlrp3/Tab1/Nek7/Irak4/Atg16l1/Irf3/Rnasel/Naip6/Myd88/Dhx33/Jun/Gabarapl2/Trp53bp1/Txnip/Vdac2/Gabarap/Ywhae/Gabarapl1/Brcc3/Naip5/Mapk14/Gsdmd/Nfkb1/Mavs/Mfn1/Casp8/Hsp90aa1/Aim2	64
mmu05167	mmu05167	Kaposi sarcoma-associated herpesvirus infection	66/1955	224/9040	0.00328796	0.016587	0.010693	Irf7/Stat2/Stat1/Eif2ak2/Ikbke/Cdk4/Itpr3/Hck/Rps27a/Tyk2/Calm3/Fos/Rac1/Ubc/Itpr1/Irf9/Raf1/Bax/Angpt2/Tlr3/Nfatc2/Trp53/Nfatc3/Gng5/Uba52/Rcan1/Ep300/Cycs/Akt2/Map1lc3b/Ctnnb1/Pik3cg/Icam1/Traf3/Plcg2/Rela/Itpr2/Pik3r6/Cdkn1a/Pdgfb/Irf3/Hif1a/C3/Pik3c3/Bid/Calm2/Ccr1/Zfp36/Prex1/Jun/Gsk3b/Atg14/Akt1/Nras/Cd200r3/Ptgs2/Pik3r5/Src/Mapk14/Nfatc1/Calm1/Nfkb1/Plcg1/Ppp3cb/Jak2/Casp8	66
mmu04662	mmu04662	B cell receptor signaling pathway	29/1955	83/9040	0.00354341	0.0176128	0.0113543	Cd72/Lilrb4a/Fos/Rac1/Nfkbie/Rasgrp3/Raf1/Nfatc2/Nfatc3/Vav3/Inppl1/Akt2/Plcg2/Rela/Pik3ap1/Pirb/Vav1/Jun/Gsk3b/Ptpn6/Akt1/Nras/Grb2/Fcgr2b/Nfatc1/Nfkb1/Sos1/Ppp3cb/Pira2	29
mmu04910	mmu04910	Insulin signaling pathway	44/1955	139/9040	0.00362028	0.0177341	0.0114325	Pck2/Eif4ebp1/Prkaca/Calm3/Elk1/Mknk2/Ppp1cb/Raf1/Lipe/Ptpn1/Ppp1ca/Hk3/Inppl1/Akt2/Mknk1/Prkar1a/Eif4e/Phkg2/Rps6/Braf/Ppp1cc/Rapgef1/Gys1/Calm2/Gsk3b/Socs1/Prkaa1/Fasn/Srebf1/Akt1/Tsc2/Nras/Grb2/Prkab1/Socs3/Inpp5a/Acacb/Calm1/Sos1/Phka2/Rptor/Shc1/Rheb/Prkar2a	44
mmu04215	mmu04215	Apoptosis - multiple species	14/1955	32/9040	0.00413063	0.0199451	0.0128578	Bbc3/Birc6/Birc3/Bax/Pmaip1/Cycs/Birc5/Apaf1/Bid/Htra2/Bcl2l11/Casp7/Casp8/Diablo	14
mmu05133	mmu05133	Pertussis	27/1955	77/9040	0.00453599	0.0215939	0.0139207	Itgam/Tnf/Irak1/Calm3/Fos/Tlr4/Itga5/Itgb1/Rela/Nos2/C1ra/Nlrp3/Irak4/Itgb2/Irf3/C3/Irf1/Calm2/Myd88/Jun/Mapk14/Gnai3/Casp7/Calm1/Nfkb1/Cd14/Hc	27
mmu00100	mmu00100	Steroid biosynthesis	10/1955	20/9040	0.00470103	0.0220687	0.0142268	Lipa/Cyp51/Lss/Soat2/Fdft1/Nsdhl/Dhcr24/Hsd17b7/Soat1/Sqle	10
mmu04218	mmu04218	Cellular senescence	55/1955	184/9040	0.00497932	0.0230549	0.0148626	Eif4ebp1/Slc25a4/Tgfbr2/Cdk4/Itpr3/Zfp36l2/Calm3/Atm/Slc25a5/Hipk1/Ppp1cb/Itpr1/Raf1/Ccnb2/Nfatc2/Ppp1ca/Tgfb1/Trp53/Nfatc3/Sqstm1/Cdk2/Akt2/Rbl2/Chek2/E2f5/Vdac3/Rela/Itpr2/Ppp1cc/Capn1/Cdkn1a/Rad50/Rad9a/Rbbp4/Gadd45a/Calm2/Mdm2/Rbl1/Lin54/Vdac2/Akt1/Tsc2/Nras/Map2k3/Pten/Mapk14/Nfatc1/Hus1/Ccne1/Calm1/Ppid/Nfkb1/Ppp3cb/Rheb/Rras2	55
mmu04979	mmu04979	Cholesterol metabolism	19/1955	50/9040	0.00609089	0.0278206	0.0179348	Lpl/Ldlr/Lipa/Nceh1/Lrp1/Pltp/Lrpap1/Cd36/Soat2/Vapb/Abca1/Scarb1/Apoe/Vdac3/Vdac2/Vapa/Npc2/Soat1/Lcat	19
mmu04145	mmu04145	Phagosome	54/1955	182/9040	0.00631584	0.0284634	0.0183492	Cybb/Itgam/Tap1/Colec12/Lamp1/Fcgr1/Dync1li1/Calr/Rac1/Atp6v0b/Dync1h1/Tap2/Tubb5/Itgb3/Tlr4/Atp6v0e2/Atp6v1c1/Atp6v0e/Cd36/Atp6v0a1/Atp6v1f/Scarb1/Ctsl/Msr1/Itga5/Itgb1/Atp6v0c/Ctss/C1ra/Tlr2/Itgb5/Tubb4b/Itgb2/C3/Fcgr4/Atp6v1a/Pik3c3/Tubb6/Atp6v1d/Sec61b/Sec61g/Actb/Fcgr2b/Canx/Dync2h1/Ncf1/Pikfyve/Stx7/Cd14/Ncf4/Tuba1c/Tlr6/Atp6v1g1/Coro1a	54
mmu04912	mmu04912	GnRH signaling pathway	30/1955	90/9040	0.00663994	0.0295303	0.019037	Atf4/Egr1/Itpr3/Prkaca/Plcb2/Calm3/Elk1/Itpr1/Raf1/Map3k3/Plcb3/Adcy7/Gnas/Itpr2/Camk2d/Calm2/Jun/Map3k2/Nras/Pla2g4a/Grb2/Hbegf/Map2k3/Ptk2b/Src/Mapk14/Adcy6/Calm1/Sos1/Camk2g	30
mmu00562	mmu00562	Inositol phosphate metabolism	25/1955	72/9040	0.00711299	0.0312232	0.0201283	Plcb2/Pip4k2a/Mtmr4/Pip5k1c/Ipmk/Plcb3/Inppl1/Pi4ka/Pik3cg/Mtmr2/Plcg2/Mtmr6/Inpp5b/Impa1/Inpp5k/Sacm1l/Pik3c3/Mtmr3/Pip4k2b/Pten/Inpp5a/Pikfyve/Isyna1/Plcg1/Mtmr14	25
mmu00564	mmu00564	Glycerophospholipid metabolism	32/1955	98/9040	0.00727665	0.0315321	0.0203275	Lpcat1/Dgkd/Agpat1/Crls1/Plpp1/Etnk1/Mboat7/Pld4/Dgkz/Pld3/Pla2g5/Pla2g15/Gpd1l/Ptdss2/Lypla1/Lpgat1/Lpcat3/Dgka/Gpat4/Lpcat2/Pla2g4a/Pgs1/Dgkg/Chka/Agpat3/Gpcpd1/Lpcat4/Ptdss1/Lcat/Cds2/Plpp3/Agpat2	32
mmu04260	mmu04260	Cardiac muscle contraction	29/1955	87/9040	0.00753173	0.0322244	0.0207737	Tpm1/Atp1b3/Slc9a1/Uqcrq/Cox6a1/Atp2a2/Cox4i1/Cox7a2/Cox6a2/Uqcrfs1/Uqcr10/Cox7c/Atp1a1/Cox6b1/Uqcrh/Slc9a6/Fxyd2/Uqcr11/Cox5b/Cox6c/Cox7b/Cox7a2l/Cox8a/Cyc1/Atp1a3/Asph/Atp2a3/Cox5a/Uqcrc1	29
mmu04611	mmu04611	Platelet activation	39/1955	125/9040	0.00772408	0.0326342	0.021038	Itpr3/Prkaca/Plcb2/Itgb3/Arhgef1/Ppp1cb/Itpr1/Ptgir/Ppp1ca/Plcb3/Tln1/Adcy7/Akt2/Itgb1/Pik3cg/Gnas/Plcg2/Itpr2/Rap1b/Pik3r6/Ppp1cc/Ptgs1/Apbb1ip/Lcp2/Gna13/Akt1/Actb/Pla2g4a/Pik3r5/Vasp/Src/Mapk14/Vwf/Fermt3/Myl12b/Arhgap35/Gnai3/Adcy6/F2	39
mmu04072	mmu04072	Phospholipase D signaling pathway	45/1955	149/9040	0.00851672	0.0346328	0.0223263	Arf1/Dgkd/Plcb2/Agpat1/Pip5k1c/Plpp1/Raf1/Cyth4/Plcb3/Adcy7/Dgkz/Akt2/Dnm1/Kitl/Pik3cg/Gnas/Pdgfa/Plcg2/Pik3r6/Pdgfb/Gna13/Dgka/Cyth2/Akt1/Tsc2/Nras/Sphk2/Pla2g4a/Grb2/Ralb/Pik3r5/Ptk2b/Dgkg/Ptpn11/Agpat3/Adcy6/Gab2/Plcg1/Sos1/Shc1/F2/Rheb/Plpp3/Agpat2/Rras2	45
mmu03440	mmu03440	Homologous recombination	16/1955	41/9040	0.00853379	0.0346328	0.0223263	Atm/Sem1/Mus81/Eme1/Rad50/Babam1/Pold2/Top3b/Rad51/Rad54b/Brcc3/Topbp1/Rad51d/Rad51c/Rbbp8/Blm	16
mmu03018	mmu03018	RNA degradation	28/1955	84/9040	0.00854644	0.0346328	0.0223263	Pabpc4/Hspa9/Lsm4/Skiv2l/Xrn1/Ddx6/Pfkp/Exosc5/Tent4a/Lsm7/Pnpt1/Dcps/Exosc8/Exosc7/Dis3/Lsm1/Pabpc1/Btg2/Parn/Ttc37/Cnot3/Exosc9/Pfkm/Cnot8/Cnot10/C1d/Mtrex/Wdr61	28
mmu04921	mmu04921	Oxytocin signaling pathway	46/1955	153/9040	0.00860697	0.0346328	0.0223263	Itpr3/Prkaca/Plcb2/Calm3/Fos/Elk1/Ppp1cb/Camk1/Itpr1/Raf1/Nfatc2/Ppp1ca/Plcb3/Nfatc3/Kcnj2/Adcy7/Rcan1/Pik3cg/Gnas/Eef2k/Ppp1r12c/Rgs2/Itpr2/Camkk2/Pik3r6/Ppp1cc/Cdkn1a/Camk2d/Eef2/Calm2/Jun/Prkaa1/Nras/Actb/Ppp1r12b/Ptgs2/Pla2g4a/Prkab1/Pik3r5/Src/Nfatc1/Gnai3/Adcy6/Calm1/Ppp3cb/Camk2g	46
mmu00970	mmu00970	Aminoacyl-tRNA biosynthesis	23/1955	66/9040	0.00914787	0.0363762	0.0234503	Nars/Sars/Cars/Gars/Aars/Lars/Yars/Eprs/Wars/Rars/Iars/Lars2/Tars/Qars/Fars2/Gatb/Gatc/Hars/Sepsecs/Dars/Vars2/Tarsl2/Kars	23
mmu05166	mmu05166	Human T-cell leukemia virus 1 infection	70/1955	250/9040	0.00946764	0.03721	0.0239878	Slc25a4/Tgfbr2/Atf4/Cdk4/Egr1/Tnf/Prkaca/Calr/Tbpl1/Fos/Atm/Slc25a5/Elk1/Ran/Cdc27/Bax/Ccnb2/Map3k3/Il2rg/B2m/Nfatc2/Tgfb1/Trp53/Nfatc3/Tln1/Nfkb2/Cdk2/Adcy7/Spi1/Ep300/Akt2/Cdkn2c/Chek2/Ets2/Vdac3/Icam1/Rela/Anapc7/Trrap/Cdkn1a/Kat2a/Egr2/Crtc2/Itgb2/Srf/Zfp36/Espl1/Jun/Vdac2/Relb/Akt1/Nras/Cdc20/Anapc16/Jak3/Canx/Pten/Nfatc1/Adcy6/Ccne1/Fdps/Anapc13/Cdc23/Nfkb1/Ppp3cb/Bub3/Bub1b/Lta/Cd40/Creb3	70
mmu04068	mmu04068	FoxO signaling pathway	40/1955	131/9040	0.0104019	0.0400894	0.025844	Pck2/Tgfbr2/Atm/Prmt1/Sgk3/S1pr1/Cat/Raf1/Ccnb2/Tgfb1/Cdk2/Ep300/Cdkn2d/Akt2/Rbl2/Plk2/Klf2/Braf/Cdkn1a/Gadd45a/Mdm2/Gabarapl2/Fbxo32/Prkaa1/Akt1/Nras/Gabarap/Grb2/Prkab1/Skp2/Gabarapl1/Bcl2l11/Homer3/Bcl6/Pten/Mapk14/Foxo4/Sos1/Cdkn1b/Agap2	40
mmu05214	mmu05214	Glioma	25/1955	74/9040	0.0104375	0.0400894	0.025844	Cdk4/Calm3/Camk1/Raf1/Bax/Trp53/Akt2/Pdgfa/Plcg2/Braf/Cdkn1a/Camk2d/Pdgfb/Gadd45a/Calm2/Mdm2/Akt1/Nras/Grb2/Pten/Calm1/Plcg1/Sos1/Camk2g/Shc1	25
mmu05418	mmu05418	Fluid shear stress and atherosclerosis	44/1955	147/9040	0.0108889	0.0413532	0.0266587	Hsp90b1/Tnf/Mgst3/Calm3/Fos/Rac1/Hsp90ab1/Hmox1/Itgb3/Keap1/Trp53/Gsta3/Sqstm1/Ctsl/Akt2/Txn1/Ctnnb1/Klf2/Pdgfa/Icam1/Arhgef2/Rela/Mgst2/Pdgfb/Calm2/Gstp1/Jun/Prkaa1/Gsto1/Akt1/Actb/Map3k5/Src/Mapk14/Ncf1/Plat/Gstm1/Calm1/Sdc4/Nfkb1/Bmpr2/Sumo3/Hsp90aa1/Acvr2a	44
mmu04720	mmu04720	Long-term potentiation	23/1955	67/9040	0.0111455	0.0418574	0.0269838	Atf4/Itpr3/Prkaca/Plcb2/Calm3/Rps6ka2/Ppp1cb/Itpr1/Raf1/Ppp1ca/Plcb3/Ep300/Itpr2/Braf/Rap1b/Ppp1cc/Camk2d/Calm2/Nras/Rps6ka3/Calm1/Ppp3cb/Camk2g	23
mmu04723	mmu04723	Retrograde endocannabinoid signaling	44/1955	148/9040	0.0123346	0.0458144	0.0295347	Ndufs8/Itpr3/Prkaca/Plcb2/Ndufs2/Ndufb11/Ndufb8/Ndufb3/Ndufa2/Itpr1/Ndufb4/Ndufa7/Ndufa13/Plcb3/Gng5/Adcy7/Ndufb6/Ndufs4/Ndufs3/Ndufb2/Ndufs7/Ndufa9/Ndufv2/Itpr2/Ndufa6/Ndufb7/Ndufa1/Ndufv1/Ndufc2/Napepld/Ndufc1/Ptgs2/Ndufs6/Ndufa11/Ndufb9/Cacna1b/Mapk14/Ndufv3/Ndufa4/Gnai3/Adcy6/Ndufs5/Cacna1a/Ndufa8	44
mmu05203	mmu05203	Viral carcinogenesis	64/1955	229/9040	0.0132251	0.0485878	0.0313226	Irf7/Eif2ak2/Sp100/Atf4/Cdk4/Prkaca/Tbpl1/Rac1/Irf9/Bax/Hdac2/Gtf2h3/Trp53/Ubr4/Nfkb2/Rasa2/Cdk2/Pxn/Pmaip1/Ep300/Ddx3x/Hdac1/Rbl2/Hdac10/Ywhab/Vdac3/Traf3/Rbpj/Rela/Traf1/Gtf2e2/Ywhag/Cdkn1a/Kat2a/Egr2/Ddb1/Irf3/C3/Srf/Hdac9/Mdm2/Rbl1/Jun/Hdac3/Gtf2h1/Chd4/Gtf2a1/Nras/Cdc20/Jak3/Grb2/Skp2/Ywhae/Src/Pkm/Ccne1/Nfkb1/Psmc1/Casp8/Snd1/Cdkn1b/Creb3/Scrib/Egr3	64

## Sheet: Srsf9
X	ID	Description	GeneRatio	BgRatio	pvalue	p.adjust	qvalue	geneID	Count
mmu05012	mmu05012	Parkinson disease	115/1478	264/9040	2.50625e-26	8.49619e-24	6.43711e-24	Uba7/Atf4/Tubb5/Ubc/Ube2l6/Ndufs8/Atp5b/Tubb6/Gnai2/Cox8a/Cox6a1/Sdhb/Psmb6/Psmb2/Psma7/Tuba1b/Cox4i1/Ndufs2/Psmb7/Ndufb6/Slc25a5/Txn1/Atp5g1/Atp5o/Psmd7/Ddit3/Atp5g3/Vdac1/Psma5/Camk2d/Uqcrq/Cox7a2/Park7/Psmb3/Sod1/Bax/Cyc1/Psmb4/Psmb5/Ndufc2/Psma2/Atp5a1/Psmc3/Uqcrc1/Psmd11/Gnas/Tuba1a/Psmc4/Slc25a4/Vdac2/Atp5h/Ndufb8/Tubb2b/Psma1/Slc39a10/Sdhd/Ndufa9/Uqcrc2/Tuba4a/Psmd13/Bcl2l1/Cox5a/Ndufb3/It…	115
mmu05020	mmu05020	Prion disease	109/1478	268/9040	4.4509e-22	5.6965e-20	4.31593e-20	Atf4/Tubb5/Cybb/Egr1/Ndufs8/Atp5b/Tubb6/Cox8a/Cox6a1/Sdhb/Psmb6/Psmb2/Psma7/Tuba1b/Cox4i1/Ndufs2/Psmb7/Ndufb6/Slc25a5/Rac1/Atp5g1/Atp5o/Psmd7/Ddit3/Atp5g3/Vdac1/Psma5/Uqcrq/Cox7a2/Psmb3/Sod1/Stip1/Bax/Cyc1/Psmb4/Psmb5/Ndufc2/Psma2/Atp5a1/Psmc3/Uqcrc1/Psmd11/Tuba1a/Psmc4/Slc25a4/Vdac2/Atp5h/Ndufb8/Ccl5/Tubb2b/Psma1/Sdhd/Ndufa9/Uqcrc2/Tuba4a/Psmd13/Cox5a/Ndufb3/Itpr3/Ndufv1/Ndufs5/Ndufab1/Psma6/Psm…	109
mmu05014	mmu05014	Amyotrophic lateral sclerosis	135/1478	369/9040	5.04115e-22	5.6965e-20	4.31593e-20	Atf4/Tubb5/Ndufs8/Atp5b/Nup210/Tubb6/Cox8a/Nup62/Cox6a1/Sdhb/Psmb6/Hnrnpa1/Psmb2/Psma7/Tuba1b/Tpr/Cox4i1/Ndufs2/Psmb7/Ndufb6/Nrbf2/Rac1/Chchd10/Atp5g1/Atp5o/Psmd7/Ddit3/Atp5g3/Sec13/Vdac1/Nup214/Psma5/Uqcrq/Rb1cc1/Cox7a2/Sigmar1/Psmb3/Nup153/Sod1/Ranbp2/Bax/Cyc1/Psmb4/Psmb5/Ndufc2/Psma2/Atp5a1/Psmc3/Uqcrc1/Psmd11/Tank/Tuba1a/Psmc4/Atp5h/Ndufb8/Tubb2b/Psma1/Tomm40/Sdhd/Ndufa9/Uqcrc2/Tuba4a/Psmd13/…	135
mmu05016	mmu05016	Huntington disease	117/1478	302/9040	1.54394e-21	1.30849e-19	9.91369e-20	Tubb5/Ndufs8/Atp5b/Tubb6/Cox8a/Cox6a1/Sdhb/Psmb6/Psmb2/Ep300/Psma7/Hip1/Tuba1b/Cox4i1/Ndufs2/Psmb7/Polr2c/Ndufb6/Slc25a5/Nrbf2/Atp5g1/Atp5o/Psmd7/Atp5g3/Cltc/Vdac1/Psma5/Uqcrq/Rb1cc1/Cox7a2/Psmb3/Sod1/Bax/Cyc1/Psmb4/Psmb5/Cltb/Ndufc2/Psma2/Atp5a1/Psmc3/Uqcrc1/Psmd11/Tuba1a/Psmc4/Slc25a4/Vdac2/Clta/Atp5h/Hdac1/Ndufb8/Tubb2b/Psma1/Sdhd/Ndufa9/Uqcrc2/Tuba4a/Psmd13/Cox5a/Ndufb3/Ndufv1/Ndufs5/Ndufab1/…	117
mmu05010	mmu05010	Alzheimer disease	129/1478	383/9040	1.40218e-17	9.50677e-16	7.20277e-16	Atf4/Tubb5/Akt3/Cybb/Ndufs8/Atp5b/Tubb6/Cox8a/Cox6a1/Sdhb/Psmb6/Psmb2/Psma7/Tuba1b/Cox4i1/Ndufs2/Lrp1/Psmb7/Ndufb6/Slc25a5/Nrbf2/Atp5g1/Apc/Atp5o/Csnk1e/Eif2ak2/Psmd7/Ddit3/Atp5g3/Vdac1/Psma5/Uqcrq/Rb1cc1/Cox7a2/Psmb3/Cyc1/Psmb4/Psmb5/Ndufc2/Psma2/Atp5a1/Psmc3/Uqcrc1/Psmd11/Tuba1a/Psmc4/Slc25a4/Vdac2/Atp5h/Ndufb8/Tubb2b/Gapdh/Psma1/Lpl/Slc39a10/Sdhd/Ndufa9/Uqcrc2/Tuba4a/Akt1/Psmd13/Cox5a/Ndufb3/I…	129
mmu05022	mmu05022	Pathways of neurodegeneration - multiple diseases	147/1478	471/9040	1.4654e-16	8.27949e-15	6.27292e-15	Uba7/Atf4/Tubb5/Cybb/Ubc/Ube2l6/Ndufs8/Atp5b/Tubb6/Cox8a/Cox6a1/Sdhb/Psmb6/Psmb2/Psma7/Hip1/Tuba1b/Cox4i1/Ndufs2/Psmb7/Ndufb6/Slc25a5/Nrbf2/Rac1/Atp5g1/Apc/Atp5o/Csnk1e/Psmd7/Ddit3/Atp5g3/Vdac1/Psma5/Camk2d/Uqcrq/Rb1cc1/Cox7a2/Park7/Sigmar1/Psmb3/Sod1/Bax/Cyc1/Psmb4/Psmb5/Ndufc2/Psma2/Atp5a1/Psmc3/Uqcrc1/Psmd11/Tank/Tuba1a/Psmc4/Slc25a4/Vdac2/Atp5h/Ndufb8/Tubb2b/Psma1/Tomm40/Sdhd/Ndufa9/Uqcrc2/Tu…	147
mmu00190	mmu00190	Oxidative phosphorylation	58/1478	135/9040	1.6153e-13	7.82266e-12	5.92681e-12	Ndufs8/Atp5b/Cox8a/Cox6a1/Sdhb/Atp6v0d2/Cox4i1/Ndufs2/Ndufb6/Atp5g1/Atp5o/Atp5g3/Uqcrq/Cox7a2/Cyc1/Ndufc2/Atp5a1/Uqcrc1/Atp5h/Ndufb8/Sdhd/Ndufa9/Uqcrc2/Cox5a/Ndufb3/Atp6v0a1/Ndufv1/Ndufs5/Ndufab1/Ndufb7/Ndufa5/Atp5j2/Atp5l/Ndufa8/Ndufv2/Ndufb4/Cox7b/Atp5e/Uqcrfs1/Cox6c/Ndufs6/Cox15/Cox6b1/Atp6v0b/Ppa1/Atp6v1g1/Ndufa11/Atp5j/Uqcr10/Atp6v0e/Sdhc/Ndufa13/Ndufs7/Ndufb9/Atp5g2/Atp5d/Atp6v1c1/Atp6v0c	58
mmu05415	mmu05415	Diabetic cardiomyopathy	78/1478	211/9040	1.9744e-13	8.36652e-12	6.33886e-12	Akt3/Cybb/Gsr/Gfpt1/Ndufs8/Atp5b/Cox8a/Cox6a1/Sdhb/Ppp1ca/Parp1/Cox4i1/Ndufs2/Pten/Ndufb6/Slc25a5/Rac1/Atp5g1/Atp5o/Atp5g3/Vdac1/Camk2d/Uqcrq/Cox7a2/Cyc1/Ndufc2/Atp5a1/Uqcrc1/Slc25a4/Vdac2/Atp5h/Ndufb8/Gapdh/Sdhd/Ndufa9/Uqcrc2/Ppp1cb/Akt1/Cox5a/Ndufb3/Ctsd/Akt2/Ndufv1/Ndufs5/Ndufab1/Ndufb7/Ndufa5/Gsk3b/Ncf1/Ndufa8/Ndufv2/Ndufb4/Prkcd/Cox7b/Atp5e/Uqcrfs1/Cox6c/Ndufs6/Slc2a1/Cox6b1/Ndufa11/Prkca/Sp…	78
mmu03050	mmu03050	Proteasome	27/1478	47/9040	1.60043e-10	6.02827e-09	4.5673e-09	Psmb6/Psmb2/Psma7/Psmb7/Psmd7/Psma5/Psmb3/Psmb4/Psmb5/Psma2/Psmc3/Psmd11/Psmc4/Psma1/Psmd13/Psma6/Psmd6/Sem1/Psma3/Psmc5/Psme4/Psmc2/Psmd9/Psmd2/Psmd14/Psmd4/Psmc1	27
mmu05208	mmu05208	Chemical carcinogenesis - reactive oxygen species	74/1478	222/9040	2.50845e-10	8.50364e-09	6.44275e-09	Akt3/Ndufs8/Atp5b/Cox8a/Cox6a1/Sdhb/Cox4i1/Ndufs2/Pten/Ndufb6/Slc25a5/Rac1/Atp5g1/Atp5o/Atp5g3/Vdac1/Uqcrq/Cox7a2/Sod1/Cyc1/Ndufc2/Atp5a1/Uqcrc1/Slc25a4/Gsta3/Vdac2/Atp5h/Ndufb8/Sdhd/Ndufa9/Uqcrc2/Akt1/Cox5a/Ndufb3/Akt2/Ndufv1/Ndufs5/Ndufab1/Mgst3/Nfkbia/Nfe2l2/Ndufb7/Ndufa5/Ncf1/Ndufa8/Ndufv2/Ndufb4/Prkcd/Cox7b/Atp5e/Uqcrfs1/Cox6c/Ndufs6/Sos1/Ptprj/Cox6b1/Sos2/Ndufa11/Gsto1/Atp5j/Jun/Uqcr10/Fos/…	74
mmu01200	mmu01200	Carbon metabolism	47/1478	121/9040	1.97774e-09	6.09504e-08	4.61788e-08	Taldo1/Phgdh/Psph/Me1/Shmt2/Psat1/Idh2/Sdhb/Mdh2/Eno1b/Tpi1/Gpt2/Suclg1/Esd/Pfkl/Tkt/Eno1/Aco2/Hk3/Pgam1/Mdh1/Pgk1/Gapdh/Suclg2/Sdhd/Adh5/Gcsh/Aldoa/Cs/Dlat/Me2/Shmt1/Got1/Acads/Idh3a/Got2/Idh3b/Idnk/Acat1/Rpia/Eno3/Pdha1/Pgp/Sdhc/Pfkp/Pkm/H6pd	47
mmu03040	mmu03040	Spliceosome	54/1478	153/9040	7.2211e-09	1.90938e-07	1.44663e-07	Srsf9/Hnrnpa1/Thoc2/Prpf8/Rbm25/Ddx5/Snrpc/Snrpd3/Thoc3/Sf3b5/Txnl4a/Snrpd1/U2surp/Snrpf/Lsm7/Snrpb/Usp39/Ncbp2/Snrpa1/Snrpd2/Bcas2/Lsm4/U2af1/Srsf5/Tcerg1/Ddx46/Sf3b1/Rbm8a/Ctnnbl1/Prpf38b/Magoh/Prpf40a/Sf3a3/Isy1/Rp9/Srsf6/Ppih/Sf3a1/Rbm17/Hnrnpc/Eif4a3/Prpf4/Snu13/Alyref/Lsm5/Snrnp40/Cwc15/Ppie/Acin1/Ddx39b/Hspa1b/U2af2/Sf3b6/Snrpe	54
mmu05017	mmu05017	Spinocerebellar ataxia	51/1478	141/9040	7.32209e-09	1.90938e-07	1.44663e-07	Akt3/Psmb6/Psmb2/Cic/Psma7/Psmb7/Rbpj/Slc25a5/Nrbf2/Psmd7/Vdac1/Psma5/Rb1cc1/Psmb3/Psmb4/Psmb5/Psma2/Psmc3/Psmd11/Psmc4/Slc25a4/Vdac2/Psma1/Akt1/Psmd13/Itpr3/Akt2/Pum1/Psma6/Atxn2/Psmd6/Gnaq/Ulk2/Atg2a/Sem1/Psma3/Psmc5/Tbpl1/Psmc2/Psmd9/Prkca/Psmd2/Sp1/Psmd14/Pik3r4/Afg3l1/Ambra1/Psmd4/Plcb4/Vdac3/Psmc1	51
mmu04714	mmu04714	Thermogenesis	72/1478	231/9040	1.16645e-08	2.82446e-07	2.13995e-07	Ndufs8/Atp5b/Cox8a/Cox6a1/Sdhb/Rps6ka3/Cox4i1/Adcy7/Ndufs2/Smarcd1/Ndufb6/Atp5g1/Atp5o/Acsl4/Atp5g3/Uqcrq/Cox7a2/Cyc1/Ndufc2/Atp5a1/Uqcrc1/Gnas/Atp5h/Ndufb8/Sdhd/Ndufa9/Uqcrc2/Cox5a/Ndufb3/Ndufv1/Ndufs5/Ndufab1/Coa3/Rps6ka2/Ndufb7/Ndufa5/Atp5j2/Adcy6/Atp5l/Ndufa8/Ndufv2/Creb1/Frs2/Ndufb4/Cox7b/Atp5e/Uqcrfs1/Cox6c/Prkacb/Ndufs6/Actl6a/Sos1/Cox15/Cox6b1/Arid1a/Sos2/Ndufa11/Ndufaf5/Tsc2/Coa5/Atp5j/P…	72
mmu04932	mmu04932	Non-alcoholic fatty liver disease	54/1478	156/9040	1.56991e-08	3.548e-07	2.68813e-07	Atf4/Akt3/Ndufs8/Cox8a/Cox6a1/Sdhb/Cox4i1/Ndufs2/Ndufb6/Rac1/Ddit3/Bcl2l11/Uqcrq/Cox7a2/Bax/Cyc1/Ndufc2/Uqcrc1/Ndufb8/Sdhd/Ndufa9/Uqcrc2/Akt1/Cox5a/Ndufb3/Akt2/Ndufv1/Ndufs5/Ndufab1/Srebf1/Ndufb7/Ndufa5/Gsk3b/Ndufa8/Ndufv2/Ndufb4/Cox7b/Uqcrfs1/Cox6c/Ndufs6/Map3k11/Cox6b1/Ndufa11/Tnf/Jun/Prkaa1/Tgfb1/Uqcr10/Fos/Sdhc/Ndufa13/Ndufs7/Ndufb9/Rela	54
mmu04141	mmu04141	Protein processing in endoplasmic reticulum	57/1478	172/9040	3.7081e-08	7.85653e-07	5.95247e-07	Atf4/Ckap4/Lman1/Erp29/Ganab/Ssr2/Sec24a/Hsp90ab1/Pdia6/Prkcsh/Ddost/Mbtps1/Eif2ak2/Ddit3/Herpud1/Sec13/Ssr1/Bax/Sec61b/Txndc5/Pdia4/Eif2ak1/Lman2/Hspa4l/Dnajb11/Ubxn1/P4hb/Sar1a/Nfe2l2/Sec24c/Man1c1/Yod1/Dnajc1/Bag1/Mbtps2/Dnajc10/Rrbp1/Sec23a/Rad23a/Hyou1/Nsfl1c/Derl1/Sec61g/Ube2d3/Hspbp1/Edem3/Rpn2/Sec63/Ssr4/Syvn1/Stub1/Capn1/Hspa1b/Mogs/Sel1l/Edem2/Sec31a	57
mmu04210	mmu04210	Apoptosis	48/1478	136/9040	4.93621e-08	9.84338e-07	7.4578e-07	Atf4/Akt3/Mcl1/Parp1/Tuba1b/Parp4/Ctsz/Ddit3/Bcl2l11/Bax/Ctsl/Tuba1a/Birc3/Tuba4a/Akt1/Bcl2l1/Ctsd/Atm/Xiap/Itpr3/Akt2/Lmnb1/Nfkbia/Bbc3/Ctsb/Sptan1/Parp3/Cflar/Traf1/Birc5/Tnf/Aifm1/Birc2/Dffa/Csf2rb2/Jun/Pmaip1/Ctsc/Fos/Apaf1/Casp6/Lmnb2/Daxx/Capn1/Tuba1c/Rela/Ripk1/Trp53	48
mmu01230	mmu01230	Biosynthesis of amino acids	33/1478	79/9040	6.49355e-08	1.22295e-06	9.26564e-07	Taldo1/Phgdh/Psph/Asns/Bcat1/Shmt2/Psat1/Idh2/Aldh18a1/Eno1b/Tpi1/Cth/Gpt2/Pfkl/Tkt/Eno1/Aco2/Pycr1/Pgam1/Pgk1/Gapdh/Aldoa/Cs/Shmt1/Got1/Idh3a/Got2/Idh3b/Rpia/Eno3/Pfkp/Pkm/Glul	33
mmu05132	mmu05132	Salmonella infection	73/1478	253/9040	3.04068e-07	5.42522e-06	4.1104e-06	Arf1/Ahnak/Tubb5/Akt3/Dync1h1/Tubb6/Ptprc/Tuba1b/Abi1/Hsp90ab1/Fyco1/Wasl/Txn1/Rac1/Gcc2/Rab5b/Cyfip2/Bax/Flnb/Tuba1a/Birc3/Tubb2b/Gapdh/Dync2h1/Tuba4a/Nckap1l/Akt1/Cd14/Akt2/Arpc5l/Tab2/Flnc/Nfkbia/Kif5a/Myl12b/Rock2/Arpc3/Il18/Tubb4b/Ahnak2/Rab7b/Arpc1b/Tlr9/Fbxo22/Map2k6/Myl12a/Kpna1/Tab3/Tnf/Actr2/Birc2/Dynlt1a/Pik3cg/Dync1i2/Jun/Dynlrb1/Plekhm1/Arl8a/Fos/Actr10/Pkn1/Naip6/Fhod1/Tubb2a/Kpna4/…	73
mmu03013	mmu03013	Nucleocytoplasmic transport	39/1478	117/9040	4.4447e-06	7.53377e-05	5.70793e-05	Nup210/Nup62/Ran/Tpr/Thoc2/Sec13/Nup214/Thoc3/Nup153/Ranbp2/Sumo3/Ncbp2/Rbm8a/Srrm1/Magoh/Nup107/Nup160/Tnpo1/Nup50/Eif4a3/Kpna2/Xpo1/Kpna1/Ipo7/Nup85/Nup37/Alyref/Eef1a1/Upf2/Nxf1/Nup43/Kpna4/Nmd3/Pom121/Acin1/Ddx39b/Upf1/Pym1/Ipo4	39
mmu03018	mmu03018	RNA degradation	30/1478	84/9040	1.20655e-05	0.000194771	0.000147568	Hspa9/Cnot6l/Eno1b/Pabpc4/Pfkl/Ddx6/Eno1/Hspd1/Xrn1/Lsm7/Exosc3/Lsm4/Dcp2/Btg2/Dcps/Zcchc7/Wdr61/Btg3/Exosc8/Cnot1/Cnot9/Eno3/Mphosph6/Lsm5/Pfkp/Exosc5/Lsm1/Exosc2/Pan3/Pnpt1	30
mmu04110	mmu04110	Cell cycle	39/1478	125/9040	2.56127e-05	0.000394668	0.000299019	Ywhag/Ep300/Cdk4/Dbf4/Cdk6/E2f5/Cdkn1a/Atr/Prkdc/Stag2/Cdc25b/Cdkn2d/Pcna/Bub1b/Ywhae/Hdac1/Tfdp1/Cdc45/Atm/Anapc5/Ccnd3/Ccnb1/Ccnb2/Gsk3b/Rb1/Bub3/Rad21/Cdk1/Cdc20/Mcm3/Skp2/Mad1l1/Ywhab/Tgfb1/Pttg1/Plk1/Mcm2/Cdc27/Trp53	39
mmu05169	mmu05169	Epstein-Barr virus infection	62/1478	231/9040	2.92074e-05	0.000430492	0.00032616	Oas3/Stat1/Oas2/Irf7/Akt3/Ddx58/Stat2/Cdk4/Tapbp/Cdk6/Rbpj/Cdkn1a/Rac1/Tap1/Eif2ak2/Psmd7/Polk/Bcl2l11/Bax/Psmc3/Psmd11/Psmc4/Syk/Hdac1/Ncor2/Irf9/Akt1/Psmd13/Nfkbie/Oas1a/Vim/Akt2/Ccnd3/Relb/Tap2/Tab2/Psmd6/Nfkbia/Blnk/Nfkb2/Rb1/Oas1g/Ikbke/Sem1/Psmc5/Map2k6/Psmc2/Isg15/Tnf/Skp2/Psmd2/Psmd14/Jun/Apaf1/Psmd4/Psmc1/Itgal/Rela/Entpd1/Ripk1/Trp53/Tbk1	62
mmu04142	mmu04142	Lysosome	41/1478	135/9040	3.2599e-05	0.000460461	0.000348866	Psap/Acp5/Cd164/Gga2/Ap3d1/Atp6v0d2/Lamp2/Ctsz/Lipa/Lgmn/Cltc/Gusb/Cltb/Ctsl/Ppt2/Clta/Slc11a1/Dmxl2/Ctsd/Wdr7/Atp6v0a1/Ncoa7/Ap1s3/Lamp1/Neu1/Ctsb/Manba/Atp6v0b/Tpp1/Ap1s1/Ap1g2/Ap1s2/Idua/Litaf/Ap4m1/Ctsc/M6pr/Acp2/Hyal3/Atp6v0c/Cln5	41
mmu04621	mmu04621	NOD-like receptor signaling pathway	58/1478	216/9040	5.16405e-05	0.000683255	0.000517665	Oas3/Stat1/Oas2/Irf7/Cybb/Ifi204/Gbp7/Stat2/Irgm2/Hsp90ab1/Gbp3/Txn1/Vdac1/Erbin/Tank/Trp53bp1/Ywhae/Birc3/Vdac2/Ccl5/Irf9/Bcl2l1/Oas1a/Xiap/Itpr3/Irgm1/Tab2/Nfkbia/Ctsb/Rnasel/Prkcd/Il18/Oas1g/Ikbke/Sharpin/Antxr2/Gbp2b/Tab3/Tnf/Birc2/Pkn2/Card9/Panx1/Cxcl2/Gabarapl2/Jun/Aim2/Rnf31/Pkn1/Naip6/Gbp2/Trip6/Plcb4/Vdac3/Trpm7/Rela/Ripk1/Tbk1	58
mmu00020	mmu00020	Citrate cycle (TCA cycle)	15/1478	32/9040	5.2403e-05	0.000683255	0.000517665	Idh2/Sdhb/Mdh2/Suclg1/Aco2/Pck2/Mdh1/Suclg2/Sdhd/Cs/Dlat/Idh3a/Idh3b/Pdha1/Sdhc	15
mmu04115	mmu04115	p53 signaling pathway	25/1478	72/9040	0.000107118	0.00130204	0.000986488	Mdm4/Shisa5/Igf1/Sesn2/Cdk4/Siva1/Pten/Cdk6/Ei24/Cdkn1a/Atr/Bax/Sesn1/Bcl2l1/Atm/Ccnd3/Bbc3/Ccnb1/Ccnb2/Rrm2/Cdk1/Tsc2/Pmaip1/Apaf1/Trp53	25
mmu00240	mmu00240	Pyrimidine metabolism	21/1478	56/9040	0.000107543	0.00130204	0.000986488	Uck2/Entpd6/Dut/Nme2/Cmpk2/Ctps/Tyms/Nme1/Dctpp1/Rrm2/Tk1/Dctd/Nt5c/Dtymk/Nme6/Dhodh/Nt5c3b/Nme7/Entpd1/Dpys/Umps	21
mmu05166	mmu05166	Human T-cell leukemia virus 1 infection	63/1478	250/9040	0.000187188	0.00218817	0.00165786	Atf4/Akt3/Fdps/Egr1/Egr2/Ran/Ep300/Cdk4/Adcy7/Pten/Slc25a5/Cdkn1a/Ranbp1/Tcf3/Tln1/Atr/Vdac1/Trrap/Il2rg/Bax/Slc25a4/Bub1b/Nfatc1/Vdac2/Akt1/Bcl2l1/Atm/Xiap/Akt2/Anapc5/Nfatc3/Ccnd3/Relb/Nfkbia/Ccnb2/Adcy6/Nfkb2/Rb1/Creb1/Bub3/Ets2/Prkacb/Slc2a1/Tbpl1/Cdc20/Xpo1/Tnf/Kat2b/Mad1l1/Jun/Tgfb1/Pttg1/Fos/Map3k3/Elk4/Vdac3/Itgal/Tgfbr1/Rela/Zfp36/Lck/Cdc27/Trp53	63
mmu04218	mmu04218	Cellular senescence	49/1478	184/9040	0.000238562	0.00261395	0.00198045	Akt3/Zfp36l2/Eif4ebp1/Ppp1ca/Hipk3/Cdk4/Hipk1/Pten/Cdk6/E2f5/Slc25a5/Cdkn1a/Atr/Vdac1/Mapkapk2/Slc25a4/Nfatc1/Vdac2/Zfp36l1/Ppp1cb/Akt1/Rbbp4/Atm/Itpr3/Akt2/Mybl2/Calm3/Nfatc3/Ccnd3/Hipk2/Ccnb1/Ccnb2/Calm1/Rb1/Ppid/Cdk1/Map2k6/Lin52/Tsc2/Rras2/Tgfb1/Vdac3/Capn1/Rassf5/Trpm7/Tgfbr1/Hus1/Rela/Trp53	49
mmu04380	mmu04380	Osteoclast differentiation	37/1478	128/9040	0.000239034	0.00261395	0.00198045	Stat1/Akt3/Acp5/Csf1r/Stat2/Mitf/Lilrb4a/Fcgr4/Rac1/Fcgr1/Fcgr3/Tyrobp/Nfatc1/Syk/Irf9/Akt1/Akt2/Lcp2/Tec/Relb/Tab2/Nfkbia/Blnk/Nfkb2/Ncf1/Creb1/Map2k6/Cyld/Tnf/Tnfrsf11a/Jun/Tgfb1/Fos/Tgfbr1/Csf1/Rela/Lck	37
mmu04064	mmu04064	NF-kappa B signaling pathway	31/1478	105/9040	0.000498049	0.00527621	0.0039975	Plau/Ddx58/Parp1/Trim25/Birc3/Syk/Bcl2l1/Ccl4/Atm/Xiap/Cd14/Relb/Tab2/Nfkbia/Csnk2b/Blnk/Nfkb2/Ptgs2/Cflar/Traf1/Cyld/Tab3/Tnf/Tnfrsf11a/Ltb/Birc2/Cxcl2/Card14/Rela/Ripk1/Lck	31
mmu03010	mmu03010	Ribosome	46/1478	176/9040	0.000571487	0.00587073	0.00444794	Rpl6/Rplp0/Rpsa/Mrpl12/Mrpl28/Mrps5/Rpl8/Rps2/Mrps6/Mrpl3/Rpl10a/Mrps14/Rplp2/Rps17/Mrpl2/Rplp1/Rps7/Rpl11/Rpl36al/Rpl9/Rpl12/Mrpl13/Mrps10/Mrpl18/Rps11/Mrpl32/Mrpl21/Rps27l/Mrpl19/Rps14/Mrpl9/Mrpl35/Mrps16/Mrps9/Mrpl14/Mrpl4/Mrpl11/Rpl7a/Rpl19/Mrpl10/Rsl24d1/Rps8/Mrpl23/Rpl26/Rpl15/Rpl7	46
mmu01232	mmu01232	Nucleotide metabolism	26/1478	84/9040	0.000628032	0.00626184	0.00474426	Uck2/Entpd6/Xdh/Dut/Nme2/Cmpk2/Ctps/Ada/Impdh2/Ak2/Tyms/Nme1/Dctpp1/Rrm2/Aprt/Ak3/Impdh1/Tk1/Dctd/Nt5c/Dtymk/Nme6/Nt5c3b/Nme7/Ampd3/Entpd1	26
mmu00010	mmu00010	Glycolysis / Gluconeogenesis	22/1478	67/9040	0.000662026	0.0062743	0.0047537	Ldha/Eno1b/Aldh9a1/Tpi1/Pfkl/Eno1/Hk3/Pck2/Pgam1/Pgk1/Gapdh/Adh7/Adh5/Aldoa/Dlat/Eno3/Pdha1/Pfkp/Bpgm/Pkm/Minpp1/G6pc3	22
mmu04145	mmu04145	Phagosome	47/1478	182/9040	0.000666297	0.0062743	0.0047537	Tubb5/Cybb/Eea1/Dync1h1/Itgam/Tubb6/Tuba1b/Pikfyve/Atp6v0d2/Fcgr4/Lamp2/Rac1/Tap1/Fcgr1/Colec12/Fcgr3/Rab5b/Scarb1/Vamp3/Sec61b/Ctsl/Tuba1a/Tubb2b/Coro1a/Dync2h1/Tuba4a/Cd14/Atp6v0a1/Msr1/Tap2/Lamp1/Ncf1/Tubb4b/Rab7b/C3/Atp6v0b/Sec61g/Atp6v1g1/Nos1/Dync1i2/Atp6v0e/Tubb2a/Mrc2/M6pr/Tuba1c/Atp6v1c1/Atp6v0c	47
mmu05135	mmu05135	Yersinia infection	37/1478	135/9040	0.000740624	0.00678572	0.00514117	Akt3/Rps6ka3/Wasl/Rac1/Fcgr3/Arhgef7/Nfatc1/Akt1/Akt2/Lcp2/Nfatc3/Arpc5l/Tab2/Nfkbia/Rps6ka2/Gsk3b/Gnaq/Wipf1/Rock2/Arpc3/Il18/Arpc1b/Map2k6/Fyb/Tnf/Actr2/Pkn2/Jun/Fos/Pkn1/Vav1/Fn1/Src/Rps6ka1/Rela/Lck/Tbk1	37
mmu04137	mmu04137	Mitophagy - animal	22/1478	68/9040	0.000830157	0.00740588	0.00561104	Atf4/Ubc/Mitf/Usp8/Bcl2l1/Atg9b/Csnk2b/Rab7b/Atg9a/Bnip3/Sp1/Gabarapl2/Jun/Ubb/Rras2/Ambra1/Cited2/Optn/Src/Rela/Trp53/Tbk1	22
mmu00620	mmu00620	Pyruvate metabolism	16/1478	44/9040	0.00103095	0.00896134	0.00678952	Me1/Mdh2/Ldha/Aldh9a1/Pck2/Mdh1/Adh7/Adh5/Dlat/Me2/Acat1/Grhpr/Pdha1/Hagh/Pkm/Glo1	16
mmu04120	mmu04120	Ubiquitin mediated proteolysis	39/1478	147/9040	0.00106994	0.00906773	0.00687014	Uba7/Ube2s/Ubc/Ube2l6/Ube3b/Pml/Birc6/Herc1/Huwe1/Ube2c/Uba2/Herc2/Trip12/Birc3/Ube4a/Elob/Sae1/Ube3a/Xiap/Anapc5/Uba6/Cul3/Cbl/Cdc20/Ube2d3/Rnf7/Skp2/Birc2/Ubr5/Cul7/Ubb/Cul4b/Herc4/Syvn1/Herc3/Stub1/Mid1/Cdc34/Cdc27	39
mmu05134	mmu05134	Legionellosis	20/1478	61/9040	0.00116985	0.00967262	0.00732843	Arf1/Itgam/Clk1/Hspd1/Cd14/Sar1a/Nfkbia/Nfkb2/Il18/C3/Bnip3/Tnf/Clk4/Cxcl2/Eef1a1/Apaf1/Rab1b/Naip6/Hspa1b/Rela	20
mmu05164	mmu05164	Influenza A	44/1478	173/9040	0.00135997	0.0109027	0.00826039	Oas3/Stat1/Oas2/Irf7/Akt3/Ddx58/Fdps/Stat2/Ifih1/Pml/Ep300/Cdk4/Cdk6/Slc25a5/Rsad2/Jak2/Eif2ak2/Vdac1/Trim25/Bax/Slc25a4/Ccl5/Irf9/Akt1/Oas1a/Akt2/Adar/Ccnd3/Nfkbia/Tlr7/Rnasel/Il18/Oas1g/Ikbke/Cpsf4/Kpna2/Xpo1/Kpna1/Tnf/Prkca/Nxf1/Apaf1/Rela/Tbk1	44
mmu04010	mmu04010	MAPK signaling pathway	68/1478	294/9040	0.00138294	0.0109027	0.00826039	Atf4/Flt1/Akt3/Csf1r/Igf1/Rasa1/Rps6ka4/Taok1/Rps6ka3/Stmn1/Rac1/Mef2c/Ddit3/Dusp4/Cdc25b/Rasgrp3/Map3k12/Mapkapk2/Flnb/Nfatc1/Dusp6/Map3k2/Mknk1/Rapgef2/Akt1/Nf1/Cd14/Akt2/Nfatc3/Relb/Tab2/Flnc/Cacna1b/Rps6ka2/Mapkapk5/Nfkb2/Kitl/Gng12/Angpt2/Prkacb/Sos1/Map2k6/Map3k11/Sos2/Tnf/Prkca/Pdgfa/Pla2g4c/Dusp9/Jun/Ppp5c/Rras2/Tgfb1/Dusp3/Fos/Map3k3/Gna12/Egfr/Rasa2/Elk4/Daxx/Hspa1b/Rps6ka1/Tgfbr1/Csf1/…	68
mmu04625	mmu04625	C-type lectin receptor signaling pathway	31/1478	112/9040	0.00161861	0.0124706	0.00944832	Stat1/Akt3/Stat2/Egr2/Clec4e/Mapkapk2/Nfatc1/Syk/Irf9/Akt1/Itpr3/Akt2/Calm3/Nfatc3/Relb/Nfkbia/Calm1/Clec4d/Nfkb2/Ptgs2/Prkcd/Ikbke/Irf1/Cyld/Tnf/Card9/Jun/Rras2/Egr3/Src/Rela	31
mmu05160	mmu05160	Hepatitis C	42/1478	165/9040	0.00169868	0.0127968	0.00969541	Oas3/Ppp2r1a/Stat1/Oas2/Irf7/Akt3/Ddx58/Stat2/Ywhag/Ifit1/Cdk4/Cdk6/Cdkn1a/Rsad2/Eif2ak2/Scarb1/Bax/Ywhae/Eif2ak1/Irf9/Akt1/Oas1a/Akt2/Cd81/Nfkbia/Gsk3b/Rb1/Rnasel/Oas1g/Ikbke/Cflar/Sos1/Sos2/Tnf/Ywhab/Ifit1bl2/Apaf1/Egfr/Rela/Ripk1/Trp53/Tbk1	42
mmu05162	mmu05162	Measles	38/1478	146/9040	0.00179775	0.0132486	0.0100378	Oas3/Stat1/Oas2/Irf7/Akt3/Ddx58/Stat2/Ifih1/Cdk4/Cdk6/Eif2ak2/Il2rg/Bax/Eif2ak1/Irf9/Akt1/Bcl2l1/Oas1a/Akt2/Adar/Ccnd3/Tab2/Nfkbia/Bbc3/Gsk3b/Csnk2b/Tlr7/Oas1g/Ikbke/Tlr9/Jun/Fos/Apaf1/Rack1/Hspa1b/Rela/Trp53/Tbk1	38
mmu04810	mmu04810	Regulation of actin cytoskeleton	55/1478	231/9040	0.00194301	0.0140144	0.010618	Akt3/Diaph2/Itgam/Ppp1ca/Fgd3/Abi2/Vcl/Diaph1/Pikfyve/Wasl/Rac1/Apc/Myh14/Arhgef7/Cyfip2/Rgcc/Myh9/Cfl1/Ppp1cb/Nckap1l/Akt1/Arhgef6/Ppp1r12b/Akt2/Spata13/Arpc5l/Cxcr4/Itgb7/Ssh2/Tmsb4x/Myl12b/Rock2/Arpc3/Gng12/Itgax/Arpc1b/Sos1/Sos2/Myl12a/Hc/Actr2/Pip4k2a/Iqgap1/F2/Pdgfa/Slc9a1/Rras2/Gna12/Egfr/Vav1/Fn1/Pfn1/Src/Itgal/Chrm4	55
mmu04540	mmu04540	Gap junction	25/1478	86/9040	0.00212938	0.0150387	0.011394	Tubb5/Tubb6/Gnai2/Tuba1b/Adcy7/Gnas/Tuba1a/Map3k2/Tubb2b/Tuba4a/Itpr3/Adcy6/Gnaq/Tubb4b/Prkacb/Cdk1/Sos1/Sos2/Prkca/Pdgfa/Egfr/Tubb2a/Plcb4/Src/Tuba1c	25
mmu01210	mmu01210	2-Oxocarboxylic acid metabolism	9/1478	20/9040	0.0024489	0.0169424	0.0128363	Bcat1/Idh2/Gpt2/Aco2/Cs/Got1/Idh3a/Got2/Idh3b	9
mmu04666	mmu04666	Fc gamma R-mediated phagocytosis	26/1478	93/9040	0.00319273	0.0216467	0.0164005	Akt3/Myo10/Ptprc/Inppl1/Fcgr4/Rac1/Fcgr1/Fcgr3/Plpp1/Cfl1/Syk/Bin1/Akt1/Akt2/Arpc5l/Sphk2/Marcksl1/Ncf1/Arpc3/Prkcd/Arpc1b/Actr2/Prkca/Pla2g4c/Vav1/Dnm2	26
mmu01524	mmu01524	Platinum drug resistance	23/1478	80/9040	0.00366905	0.0243884	0.0184778	Akt3/Cdkn1a/Bax/Birc3/Gsta3/Rev3l/Akt1/Bcl2l1/Atm/Atp7a/Xiap/Akt2/Mgst3/Bbc3/Gstp1/Top2b/Birc5/Gsto1/Birc2/Slc31a1/Pmaip1/Apaf1/Trp53	23
mmu04140	mmu04140	Autophagy - animal	36/1478	142/9040	0.00376327	0.0245336	0.0185878	Akt3/Pten/Lamp2/Nrbf2/Ddit4/Rb1cc1/Uvrag/Ctsl/Tank/Akt1/Bcl2l1/Ctsd/Atg4c/Akt2/Dapk1/Smcr8/Trp53inp2/Atg9b/Lamp1/Supt20/Ctsb/Ulk2/Prkcd/Rab7b/Atg2a/Atg9a/Cflar/Prkacb/Bnip3/Tsc2/Gabarapl2/Rras2/Prkaa1/Pik3r4/Ambra1/Tbk1	36
mmu04922	mmu04922	Glucagon signaling pathway	28/1478	104/9040	0.00408827	0.0260083	0.0197051	Atf4/Akt3/Prmt1/Ep300/Ldha/Pfkl/Camk2d/Pck2/Gnas/Pgam1/Akt1/Ppp4c/Itpr3/Akt2/Calm3/Calm1/Gnaq/Creb1/Prkacb/Slc2a1/Ppp4r3b/Phka2/Prkaa1/Pdha1/Pfkp/Pkm/Plcb4/G6pc3	28
mmu01523	mmu01523	Antifolate resistance	11/1478	29/9040	0.00424945	0.0260083	0.0197051	Shmt2/Abcc5/Abcc4/Tyms/Slc19a1/Shmt1/Tnf/Abcc3/Rela/Mthfr/Atic	11
mmu05161	mmu05161	Hepatitis B	40/1478	163/9040	0.00435057	0.0260083	0.0197051	Atf4/Stat1/Irf7/Akt3/Ddx58/Stat2/Ifih1/Egr2/Ep300/Cdkn1a/Jak2/Pcna/Bax/Nfatc1/Akt1/Akt2/Nfatc3/Tab2/Nfkbia/Rb1/Creb1/Ikbke/Sos1/Map2k6/Sos2/Birc5/Tnf/Prkca/Ywhab/Jun/Tgfb1/Fos/Apaf1/Egr3/Vdac3/Src/Tgfbr1/Rela/Trp53/Tbk1	40
mmu04066	mmu04066	HIF-1 signaling pathway	30/1478	114/9040	0.00436046	0.0260083	0.0197051	Flt1/Akt3/Cybb/Eif4ebp1/Igf1/Ep300/Ldha/Eno1b/Cdkn1a/Pfkl/Eno1/Camk2d/Hk3/Pgk1/Mknk1/Gapdh/Elob/Akt1/Aldoa/Akt2/Angpt2/Slc2a1/Eif4e/Prkca/Eno3/Pdha1/Egfr/Pfkp/Arnt/Rela	30
mmu05203	mmu05203	Viral carcinogenesis	53/1478	229/9040	0.00437308	0.0260083	0.0197051	Atf4/Irf7/Ywhag/Egr2/Ubr4/Sp100/Ep300/Cdk4/Atp6v0d2/Cdk6/Rbpj/Cdkn1a/Rac1/Ranbp1/Eif2ak2/Mapkapk2/Bax/Ywhae/Rel/Syk/Hdac1/Irf9/Ube3a/Ccnd3/Nfkbia/Hdac9/Nfkb2/Rb1/Creb1/Prkacb/Cdk1/C3/Tbpl1/Traf1/Cdc20/Gtf2h3/Chd4/Skp2/Kat2b/Gtf2h1/Mad1l1/Ywhab/Jun/Hdac10/Pmaip1/Pkm/Egr3/Rasa2/Vdac3/Psmc1/Src/Rela/Trp53	53
mmu04668	mmu04668	TNF signaling pathway	30/1478	115/9040	0.00499998	0.029224	0.0221415	Atf4/Akt3/Rps6ka4/Gm5431/Ifi47/Birc3/Ccl5/Akt1/Xiap/Akt2/Tab2/Nfkbia/Ptgs2/Creb1/Cflar/Irf1/Map2k6/Traf1/Cyld/Tab3/Tnf/Birc2/Cxcl2/Jun/Fos/Mlkl/Csf1/Rela/Ripk1/Tnfrsf1b	30
mmu05152	mmu05152	Tuberculosis	43/1478	180/9040	0.00536876	0.0308476	0.0233716	Stat1/Akt3/Eea1/Itgam/Hspa9/Ep300/Atp6v0d2/Fcgr4/Lamp2/Clec4e/Fcgr1/Jak2/Fcgr3/Camk2d/Rab5b/Bax/Hspd1/Syk/Coro1a/Akt1/Ctsd/Cd14/Akt2/Atp6v0a1/Calm3/Sphk2/Lamp1/Calm1/Il10ra/Creb1/Il18/Itgax/Tlr9/C3/Atp6v0b/Tnf/Card9/Tgfb1/Apaf1/Mrc2/Src/Rela/Atp6v0c	43
mmu04114	mmu04114	Oocyte meiosis	31/1478	121/9040	0.00582047	0.0326882	0.0247661	Ppp2r1a/Ywhag/Igf1/Cpeb4/Ppp1ca/Rps6ka3/Adcy7/Aurka/Camk2d/Ywhae/Ppp1cb/Fbxo5/Itpr3/Anapc5/Calm3/Rps6ka2/Ccnb1/Ccnb2/Ppp2r5d/Calm1/Adcy6/Prkacb/Cdk1/Cpeb2/Cdc20/Mad1l1/Ywhab/Pttg1/Plk1/Rps6ka1/Cdc27	31
mmu05230	mmu05230	Central carbon metabolism in cancer	20/1478	69/9040	0.00588195	0.0326882	0.0247661	Slc7a5/Akt3/Slc1a5/Idh2/Ldha/Pten/Pfkl/Slc16a3/Hk3/Pgam1/Akt1/Tigar/Akt2/Gls/Slc2a1/Pdha1/Egfr/Pfkp/Pkm/Trp53	20
mmu05214	mmu05214	Glioma	21/1478	74/9040	0.00631664	0.0345378	0.0261674	Akt3/Igf1/Cdk4/Pten/Cdk6/Cdkn1a/Polk/Camk2d/Bax/Camk1/Akt1/Akt2/Calm3/Calm1/Rb1/Sos1/Sos2/Prkca/Pdgfa/Egfr/Trp53	21
mmu00670	mmu00670	One carbon pool by folate	8/1478	19/9040	0.00694862	0.0373902	0.0283285	Mthfd2/Shmt2/Mthfd1l/Tyms/Shmt1/Aldh1l2/Mthfr/Atic	8
mmu03250	mmu03250	Viral life cycle - HIV-1	18/1478	61/9040	0.00714648	0.037854	0.02868	Samhd1/Ppia/Trim12c/Ran/Serinc3/Ep300/Nup153/Ranbp2/Ccnt2/Cxcr4/Ell2/Aff4/Xpo1/Pin1/Kat2b/Map1s/Supt5/Pdcd6ip	18
mmu04623	mmu04623	Cytosolic DNA-sensing pathway	21/1478	75/9040	0.00745513	0.0388814	0.0294583	Ifi202b/Zbp1/Irf7/Samhd1/Ddx58/Polr1d/Ccl5/Trex1/Ccl4/Adar/Nfkbia/Il18/Ikbke/Polr2f/Aim2/Polr2e/Polr1c/Mlkl/Rela/Ripk1/Tbk1	21
mmu05163	mmu05163	Human cytomegalovirus infection	57/1478	256/9040	0.00757701	0.0389183	0.0294863	Atf4/Akt3/Ccl3/Eif4ebp1/Gnai2/Cdk4/Tapbp/Adcy7/Cdk6/Cdkn1a/Rac1/Tap1/Ccr1/Bax/Gnas/Nfatc1/Ptger1/Ccl5/Akt1/Ccl4/Itpr3/Akt2/Calm3/Nfatc3/Cxcr4/Gnb1/Tap2/Ptger4/Nfkbia/Gsk3b/Calm1/Il10ra/Adcy6/Gnaq/Akap13/Rb1/Ptgs2/Rock2/Creb1/Gnb2/Gng12/Prkacb/Sos1/Map2k6/Sos2/Tnf/Tsc2/Prkca/Sp1/Gna12/Egfr/Plcb4/Src/Rela/Ripk1/Trp53/Tbk1	57
mmu00260	mmu00260	Glycine, serine and threonine metabolism	13/1478	40/9040	0.00887559	0.0449078	0.0340242	Phgdh/Psph/Shmt2/Psat1/Cth/Gcat/Pgam1/Gcsh/Shmt1/Gatm/Grhpr/Bpgm/Alas1	13
mmu05171	mmu05171	Coronavirus disease - COVID-19	55/1478	248/9040	0.0093362	0.0463555	0.0351211	Oas3/Stat1/Oas2/Cybb/Ddx58/Stat2/Ifih1/C3ar1/Rpl6/Rplp0/Rpsa/Eif2ak2/Fcgr3/Vwf/Rpl8/Rps2/Syk/Irf9/Rpl10a/Oas1a/Rplp2/Rps17/Adar/Tab2/Rplp1/Nfkbia/Rps7/Rpl11/Rpl36al/Tlr7/Rpl9/Rpl12/Oas1g/Ikbke/Rps11/Rps27l/C3/Rps14/Isg15/Hc/Tnf/Prkca/F2/Jun/Fos/Egfr/Rpl7a/Rpl19/Rsl24d1/Rps8/Rela/Rpl26/Tbk1/Rpl15/Rpl7	55
mmu00051	mmu00051	Fructose and mannose metabolism	12/1478	36/9040	0.00943519	0.0463555	0.0351211	Akr1b3/Gmds/Akr1b8/Tpi1/Pfkl/Hk3/Tigar/Aldoa/Pfkfb4/Sord/Pfkfb2/Pfkp	12
mmu05168	mmu05168	Herpes simplex virus 1 infection	94/1478	459/9040	0.00974654	0.0466496	0.0353439	Srsf9/Oas3/Stat1/Oas2/Irf7/Akt3/Ddx58/Stat2/Ifih1/Eif4ebp1/Pml/Cfp/Ppp1ca/Sp100/Tapbp/Zfp930/Zfp120/Tap1/Zfp97/Jak2/Eif2ak2/Zfp26/Bax/Hcfc1/Birc3/Zfp961/Eif2ak1/Syk/Ccl5/Ppp1cb/Irf9/Akt1/Bcl2l1/Oas1a/Akt2/Tap2/Tab2/Zfp850/Srsf5/Nfkbia/Zfp949/Zfp944/Zfp398/Rnasel/Srsf6/Zfp715/Zfp626/Oas1g/Zfp868/Ikbke/Tlr9/Zfp275/Zfp933/Gm14326/C3/Rsl1/Zfp157/Zfp113/Zfp974/Hc/Tnf/Gm14391/Tsc2/Birc2/Zfp788/Card9/Ne…	94
mmu00630	mmu00630	Glyoxylate and dicarboxylate metabolism	11/1478	32/9040	0.00990787	0.0466496	0.0353439	Shmt2/Mdh2/Aco2/Mdh1/Gcsh/Cs/Shmt1/Acat1/Grhpr/Pgp/Glul	11
mmu04215	mmu04215	Apoptosis - multiple species	11/1478	32/9040	0.00990787	0.0466496	0.0353439	Birc6/Bcl2l11/Bax/Birc3/Bcl2l1/Xiap/Bbc3/Birc5/Birc2/Pmaip1/Apaf1	11
mmu04722	mmu04722	Neurotrophin signaling pathway	30/1478	121/9040	0.0107055	0.0497147	0.0376662	Atf4/Akt3/Rps6ka3/Sh2b3/Bex3/Rac1/Camk2d/Mapkapk2/Kidins220/Bax/Arhgdia/Ywhae/Akt1/Nfkbie/Akt2/Calm3/Nfkbia/Rps6ka2/Gsk3b/Calm1/Frs2/Prkcd/Sos1/Sos2/Jun/Map3k3/Irak3/Rps6ka1/Rela/Trp53	30

## Sheet: Ndfip1
X	ID	Description	GeneRatio	BgRatio	pvalue	p.adjust	qvalue	geneID	Count
mmu03010	mmu03010	Ribosome	96/1329	176/9040	1.22391e-35	3.97769e-33	2.9889e-33	Rpl37/Rpl30/Rpl41/Rpl36a/Rpl35a/Rpl38/Rpl37a/Rps28/Rps12/Rps21/Rpl31/Rpl39/Rps23/Rps15/Rps10/Rps16/Rpl27a/Rpl28/Rps17/Rpl23/Rpl18/Rpl14/Rps27l/Rps18/Rps20/Rpl23a/Mrpl33/Rpl26/Rps11/Mrpl14/Mrps21/Rps19/Rps25/Rpl36al/Rps24/Rpl21/Rpl15/Rplp2/Rps9/Rps13/Rpl13/Rpl36/Rpl19/Rps29/Rpl11/Mrpl27/Rpl9/Rps5/Mrpl23/Rps27/Rpl18a/Rpl22/Rpl29/Rpl27/Rpl10a/Rpl13a/Rps15a/Mrps16/Rps8/Rplp0/Mrpl12/Rpl8/Rplp1/Rps3/Rp…	96
mmu00190	mmu00190	Oxidative phosphorylation	76/1329	135/9040	1.27535e-29	2.07244e-27	1.55727e-27	Ndufa1/Uqcr10/Ndufa2/Uqcr11/Atp5j2/Cox17/Atp5e/Atp5l/Cox7b/Ndufs6/Ndufb3/Cox4i1/Ndufa6/Ndufv3/Cox6c/Uqcrh/Ndufa4/Cox6b1/Ndufb6/Cox5a/Atp5j/Atp6v1f/Ndufb8/Atp5g3/Ndufb10/Ndufb7/Atp5g2/Ndufa7/Uqcrb/Cox7a2/Cox5b/Ndufa11/Uqcrq/Atp6v0c/Atp5h/Ndufb11/Atp6v0a2/Atp5d/Ndufa5/Cox8a/Cox7c/Ndufab1/Atp5g1/Atp5o/Ndufa12/Cyc1/Ndufb9/Atp6v1g1/Cox7a2l/Cox6a1/Ndufa3/Sdhd/Ndufs7/Ndufb4/Ndufs4/Ndufs3/Cox11/Ndufs5/Sd…	76
mmu05016	mmu05016	Huntington disease	119/1329	302/9040	8.15388e-27	8.83337e-25	6.63754e-25	Ndufa1/Uqcr10/Ndufa2/Uqcr11/Sem1/Atp5e/Polr2l/Cox7b/Ndufs6/Polr2i/Sod1/Ndufb3/Cox4i1/Ndufa6/Ndufv3/Cox6c/Uqcrh/Ndufa4/Ap2b1/Cox6b1/Ndufb6/Cox5a/Atp5j/Bbc3/Ndufb8/Atp5g3/Ndufb10/Ndufb7/Atp5g2/Ndufa7/Uqcrb/Cox7a2/Polr2k/Cox5b/Bax/Ndufa11/Psmb3/Uqcrq/Ap2s1/Polr2j/Atp5h/Gpx1/Map3k5/Nrbf2/Ndufb11/Rcor1/Psmb6/Atp5d/Clta/Ndufa5/Cox8a/Cox7c/Ndufab1/Atp5g1/Atp5o/Kif5b/Ndufa12/Cyc1/Ndufb9/Cox7a2l/Creb3l2/P…	119
mmu05012	mmu05012	Parkinson disease	106/1329	264/9040	9.80271e-25	7.9647e-23	5.98481e-23	Ndufa1/Uqcr10/Ndufa2/Uqcr11/Sem1/Ube2l6/Atp5e/Cox7b/Ndufs6/Sod1/Ndufb3/Cox4i1/Ndufa6/Ndufv3/Cox6c/Uqcrh/Ndufa4/Cox6b1/Ndufb6/Cox5a/Atp5j/Ndufb8/Atp5g3/Ndufb10/Ndufb7/Slc39a10/Atp5g2/Calm3/Ndufa7/Uqcrb/Cox7a2/Cox5b/Bax/Ndufa11/Psmb3/Uqcrq/Atp5h/Map3k5/Ndufb11/Psmb6/Lrrk2/Atp5d/Ndufa5/Cox8a/Txn1/Cox7c/Ndufab1/Atp5g1/Uba7/Atp5o/Pink1/Kif5b/Ndufa12/Cyc1/Ndufb9/Ubc/Cox7a2l/Htra2/Uba52/Psmb5/Ern1/Klc4/…	106
mmu04714	mmu04714	Thermogenesis	94/1329	231/9040	1.58305e-22	1.02898e-20	7.73195e-21	Ndufa1/Uqcr10/Ndufa2/Uqcr11/Atp5j2/Cox17/Atp5e/Atp5l/Cox7b/Ndufs6/Ndufb3/Cox4i1/Ndufa6/Ndufv3/Cox6c/Uqcrh/Ndufa4/Cox6b1/Cox14/Ndufb6/Cox5a/Atp5j/Ndufb8/Atp5g3/Ndufb10/Ndufb7/Ndufaf8/Atp5g2/Ndufa7/Uqcrb/Cox7a2/Cox5b/Ndufa11/Uqcrq/Atp5h/Map3k5/Ndufb11/Atp5d/Sos2/Rps6ka3/Ndufa5/Cox8a/Sirt6/Cox7c/Ndufab1/Atp5g1/Atp5o/Ndufa12/Cyc1/Ndufb9/Cox7a2l/Creb3l2/Cox6a1/Ndufa3/Prkab2/Sdhd/Ndufaf2/Kdm3a/Rps6/Ndu…	94
mmu04932	mmu04932	Non-alcoholic fatty liver disease	72/1329	156/9040	2.76698e-21	1.49878e-19	1.12621e-19	Ndufa1/Uqcr10/Ndufa2/Uqcr11/Cox7b/Ndufs6/Ndufb3/Cox4i1/Ndufa6/Ndufv3/Cox6c/Uqcrh/Ndufa4/Cox6b1/Ndufb6/Cox5a/Ndufb8/Ndufb10/Ndufb7/Ndufa7/Uqcrb/Cox7a2/Cox5b/Bax/Ndufa11/Uqcrq/Insr/Pik3cb/Map3k5/Ndufb11/Ndufa5/Cox8a/Cox7c/Ndufab1/Ndufa12/Cyc1/Ndufb9/Cox7a2l/Ern1/Itch/Cox6a1/Ndufa3/Prkab2/Akt3/Sdhd/Cebpa/Ndufs7/Jun/Prkaa1/Ndufb4/Gsk3b/Map3k11/Ndufs4/Ndufs3/Ndufs5/Pik3ca/Sdhc/Ndufa13/Ndufc1/Pik3r1/Ml…	72
mmu05020	mmu05020	Prion disease	101/1329	268/9040	3.72603e-21	1.72994e-19	1.29991e-19	Ndufa1/Uqcr10/Ndufa2/Uqcr11/Sem1/Atp5e/Cox7b/Ndufs6/Sod1/Ndufb3/Cox4i1/Ndufa6/Ndufv3/Cox6c/Uqcrh/Ndufa4/Ccl5/Cox6b1/Ndufb6/Cox5a/Atp5j/Ndufb8/Atp5g3/Ndufb10/Ndufb7/Cyba/Atp5g2/Ndufa7/Uqcrb/Cox7a2/Bad/Cox5b/Bax/Ndufa11/Psmb3/Uqcrq/Rac2/Atp5h/Pik3cb/Ndufb11/Psmb6/Atp5d/Ndufa5/Cox8a/Cox7c/Ndufab1/Atp5g1/Atp5o/Kif5b/Ndufa12/Cyc1/Ndufb9/Cox7a2l/Creb3l2/Psmb5/Klc4/Cox6a1/Ndufa3/Psma6/Itpr1/Sdhd/Lamc1/R…	101
mmu05014	mmu05014	Amyotrophic lateral sclerosis	124/1329	369/9040	9.44209e-21	3.44049e-19	2.58525e-19	Ndufa1/Uqcr10/Ndufa2/Uqcr11/Sem1/Atp5e/Cox7b/Ndufs6/Pfn1/Sod1/Ndufb3/Cox4i1/Ndufa6/Ndufv3/Cox6c/Uqcrh/Ndufa4/Cox6b1/Ndufb6/Cox5a/Atp5j/Ndufb8/Atp5g3/Ndufb10/Ndufb7/Atp5g2/Ndufa7/Uqcrb/Cox7a2/Bad/Cox5b/Bax/Ndufa11/Psmb3/Uqcrq/Atp5h/Gpx1/Map3k5/Nxt2/Nrbf2/Alyref/Ndufb11/Ranbp2/Psmb6/Map1lc3a/Atp5d/Ndufa5/C9orf72/Cox8a/Sec13/Cox7c/Ndufab1/Atp5g1/Atp5o/Pink1/Kif5b/Ndufa12/Cyc1/Ndufb9/Cox7a2l/Psmb5/Er…	124
mmu05415	mmu05415	Diabetic cardiomyopathy	86/1329	211/9040	9.52752e-21	3.44049e-19	2.58525e-19	Ndufa1/Uqcr10/Ndufa2/Uqcr11/Atp5e/Cox7b/Ndufs6/Ndufb3/Cox4i1/Ndufa6/Ndufv3/Cox6c/Uqcrh/Ndufa4/Cox6b1/Ndufb6/Cox5a/Atp5j/Ndufb8/Atp5g3/Ndufb10/Ndufb7/Cyba/Atp5g2/Ndufa7/Uqcrb/Tgfbr1/Cox7a2/Cox5b/Ndufa11/Uqcrq/Rac2/Atp5h/Insr/Pik3cb/Ndufb11/Mpc2/Atp5d/Ppp1cb/Ndufa5/Cox8a/Gfpt1/Cox7c/Ndufab1/Atp5g1/Atp5o/Ndufa12/Cyc1/Ndufb9/Tbc1d4/Cox7a2l/Cox6a1/Ndufa3/Atp2a2/Akt3/Sdhd/Camk2d/Ndufs7/Ndufb4/Ptpa/Parp…	86
mmu05208	mmu05208	Chemical carcinogenesis - reactive oxygen species	88/1329	222/9040	3.03011e-20	9.84787e-19	7.39986e-19	Ndufa1/Uqcr10/Ndufa2/Uqcr11/Atp5e/Cox7b/Ndufs6/Sod1/Ndufb3/Cox4i1/Ndufa6/Ndufv3/Cox6c/Uqcrh/Ndufa4/Cox6b1/Ndufb6/Cox5a/Braf/Atp5j/Ndufb8/Atp5g3/Ndufb10/Prkd3/Ndufb7/Cyba/Atp5g2/Ndufa7/Uqcrb/Cox7a2/Bad/Cox5b/Ndufa11/Uqcrq/Atp5h/Pik3cb/Map3k5/Ndufb11/Atp5d/Sos2/Ndufa5/Cox8a/Cox7c/Ndufab1/Atp5g1/Atp5o/Ndufa12/Cyc1/Ndufb9/Hif1a/Cox7a2l/Cox6a1/Ndufa3/Cat/Akt3/Sdhd/Map2k2/Ndufs7/Mapk1/Mgst3/Jun/Ndufb4/…	88
mmu05010	mmu05010	Alzheimer disease	124/1329	383/9040	3.20572e-19	9.47146e-18	7.11702e-18	Ndufa1/Uqcr10/Ndufa2/Uqcr11/Sem1/Atp5e/Cox7b/Ndufs6/Ndufb3/Cox4i1/Ndufa6/Ndufv3/Cox6c/Uqcrh/Ndufa4/Cox6b1/Ndufb6/Cox5a/Braf/Atp5j/Ndufb8/Atp5g3/Ndufb10/Ndufb7/Ide/Slc39a10/Rtn4/Atp5g2/Calm3/Ndufa7/Uqcrb/Cox7a2/Bad/Cox5b/Ndufa11/Psmb3/Uqcrq/Atp5h/Insr/Pik3cb/Map3k5/Apc/Nrbf2/Ndufb11/Psmb6/Atp5d/Ndufa5/Aph1b/Cox8a/Cox7c/Ndufab1/Atp5g1/Atp5o/Kif5b/Ndufa12/Cyc1/Ndufb9/Cox7a2l/Psmb5/Ern1/Klc4/Cox6a1/N…	124
mmu05022	mmu05022	Pathways of neurodegeneration - multiple diseases	141/1329	471/9040	2.6392e-18	7.14783e-17	5.371e-17	Ndufa1/Uqcr10/Ndufa2/Uqcr11/Sem1/Ube2l6/Atp5e/Cox7b/Ndufs6/Sod1/Ndufb3/Cox4i1/Ndufa6/Ndufv3/Cox6c/Uqcrh/Ndufa4/Cox6b1/Ndufb6/Cox5a/Braf/Atp5j/Ndufb8/Atp5g3/Ndufb10/Ndufb7/Atp5g2/Calm3/Ndufa7/Uqcrb/Cox7a2/Bad/Cox5b/Bax/Ndufa11/Psmb3/Uqcrq/Atp5h/Gpx1/Map3k5/Apc/Nrbf2/Ndufb11/Psmb6/Map1lc3a/Lrrk2/Atp5d/Ndufa5/C9orf72/Cox8a/Cox7c/Ndufab1/Atp5g1/Uba7/Atp5o/Pink1/Kif5b/Ndufa12/Cyc1/Ndufb9/Ubc/Cox7a2l/H…	141
mmu05171	mmu05171	Coronavirus disease - COVID-19	91/1329	248/9040	2.91641e-18	7.29103e-17	5.47861e-17	Isg15/Rpl37/Rpl30/Rpl41/Rpl36a/Rpl35a/Rpl38/Rpl37a/Rps28/Rps12/Rps21/Rpl31/Rpl39/Rps23/Oas1a/Rps15/Rps10/Rps16/Rpl27a/Rpl28/Rps17/Rpl23/Rpl18/Rpl14/Rps27l/Rps18/Rps20/Rpl23a/Rpl26/Rps11/Rps19/Rps25/Rpl36al/Rps24/Rpl21/Rpl15/Rplp2/Rps9/Rps13/Rpl13/Rpl36/Rpl19/Rps29/Rpl11/Rpl9/Rps5/Pik3cb/Rps27/Rpl18a/Rpl22/Rpl29/Rpl27/Rpl10a/Rpl13a/Rps15a/Rps8/Rplp0/Rpl8/Rplp1/Rps3/Rpl12/Tlr4/Uba52/Rpl34/Rpl24/Rpl…	91
mmu05132	mmu05132	Salmonella infection	76/1329	253/9040	2.03406e-10	4.72192e-09	3.54813e-09	Arf1/Dynll2/Pfn1/Arf6/Dynll1/Bax/Cyfip2/Rala/Dynlt1f/Dync2h1/Rock2/Dynlrb1/Arpc1b/Dynlt1c/Pik3cb/Vps41/Flnc/Dynlt1b/Dynlt3/Txn1/Kpna1/Rps3/Kif5b/Ptprc/S100a10/Tlr4/Klc4/Arpc5l/Ahnak/Akt3/Rhog/Kpna3/Arpc4/Map2k2/Rab5c/Myl12b/Traf6/Mapk1/Il18/Tirap/Rras/Jun/Txn2/Hras/Acbd3/Fadd/Vps39/Cse1l/Pik3ca/Pik3c2a/Myl12a/Gcc2/Actr2/Arf2/Bak1/Exoc2/Myo6/Dctn4/Actr3b/Exoc5/Dctn3/Naip2/Flnb/Brk1/Tubb4b/Klc1/Ahn…	76
mmu04120	mmu04120	Ubiquitin mediated proteolysis	50/1329	147/9040	2.84713e-09	6.16879e-08	4.63534e-08	Anapc13/Ube2l6/Elob/Eloc/Cdc34/Ube3b/Fzr1/Wwp1/Ube4b/Socs1/Rbx1/Stub1/Herc4/Uba7/Ube3a/Cbl/Cdc27/Ubc/Ube2m/Uba52/Herc1/Anapc11/Itch/Birc6/Cul2/Trip12/Traf6/Cul5/Herc2/Keap1/Ubr5/Rps27a/Cul4b/Ube4a/Smurf2/Anapc15/Anapc1/Xiap/Huwe1/Uba6/Herc3/Rnf7/Ube2g2/Ube2c/Cul1/Cul3/Uba1/Ube2r2/Cblb/Trim37	50
mmu04723	mmu04723	Retrograde endocannabinoid signaling	45/1329	148/9040	7.15605e-07	1.45357e-05	1.09224e-05	Ndufa1/Ndufa2/Ndufs6/Ndufb3/Ndufa6/Ndufv3/Ndufa4/Ndufb6/Ndufb8/Ndufb10/Ndufb7/Ndufa7/Ndufa11/Gngt2/Ndufb11/Ndufa5/Ndufab1/Ndufa12/Ndufb9/Ndufa3/Itpr1/Ndufs7/Mapk1/Gng5/Gng10/Napepld/Ndufb4/Ndufs4/Ndufs3/Ndufs5/Gnb2/Ndufa13/Ndufc1/Plcb4/Ndufv2/Ndufv1/Gnai3/Ndufc2/Ndufb2/Abhd6/Ndufs8/Ndufa8/Plcb2/Faah/Cacna1d	45
mmu03040	mmu03040	Spliceosome	45/1329	153/9040	1.9811e-06	3.78739e-05	2.84591e-05	Snrpg/Lsm7/Snrpf/Lsm4/Sf3b5/Lsm5/Snrpd2/Snrpe/Rp9/Snrpd1/Snrpd3/Lsm8/Lsm2/Alyref/Ccdc12/Zmat2/Snrnp70/Lsm6/Rbm8a/Thoc2/Prpf40a/U2af2/U2af1/Fus/Phf5a/U2af1l4/U2surp/Rbm17/Snrpc/Sf3a2/Snrpb/Hnrnpa3/Snrnp40/Snrnp27/Prpf8/Bcas2/Magoh/Srsf2/Sart1/Thoc1/Bud31/Snrnp200/Ppil1/Pcbp1/Ddx46	45
mmu03050	mmu03050	Proteasome	20/1329	47/9040	3.52156e-06	6.35836e-05	4.77778e-05	Sem1/Psmb3/Psmb9/Pomp/Psmb6/Psme2/Psmb5/Psma6/Psmb10/Psme1/Psmc5/Psmd4/Psmb8/Psme4/Psmd1/Psmb7/Psmd8/Psmb2/Psma2/Psma3	20
mmu03013	mmu03013	Nucleocytoplasmic transport	36/1329	117/9040	6.74056e-06	0.000115299	8.66377e-05	Sap18b/Nxt2/Alyref/Ranbp2/Rbm8a/Thoc2/Sec13/Xpot/Tnpo1/Kpna1/Ran/Sap18/Ahctf1/Ipo5/Xpo4/Kpna3/Kpnb1/Nup205/Nxt1/Ipo8/Nup153/Nup160/Cse1l/Nup98/Sumo3/Nup85/Tnpo3/Nup210/Srrm1/Magoh/Nup54/Upf3a/Nup155/Thoc1/Ipo7/Kpna4	36
mmu04141	mmu04141	Protein processing in endoplasmic reticulum	47/1329	172/9040	1.08373e-05	0.000176106	0.000132329	Sec61g/Dad1/Lman1/Ganab/Man1a2/Hyou1/Bax/Sec61b/Dnajc10/Uggt1/Ube4b/Map3k5/Rbx1/Stub1/Sel1l/Sec13/Ssr1/Stt3a/Ssr4/Edem3/Ern1/Erp29/Ssr3/Pdia4/Sec31a/Dnajc3/Sec23a/Atxn3/Tram1/Sec24c/Mbtps1/Bak1/Bag1/Atf6/P4hb/Ube2g2/Sec23b/Mbtps2/Cul1/Hspa4l/Sec24d/Ubxn1/Dnajc5/Fbxo6/Nsfl1c/Sec61a1/Eif2ak4	47
mmu05210	mmu05210	Colorectal cancer	28/1329	88/9040	3.54141e-05	0.000548075	0.000411833	Braf/Bbc3/Tgfbr1/Bad/Bax/Rala/Rac2/Pik3cb/Apc/Sos2/Appl1/Akt3/Map2k2/Ccnd1/Mapk1/Jun/Hras/Gsk3b/Mtor/Pik3ca/Polk/Bak1/Pik3r1/Tgfb1/Ralgds/Rhoa/Cycs/Nras	28
mmu04140	mmu04140	Autophagy - animal	39/1329	142/9040	5.27395e-05	0.000779106	0.000585433	Bad/Pik3cb/Vamp8/Nrbf2/Map1lc3a/C9orf72/Atg3/Rragd/Cflar/Hif1a/Ern1/Itpr1/Akt3/Map2k2/Traf6/Mapk1/Atg4c/Rras/Prkaa1/Rab8a/Atg2b/Hras/Deptor/Dapk3/Mtor/Rraga/Pik3ca/Snap29/Pik3r1/Rb1cc1/Akt1s1/Stk11/Sh3glb1/Bcl2l1/Lamp2/Tank/Nras/Map1lc3b/Eif2ak4	39
mmu04919	mmu04919	Thyroid hormone signaling pathway	34/1329	120/9040	7.97605e-05	0.00112705	0.000846885	Bad/Fxyd2/Itgav/Pik3cb/Med30/Itgb3/Tbc1d4/Hif1a/Dio2/Atp2a2/Akt3/Map2k2/Ccnd1/Mapk1/Hras/Gsk3b/Mtor/Slc16a10/Pik3ca/Ncoa3/Notch2/Pik3r1/Plcb4/Sin3a/Src/Rxrb/Ncor1/Plcg2/Ep300/Actb/Med14/Plcb2/Med1/Nras	34
mmu05205	mmu05205	Proteoglycans in cancer	50/1329	205/9040	0.000147056	0.00199138	0.00149636	Igf1/Braf/Hcls1/Itgb1/Itgav/Rock2/Ptch1/Pik3cb/Flnc/Msn/Ppp1cb/Sos2/Cd44/Itgb3/Cbl/Plau/Tlr4/Hif1a/Ppp1r12a/Arhgef12/Itpr1/Akt3/Map2k2/Ccnd1/Rock1/Rps6/Iqgap1/Ptpn6/Camk2d/Mapk1/Rras/Ppp1r12c/Hras/Mtor/Pik3ca/Itgb5/Pik3r1/Cd63/Wnt6/Tgfb1/Flnb/Src/Col1a1/Plcg2/Tfap4/Rhoa/Actb/Tiam1/Rdx/Nras	50
mmu05211	mmu05211	Renal cell carcinoma	22/1329	68/9040	0.000181271	0.00235652	0.00177073	Elob/Braf/Eloc/Bad/Pik3cb/Rbx1/Sos2/Pak2/Hif1a/Akt3/Map2k2/Cul2/Mapk1/Jun/Hras/Pik3ca/Arnt/Pik3r1/Egln2/Tgfb1/Ep300/Nras	22
mmu04810	mmu04810	Regulation of actin cytoskeleton	54/1329	231/9040	0.000261485	0.00326857	0.00245606	Abi2/Pfn1/Itga4/Braf/Itgb1/Cyfip2/Itgav/Rac2/Rock2/Arpc1b/Tmsb4x/Pik3cb/Apc/Cfl1/Msn/Ppp1cb/Sos2/Pak2/Itgb3/Itgb4/Ppp1r12a/Arpc5l/Arhgef12/Akt3/Arpc4/Map2k2/Rock1/Iqgap1/Myl12b/Mapk1/Rras/Ppp1r12c/Hras/Pip5k1a/Pik3ca/Myl12a/Actr2/Itgb5/Pik3r1/Fgd3/Actr3b/Itgal/Src/Cxcr4/Brk1/Vcl/Rhoa/Ssh2/Actb/Tiam1/Nckap1/Dock1/Rdx/Nras	54
mmu04144	mmu04144	Endocytosis	61/1329	272/9040	0.00035787	0.00430769	0.00323687	Arf1/Tfrc/Ap2b1/Eea1/Chmp4b/Arf6/Tgfbr1/Arrb2/Acap2/Ap2s1/Arpc1b/Wwp1/Stam/Clta/Mvb12a/Arf5/Kif5b/Cbl/Washc4/Itch/Arpc5l/Gbf1/Arpc4/Stambp/Rab5c/Traf6/Arfgef2/Rab8a/Hras/Rab11a/Zfyve16/Pip5k1a/Actr2/Smurf2/Arf2/Chmp6/Epn2/Ist1/Igf2r/Chmp2a/Ehd1/Cltc/Actr3b/Arfgef1/Src/Prkci/Sh3glb1/Cxcr4/Rufy2/Vps35/Rab11fip2/Rhoa/Pdcd6ip/Il2rg/Cyth2/Vps26a/Cblb/Capzb/Stam2/Epn1/Arf3	61
mmu04510	mmu04510	Focal adhesion	48/1329	203/9040	0.000427357	0.0049604	0.00372733	Igf1/Itga4/Braf/Bad/Itgb1/Itgav/Arhgap5/Rac2/Rock2/Pik3cb/Flnc/Ppp1cb/Sos2/Pak2/Itgb3/Itgb4/Ppp1r12a/Akt3/Vasp/Ccnd1/Lamc1/Rock1/Myl12b/Mapk1/Col4a5/Ppp1r12c/Jun/Parvg/Hras/Gsk3b/Pip5k1a/Pik3ca/Myl12a/Xiap/Itgb5/Pik3r1/Thbs3/Vegfb/Flnb/Src/Col1a1/Vcl/Ccnd3/Rhoa/Tln1/Actb/Dock1/Zyx	48
mmu05223	mmu05223	Non-small cell lung cancer	22/1329	72/9040	0.000450152	0.0050448	0.00379075	Braf/Bad/Bax/Rb1/Pik3cb/Sos2/Kif5b/Akt3/Map2k2/Ccnd1/Mapk1/Hras/Pik3ca/Polk/Bak1/Pik3r1/Rarb/Cdk6/Stk4/Rxrb/Plcg2/Nras	22
mmu04530	mmu04530	Tight junction	41/1329	167/9040	0.000487294	0.00527902	0.00396674	Myl6/Ppp2r1a/Hcls1/Itgb1/Rock2/Arpc1b/Map3k5/Msn/Synpo/Rapgef6/Arpc5l/Prkab2/Pcna/Vasp/Arpc4/Ccnd1/Rock1/Myl12b/Jun/Prkaa1/Rab8a/Rab8b/Myl12a/Actr2/Cldn11/Stk11/Actr3b/Ppp2r2a/Slc9a3r1/Src/Afdn/Prkci/Was/Micall2/Rhoa/Actb/Tiam1/Rdx/Dlg1/Cacna1d/Myl6b	41
mmu04150	mmu04150	mTOR signaling pathway	39/1329	157/9040	0.000516505	0.00541497	0.0040689	Igf1/Lamtor2/Braf/Atp6v1f/Lamtor4/Insr/Pik3cb/Eif4ebp1/Sos2/Rps6ka3/Fnip2/Sec13/Rragd/Atp6v1g1/Lamtor1/Akt3/Rictor/Map2k2/Lrp6/Rps6/Mapk1/Prkaa1/Fnip1/Hras/Deptor/Gsk3b/Mtor/Rraga/Pik3ca/Pik3r1/Wnt6/Akt1s1/Stk11/Clip1/Atp6v1a/Atp6v1h/Rhoa/Sgk1/Nras	39
mmu05214	mmu05214	Glioma	22/1329	74/9040	0.000683984	0.00694671	0.00521988	Igf1/Camk1/Braf/Calm3/Bax/Rb1/Pik3cb/Sos2/Akt3/Map2k2/Ccnd1/Camk2d/Mapk1/Hras/Mtor/Pik3ca/Polk/Bak1/Pik3r1/Cdk6/Plcg2/Nras	22
mmu01521	mmu01521	EGFR tyrosine kinase inhibitor resistance	23/1329	79/9040	0.000722099	0.00711158	0.00534377	Igf1/Braf/Bad/Bax/Pik3cb/Eif4ebp1/Sos2/Nf1/Akt3/Map2k2/Rps6/Mapk1/Hras/Gsk3b/Mtor/Pik3ca/Pik3r1/Jak2/Src/Bcl2l1/Plcg2/Jak1/Nras	23
mmu05017	mmu05017	Spinocerebellar ataxia	35/1329	141/9040	0.000990915	0.00891314	0.00669748	Sem1/Psmb3/Pik3cb/Map3k5/Nrbf2/Psmb6/Opa1/Psmb5/Ern1/Psma6/Atp2a2/Itpr1/Akt3/Ryr1/Pum2/Psmc5/Psmd4/Atg2b/Atxn3/Mtor/Pik3ca/Psmd1/Pik3r1/Plcb4/Rb1cc1/Psmb7/Psmd8/Psmb2/Psma2/Vdac3/Sp1/Pum1/Cycs/Plcb2/Psma3	35
mmu05212	mmu05212	Pancreatic cancer	22/1329	76/9040	0.00101649	0.00891314	0.00669748	Braf/Tgfbr1/Bad/Bax/Rala/Rac2/Rb1/Pik3cb/Akt3/Ccnd1/Mapk1/Mtor/Pik3ca/Polk/Bak1/Brca2/Pik3r1/Tgfb1/Cdk6/Bcl2l1/Ralgds/Jak1	22
mmu05220	mmu05220	Chronic myeloid leukemia	22/1329	76/9040	0.00101649	0.00891314	0.00669748	Braf/Tgfbr1/Bad/Bax/Rb1/Pik3cb/Sos2/Cbl/Akt3/Map2k2/Ccnd1/Mapk1/Hras/Pik3ca/Polk/Bak1/Pik3r1/Tgfb1/Cdk6/Bcl2l1/Nras/Nfkbia	22
mmu04210	mmu04210	Apoptosis	34/1329	136/9040	0.00101746	0.00891314	0.00669748	Bbc3/Bad/Bax/Pik3cb/Map3k5/Bcl2a1d/Cflar/Htra2/Ern1/Itpr1/Akt3/Map2k2/Ctsz/Lmnb1/Mapk1/Jun/Hras/Parp1/Fadd/Pik3ca/Parp4/Xiap/Bak1/Bcl2a1b/Pik3r1/Bcl2l1/Lmna/Endog/Sptan1/Atm/Actb/Cycs/Nras/Nfkbia	34
mmu04068	mmu04068	FoxO signaling pathway	33/1329	131/9040	0.00104215	0.00891314	0.00669748	Igf1/Plk2/Braf/S1pr1/Tgfbr1/Insr/Pik3cb/Sos2/Homer1/Cat/Prkab2/Akt3/Setd7/Map2k2/Ccnd1/Il7r/Mapk1/Prkaa1/Hras/Pik3ca/Cdkn2d/Pik3r1/Stk11/Tgfb1/Sirt1/Stk4/Atm/Ep300/Sod2/Prmt1/Sgk1/Nlk/Nras	33
mmu05213	mmu05213	Endometrial cancer	18/1329	58/9040	0.0011846	0.00987169	0.00741776	Braf/Bad/Bax/Pik3cb/Apc/Sos2/Akt3/Map2k2/Ccnd1/Mapk1/Hras/Gsk3b/Ctnna1/Pik3ca/Polk/Bak1/Pik3r1/Nras	18
mmu04260	mmu04260	Cardiac muscle contraction	24/1329	87/9040	0.00129361	0.0105106	0.00789782	Uqcr10/Uqcr11/Cox7b/Cox4i1/Cox6c/Uqcrh/Cox6b1/Cox5a/Uqcrb/Cox7a2/Fxyd2/Cox5b/Uqcrq/Cox8a/Cox7c/Cyc1/Cox7a2l/Cox6a1/Atp2a2/Asph/Uqcrfs1/Uqcrc1/Cox6a2/Cacna1d	24
mmu04142	mmu04142	Lysosome	33/1329	135/9040	0.00179395	0.0138818	0.010431	Lipa/Litaf/Dmxl1/Ap4e1/Atp6v0c/Lgmn/Atp6v0a2/Gns/Clta/Gnptab/Dmxl2/Ctsz/Gga1/Ap3b1/Ap1g1/Cd68/Npc2/Manba/Aga/Atp6v0b/Cd63/Ap1s1/Igf2r/Fuca1/Cltc/Nagpa/Atp6v1h/Lamp2/Npc1/Arsb/Hexa/Ap3m1/Ids	33
mmu05135	mmu05135	Yersinia infection	33/1329	135/9040	0.00179395	0.0138818	0.010431	Itga4/Arf6/Itgb1/Rac2/Rock2/Arpc1b/Pik3cb/Rps6ka3/Tlr4/Arpc5l/Arhgef12/Akt3/Rhog/Arpc4/Map2k2/Rock1/Traf6/Mapk1/Il18/Jun/Gsk3b/Pip5k1a/Pik3ca/Actr2/Pik3r1/Actr3b/Src/Was/Rhoa/Actb/Pkn2/Dock1/Nfkbia	33
mmu05221	mmu05221	Acute myeloid leukemia	20/1329	70/9040	0.00201299	0.0152144	0.0114324	Braf/Bad/Pik3cb/Bcl2a1d/Eif4ebp1/Sos2/Fcgr1/Spi1/Akt3/Cebpa/Map2k2/Ccnd1/Mapk1/Hras/Mtor/Pik3ca/Bcl2a1b/Pik3r1/Cebpe/Nras	20
mmu04211	mmu04211	Longevity regulating pathway	24/1329	90/9040	0.00213955	0.0158035	0.011875	Igf1/Bax/Insr/Pik3cb/Eif4ebp1/Appl1/Creb3l2/Cat/Prkab2/Akt3/Prkaa1/Hras/Mtor/Pik3ca/Atf2/Pik3r1/Rb1cc1/Akt1s1/Stk11/Sirt1/Sesn3/Sod2/Nras/Creb3l1	24
mmu05100	mmu05100	Bacterial invasion of epithelial cells	21/1329	76/9040	0.00247597	0.017882	0.0134368	Hcls1/Itgb1/Arpc1b/Pik3cb/Clta/Cbl/Cd2ap/Arpc5l/Rhog/Arpc4/Ctnna1/Pik3ca/Actr2/Pik3r1/Cltc/Actr3b/Src/Vcl/Rhoa/Actb/Dock1	21
mmu04360	mmu04360	Axon guidance	41/1329	181/9040	0.00257731	0.0182093	0.0136827	Bmpr2/Plxnc1/Itgb1/Plxna1/Rac2/Rock2/Ptch1/Pik3cb/Cfl1/Sema5a/Pak2/Arhgef12/Rock1/Srgap3/Myl12b/Camk2d/Srgap2/Mapk1/Rras/Hras/Gsk3b/Pik3ca/Myl12a/Sema4a/Pik3r1/Nrp1/Plxna2/Sema6b/Sema4g/Gnai3/Src/Ppp3cb/Plxnb3/Cxcr4/Plcg2/Rasa1/Rhoa/Ssh2/Rhod/Dpysl2/Nras	41
mmu05417	mmu05417	Lipid and atherosclerosis	47/1329	216/9040	0.00308848	0.0213565	0.0160476	Irf7/Ccl5/Cyba/Calm3/Bad/Bax/Rock2/Cxcl2/Pik3cb/Map3k5/Mib1/Tlr4/Ern1/Itpr1/Akt3/Traf6/Camk2d/Mapk1/Il18/Tirap/Jun/Hras/Gsk3b/Pik3ca/Abcg1/Pou2f1/Pik3r1/Plcb4/Ccl3/Atf6/Jak2/Src/Apoa1/Bcl2l1/Apob/Ppp3cb/Rxrb/Sod2/Rhoa/Cycs/Hspd1/Tank/Abca1/Plcb2/Nras/Ticam2/Nfkbia	47
mmu04666	mmu04666	Fc gamma R-mediated phagocytosis	24/1329	93/9040	0.00341639	0.0231318	0.0173816	Arf6/Marcksl1/Rac2/Arpc1b/Pik3cb/Cfl1/Pla2g4a/Fcgr1/Ptprc/Arpc5l/Fcgr4/Akt3/Vasp/Arpc4/Mapk1/Pip5k1a/Pik3ca/Actr2/Pik3r1/Actr3b/Was/Plcg2/Hck/Dock1	24
mmu04611	mmu04611	Platelet activation	30/1329	125/9040	0.00379272	0.0251558	0.0189025	Fcer1g/Itgb1/Rock2/Pik3cb/Vamp8/Ppp1cb/Pla2g4a/Itgb3/Ppp1r12a/Arhgef12/Itpr1/Akt3/Vasp/Rock1/Myl12b/Mapk1/Pik3ca/Myl12a/Fgg/Pik3r1/Plcb4/Gnai3/Src/Prkci/Col1a1/Plcg2/Rhoa/Tln1/Actb/Plcb2	30
mmu01232	mmu01232	Nucleotide metabolism	22/1329	84/9040	0.00407795	0.0257981	0.0193851	Nme1/Tk1/Dut/Dtymk/Ctps/Ak3/Rrm2b/Dctpp1/Nme2/Ak1/Gmpr/Nme4/Ak2/Gda/Hddc2/Guk1/Nudt16/Entpd1/Cmpk2/Cmpk1/Uck1/Nme3	22
mmu03018	mmu03018	RNA degradation	22/1329	84/9040	0.00407795	0.0257981	0.0193851	Lsm7/Lsm4/Lsm5/Hspa9/Lsm8/Lsm2/Lsm6/Xrn1/Cnot1/Exosc7/Mtrex/Cnot6/Ddx6/Exosc4/Dhx36/Eno1b/Ttc37/Patl1/Nudt16/Pabpc1/Hspd1/Cnot4	22
mmu05152	mmu05152	Tuberculosis	40/1329	180/9040	0.0041277	0.0257981	0.0193851	Fcer1g/Hspa9/Rfxap/Eea1/Calm3/Bad/Bax/Atp6v0c/Atp6v0a2/Fcgr1/Coro1a/Tlr4/Fcgr4/Arhgef12/Akt3/Rab5c/Rfx5/Traf6/Camk2d/Mapk1/Il18/Malt1/Tirap/Fadd/Cd74/Card9/Atp6v0b/Jak2/Tgfb1/Atp6v1h/Src/Ppp3cb/Lamp2/Lsp1/Ep300/Cebpb/Rhoa/Jak1/Cycs/Hspd1	40
mmu03020	mmu03020	RNA polymerase	11/1329	32/9040	0.00438598	0.0268951	0.0202095	Polr2l/Polr2i/Polr2k/Polr2j/Polr2f/Polr2e/Polr2h/Polr1d/Polr2g/Polr3gl/Polr2a	11
mmu04722	mmu04722	Neurotrophin signaling pathway	29/1329	121/9040	0.00446989	0.0269021	0.0202147	Braf/Calm3/Bad/Bex3/Bax/Pik3cb/Map3k5/Sos2/Rps6ka3/Akt3/Mapkapk2/Map2k2/Traf6/Camk2d/Mapk1/Jun/Hras/Gsk3b/Pik3ca/Pik3r1/Kidins220/Ntf5/Irak3/Plcg2/Rhoa/Arhgdia/Nras/Zfp110/Nfkbia	29
mmu01524	mmu01524	Platinum drug resistance	21/1329	80/9040	0.00481048	0.0284256	0.0213595	Bbc3/Bad/Bax/Pik3cb/Map3k5/Rev3l/Akt3/Atp7b/Mapk1/Mgst3/Atp7a/Fadd/Pik3ca/Xiap/Bak1/Pik3r1/Bcl2l1/Atm/Top2a/Polh/Cycs	21
mmu03250	mmu03250	Viral life cycle - HIV-1	17/1329	61/9040	0.00559859	0.0324918	0.0244149	Bst2/Chmp4b/Ppia/Ranbp2/Pin1/Ran/Supt4a/Nup153/Aff4/Ell2/Chmp6/Tnpo3/Cxcr4/Ep300/Pdcd6ip/Map1b/Ccnt1	17
mmu03060	mmu03060	Protein export	10/1329	29/9040	0.00634354	0.0361693	0.0271782	Sec61g/Sec61b/Srp14/Spcs1/Srp9/Srp72/Srp54b/Spcs3/Sec11c/Sec61a1	10
mmu03015	mmu03015	mRNA surveillance pathway	25/1329	103/9040	0.0067056	0.0375745	0.0282341	Ppp2r1a/Sap18b/Nxt2/Alyref/Etf1/Ppp1cb/Rbm8a/Papolg/Pabpn1/Sap18/Cstf2/Fus/Smg1/Ppp2r3d/Nxt1/Rnmt/Cpsf2/Rngtt/Srrm1/Ppp2r2a/Magoh/Upf3a/Ppp2r3a/Pabpc1/Pcf11	25
mmu01522	mmu01522	Endocrine resistance	23/1329	93/9040	0.0071675	0.0386036	0.0290074	Igf1/Braf/Bad/Bax/Rb1/Pik3cb/Sos2/Akt3/Map2k2/Ccnd1/Mapk1/Jun/Hras/Mtor/Pik3ca/Ncoa3/Notch2/Pik3r1/Src/Ncor1/Sp1/Med1/Nras	23
mmu05222	mmu05222	Small cell lung cancer	23/1329	93/9040	0.0071675	0.0386036	0.0290074	Cks2/Itgb1/Bax/Itgav/Cks1b/Rb1/Pik3cb/Akt3/Ccnd1/Lamc1/Traf6/Col4a5/Pik3ca/Polk/Xiap/Bak1/Pik3r1/Rarb/Cdk6/Bcl2l1/Rxrb/Cycs/Nfkbia	23
mmu04110	mmu04110	Cell cycle	29/1329	125/9040	0.0072456	0.0386036	0.0290074	Anapc13/Fzr1/Rb1/Rbx1/Dbf4/Cdc27/Anapc11/Pcna/Stag2/Ccnd1/Mcm5/Prkdc/Gsk3b/Orc3/Cdkn2d/Anapc15/Anapc1/Bub1/Cdc14b/Tgfb1/Cdk6/Chek2/Cul1/Atm/Ep300/Stag1/Ccnd3/Rad21/Bub3	29
mmu04137	mmu04137	Mitophagy - animal	18/1329	68/9040	0.00791791	0.0415051	0.0311877	Tomm7/Fis1/Map1lc3a/Pink1/Hif1a/Ubc/Uba52/Rras/Jun/Hras/Rps27a/Csnk2b/Src/Bcl2l1/Sp1/Nras/Nbr1/Map1lc3b	18
mmu04012	mmu04012	ErbB signaling pathway	21/1329	84/9040	0.00872706	0.0450206	0.0338292	Braf/Bad/Pik3cb/Eif4ebp1/Sos2/Pak2/Cbl/Akt3/Map2k2/Camk2d/Mapk1/Jun/Hras/Gsk3b/Mtor/Pik3ca/Pik3r1/Src/Plcg2/Cblb/Nras	21
