# Supplementary material for: Cross‐species comparison illuminates the importance of iron homeostasis for splenic anti‐immunosenescence
Source: Aging Cell. 2023 Sep 8;22(11):e13982. doi: 10.1111/acel.13982 (PMC10652311; doi:10.1111/acel.13982)
Supplement: Supplementary file 13 — Table S7. [file ACEL-22-e13982-s001.xlsx]

## Sheet: EOC20
baseMean	log2FoldChange	lfcSE	stat	pvalue	padj	gene
3947.68	-3.27087	0.0664525	-49.2211	0	0	Pcbp1
2268.72	2.16636	0.0723192	29.9555	3.73293e-197	2.36891e-193	Taldo1
7096.31	1.62558	0.0629194	25.8359	3.50375e-147	1.48232e-143	Srxn1
6053.97	-2.02817	0.0797394	-25.4351	1.03327e-142	3.27856e-139	Slc25a4
5951.77	1.15781	0.0526337	21.9975	3.03961e-107	7.71573e-104	Ppp2r1a
4090.08	1.26564	0.0584136	21.6668	4.21948e-104	8.92561e-101	Plekho2
25581.9	1.0992	0.0515682	21.3155	8.14823e-101	1.47739e-97	Prdx1
1034.55	-1.7378	0.0832662	-20.8704	9.9431e-97	1.57747e-93	Smap2
3234.05	1.65517	0.0799896	20.6923	4.06216e-95	5.72855e-92	Cd36
2721.91	1.26175	0.0645185	19.5564	3.64069e-85	4.62076e-82	Zwint
10058.5	1.18356	0.0633933	18.6701	8.67681e-78	1.00115e-74	Ccl7
93216.5	0.875853	0.047534	18.4258	8.15688e-76	8.62726e-73	Gpnmb
8021.88	0.895194	0.0492189	18.188	6.42238e-74	6.27021e-71	Arf1
2914.55	1.18112	0.0664658	17.7703	1.20013e-70	1.08801e-67	Golga4
9477.02	0.883006	0.0508271	17.3728	1.32706e-67	1.12287e-64	Oasl1
2156.92	1.24629	0.0719674	17.3175	3.47117e-67	2.75351e-64	Pls3
4037.96	0.989192	0.0572971	17.2643	8.74041e-67	6.52549e-64	Ganab
2141.76	1.29331	0.0749875	17.247	1.1794e-66	8.31608e-64	Fdps
2984.08	1.0518	0.0616345	17.0651	2.6973e-65	1.8018e-62	Rassf8
44217.9	0.822918	0.0483542	17.0185	5.98547e-65	3.79838e-62	Actg1
1342.4	1.25987	0.0762642	16.5198	2.64165e-61	1.59657e-58	Blvrb
2694.5	-1.15695	0.0704846	-16.4142	1.51411e-60	8.73506e-58	Il1b
1561.32	-1.3045	0.0797534	-16.3566	3.9013e-60	2.15284e-57	Galk1
3482.01	0.981883	0.0605249	16.2228	3.48103e-59	1.84089e-56	Psmd7
2901.92	1.03434	0.0638644	16.1959	5.39448e-59	2.73867e-56	Msmo1
2313.36	1.00254	0.0623969	16.0671	4.3381e-58	2.11766e-55	Hipk2
2596.31	0.990355	0.0621123	15.9446	3.10734e-57	1.46068e-54	Ptpra
3614.17	0.983557	0.0618685	15.8975	6.59177e-57	2.98795e-54	Tpm1
420.687	1.89597	0.119447	15.8729	9.76023e-57	4.27161e-54	Angpt2
4493.12	0.965457	0.0609931	15.829	1.96433e-56	8.31043e-54	Wdr1
10577.9	0.867213	0.055509	15.6229	5.08249e-55	2.08087e-52	Irf7
2129.54	-1.04803	0.0672544	-15.583	9.49719e-55	3.76682e-52	Rbck1
18322.5	0.821955	0.0530966	15.4804	4.70728e-54	1.81045e-51	Lpl
3427.59	0.913842	0.0599143	15.2525	1.58483e-52	5.91609e-50	Fam102a
1062.27	1.46454	0.0963474	15.2006	3.50479e-52	1.27094e-49	Msr1
14101.3	0.756762	0.0503907	15.0179	5.60543e-51	1.97622e-48	Ywhag
3687.93	0.988181	0.0658597	15.0043	6.87669e-51	2.35889e-48	Galnt7
2557.09	1.02859	0.0686767	14.9773	1.033e-50	3.4502e-48	Fndc3b
3507.16	0.870432	0.0583836	14.9088	2.88684e-50	9.39481e-48	Trpc4ap
2863.34	1.03044	0.07009	14.7017	6.28491e-49	1.9942e-46	Golga2
889.359	-1.26987	0.0868324	-14.6244	1.96379e-48	6.07914e-46	Igfbp4
1747.27	0.997481	0.0682307	14.6192	2.11735e-48	6.39842e-46	Spop
18585.4	0.743094	0.050853	14.6126	2.33406e-48	6.88927e-46	Lgmn
539.146	1.49956	0.102866	14.5777	3.8934e-48	1.12307e-45	Mocs2
5028.13	0.806509	0.0553374	14.5744	4.08795e-48	1.15298e-45	Ncf1
8078.53	1.0107	0.0697659	14.487	1.46341e-47	4.03775e-45	Procr
11842.1	0.744902	0.0517532	14.3933	5.69717e-47	1.53848e-44	Hk3
9797.34	0.895718	0.0623135	14.3744	7.49342e-47	1.98139e-44	Plk2
2097.5	1.18236	0.0825699	14.3196	1.65184e-46	4.27859e-44	Trak2
14404.6	0.728092	0.0513588	14.1766	1.27975e-45	3.24853e-43	Tpm3
1404.61	1.1315	0.0802093	14.1069	3.44477e-45	8.57274e-43	Arrdc4
80787.9	0.656819	0.0468658	14.0149	1.26367e-44	3.08433e-42	Ctsd
2840.94	0.987761	0.0705527	14.0003	1.55186e-44	3.71626e-42	Hmga2
11750.3	0.790596	0.0564789	13.9981	1.60143e-44	3.76394e-42	Mpeg1
4796.21	0.884905	0.0635062	13.9341	3.92857e-44	9.06571e-42	Slfn2
3927.04	0.979853	0.07079	13.8417	1.42821e-43	3.23693e-41	Tlr13
21870.7	0.728313	0.0531222	13.7101	8.82787e-43	1.96567e-40	Ctsk
1592.61	1.014	0.0744018	13.6287	2.70481e-42	5.91888e-40	Idh1
4048.82	0.766529	0.056291	13.6173	3.16196e-42	6.80197e-40	Myof
4915.99	0.751146	0.055365	13.5672	6.26945e-42	1.3262e-39	Fcgr1
5929.68	0.843064	0.0623178	13.5285	1.06227e-41	2.21021e-39	Etf1
7195.5	0.823404	0.0612578	13.4416	3.44864e-41	7.0597e-39	Bst2
4866.3	0.74764	0.0557839	13.4024	5.8515e-41	1.17885e-38	Nfe2l1
25354.8	0.705342	0.0527333	13.3756	8.39222e-41	1.66428e-38	Lyz2
2642.99	0.84167	0.0631411	13.33	1.54924e-40	3.02508e-38	Anxa1
4157.89	0.904792	0.0679501	13.3155	1.88019e-40	3.61566e-38	Mrfap1
1118.82	1.02755	0.0772872	13.2953	2.4657e-40	4.67084e-38	Ddit3
4510.27	-0.944209	0.0711094	-13.2783	3.09505e-40	5.77683e-38	Parp1
2450.79	0.886561	0.067056	13.2212	6.61957e-40	1.21762e-37	Xdh
2833.29	0.942573	0.0713911	13.2029	8.43721e-40	1.52979e-37	Nhlrc3
3935.02	0.783866	0.0595647	13.1599	1.49292e-39	2.66875e-37	Atp6v0a1
12526.6	0.855713	0.0654774	13.0688	4.9621e-39	8.74708e-37	Lrpap1
2130.22	0.902762	0.0691109	13.0625	5.39103e-39	9.37301e-37	Fyttd1
6391.21	0.711326	0.0546634	13.0129	1.03404e-38	1.77353e-36	Vat1
301.317	1.75019	0.134583	13.0046	1.15228e-38	1.94996e-36	Top1mt
2657.13	0.937464	0.072295	12.9672	1.87756e-38	3.13552e-36	Dhrs9
5194.66	0.752854	0.0581056	12.9566	2.15461e-38	3.55147e-36	Itgb2
3225.8	0.800104	0.0621864	12.8662	6.97266e-38	1.13458e-35	Prdx4
18100	0.657359	0.0511947	12.8404	9.74007e-38	1.56482e-35	Adam8
5179.58	0.695775	0.0542537	12.8245	1.19578e-37	1.89711e-35	Gnai2
959.888	1.06662	0.0837037	12.7428	3.42053e-37	5.35967e-35	Slc9a8
5478.57	0.764918	0.0600809	12.7315	3.95381e-37	6.11972e-35	Tuba1a
6490.15	0.797818	0.0630192	12.6599	9.86017e-37	1.50777e-34	Cat
20411.8	0.635839	0.0506117	12.5631	3.36918e-36	5.09066e-34	Slc15a3
8706.27	0.637233	0.0511467	12.4589	1.25018e-35	1.86674e-33	Pgd
1688.6	0.905507	0.0727471	12.4473	1.4459e-35	2.13389e-33	Slc7a8
730.188	1.22685	0.0986131	12.4411	1.56426e-35	2.28202e-33	Fcrl1
10838.6	0.809849	0.0651074	12.4387	1.61194e-35	2.32486e-33	Plxna1
2307.46	0.925882	0.0746251	12.4071	2.39159e-35	3.41056e-33	Zswim4
4474.48	0.722293	0.0582207	12.4061	2.42091e-35	3.41402e-33	Rnf149
1154.72	0.94984	0.0771367	12.3137	7.64245e-35	1.06591e-32	Dip2c
1988.88	0.811679	0.0662143	12.2584	1.51511e-34	2.0902e-32	Skap2
4323.57	0.723971	0.0590907	12.2519	1.64189e-34	2.24074e-32	Clec4d
1058.3	-1.00984	0.0825584	-12.2319	2.10025e-34	2.83578e-32	Sh3bp1
3589.99	0.714392	0.0584291	12.2267	2.23946e-34	2.99192e-32	Lipa
1151.74	0.95043	0.0781161	12.1669	4.66504e-34	6.16757e-32	Tlk2
10222.1	0.660615	0.0544401	12.1347	6.9148e-34	9.04769e-32	Nckap1l
50349.3	0.621812	0.0512633	12.1298	7.34682e-34	9.51488e-32	Psap
4913.63	0.664638	0.0549774	12.0893	1.20325e-33	1.54259e-31	Alcam
898.668	1.02245	0.0847881	12.0588	1.74208e-33	2.21105e-31	Ptgr1
3336.15	0.704236	0.0584064	12.0575	1.77032e-33	2.22465e-31	Blmh
1295.22	0.964298	0.0802347	12.0185	2.84198e-33	3.53631e-31	Akr1b8
684.476	-1.12365	0.0936728	-11.9954	3.75425e-33	4.62612e-31	Crat
4496.74	0.714859	0.059755	11.9632	5.54127e-33	6.76248e-31	Aplp2
676.613	-1.26138	0.106982	-11.7906	4.36282e-32	5.27361e-30	Neurl3
10596.8	0.619143	0.0525495	11.7821	4.82782e-32	5.78063e-30	Atp6v1b2
3365.64	0.674106	0.0576785	11.6873	1.48029e-31	1.75587e-29	Cflar
1917.62	0.800893	0.0686407	11.6679	1.85949e-31	2.18524e-29	Safb2
1846.06	0.800947	0.0690491	11.5997	4.13674e-31	4.81684e-29	Cd99l2
2736.45	0.731678	0.0632292	11.5718	5.72389e-31	6.60433e-29	Nmt1
684.956	1.02804	0.0896376	11.4688	1.89239e-30	2.1638e-28	Tspan13
1490.24	0.885052	0.0772164	11.462	2.04808e-30	2.31335e-28	Vwa5a
4713.08	0.70958	0.06191	11.4615	2.05963e-30	2.31335e-28	Fam20c
11089.3	0.795891	0.0694906	11.4532	2.266e-30	2.52281e-28	Slc7a11
10257.6	0.731632	0.0639675	11.4375	2.71453e-30	2.99589e-28	Actr2
1054.18	0.895443	0.0783365	11.4307	2.93639e-30	3.21281e-28	Fbxo22
985.097	0.921261	0.0807114	11.4143	3.5487e-30	3.84958e-28	Serpinb9
1532.12	0.799582	0.0700852	11.4087	3.78262e-30	4.06856e-28	Dok7
254.943	1.92558	0.169153	11.3837	5.0429e-30	5.37852e-28	Marco
29244.2	0.575762	0.0506613	11.3649	6.25222e-30	6.61277e-28	Eif4a1
5844.93	0.625046	0.0551059	11.3426	8.06671e-30	8.46138e-28	Sema4d
2471.69	-0.714408	0.063071	-11.3271	9.63953e-30	1.00283e-27	Sh2b3
6036.14	0.620371	0.0548806	11.304	1.25354e-29	1.29349e-27	Cndp2
1492.51	-0.90715	0.080279	-11.3	1.31284e-29	1.34376e-27	Ndor1
3193.71	0.693672	0.0614437	11.2896	1.4777e-29	1.5004e-27	Ncstn
2966.45	-0.656546	0.0581872	-11.2834	1.58587e-29	1.59744e-27	Got1
2194.38	-0.891068	0.0792508	-11.2436	2.48915e-29	2.48758e-27	Atm
2099.45	0.883968	0.0787156	11.2299	2.90805e-29	2.88351e-27	Tnfaip3
2235.83	0.784233	0.070172	11.1759	5.35291e-29	5.2666e-27	Cald1
1866.53	0.809024	0.0724309	11.1696	5.74456e-29	5.60846e-27	Prr14l
6480.14	0.571422	0.0512782	11.1436	7.69724e-29	7.45751e-27	Creg1
2337.79	0.780981	0.0703349	11.1037	1.20299e-28	1.1567e-26	Dnajc10
642.007	1.06407	0.0961788	11.0634	1.88788e-28	1.80158e-26	Pigk
5140.85	0.632143	0.0571527	11.0606	1.94801e-28	1.84509e-26	Sel1l
29579.6	0.612893	0.0554744	11.0482	2.23626e-28	2.10242e-26	Lgals3
17380.9	0.592094	0.0535978	11.047	2.26716e-28	2.1158e-26	Myh9
4427.11	0.604203	0.0547212	11.0415	2.4102e-28	2.23286e-26	Specc1
10206.2	0.645165	0.0585359	11.0217	3.00314e-28	2.76202e-26	Cd14
926.433	0.943517	0.0859617	10.976	4.98432e-28	4.55115e-26	Tubb2a
2533.89	0.840387	0.0765727	10.975	5.03925e-28	4.56844e-26	Pla2g5
14098.9	0.587682	0.0536251	10.9591	6.01091e-28	5.41067e-26	Fam129b
6067.31	0.670751	0.0613126	10.9399	7.43114e-28	6.64198e-26	G6pdx
2237.54	0.733955	0.0671058	10.9373	7.6458e-28	6.78604e-26	Mgat5
86109.9	0.517591	0.0474084	10.9177	9.48552e-28	8.36043e-26	Ctsb
40115.9	0.563289	0.0516428	10.9074	1.06246e-27	9.29986e-26	Ctsz
2078.43	0.717266	0.0659257	10.8799	1.43685e-27	1.24908e-25	Fcgr2b
656.583	1.08739	0.10002	10.8717	1.572e-27	1.35727e-25	Ciao2b
3696.49	0.635968	0.0586633	10.841	2.20079e-27	1.88732e-25	Ndufs2
1603.86	-0.865921	0.0800339	-10.8194	2.78494e-27	2.37225e-25	Daglb
24028.5	0.512175	0.0474169	10.8015	3.38536e-27	2.86447e-25	Lcp1
1255.38	0.919256	0.0856103	10.7377	6.77261e-27	5.69258e-25	Plpp3
794.781	0.928973	0.0869344	10.6859	1.18487e-26	9.89365e-25	Nrp1
1098.08	0.884914	0.0830314	10.6576	1.60721e-26	1.33325e-24	Zranb3
119832	0.589801	0.055395	10.6472	1.79707e-26	1.48043e-24	Ftl1
1014.83	0.90615	0.0851114	10.6466	1.80796e-26	1.48043e-24	Insig1
1211.66	0.899691	0.0845748	10.6378	1.98729e-26	1.61684e-24	Xylt1
1050.62	-0.950995	0.0894834	-10.6276	2.21711e-26	1.79233e-24	Lrrc8a
1421.42	0.787456	0.0742385	10.6071	2.76152e-26	2.2183e-24	Lamtor1
7590.93	0.598919	0.0565342	10.5939	3.18002e-26	2.53841e-24	Galnt6
3915.11	0.622539	0.0588394	10.5803	3.67696e-26	2.91675e-24	Ap3d1
758.83	1.02898	0.0973856	10.5661	4.27978e-26	3.37385e-24	Akap6
1381.68	0.820937	0.07836	10.4765	1.10801e-25	8.68074e-24	Nav2
32220.9	0.589446	0.0562777	10.4739	1.13872e-25	8.86668e-24	Sqstm1
2034.8	0.67438	0.0644843	10.4581	1.3459e-25	1.04159e-23	Rnf40
3610.04	0.679683	0.065047	10.4491	1.47904e-25	1.13769e-23	Tulp4
4476.45	0.637654	0.0611907	10.4208	1.99311e-25	1.52389e-23	Npc1
2705.82	-0.676042	0.0650824	-10.3875	2.82759e-25	2.14897e-23	Ddx19a
25613.7	0.675833	0.0652924	10.3509	4.14675e-25	3.13277e-23	Plek
15080.3	0.552433	0.0533896	10.3472	4.30923e-25	3.23626e-23	Atp6v1a
13524.6	0.534723	0.0517548	10.3319	5.05653e-25	3.77515e-23	Cap1
7373.07	0.798424	0.0774951	10.3029	6.83703e-25	5.05797e-23	Cd28
840.242	1.00016	0.0970779	10.3027	6.85448e-25	5.05797e-23	Nlrc3
1216.44	0.803311	0.0780405	10.2935	7.53713e-25	5.52955e-23	Ctnnbl1
3785.35	0.565643	0.0550425	10.2765	8.9947e-25	6.56097e-23	Myo1d
886.859	1.00194	0.0976024	10.2655	1.00819e-24	7.31194e-23	Fam214b
1144.46	-0.8455	0.0826294	-10.2324	1.41891e-24	1.02322e-22	Mfsd10
6267.55	0.533247	0.0521776	10.2198	1.61623e-24	1.15894e-22	Abcc1
146.742	1.88805	0.184827	10.2153	1.69419e-24	1.20801e-22	Megf10
5394.84	-0.784394	0.0769274	-10.1965	2.05454e-24	1.45677e-22	Mcm5
3512.37	0.646439	0.0634488	10.1884	2.23507e-24	1.57597e-22	Rgl1
2256.4	-0.856703	0.0840942	-10.1874	2.25689e-24	1.58257e-22	Car12
4229.33	0.597494	0.058865	10.1502	3.30533e-24	2.30501e-22	Hmgcr
24567	0.562286	0.0555289	10.126	4.23658e-24	2.93829e-22	Cpd
7001.8	0.599649	0.0593615	10.1017	5.43192e-24	3.74684e-22	AI506816
1927.8	0.716411	0.0710873	10.0779	6.91829e-24	4.74632e-22	Ankrd50
14027.2	0.480087	0.0477567	10.0528	8.9322e-24	6.09503e-22	Slc11a1
3788.77	0.636271	0.0634061	10.0348	1.07122e-23	7.27056e-22	Glul
1585.41	0.733472	0.0732405	10.0146	1.31535e-23	8.88001e-22	Snx17
602.017	1.05885	0.105812	10.0069	1.422e-23	9.54922e-22	Rab2a
1064.31	0.841263	0.0841549	9.9966	1.57714e-23	1.05353e-21	Cdk14
441.621	1.21885	0.12207	9.98486	1.77547e-23	1.17981e-21	Zfp729b
358.21	-1.20855	0.121078	-9.98152	1.83626e-23	1.21385e-21	Klhl42
1069.22	1.00731	0.101145	9.95909	2.30158e-23	1.51356e-21	Dock4
1869.38	0.748513	0.0751758	9.95684	2.35434e-23	1.5331e-21	Ampd3
1300.14	0.718881	0.0722001	9.95679	2.35546e-23	1.5331e-21	Pigs
1430.42	0.753746	0.0757675	9.94815	2.56925e-23	1.66372e-21	Bysl
7369.39	0.519554	0.0522667	9.94043	2.77615e-23	1.78858e-21	Lilr4b
2806.94	0.731024	0.0736091	9.93117	3.04674e-23	1.95299e-21	Eea1
1707.67	0.663429	0.066998	9.90221	4.07159e-23	2.59682e-21	Sec11c
693.472	1.03773	0.104949	9.88794	4.69602e-23	2.98009e-21	Akna
7734.33	0.51712	0.0524292	9.86322	6.00934e-23	3.79456e-21	Dgkd
3019.36	0.59816	0.060779	9.84156	7.45462e-23	4.68387e-21	Lhfpl2
1205.17	0.734524	0.0747101	9.83166	8.22538e-23	5.14269e-21	Wdtc1
2682.34	0.615794	0.0628455	9.79854	1.14227e-22	7.10671e-21	Bin1
1094.46	0.741909	0.0757403	9.79543	1.17796e-22	7.29298e-21	Oxr1
931.845	0.851247	0.0869418	9.791	1.23074e-22	7.58278e-21	F5
4548.52	-0.584585	0.059733	-9.78663	1.28505e-22	7.87918e-21	Ifi30
1944.39	0.656257	0.0671317	9.77567	1.43207e-22	8.73839e-21	Sdhb
315.654	-1.22726	0.125911	-9.74706	1.89884e-22	1.15311e-20	Cyp4f18
506.409	1.04061	0.106827	9.74101	2.01538e-22	1.21806e-20	Cnnm2
358.441	1.25478	0.12898	9.72848	2.27984e-22	1.37136e-20	Entpd7
4743.28	-0.542662	0.0558838	-9.71055	2.71879e-22	1.62768e-20	Mink1
1225.48	0.751324	0.0776327	9.67793	3.74205e-22	2.22977e-20	Osgin2
10804.2	0.506888	0.0524982	9.65534	4.66622e-22	2.76746e-20	Esd
3426.53	0.662415	0.0687408	9.63641	5.61136e-22	3.31253e-20	Ccdc88a
474.511	1.01074	0.10506	9.62064	6.54211e-22	3.8441e-20	Nrbf2
1645.96	0.656496	0.0684422	9.59197	8.64197e-22	5.05455e-20	Sh2b2
3475.53	0.610213	0.063686	9.58158	9.55719e-22	5.56421e-20	Ncoa3
1279.37	0.764949	0.0798598	9.57865	9.83252e-22	5.69837e-20	Tmem104
1572.18	0.671274	0.0703279	9.54491	1.36231e-21	7.85928e-20	Stxbp5
5942.57	-0.526402	0.0551682	-9.54176	1.40426e-21	8.06466e-20	Ptprs
281163	0.460163	0.0482425	9.53855	1.44845e-21	8.28095e-20	Fth1
3724.55	0.560717	0.0588551	9.52707	1.61784e-21	9.20792e-20	Zbtb7b
760.1	0.829357	0.0871169	9.52005	1.73102e-21	9.80809e-20	Col4a5
721.18	0.91693	0.096323	9.51933	1.74304e-21	9.83232e-20	Edil3
990.107	0.816736	0.0858498	9.51355	1.84264e-21	1.03481e-19	Ergic2
626.796	1.03216	0.108802	9.48653	2.38842e-21	1.33202e-19	Pla2g2e
1481.74	-0.74063	0.0780733	-9.48634	2.39285e-21	1.33202e-19	Qser1
2184.06	0.651824	0.0687748	9.47765	2.60079e-21	1.44145e-19	Ikbkg
2995.15	-0.640853	0.0676934	-9.467	2.87989e-21	1.5892e-19	Rsrp1
918.566	0.843292	0.0892734	9.44616	3.51474e-21	1.93113e-19	Nck2
574.273	-0.978756	0.103759	-9.43295	3.98706e-21	2.1812e-19	Rad23a
905.243	1.02948	0.109212	9.42646	4.24168e-21	2.31053e-19	Zfp991
6133.8	0.543573	0.0576949	9.4215	4.4467e-21	2.41186e-19	Trpv2
632.819	-0.93376	0.0991639	-9.41633	4.67123e-21	2.52286e-19	Nfix
953.772	0.805305	0.0856467	9.40264	5.32112e-21	2.86168e-19	Ap4b1
566.332	0.941026	0.100261	9.38573	6.24837e-21	3.34617e-19	Ptges
2524.54	-0.656707	0.0703635	-9.33307	1.02845e-20	5.48451e-19	Zmynd19
1761.72	-0.661932	0.0709695	-9.32699	1.0892e-20	5.78415e-19	Tarbp1
634.988	0.961966	0.103559	9.28903	1.55697e-20	8.2338e-19	Lat
258.308	-1.41425	0.152424	-9.27837	1.72098e-20	9.06334e-19	Tgm2
1905.82	-0.638881	0.0689009	-9.27246	1.81896e-20	9.53979e-19	Noa1
156.965	1.65585	0.179238	9.23827	2.50525e-20	1.3085e-18	Il1f9
2044.07	0.639461	0.0692272	9.23713	2.5319e-20	1.317e-18	Lipg
558.003	-0.906206	0.0984307	-9.20653	3.36823e-20	1.74488e-18	Ctsf
314.03	1.25663	0.136601	9.19932	3.60217e-20	1.85848e-18	Zscan29
2597.16	0.579404	0.0630296	9.19257	3.83576e-20	1.97099e-18	Manba
859.632	-0.825078	0.0898912	-9.17863	4.36613e-20	2.23447e-18	Fam78a
11819.3	0.456391	0.049749	9.17388	4.56313e-20	2.32591e-18	Nars
9201.82	0.487676	0.0531976	9.16727	4.85138e-20	2.46295e-18	Itgb1
911.466	-0.754445	0.0824644	-9.14874	5.75997e-20	2.91257e-18	Pfkm
2503.8	0.7311	0.0801176	9.12533	7.15159e-20	3.6019e-18	Ppp1cb
1058.36	-0.836957	0.0917319	-9.12394	7.24417e-20	3.63411e-18	Tprn
1051.33	0.73509	0.0806164	9.11837	7.62645e-20	3.81082e-18	Lrsam1
504.664	1.01081	0.110923	9.11269	8.03623e-20	3.99983e-18	Tshz1
4017.01	0.546475	0.0600134	9.10588	8.55705e-20	4.24242e-18	Sema4a
1668.7	0.66743	0.0733195	9.10303	8.78458e-20	4.33828e-18	Cyb5a
4587.62	-0.581962	0.0639684	-9.09765	9.23058e-20	4.54087e-18	Cdk4
657.929	0.849425	0.0933909	9.09538	9.42562e-20	4.61892e-18	Dffa
4477.23	-0.504268	0.0556043	-9.06886	1.20268e-19	5.87091e-18	Angptl2
65157	0.51327	0.0566844	9.05488	1.36722e-19	6.64857e-18	Actb
2723.4	0.56642	0.0626476	9.04137	1.54717e-19	7.49493e-18	Ppp2r2a
4715.64	0.527897	0.0583998	9.03937	1.57579e-19	7.60453e-18	Fermt3
182.032	1.49753	0.16575	9.03483	1.64262e-19	7.89702e-18	Acss2
1650.1	-0.685242	0.0759106	-9.02696	1.76511e-19	8.45388e-18	Cul7
2291.63	0.605055	0.0670813	9.01972	1.88578e-19	8.99786e-18	Rps6ka2
7974.25	0.553415	0.0613993	9.01337	1.99824e-19	9.47833e-18	Hcls1
1906.06	0.625683	0.0694185	9.01319	2.00141e-19	9.47833e-18	Myo18a
211.62	1.47383	0.163649	9.00604	2.1363e-19	1.00795e-17	Myc
7271.29	0.549426	0.0611187	8.9895	2.48364e-19	1.1675e-17	Plin2
993.931	0.823095	0.0918069	8.9655	3.0887e-19	1.44656e-17	Gxylt1
805.546	0.792253	0.088562	8.94575	3.69425e-19	1.7238e-17	Cd200r4
657.959	0.877706	0.0983843	8.92119	4.61297e-19	2.14461e-17	Mfn1
5065.64	0.638981	0.0716429	8.91897	4.70656e-19	2.18013e-17	Rnf19b
613.814	0.887058	0.0995809	8.90792	5.20005e-19	2.39996e-17	Epas1
8887.88	0.546186	0.0613493	8.90289	5.44134e-19	2.50223e-17	Fyb
1692.71	0.753808	0.0847024	8.89949	5.61059e-19	2.57074e-17	Selenon
958.831	-0.762401	0.0859009	-8.87536	6.97065e-19	3.18243e-17	Adarb1
3686.39	0.542698	0.0611652	8.87266	7.14163e-19	3.2488e-17	Eps8
616.842	-0.978514	0.110463	-8.85833	8.12221e-19	3.68168e-17	Fam57a
20500.9	0.414785	0.0468428	8.85482	8.38225e-19	3.78603e-17	Calm1
1546.23	-0.699506	0.0792696	-8.8244	1.10051e-18	4.95306e-17	Jag2
2183.28	0.709781	0.0804435	8.82335	1.11089e-18	4.98213e-17	Prr13
3313.84	0.611967	0.0694175	8.81575	1.18887e-18	5.31308e-17	Cd180
775.608	-0.782604	0.088785	-8.8146	1.20109e-18	5.34885e-17	Ydjc
4171.03	0.501763	0.0569341	8.81304	1.21792e-18	5.40484e-17	Myo1e
4603.66	-0.705104	0.0800447	-8.80888	1.26407e-18	5.5901e-17	Ak4
924.016	0.768182	0.0873268	8.79663	1.40984e-18	6.21311e-17	Sqor
22109.4	0.528434	0.0602754	8.767	1.83493e-18	8.05845e-17	Calr
3592.17	0.512051	0.0584387	8.76218	1.91512e-18	8.38162e-17	Wasf2
5767.69	0.481014	0.0549471	8.75413	2.05686e-18	8.94576e-17	Hexb
3814.67	0.54016	0.061704	8.75406	2.05812e-18	8.94576e-17	Tbc1d20
1888.28	0.777058	0.0887803	8.7526	2.08501e-18	9.03174e-17	Cd274
1089.03	0.84143	0.0961789	8.74859	2.16032e-18	9.32613e-17	Abi2
7292.65	0.499666	0.0571337	8.74557	2.21902e-18	9.54704e-17	Hexa
1628.5	0.608816	0.0697555	8.72786	2.59528e-18	1.11281e-16	Evi2a
951.879	0.735004	0.0842487	8.72422	2.68016e-18	1.14534e-16	Gphn
3184.14	0.510909	0.0585658	8.72368	2.69293e-18	1.14694e-16	Riok3
1257.19	0.638041	0.0732339	8.71238	2.9757e-18	1.26313e-16	Rnf41
1759.4	0.604365	0.0694003	8.7084	3.082e-18	1.30389e-16	Psmd13
872.842	-0.907486	0.104536	-8.68109	3.92e-18	1.65291e-16	Mvb12a
3105.66	0.530451	0.0611214	8.67866	4.00467e-18	1.68302e-16	Samm50
1787.51	0.700582	0.0807674	8.67406	4.16977e-18	1.74662e-16	Gclm
4717.61	-0.525417	0.060602	-8.66996	4.32275e-18	1.80475e-16	Ehmt2
382.047	1.40626	0.162458	8.65614	4.88031e-18	2.03085e-16	Thbs1
6767.14	0.475109	0.0550179	8.63554	5.84511e-18	2.42216e-16	Kif1c
1367.17	-0.653713	0.0757026	-8.63527	5.85882e-18	2.42216e-16	Lpcat4
3098.33	-0.571231	0.0662092	-8.62767	6.26146e-18	2.58021e-16	Smpdl3b
1024.73	0.677982	0.078617	8.62386	6.47363e-18	2.65901e-16	Apmap
1776.42	0.639578	0.0741845	8.62145	6.61135e-18	2.70682e-16	Ftl1.ps1
1627.07	-0.743648	0.0863666	-8.61036	7.28287e-18	2.97216e-16	Ankrd13c
1994.76	0.678731	0.0790057	8.59092	8.62789e-18	3.50978e-16	Slpi
2321.72	-0.55548	0.064689	-8.58693	8.9322e-18	3.62196e-16	Arhgap1
2415.13	0.619787	0.07231	8.57125	1.02369e-17	4.13781e-16	Mpzl1
153.958	-1.96041	0.228862	-8.56591	1.07226e-17	4.32036e-16	Iqgap2
4104.36	0.728862	0.0851738	8.55735	1.15487e-17	4.63849e-16	Cxcl2
3499.77	0.652806	0.0763874	8.54599	1.27436e-17	5.10228e-16	Emp1
111.644	-1.86103	0.217881	-8.54153	1.32455e-17	5.28652e-16	Ccl22
474.334	1.33815	0.156861	8.53079	1.45355e-17	5.78321e-16	Rgcc
1789.22	0.64266	0.0753449	8.52958	1.46884e-17	5.8258e-16	Tarm1
1484.96	-0.595607	0.069848	-8.52719	1.49951e-17	5.92889e-16	Ccdc137
7637.85	0.473808	0.0556802	8.50946	1.7475e-17	6.88798e-16	Alas1
1271.83	-0.706938	0.0831355	-8.50344	1.84058e-17	7.23241e-16	Msh2
6592.28	0.515836	0.0606953	8.49878	1.91594e-17	7.50526e-16	Rnh1
2665.09	0.607616	0.071543	8.49302	2.0133e-17	7.86241e-16	Mafb
1278.52	0.61876	0.0728652	8.49185	2.03377e-17	7.91799e-16	Nsrp1
492.18	-0.926989	0.109173	-8.49102	2.04837e-17	7.95042e-16	Tmem65
2116.55	0.790407	0.0931017	8.48972	2.07132e-17	8.01501e-16	Hist1h1c
407.516	1.02902	0.121399	8.47637	2.32322e-17	8.96242e-16	Ccbe1
602.106	-0.842715	0.0994883	-8.4705	2.44352e-17	9.36147e-16	Slc19a2
2368.95	0.542112	0.0640011	8.47035	2.44667e-17	9.36147e-16	Trappc11
1124.83	0.733558	0.0866041	8.47024	2.44879e-17	9.36147e-16	Prkaa2
5279.18	0.476714	0.056325	8.46363	2.59172e-17	9.8781e-16	Prdx6
1157.56	0.681222	0.0805686	8.45519	2.78641e-17	1.05884e-15	AU040320
2363.89	-0.588704	0.0696704	-8.44985	2.91687e-17	1.1051e-15	Man2a2
932.362	0.752712	0.0891031	8.44765	2.97225e-17	1.12273e-15	Vwa8
15311.8	0.432681	0.0512884	8.43624	3.2772e-17	1.23119e-15	Lilrb4a
9835.15	0.481414	0.0570654	8.43618	3.27879e-17	1.23119e-15	Tcf25
1986.69	0.562678	0.0667111	8.43454	3.32498e-17	1.24486e-15	Ube3b
787.677	0.835613	0.0990959	8.43237	3.38743e-17	1.26451e-15	Dbt
11207.2	0.440689	0.0523148	8.42378	3.6453e-17	1.35678e-15	Soat1
858.013	0.71937	0.0857751	8.3867	4.9997e-17	1.85544e-15	Rasgef1b
215348	0.438762	0.0524506	8.36525	5.999e-17	2.21981e-15	Spp1
4091.58	-0.67777	0.0810306	-8.36437	6.04378e-17	2.22987e-15	Uhrf1
3210.95	-0.625303	0.0747714	-8.36287	6.1213e-17	2.25193e-15	Etnk1
837.332	-0.896112	0.107207	-8.35869	6.34175e-17	2.32629e-15	Slc5a3
6289.25	0.453746	0.0542923	8.35747	6.40767e-17	2.34369e-15	Ankfy1
888.912	-0.720218	0.0862147	-8.35377	6.61153e-17	2.41131e-15	Sppl2b
1544.7	-0.755894	0.0905768	-8.34534	7.1008e-17	2.58233e-15	Pold1
3317.9	-0.50169	0.0601435	-8.34155	7.33234e-17	2.65892e-15	Ap2a2
4644.46	0.617113	0.0740762	8.33078	8.0311e-17	2.90401e-15	Nabp1
101.925	-1.95363	0.234601	-8.32747	8.25867e-17	2.97781e-15	Clmn
334.552	1.17367	0.141432	8.29848	1.05455e-16	3.78426e-15	Aatk
6815.72	0.443915	0.0534943	8.29837	1.05549e-16	3.78426e-15	Gns
456.915	0.900757	0.108552	8.29793	1.05944e-16	3.78772e-15	Srd5a3
1713.64	-0.59918	0.0722536	-8.29274	1.10672e-16	3.94564e-15	Mogs
9501.68	0.406505	0.0490863	8.28142	1.21716e-16	4.32723e-15	Pik3ap1
4154.56	0.492846	0.0595348	8.27829	1.24958e-16	4.43009e-15	Akap13
633.736	0.945501	0.114313	8.27118	1.32638e-16	4.68926e-15	Hsd17b7
982.655	-0.782415	0.0946031	-8.2705	1.33394e-16	4.7029e-15	Klrg2
1093.43	0.666811	0.0807877	8.25387	1.53348e-16	5.39138e-15	Fdft1
4787.2	0.458306	0.0555935	8.24388	1.66713e-16	5.84509e-15	Rab3gap2
5291.37	-0.511438	0.0621304	-8.23168	1.84606e-16	6.4546e-15	Ubqln4
521.717	0.857635	0.104264	8.2256	1.94223e-16	6.77219e-15	Zcwpw1
4879.02	0.676014	0.0823467	8.20936	2.2237e-16	7.73239e-15	Ifi204
6265.82	0.433713	0.0529022	8.19839	2.43618e-16	8.44808e-15	Arcn1
13445.9	0.417101	0.0509045	8.19379	2.53118e-16	8.75362e-15	Mfge8
3713.35	0.515101	0.0629221	8.18632	2.69329e-16	9.28891e-15	Cbl
3019.17	0.585536	0.0715775	8.18044	2.82802e-16	9.72716e-15	Stat1
1175.73	0.655647	0.080464	8.14833	3.68998e-16	1.26576e-14	Mdfic
1928.07	0.631906	0.0775804	8.14517	3.78735e-16	1.29566e-14	Rapgef2
1141.39	0.615475	0.0756803	8.13257	4.20295e-16	1.43397e-14	Mvd
542.01	-0.939475	0.115666	-8.12229	4.57455e-16	1.55657e-14	Ccdc22
1183.27	0.737562	0.0909032	8.11371	4.9098e-16	1.6619e-14	Cep83
326.87	-1.00498	0.123862	-8.1137	4.91028e-16	1.6619e-14	E2f5
632.156	-0.793692	0.0979604	-8.10217	5.39879e-16	1.82238e-14	Esco2
3068.7	-0.497049	0.0614167	-8.09306	5.81841e-16	1.95881e-14	Oas2
2128.04	0.51976	0.0642438	8.09044	5.94512e-16	1.99618e-14	Cux1
2852.49	0.569732	0.0704736	8.08433	6.25046e-16	2.09316e-14	Met
483.42	0.969257	0.11992	8.08251	6.34456e-16	2.11908e-14	Gcnt2
872.896	-0.683473	0.0846276	-8.07624	6.67965e-16	2.22515e-14	Ttf2
1185.76	-0.671215	0.0831713	-8.07027	7.01411e-16	2.32718e-14	Cdc6
793.88	-0.697657	0.0864494	-8.07013	7.02262e-16	2.32718e-14	Dnaaf2
458.74	0.864381	0.107123	8.06907	7.08329e-16	2.34117e-14	Snx7
258.95	-1.18523	0.147255	-8.04882	8.35945e-16	2.7558e-14	Wdr90
2031.63	-0.803172	0.0999179	-8.03831	9.10831e-16	2.99489e-14	Hells
1197.21	0.59335	0.07389	8.03018	9.73316e-16	3.19207e-14	Ptpre
811.751	0.740344	0.0922646	8.02413	1.02247e-15	3.34462e-14	Sla
1357.08	0.617892	0.0770632	8.01799	1.07488e-15	3.50705e-14	Gpr132
13982.8	0.464981	0.0580299	8.01279	1.12137e-15	3.64934e-14	Tubb6
1338.38	-0.595271	0.0743225	-8.0093	1.15362e-15	3.74469e-14	Zbtb34
258.45	1.12719	0.140806	8.00523	1.19245e-15	3.86086e-14	S100a8
1097.68	-0.66815	0.0834878	-8.00296	1.21467e-15	3.92279e-14	Rnaseh2a
3027.32	-0.582579	0.0728066	-8.00172	1.22689e-15	3.95219e-14	Mcm4
3579.01	0.588394	0.0735513	7.99978	1.24644e-15	4.00501e-14	Fcgr3
7098.09	0.569592	0.0712894	7.98985	1.35099e-15	4.32998e-14	Cstb
23927.3	0.416105	0.052125	7.98284	1.43009e-15	4.57195e-14	Lrp1
3080.59	0.494562	0.0620371	7.97203	1.56084e-15	4.97743e-14	Bak1
1904.02	-0.571501	0.0717597	-7.9641	1.66431e-15	5.29408e-14	Ttll12
570.314	0.844603	0.106173	7.95498	1.79159e-15	5.6847e-14	Zbtb20
4666.94	0.427326	0.0537297	7.95327	1.81657e-15	5.74961e-14	Sf3b2
1403.1	0.582762	0.0732778	7.95277	1.8239e-15	5.75844e-14	Stx11
294.832	1.0923	0.137465	7.94604	1.92576e-15	6.06494e-14	Zfp811
814.971	0.699353	0.088022	7.9452	1.93878e-15	6.08368e-14	Pcgf3
23627.5	0.394242	0.0496212	7.94504	1.94129e-15	6.08368e-14	Flna
504.498	0.950782	0.119717	7.94191	1.99084e-15	6.22358e-14	Tlr6
1129.36	0.61367	0.0773743	7.93119	2.17062e-15	6.76891e-14	Ppil2
1691.64	0.739276	0.0933101	7.92278	2.3226e-15	7.22511e-14	Tigar
1828.51	0.597174	0.0753866	7.92149	2.34689e-15	7.28283e-14	Rtraf
21221.2	0.433025	0.0546978	7.91668	2.43941e-15	7.55146e-14	Msn
5263.18	0.496161	0.0627088	7.91214	2.52996e-15	7.81273e-14	Myo10
694.748	0.839679	0.1062	7.90661	2.64491e-15	8.14787e-14	Rit1
880.385	-0.705553	0.0892459	-7.90572	2.66383e-15	8.18627e-14	Znrd2
3468.63	-0.509497	0.0644672	-7.90319	2.71846e-15	8.33399e-14	Mcm7
4004.84	0.493685	0.0624695	7.90283	2.72651e-15	8.33852e-14	Dap
479.561	0.912116	0.115551	7.8936	2.93585e-15	8.95718e-14	B430306N03Rik
8794.07	0.467408	0.0592315	7.89121	2.99269e-15	9.10868e-14	Gba
6020.54	0.410351	0.0520038	7.89079	3.00284e-15	9.11772e-14	Ywhah
3676.9	-0.761262	0.0964984	-7.88885	3.04977e-15	9.23812e-14	Mcm2
1032.05	-0.702256	0.0890435	-7.88666	3.1039e-15	9.37968e-14	Dut
508.528	-0.997137	0.126447	-7.88579	3.12553e-15	9.42263e-14	Ldlrad3
1925.18	0.515695	0.0654182	7.88304	3.195e-15	9.60923e-14	Riox2
373.838	-1.1812	0.149876	-7.88119	3.24272e-15	9.71326e-14	Lfng
747.282	-0.751294	0.09533	-7.88098	3.2482e-15	9.71326e-14	Naa16
3354.51	-0.484814	0.0615182	-7.88081	3.25255e-15	9.71326e-14	Ifitm2
157.232	1.46255	0.185606	7.87988	3.27683e-15	9.76281e-14	Csta2
1915.99	0.533157	0.0677436	7.87023	3.53994e-15	1.0522e-13	Lrp12
941.613	0.692531	0.0881131	7.85956	3.85472e-15	1.14309e-13	Apbb2
1666.11	0.575344	0.0732068	7.85916	3.86704e-15	1.14407e-13	Prkaa1
421.366	-0.986096	0.125534	-7.8552	3.99119e-15	1.17805e-13	Gm6093
1703.11	0.536339	0.0683476	7.84722	4.25355e-15	1.25258e-13	Vps53
900.146	-0.741054	0.0944595	-7.8452	4.32265e-15	1.26998e-13	Sapcd2
3513.68	0.474394	0.0605048	7.8406	4.48385e-15	1.3143e-13	Ptgir
2904.56	0.517545	0.0660356	7.83737	4.6009e-15	1.3455e-13	Ccl9
2282.42	0.507657	0.0648488	7.82831	4.94469e-15	1.44271e-13	Mapre2
1245.26	-0.586812	0.0749707	-7.82721	4.988e-15	1.45201e-13	Cdca7
1277.53	0.611755	0.0781612	7.82684	5.00282e-15	1.45299e-13	Gbf1
1020.47	0.601696	0.0768882	7.8256	5.05237e-15	1.46404e-13	Plpp1
560.043	0.770398	0.0984844	7.82254	5.17694e-15	1.49671e-13	Tbcb
2361.66	0.49507	0.063302	7.82077	5.24993e-15	1.51437e-13	Parvg
849.471	-0.850186	0.108778	-7.81576	5.46325e-15	1.57232e-13	Gpd1l
2059.99	0.498847	0.0639462	7.80104	6.14004e-15	1.76311e-13	Slc12a6
3146.47	0.470544	0.0603335	7.79904	6.23807e-15	1.78721e-13	Nfe2l2
3410.18	0.4662	0.0597846	7.798	6.28938e-15	1.79786e-13	Plin3
2345.93	0.560589	0.071954	7.79094	6.65141e-15	1.89707e-13	Anxa3
223.018	1.21844	0.156429	7.78911	6.74842e-15	1.92043e-13	Gm11613
964.888	0.691353	0.0890121	7.76696	8.03931e-15	2.28266e-13	Serpinb9b
757.546	-0.745205	0.0960231	-7.76068	8.44741e-15	2.39318e-13	Aatf
1185.48	-0.612723	0.0790815	-7.74799	9.33573e-15	2.63895e-13	Mdm4
386.045	-1.00118	0.129682	-7.72029	1.16063e-14	3.27349e-13	Tnfsf14
332.83	0.98331	0.127402	7.71814	1.18042e-14	3.32192e-13	Pgbd5
185.12	1.48356	0.192343	7.71312	1.22782e-14	3.44769e-13	Cstdc4
299.122	-1.11699	0.144881	-7.7097	1.26111e-14	3.53333e-13	Them6
34951.9	0.40109	0.0520324	7.70847	1.27332e-14	3.55968e-13	Ubc
1573.25	-0.629185	0.0816891	-7.70219	1.33749e-14	3.72443e-13	Maml1
1531.88	-0.618688	0.0803268	-7.70213	1.33812e-14	3.72443e-13	Bpnt1
1894.77	0.73958	0.0960483	7.70008	1.3598e-14	3.77649e-13	Ifi211
1138.2	-0.6198	0.0805608	-7.69356	1.43091e-14	3.96332e-13	Mapkapk3
537.718	-0.796972	0.103592	-7.69335	1.43331e-14	3.96332e-13	Etv4
4352.52	0.493781	0.0642074	7.6904	1.4668e-14	4.04708e-13	B4galt5
1803.85	0.648386	0.084334	7.6883	1.491e-14	4.10493e-13	Serpinb6b
2120.05	0.492732	0.0641202	7.6845	1.53594e-14	4.21953e-13	Glrx
724.303	0.708381	0.0921947	7.68354	1.54757e-14	4.24229e-13	Tm4sf19
1621.61	-0.560439	0.0729618	-7.68127	1.57524e-14	4.30883e-13	Smpd4
827.657	0.742147	0.0966474	7.67891	1.60443e-14	4.37922e-13	Dbf4
757.053	-0.688252	0.0896482	-7.67726	1.62526e-14	4.42657e-13	Ralgds
222.173	1.22276	0.159324	7.67469	1.65825e-14	4.50675e-13	Serpini1
3242.96	-0.51132	0.0666934	-7.66672	1.76444e-14	4.7851e-13	Skp1a
4622.05	0.405867	0.0529982	7.65813	1.88656e-14	5.10538e-13	Uchl1
1450.19	0.560926	0.0732719	7.6554	1.92705e-14	5.20384e-13	Gnpda1
6180.95	0.509862	0.0666407	7.65091	1.99563e-14	5.37761e-13	Ndst1
790.017	0.785561	0.102704	7.6488	2.02867e-14	5.45506e-13	Tspoap1
3055.2	0.461964	0.0605152	7.63385	2.27839e-14	6.11361e-13	Acsl5
3234.2	0.544086	0.0712766	7.63345	2.28561e-14	6.12003e-13	Pim2
2395.33	-0.620346	0.0813946	-7.62147	2.50805e-14	6.70152e-13	Spns1
581.831	0.730847	0.0959719	7.61522	2.6325e-14	7.01927e-13	Gtf2h3
351.465	-1.05273	0.13838	-7.60755	2.79345e-14	7.43281e-13	Metrn
2328.33	-0.559136	0.0735031	-7.60697	2.80592e-14	7.45036e-13	Ssbp4
3426.21	-0.484491	0.0638616	-7.58657	3.28478e-14	8.70363e-13	Zfp706
1517.04	-0.566314	0.0747733	-7.57374	3.62626e-14	9.58843e-13	Naa40
2404.96	0.49659	0.0655879	7.57136	3.69324e-14	9.74524e-13	Txlna
1109.78	0.578329	0.0765033	7.55953	4.04513e-14	1.06516e-12	St3gal2
907.433	0.794356	0.105091	7.55875	4.0696e-14	1.06939e-12	Casp1
311.204	-1.00566	0.133092	-7.55614	4.15209e-14	1.08881e-12	Khk
837.009	-0.711484	0.0941691	-7.55539	4.17612e-14	1.09285e-12	Ankrd10
480.979	0.886574	0.117359	7.55435	4.20942e-14	1.0993e-12	Fez2
5203.1	0.420376	0.0556744	7.5506	4.3325e-14	1.12912e-12	Ap2b1
97.3594	1.75679	0.232703	7.54949	4.36953e-14	1.13498e-12	Isoc2b
356.909	1.03935	0.137673	7.54939	4.37288e-14	1.13498e-12	Atp6v0d2
3338.8	0.589379	0.0780746	7.54892	4.38894e-14	1.13683e-12	Wbp1l
2130.69	0.759199	0.100591	7.54736	4.44163e-14	1.14813e-12	Btg1
265.542	-1.05265	0.139523	-7.54466	4.53458e-14	1.16977e-12	Akr7a5
1851.85	-0.531921	0.0705094	-7.54397	4.55873e-14	1.17362e-12	Orai2
1790.96	0.498464	0.0662079	7.52877	5.122e-14	1.31596e-12	Galns
2199.22	0.591684	0.0786025	7.52755	5.17006e-14	1.32562e-12	Clec5a
1844.28	0.516125	0.0686087	7.52273	5.36447e-14	1.3727e-12	Lss
353.14	-0.918918	0.122233	-7.51774	5.57322e-14	1.42325e-12	Nr4a1
1414.64	-0.569301	0.075836	-7.50699	6.05014e-14	1.54194e-12	Ric8a
1872.87	-0.626079	0.083428	-7.50443	6.16981e-14	1.56928e-12	Ccnf
799.271	0.740043	0.0988827	7.48405	7.20686e-14	1.82939e-12	Cemip2
426.335	-1.03746	0.138665	-7.48172	7.33576e-14	1.85839e-12	Kbtbd11
66.1583	2.11901	0.283414	7.47674	7.61865e-14	1.92621e-12	Gm19410
1266.43	-0.645298	0.0863967	-7.46901	8.07983e-14	2.03875e-12	Togaram1
1329.11	-0.538244	0.0721485	-7.46023	8.6373e-14	2.17509e-12	Tgif1
796.455	0.776816	0.104134	7.45975	8.66864e-14	2.17866e-12	Pik3r1
4153.4	0.456487	0.0612675	7.45072	9.28307e-14	2.32847e-12	Csf3
77461.5	0.363646	0.0489063	7.43556	1.04127e-13	2.60666e-12	Eno1
1366.7	-0.688247	0.092638	-7.42943	1.09069e-13	2.725e-12	Wdhd1
1995.62	0.510013	0.0687403	7.41943	1.17626e-13	2.93302e-12	Ralbp1
2228.68	0.531886	0.0717833	7.4096	1.26676e-13	3.1525e-12	Atp13a4
920.586	0.634989	0.0858109	7.39986	1.36325e-13	3.38599e-12	Cav2
5443.75	0.428684	0.0579872	7.39274	1.43832e-13	3.56547e-12	Inpp5d
844.084	0.62784	0.084977	7.38834	1.48668e-13	3.67815e-12	Pakap
2453.34	0.459149	0.0622181	7.37967	1.58683e-13	3.9136e-12	Ralgapa2
645.403	0.734774	0.0995687	7.37957	1.58801e-13	3.9136e-12	Exoc7
1265.43	0.579322	0.0787095	7.36025	1.83561e-13	4.51502e-12	Tmem154
4479.82	0.530874	0.0722676	7.34594	2.04315e-13	5.01578e-12	Osbpl8
2777.6	-0.527146	0.0718258	-7.33923	2.14821e-13	5.26352e-12	Kif20a
3522.13	0.485431	0.066158	7.33745	2.17703e-13	5.32387e-12	Anxa4
1361.1	0.57607	0.0786172	7.32753	2.34427e-13	5.72182e-12	Mical3
781.74	0.696181	0.0950183	7.32681	2.35689e-13	5.74159e-12	Foxp4
4422.65	0.442352	0.0603779	7.32638	2.36457e-13	5.74925e-12	Slc38a10
1904.76	0.499517	0.0681889	7.32549	2.38024e-13	5.77629e-12	Sash1
1153.19	-0.594694	0.0812135	-7.3226	2.43211e-13	5.89089e-12	Ripor1
670.383	-0.697142	0.0952661	-7.31784	2.52003e-13	6.09222e-12	Map3k12
795.236	-0.65701	0.0898095	-7.31559	2.56252e-13	6.18318e-12	Hsf1
7112.87	0.496137	0.0678407	7.31326	2.60744e-13	6.27963e-12	Ddx24
1183.76	0.559397	0.0765561	7.30702	2.73136e-13	6.56561e-12	Stx12
3864.85	0.447509	0.0612627	7.30476	2.77768e-13	6.66433e-12	Ptpn11
5666.07	0.422463	0.0578391	7.3041	2.79122e-13	6.68417e-12	Psmd11
1983.4	0.623409	0.0853573	7.30352	2.80344e-13	6.7008e-12	Chpf2
1160.28	0.877173	0.120178	7.29893	2.90073e-13	6.92032e-12	Gdf15
646.25	0.695331	0.0954633	7.28375	3.24661e-13	7.73095e-12	Chsy1
1222.06	0.569804	0.0782448	7.28232	3.28128e-13	7.79887e-12	Creld2
652.112	-0.66512	0.0913925	-7.27763	3.39739e-13	8.05503e-12	Mex3d
664.846	0.731294	0.100488	7.27746	3.40175e-13	8.05503e-12	Syt7
12006.5	0.365017	0.0503291	7.25259	4.08869e-13	9.66363e-12	Kpnb1
452.049	0.812283	0.112072	7.24785	4.23424e-13	9.98904e-12	Lrrc8b
736.908	0.747288	0.103112	7.24737	4.2495e-13	1.00035e-11	Slfn4
3734.01	-0.458267	0.0632341	-7.24716	4.25615e-13	1.00035e-11	Coa5
4432.04	-0.432511	0.059722	-7.24208	4.4187e-13	1.03664e-11	Paics
2685.81	0.478572	0.0660899	7.24122	4.44651e-13	1.04124e-11	Pbxip1
3019.83	-0.526579	0.0728396	-7.2293	4.85492e-13	1.13478e-11	Rnf187
3605.59	0.417262	0.0577283	7.22803	4.90053e-13	1.14334e-11	Dnajc13
1078.1	0.843515	0.116712	7.22731	4.92646e-13	1.14728e-11	C9orf72
44.8036	-2.56495	0.354982	-7.22558	4.98961e-13	1.15986e-11	Ntrk1
1523.63	-0.530161	0.0734059	-7.22232	5.11064e-13	1.18582e-11	Atad1
2076.59	0.484361	0.0671231	7.21601	5.35338e-13	1.23882e-11	Ddx58
1157.41	-0.641382	0.0888847	-7.21588	5.35859e-13	1.23882e-11	Slc25a10
16446.3	0.363599	0.0504063	7.21337	5.4583e-13	1.25958e-11	Sptan1
6830.33	0.403243	0.0559219	7.21083	5.56117e-13	1.28099e-11	Gaa
1502.21	0.546861	0.0759111	7.20397	5.84824e-13	1.34467e-11	Cmtm3
11426.2	0.349202	0.0485171	7.19751	6.13229e-13	1.40743e-11	Eprs
246.498	1.12934	0.156941	7.19598	6.20141e-13	1.42073e-11	Dnajc30
784.175	0.640304	0.088999	7.19451	6.26852e-13	1.43351e-11	D6Wsu163e
738.572	0.980612	0.13631	7.19397	6.29348e-13	1.43663e-11	Thbd
2205.15	0.574966	0.0800879	7.17918	7.01289e-13	1.59798e-11	Ist1
2627	0.453445	0.0631744	7.17766	7.09146e-13	1.61299e-11	Cyb5r1
696.708	-0.73133	0.102045	-7.16674	7.68064e-13	1.74388e-11	Wrb
227.442	1.13751	0.158836	7.16154	7.97769e-13	1.80809e-11	Mir22hg
1041.67	-0.686219	0.095924	-7.15378	8.44214e-13	1.90994e-11	Haus6
1083.38	0.625205	0.0874257	7.15128	8.5974e-13	1.94161e-11	Agl
6479.02	-0.385782	0.053952	-7.15047	8.64809e-13	1.94958e-11	Hsph1
1518.35	0.596692	0.0834534	7.15	8.67808e-13	1.95287e-11	Gtpbp2
4319.53	0.438827	0.0613794	7.14942	8.71422e-13	1.95754e-11	Dot1l
6154.98	0.477931	0.0668918	7.14484	9.0104e-13	2.02049e-11	Serpinb6a
3003.64	0.469032	0.0656516	7.14427	9.04779e-13	2.0253e-11	Cipc
563.369	0.91695	0.128405	7.14111	9.25821e-13	2.06875e-11	Calcrl
3503.1	0.423022	0.0594246	7.11863	1.09006e-12	2.43146e-11	Ubxn4
355.624	-0.838035	0.117738	-7.11777	1.09683e-12	2.44228e-11	Tfdp2
1543.32	-0.550623	0.0773851	-7.11536	1.11619e-12	2.48104e-11	Pola2
1188.87	0.559045	0.0785954	7.11295	1.13586e-12	2.52033e-11	Ttc17
4041.38	-0.493333	0.069362	-7.11244	1.14008e-12	2.52529e-11	Snrpb
714.988	-0.660573	0.0929616	-7.10587	1.19566e-12	2.64378e-11	Fam185a
2260.83	0.486459	0.0684786	7.10382	1.21359e-12	2.67875e-11	Dennd5a
1301.69	0.516381	0.0727361	7.09937	1.25324e-12	2.76148e-11	Gtf2b
1081.22	-0.633937	0.0893489	-7.09507	1.29288e-12	2.84389e-11	Lmnb2
3098.88	0.445845	0.0628619	7.09245	1.31763e-12	2.89331e-11	Tor3a
1616.92	0.496748	0.0700831	7.08798	1.3608e-12	2.98295e-11	Ap1m1
183.248	-1.14799	0.16211	-7.08157	1.42525e-12	3.11885e-11	Dhrs11
9464.4	0.370326	0.0523385	7.07559	1.48811e-12	3.25079e-11	Glg1
5225.33	-0.525977	0.0743668	-7.07274	1.51903e-12	3.31264e-11	Cad
458.108	0.754695	0.106881	7.06107	1.65231e-12	3.5971e-11	Dph3
3079.93	0.437718	0.0619997	7.06	1.66504e-12	3.61862e-11	Eloa
5420.13	-0.403271	0.0571705	-7.05383	1.7406e-12	3.77637e-11	Hmgn1
2547.59	-0.589542	0.0836367	-7.04884	1.80414e-12	3.90752e-11	Gk
3931.59	0.455666	0.0646859	7.04429	1.86416e-12	4.03064e-11	Tsc22d4
2109.31	-0.485405	0.0689646	-7.03847	1.94359e-12	4.19525e-11	Mast3
3363.81	-0.425925	0.06064	-7.02382	2.15883e-12	4.65193e-11	Proser1
2637.4	-0.481011	0.0686212	-7.00965	2.3891e-12	5.13939e-11	Tnk2
1084.5	-0.634711	0.0906274	-7.00352	2.4961e-12	5.35505e-11	Adgrl1
953.788	-0.687802	0.0982094	-7.00343	2.49779e-12	5.35505e-11	Dpy30
506.96	-0.753503	0.107687	-6.99715	2.61217e-12	5.59083e-11	Tonsl
418.237	-0.860695	0.123015	-6.99669	2.62077e-12	5.5998e-11	Fcsk
199.984	1.16203	0.166212	6.99123	2.72483e-12	5.81235e-11	Lipn
352.792	-0.900379	0.128811	-6.98989	2.75093e-12	5.85819e-11	Bcl7a
3297.14	-0.433473	0.0620304	-6.98807	2.78696e-12	5.92497e-11	B4galnt1
17272.8	0.441831	0.0632628	6.98405	2.86789e-12	6.08683e-11	Pfkp
441.032	-0.743845	0.106603	-6.97768	3.0009e-12	6.35849e-11	Chst10
1441.99	0.493364	0.0707636	6.972	3.1247e-12	6.60979e-11	Fhl3
1198.04	0.615978	0.0883707	6.97039	3.16071e-12	6.67483e-11	Clec4e
1332.33	0.710578	0.101952	6.96971	3.17606e-12	6.6961e-11	Ifi209
870.952	0.586282	0.0841725	6.96525	3.27818e-12	6.89509e-11	Stk3
2217.03	-0.433012	0.0621687	-6.96512	3.2813e-12	6.89509e-11	Dlat
372.422	0.881195	0.126527	6.9645	3.2958e-12	6.9141e-11	Hacd4
9661.19	0.366389	0.0526499	6.95896	3.42795e-12	7.17946e-11	Adgre1
843.316	-0.594368	0.0854226	-6.95797	3.45211e-12	7.21816e-11	Bag4
2611.27	0.465685	0.0669522	6.95549	3.51335e-12	7.33412e-11	Anxa6
2504.94	0.528091	0.0760101	6.94764	3.71458e-12	7.74144e-11	Brwd1
3111.79	-0.459826	0.0661883	-6.94725	3.72473e-12	7.74987e-11	Trmt1
1409.82	-0.499812	0.0719656	-6.94515	3.78056e-12	7.85317e-11	Mavs
393.218	0.855588	0.123257	6.94147	3.88051e-12	8.04763e-11	Zfp52
3266.83	0.472704	0.0681087	6.94043	3.90896e-12	8.0934e-11	Ap1g1
4131.45	0.513348	0.0741555	6.92259	4.43469e-12	9.16695e-11	Fndc3a
298.69	0.901576	0.130337	6.91726	4.60456e-12	9.50262e-11	Tmem40
6203.45	-0.366151	0.0529777	-6.91141	4.79871e-12	9.88722e-11	Qars
1601.73	-0.526533	0.0762014	-6.90975	4.85495e-12	9.98688e-11	Slc25a23
1322.41	0.506729	0.0733694	6.90654	4.96624e-12	1.01993e-10	Lnx2
3128.67	0.437101	0.0633863	6.89584	5.35492e-12	1.09797e-10	Exosc10
1548.46	0.490083	0.0711023	6.89265	5.47626e-12	1.12104e-10	Stk38
2881.18	0.45904	0.0666286	6.88953	5.59762e-12	1.14404e-10	Zeb2
643.903	-0.62576	0.0908694	-6.88637	5.72335e-12	1.16786e-10	Mfsd13a
4758.09	-0.596048	0.0865735	-6.88488	5.78347e-12	1.17823e-10	Pgm1
1194.68	-0.510407	0.0741497	-6.88347	5.84133e-12	1.18811e-10	Dpm2
2954.25	0.454959	0.0662544	6.86685	6.5635e-12	1.33108e-10	Gse1
1211.15	0.63058	0.0918301	6.86681	6.56522e-12	1.33108e-10	Kif3c
841.848	0.58052	0.0846729	6.85603	7.07993e-12	1.43315e-10	Itpr2
193.657	-1.13644	0.165778	-6.85519	7.12178e-12	1.43857e-10	Castor1
518.806	0.72074	0.10514	6.85504	7.12936e-12	1.43857e-10	Nsdhl
548.199	-0.692289	0.101074	-6.84931	7.42081e-12	1.495e-10	Enkd1
518.713	-0.71998	0.105247	-6.84087	7.87132e-12	1.58325e-10	Ift46
330.984	0.82337	0.120475	6.83436	8.23725e-12	1.65423e-10	Tmem128
186.766	1.09679	0.160513	6.83302	8.3148e-12	1.66716e-10	Lamc2
6433.07	0.402114	0.0588666	6.83093	8.43667e-12	1.68893e-10	Uck2
312.63	0.894245	0.130985	6.82707	8.66682e-12	1.73227e-10	Alg12
4760.84	0.426227	0.0624473	6.82538	8.76906e-12	1.74995e-10	Arap1
372.481	1.12431	0.164949	6.81614	9.35194e-12	1.86334e-10	Ugt1a6a
518.665	0.790576	0.116034	6.81331	9.53807e-12	1.89745e-10	Ntng2
369.479	-0.803739	0.117981	-6.81246	9.59469e-12	1.90573e-10	Nanp
509.456	0.720811	0.106002	6.79998	1.04631e-11	2.07496e-10	Trim29
1362.4	-0.60069	0.088344	-6.79945	1.05021e-11	2.07945e-10	Dhfr
3557.6	0.410384	0.0604189	6.79232	1.10348e-11	2.18152e-10	Phf3
8232.61	0.508728	0.0749139	6.79083	1.11493e-11	2.20074e-10	Eaf1
116.731	1.34788	0.198761	6.78143	1.18991e-11	2.34508e-10	Zfp3
802.294	-0.656614	0.0968412	-6.78031	1.19917e-11	2.35968e-10	Uba7
2275.27	-0.436525	0.0643917	-6.77922	1.20828e-11	2.37391e-10	Fzd7
1328.91	0.505837	0.0746642	6.77482	1.24561e-11	2.44347e-10	Rin2
1739.27	0.464661	0.0686129	6.77221	1.26826e-11	2.48406e-10	Fcgr4
806.799	0.649436	0.0959498	6.7685	1.30127e-11	2.5448e-10	Zbtb18
817.472	0.618065	0.0913871	6.76315	1.35021e-11	2.63643e-10	Rgs3
3263.31	-0.409436	0.0607298	-6.74193	1.56299e-11	3.04723e-10	Stard7
3001.51	0.41462	0.0615238	6.73917	1.59292e-11	3.10083e-10	Mdm2
6280.13	0.385752	0.0572532	6.73765	1.60964e-11	3.12857e-10	Itm2b
1539.74	-0.503233	0.0746931	-6.73734	1.61317e-11	3.13064e-10	Twf2
47.7359	-2.39785	0.356042	-6.73474	1.64223e-11	3.18216e-10	Flt3
12479.5	0.349693	0.0519428	6.73227	1.67034e-11	3.2317e-10	Capg
780.837	-0.742863	0.110494	-6.72307	1.77929e-11	3.43725e-10	Recql4
8655.56	0.338921	0.0504271	6.721	1.80478e-11	3.48119e-10	Rrbp1
1085.8	-0.564776	0.0840548	-6.71914	1.82804e-11	3.52072e-10	Alpl
1250.99	-0.522686	0.0778488	-6.71412	1.89209e-11	3.63856e-10	Yeats2
220.319	1.13287	0.168788	6.71178	1.92268e-11	3.69178e-10	Abca8b
1690.91	0.52364	0.0780483	6.70918	1.95727e-11	3.75252e-10	Fads1
3696.02	0.3958	0.0590047	6.70793	1.97401e-11	3.7789e-10	Rac1
7505.22	0.490615	0.0731538	6.70662	1.99182e-11	3.80725e-10	Sdc3
1540.46	0.525511	0.0784972	6.69464	2.16202e-11	4.12637e-10	Rab7b
9253.59	0.421702	0.0629952	6.69419	2.16873e-11	4.1317e-10	Txnrd1
2122.76	-0.441345	0.0659314	-6.69401	2.17132e-11	4.1317e-10	Cacul1
4592.97	0.392299	0.058612	6.69316	2.18404e-11	4.14967e-10	Sord
1458.31	-0.503558	0.0752891	-6.68832	2.25748e-11	4.28279e-10	Tmem109
4337.75	0.40882	0.0611357	6.68709	2.27654e-11	4.31251e-10	Sms
3414.61	0.426296	0.0637626	6.68568	2.29849e-11	4.34761e-10	C77080
1263.49	-0.493356	0.0738075	-6.68436	2.31938e-11	4.38058e-10	Tmem63b
5253.3	0.390314	0.0584258	6.6805	2.38126e-11	4.49079e-10	Trrap
411.31	-0.790053	0.11835	-6.67556	2.46291e-11	4.63786e-10	Wee1
6205.82	-0.433284	0.0649417	-6.67189	2.52536e-11	4.74842e-10	Mcm6
719.517	0.645368	0.0968492	6.66364	2.67127e-11	5.01534e-10	X6430548M08Rik
476.744	0.813712	0.122292	6.65384	2.85542e-11	5.35318e-10	Zfp729a
381.915	0.832028	0.125053	6.6534	2.86402e-11	5.36138e-10	Fars2
3846.5	-0.577153	0.0867527	-6.65285	2.87471e-11	5.37347e-10	Espl1
4729.81	0.397316	0.0597988	6.64421	3.04842e-11	5.68979e-10	Atp6v1h
3130.75	0.49833	0.0750085	6.64364	3.06026e-11	5.70349e-10	Slc11a2
1170.31	0.494497	0.0744595	6.64115	3.11251e-11	5.79238e-10	Usp39
3402.35	-0.402531	0.0606473	-6.63724	3.19614e-11	5.93929e-10	Ncln
765.397	-0.576152	0.0868469	-6.63411	3.26456e-11	6.05757e-10	Rcor2
11826.1	-0.404959	0.0610783	-6.63017	3.35306e-11	6.21271e-10	Rps14
1513.6	0.562045	0.0847761	6.62975	3.36249e-11	6.22109e-10	Atp6v0a2
478.699	0.681473	0.10281	6.62848	3.39163e-11	6.26588e-10	Otud3
6864.84	0.336527	0.0507935	6.62539	3.4634e-11	6.38917e-10	Scpep1
1578.61	-0.514005	0.0775848	-6.62507	3.47086e-11	6.39364e-10	Mfng
484.409	-0.72489	0.109657	-6.61053	3.82938e-11	7.04384e-10	Deptor
680.051	0.603125	0.0912549	6.60923	3.86321e-11	7.09579e-10	Slc9a6
3571.09	-0.489572	0.0741209	-6.60505	3.97383e-11	7.28841e-10	Top1
2457.78	0.431772	0.0654209	6.5999	4.11432e-11	7.5352e-10	Sdf4
881.625	-0.58498	0.0886484	-6.59887	4.14293e-11	7.57667e-10	Birc5
440.924	-0.704099	0.106705	-6.59855	4.15197e-11	7.58228e-10	Ocstamp
59.5446	-2.01979	0.306188	-6.59656	4.20816e-11	7.67385e-10	Bahcc1
5063.97	0.367046	0.0556486	6.59578	4.23024e-11	7.70303e-10	Psd4
5128.44	-0.474076	0.0719032	-6.59325	4.30299e-11	7.82429e-10	Fkbp4
246.499	-1.14219	0.173719	-6.57492	4.86785e-11	8.83874e-10	Mex3a
414.591	-0.731358	0.111298	-6.57114	4.99308e-11	9.05317e-10	Srd5a1
155.806	-1.18855	0.18149	-6.54886	5.79774e-11	1.04971e-09	Serpina3g
261.32	0.91963	0.140501	6.54535	5.93555e-11	1.07167e-09	Efr3b
381.65	-0.749545	0.114516	-6.54534	5.9359e-11	1.07167e-09	Relt
10908.5	0.326994	0.0500022	6.53961	6.16811e-11	1.11201e-09	Itgam
1239.82	0.538353	0.0823577	6.53677	6.28629e-11	1.13171e-09	Pcx
9725.27	0.44058	0.0674081	6.53601	6.31798e-11	1.13581e-09	Ncf2
711.792	-0.597416	0.0914257	-6.53444	6.38491e-11	1.14621e-09	Dbr1
1498.85	-0.553491	0.0847147	-6.53358	6.42151e-11	1.15115e-09	Prps2
2784.77	0.432547	0.0662132	6.53265	6.46181e-11	1.15675e-09	Tbc1d9
3652.56	0.447278	0.0684991	6.52969	6.59061e-11	1.17814e-09	Micall1
1897.86	0.442133	0.0677545	6.52551	6.77699e-11	1.20908e-09	Dpf2
38.5553	2.75152	0.421664	6.52538	6.78273e-11	1.20908e-09	Oscp1
6126.62	0.360799	0.0552953	6.52494	6.80267e-11	1.21093e-09	Ptk2b
996.647	-0.538365	0.0825776	-6.51951	7.05366e-11	1.25385e-09	Hspa14
1787.95	-0.446654	0.0685282	-6.51781	7.13401e-11	1.26636e-09	Utp14a
1838.66	0.535352	0.0821888	6.51368	7.33308e-11	1.29988e-09	Ap3s1
1804.24	0.510758	0.0784384	6.51157	7.43678e-11	1.31642e-09	Atg12
291.233	-0.88355	0.13588	-6.50241	7.90422e-11	1.39722e-09	Id3
786.931	-0.559705	0.0860925	-6.5012	7.96807e-11	1.40655e-09	Map3k10
3599.45	0.384785	0.0592256	6.49694	8.19677e-11	1.44491e-09	Nub1
5258.05	-0.372841	0.057418	-6.49346	8.38887e-11	1.47672e-09	Ccnd3
16508.5	0.334588	0.0515337	6.49261	8.43627e-11	1.48301e-09	App
1152.71	0.489127	0.0753739	6.48934	8.62124e-11	1.51343e-09	Zfp664
722.736	0.565277	0.0871345	6.48741	8.7322e-11	1.53079e-09	Fat3
3552.48	0.424755	0.0654843	6.48636	8.79345e-11	1.5394e-09	Flii
20878.3	0.4051	0.0624988	6.48172	9.06844e-11	1.58535e-09	Hspd1
2031.53	0.40783	0.0630267	6.47074	9.7521e-11	1.70253e-09	Cd300ld
15542.5	0.35966	0.0556014	6.46855	9.8946e-11	1.72503e-09	Tnfrsf1b
2256.17	0.406059	0.0627812	6.46785	9.94074e-11	1.7307e-09	Mfn2
205.503	1.01275	0.156701	6.46291	1.02709e-10	1.7839e-09	Cdcp1
2488.45	0.425187	0.0657906	6.46274	1.02826e-10	1.7839e-09	Man2b2
2260.9	0.422651	0.0653991	6.46265	1.02885e-10	1.7839e-09	Blnk
5254.5	0.376463	0.0582868	6.4588	1.05537e-10	1.82739e-09	Edem1
3625.38	0.38929	0.0602782	6.45822	1.05942e-10	1.8319e-09	Lars
217.798	1.10296	0.170815	6.45704	1.06768e-10	1.84366e-09	Chrnb2
1364.47	0.523536	0.0810888	6.45633	1.07273e-10	1.84786e-09	Cyp51
1408.64	0.617042	0.0955722	6.45629	1.07302e-10	1.84786e-09	Sp100
183.467	-1.05737	0.163868	-6.45261	1.09937e-10	1.89068e-09	Phf19
745.121	0.577404	0.0896355	6.44169	1.18148e-10	2.02915e-09	H1f0
267.02	0.874672	0.13584	6.43897	1.20289e-10	2.06012e-09	Slfn5
5814.08	-0.517708	0.0804034	-6.43888	1.20358e-10	2.06012e-09	Slco4a1
211.925	-1.00804	0.156558	-6.43878	1.20439e-10	2.06012e-09	Wdr45
621.242	0.741741	0.115216	6.43784	1.21189e-10	2.07016e-09	Cyp11a1
94.9312	-1.43864	0.223477	-6.4375	1.21456e-10	2.07193e-09	Hp
435.682	-0.692693	0.107607	-6.43726	1.21651e-10	2.07248e-09	Cnnm3
85.5271	1.59103	0.247418	6.43054	1.27151e-10	2.16327e-09	Slc18a1
1009.12	-0.565743	0.088061	-6.42445	1.32351e-10	2.24872e-09	Traf4
323.388	0.891399	0.13882	6.42125	1.35156e-10	2.29331e-09	Cd200r1
1756.88	-0.462327	0.0720103	-6.42029	1.36017e-10	2.30485e-09	Tnrc6b
960.663	-0.578025	0.0900757	-6.4171	1.3889e-10	2.3504e-09	Pcgf6
6281.92	-0.338978	0.0528353	-6.41574	1.40137e-10	2.36834e-09	Calm3
1786.36	0.473361	0.0738049	6.41368	1.4205e-10	2.39747e-09	Coq9
9573.14	0.348426	0.0543549	6.41021	1.45318e-10	2.44937e-09	Slc3a2
995.884	-0.523074	0.0816301	-6.40785	1.47583e-10	2.48406e-09	Rasa2
228.184	-0.95325	0.148767	-6.40766	1.47768e-10	2.48406e-09	Kank2
1718.79	-0.436707	0.0681773	-6.40546	1.49916e-10	2.51685e-09	Rbm10
2088.96	-0.478849	0.0747728	-6.40406	1.513e-10	2.53672e-09	Dis3
353.414	0.7787	0.121623	6.40259	1.52759e-10	2.5578e-09	Wdr41
1176.38	0.576292	0.0901227	6.39453	1.6104e-10	2.69292e-09	Cd84
625.149	-0.601097	0.0940307	-6.39255	1.63137e-10	2.72439e-09	Rnf5
291.691	-0.839486	0.131333	-6.39204	1.63692e-10	2.73006e-09	Hist3h2a
404.731	0.733319	0.114728	6.39182	1.63926e-10	2.73038e-09	Abcg2
223.059	-0.93633	0.146757	-6.38013	1.76939e-10	2.94326e-09	Pidd1
1667.45	0.544968	0.085431	6.37905	1.78193e-10	2.96025e-09	Sp140
2137.8	-0.461788	0.0724104	-6.37738	1.80145e-10	2.98876e-09	Ola1
605.212	0.650121	0.101954	6.37663	1.81023e-10	2.9994e-09	Prkar2b
1652.31	-0.449871	0.0705848	-6.37348	1.84791e-10	3.05785e-09	Atxn1l
557.483	0.65981	0.10358	6.37004	1.88981e-10	3.12311e-09	Cfap36
115.081	-1.33556	0.209817	-6.36537	1.94826e-10	3.21551e-09	Hdc
5390.51	0.348478	0.0547581	6.36396	1.96622e-10	3.24094e-09	Rtn3
925.481	0.564905	0.088788	6.3624	1.9863e-10	3.26673e-09	Lcor
214.143	1.00415	0.157827	6.36234	1.98701e-10	3.26673e-09	Tmem171
1438.42	-0.512303	0.0805305	-6.3616	1.99663e-10	3.27829e-09	Ier2
1140.95	-0.513428	0.0807314	-6.35971	2.02137e-10	3.31463e-09	Thap11
2154.69	-0.446707	0.070353	-6.34951	2.16002e-10	3.53542e-09	Lmf2
19121.8	-0.321458	0.0506281	-6.3494	2.16159e-10	3.53542e-09	Eef1g
2124.08	-0.512461	0.0807156	-6.34897	2.16762e-10	3.54073e-09	Nup85
5047.16	0.379956	0.0598589	6.34753	2.18801e-10	3.56944e-09	Mapk6
1165.94	-0.500416	0.0788626	-6.34542	2.21824e-10	3.61412e-09	Polrmt
486.787	-0.727886	0.114735	-6.34407	2.23768e-10	3.64111e-09	Shfl
190.176	1.12663	0.177642	6.3421	2.26649e-10	3.68326e-09	Abcb1a
322.285	0.877307	0.138431	6.3375	2.33517e-10	3.79002e-09	Cd300ld3
1976.48	0.429859	0.067856	6.33487	2.37545e-10	3.85047e-09	Mpp1
1377.58	0.452606	0.0714504	6.33456	2.38024e-10	3.85331e-09	Chmp3
5250.66	-0.343836	0.0542982	-6.33237	2.41431e-10	3.90349e-09	Cdc37
3421.07	-0.357917	0.0565279	-6.33168	2.425e-10	3.91579e-09	Hnrnpul2
1588.72	-0.448726	0.0708754	-6.3312	2.43258e-10	3.92304e-09	Sec24a
4318.51	0.377738	0.059685	6.32887	2.46968e-10	3.97768e-09	Snd1
10347.4	0.343359	0.0542545	6.32868	2.47273e-10	3.97768e-09	Aars
6690.44	-0.364933	0.0577198	-6.3225	2.57371e-10	4.13488e-09	Ucp2
2338.42	0.417559	0.0660502	6.32185	2.58451e-10	4.14699e-09	Cd300lf
1124.1	0.492834	0.0779787	6.32011	2.61376e-10	4.18862e-09	Dnajc16
1140.63	0.496809	0.0786263	6.31861	2.63919e-10	4.22403e-09	Fosl1
546.074	0.622469	0.0985282	6.31767	2.65541e-10	4.24464e-09	Trps1
1311.06	-0.46816	0.0741153	-6.31665	2.67301e-10	4.2674e-09	Pip4k2a
649.404	0.761101	0.120521	6.31507	2.70036e-10	4.30566e-09	Prmt6
1645.44	-0.464926	0.0736486	-6.31276	2.74094e-10	4.36487e-09	Unc119
1994.6	0.431893	0.0684503	6.30959	2.79784e-10	4.4499e-09	Dynlt1b
931.417	-0.572158	0.0906985	-6.30835	2.82029e-10	4.47999e-09	Pdlim7
2577.35	-0.619793	0.0982776	-6.30656	2.85312e-10	4.52647e-09	Hat1
948.44	-0.639773	0.101554	-6.29984	2.97952e-10	4.72111e-09	G2e3
696.528	-0.568361	0.0902728	-6.29603	3.05358e-10	4.83243e-09	Dyrk3
9506.17	0.361156	0.0573711	6.29508	3.07239e-10	4.85614e-09	Lasp1
257.987	-0.859233	0.136558	-6.29208	3.1323e-10	4.94468e-09	Lmf1
2447.93	-0.461444	0.0733542	-6.29063	3.16184e-10	4.9851e-09	Topbp1
1219.17	-0.497175	0.0790572	-6.28879	3.19942e-10	5.0381e-09	Cep68
162.128	1.24056	0.197488	6.28172	3.34843e-10	5.2662e-09	X2210418O10Rik
1642.47	0.465386	0.0741951	6.27246	3.5538e-10	5.58142e-09	Stk40
858.546	0.536285	0.0855006	6.27229	3.55765e-10	5.58142e-09	Tmem9b
760.484	-0.643523	0.102727	-6.26439	3.74294e-10	5.86487e-09	Nmral1
3256.18	0.387931	0.0619426	6.26274	3.78271e-10	5.90771e-09	Nav1
7367.78	-0.334471	0.0534067	-6.26272	3.78317e-10	5.90771e-09	Atp1a3
8431.74	0.332064	0.0530228	6.26268	3.78425e-10	5.90771e-09	Lonp1
415.631	0.708358	0.113114	6.26231	3.79306e-10	5.91418e-09	Zfp839
965.502	0.493045	0.0787652	6.25968	3.85757e-10	6.00739e-09	Med10
2859.78	0.409025	0.0653723	6.25685	3.92835e-10	6.11012e-09	Lgals8
724.413	0.640045	0.102304	6.25633	3.94139e-10	6.12291e-09	Pex6
2494.16	-0.403332	0.0644733	-6.2558	3.95474e-10	6.13613e-09	Pgam5
636.408	0.625941	0.100069	6.25512	3.9721e-10	6.15555e-09	Pard6b
1378.12	-0.486573	0.077828	-6.25191	4.05468e-10	6.27585e-09	Cnot11
1275.73	0.474365	0.0759105	6.249	4.13085e-10	6.38597e-09	Mgat4a
1328.73	0.558878	0.089454	6.24766	4.1664e-10	6.43308e-09	Phlda1
1134.28	-0.621627	0.0995504	-6.24435	4.25568e-10	6.56295e-09	Mars2
72.3644	1.61667	0.258955	6.24307	4.29074e-10	6.60899e-09	Ppfibp2
626.777	0.600312	0.0961627	6.24267	4.3017e-10	6.61783e-09	Slc25a33
1073.51	0.51584	0.0827161	6.23626	4.48142e-10	6.88598e-09	Acadl
1767.8	0.450685	0.0723074	6.23291	4.57854e-10	7.02671e-09	Tent5c
507.996	0.687091	0.110246	6.23231	4.59595e-10	7.0449e-09	Cdyl2
1016.53	-0.584234	0.0937649	-6.23083	4.63963e-10	7.10328e-09	Tmem167
435.479	-0.801883	0.128857	-6.22305	4.87571e-10	7.45573e-09	Slc16a13
687.004	-0.598224	0.096154	-6.22152	4.92355e-10	7.51982e-09	Dlg4
39382	0.289731	0.0465753	6.22071	4.94919e-10	7.5499e-09	Ctsl
1491.61	-0.487093	0.0784282	-6.21069	5.27538e-10	8.03783e-09	Luzp1
887.042	-0.510862	0.0822777	-6.209	5.33234e-10	8.11488e-09	Crebzf
997.192	-0.532662	0.0857921	-6.20875	5.34075e-10	8.11795e-09	Zfp36l1
9824.28	0.330235	0.0532074	6.20657	5.41548e-10	8.22168e-09	Adam15
227.594	0.945314	0.152419	6.20208	5.57202e-10	8.44924e-09	F2r
3151.31	0.40332	0.0650393	6.20117	5.60457e-10	8.48844e-09	Bbx
26.573	3.40656	0.549466	6.19976	5.65486e-10	8.55442e-09	Gsta3
2391.77	-0.404508	0.0652567	-6.19872	5.69225e-10	8.59107e-09	Wdr5
313.485	-0.782555	0.126245	-6.19871	5.69264e-10	8.59107e-09	Rin1
1804.05	0.481424	0.0777213	6.19424	5.85671e-10	8.82819e-09	Gbe1
1835.26	0.546977	0.0883416	6.19161	5.95529e-10	8.96613e-09	Srgap3
744.735	0.540964	0.0873914	6.19013	6.01127e-10	9.0397e-09	S1pr2
2634.78	0.420225	0.0679306	6.18609	6.16746e-10	9.2636e-09	Dnajb11
43818.4	0.318522	0.0514941	6.18559	6.18689e-10	9.2818e-09	H2.D1
3424.77	0.424497	0.0686777	6.181	6.36968e-10	9.54474e-09	Dhx38
1149.05	-0.507086	0.0820604	-6.17943	6.43333e-10	9.62876e-09	Tgfbr2
1597.49	-0.465456	0.0753566	-6.17672	6.54477e-10	9.784e-09	Fnbp4
298.11	0.792218	0.128309	6.17431	6.6454e-10	9.92276e-09	Dcbld2
268.204	1.26299	0.204565	6.17406	6.65601e-10	9.92691e-09	Mfsd9
2010.11	0.464479	0.0753038	6.16807	6.91276e-10	1.02977e-08	Pcdh7
3031.11	0.432703	0.0702001	6.16384	7.09996e-10	1.05642e-08	Tollip
1176.94	0.4957	0.0804849	6.15893	7.32404e-10	1.08849e-08	Braf
2999.46	-0.447948	0.0727597	-6.15653	7.43549e-10	1.10349e-08	Umps
3492.35	0.359243	0.058353	6.15639	7.4424e-10	1.10349e-08	Sh3bgrl2
561.103	-0.68309	0.11097	-6.15561	7.47875e-10	1.10759e-08	Dram2
9688.97	-0.316031	0.0513456	-6.15497	7.50919e-10	1.1108e-08	Hnrnpa1
1439.16	-0.461697	0.075053	-6.15162	7.66961e-10	1.13321e-08	Tacc3
1305.04	-0.523721	0.0851534	-6.15032	7.73271e-10	1.1412e-08	Gpn3
2657.92	0.507368	0.0825166	6.14868	7.81303e-10	1.15172e-08	Ebi3
1063.94	0.476897	0.0776229	6.14376	8.059e-10	1.1866e-08	Dusp16
1678.94	-0.415847	0.0677541	-6.1376	8.3778e-10	1.23211e-08	Zfp598
2836.33	0.389281	0.0634291	6.13726	8.39577e-10	1.23332e-08	Snx8
4506.21	0.330554	0.0538914	6.1337	8.58559e-10	1.25975e-08	Mapk1
34.1988	-2.55342	0.416509	-6.13051	8.75964e-10	1.28371e-08	Wnt10a
378.647	-0.940384	0.153398	-6.13034	8.7691e-10	1.28371e-08	Cxcr4
2893.04	-0.381107	0.062175	-6.12959	8.81055e-10	1.28829e-08	Zfp91
1064.52	0.494381	0.0806968	6.1264	8.98893e-10	1.31286e-08	Mon1b
2864.71	0.382741	0.0625128	6.1226	9.2062e-10	1.34305e-08	Rbbp6
9194.18	0.30657	0.0500756	6.12216	9.23166e-10	1.34521e-08	Arhgdib
4049.18	0.466174	0.076149	6.12187	9.24832e-10	1.3461e-08	Klf6
1256.82	-0.609462	0.0996048	-6.11881	9.42776e-10	1.37064e-08	Rhoq
2660.81	-0.518183	0.084757	-6.11374	9.73207e-10	1.41327e-08	Ttll4
412.506	-0.672555	0.110119	-6.10753	1.01185e-09	1.4677e-08	Hic2
512.871	-0.612008	0.100232	-6.1059	1.02225e-09	1.4811e-08	Sec61a2
475.273	0.63605	0.104257	6.10078	1.05555e-09	1.52759e-08	Pomk
3028.83	0.36142	0.0592555	6.09936	1.06497e-09	1.53948e-08	Anxa7
11179.4	0.350319	0.0574385	6.09903	1.06717e-09	1.5409e-08	Ubr4
8906.97	0.30209	0.0495446	6.09734	1.0785e-09	1.55549e-08	Atp6ap1
1161.98	-0.46117	0.0757147	-6.0909	1.12279e-09	1.61754e-08	Pkd1
3838.72	0.371262	0.0609574	6.09051	1.1255e-09	1.61892e-08	Clint1
1463.11	-0.507072	0.0832575	-6.0904	1.12631e-09	1.61892e-08	Anln
327.996	-0.853281	0.140187	-6.08672	1.1525e-09	1.65469e-08	Plekhh1
2810.99	0.380369	0.0625712	6.07899	1.20943e-09	1.73448e-08	Psmc2
2759.99	0.389874	0.0641838	6.07435	1.24493e-09	1.78338e-08	Slain2
7575.22	-0.35739	0.0588732	-6.07051	1.27508e-09	1.8245e-08	Vdac1
5534.53	0.332207	0.0547586	6.06675	1.30521e-09	1.86551e-08	Cdk18
13523.9	0.404551	0.0667107	6.06426	1.32561e-09	1.89253e-08	Tmsb4x
618.322	0.64363	0.106228	6.05897	1.36996e-09	1.95366e-08	Zfp35
1155.47	-0.493509	0.0814779	-6.05697	1.38713e-09	1.97592e-08	Paxip1
248.139	-0.849289	0.140264	-6.05494	1.40468e-09	1.99867e-08	Mastl
4721.4	-0.417655	0.0689881	-6.05402	1.41279e-09	2.00796e-08	Shmt2
1353.17	0.443205	0.0732258	6.05258	1.4254e-09	2.02362e-08	Specc1l
179.557	0.972455	0.160692	6.05168	1.43347e-09	2.0328e-08	Trpc4
3111.67	0.401229	0.0663241	6.04952	1.45276e-09	2.05786e-08	Bcat1
3400.32	-0.348861	0.0576705	-6.04921	1.45558e-09	2.05956e-08	Ilf2
1861.36	-0.444829	0.0736232	-6.04196	1.5225e-09	2.15185e-08	Mapk8ip3
1904.61	-0.465244	0.0770072	-6.04156	1.52633e-09	2.15486e-08	Pus7
1086.97	0.531592	0.0880035	6.04058	1.53559e-09	2.16552e-08	Tmco1
901.383	0.492739	0.0816151	6.03735	1.56662e-09	2.20683e-08	Tmem38b
1114.76	-0.463819	0.0768585	-6.03471	1.59246e-09	2.23639e-08	Rev1
63.3944	-1.82007	0.301601	-6.03469	1.59271e-09	2.23639e-08	Grasp
1437.22	-0.415716	0.0688879	-6.03467	1.59289e-09	2.23639e-08	Rgl2
1366.02	0.441726	0.0732188	6.03295	1.60989e-09	2.25776e-08	Becn1
792.027	-0.598512	0.0992361	-6.0312	1.6275e-09	2.27993e-08	Rhot2
728.545	-0.567623	0.0941461	-6.02917	1.64802e-09	2.3055e-08	Ska3
3017.65	-0.346916	0.0575408	-6.02904	1.64938e-09	2.3055e-08	Aldh9a1
244.783	0.878674	0.145782	6.02731	1.66709e-09	2.32769e-08	Slc25a16
3152.46	0.418319	0.069481	6.02063	1.73739e-09	2.42318e-08	Prkar2a
806.365	0.649208	0.107894	6.01708	1.77586e-09	2.47412e-08	Tlr4
447.991	0.715308	0.119015	6.01026	1.85227e-09	2.57774e-08	Arhgap18
1849.43	0.446613	0.074316	6.00965	1.85924e-09	2.58461e-08	Hmgcs1
879.167	-0.49091	0.0817401	-6.00575	1.90455e-09	2.64313e-08	Ryk
669.696	0.559347	0.0931366	6.00566	1.9055e-09	2.64313e-08	Upf3a
754.74	0.549318	0.0914915	6.00403	1.92477e-09	2.66695e-08	Mapkapk5
941.578	-0.521262	0.0868722	-6.00033	1.96914e-09	2.72545e-08	Zfp469
3070.2	-0.375439	0.0625955	-5.99786	1.9993e-09	2.76418e-08	Prkcsh
3599.83	-0.3494	0.0582587	-5.99739	2.0052e-09	2.76822e-08	Pik3r2
1758.55	0.491519	0.0819571	5.99727	2.00659e-09	2.76822e-08	Herpud1
2453.58	0.374144	0.0624819	5.98804	2.12383e-09	2.92678e-08	Cadm1
146.442	1.18498	0.197904	5.98768	2.12852e-09	2.93006e-08	Zfp994
80.5753	1.51847	0.25361	5.98741	2.13206e-09	2.93175e-08	Ms4a14
3018.9	0.432081	0.0721957	5.98487	2.16567e-09	2.97475e-08	Cln8
259.038	0.825708	0.137986	5.98402	2.17702e-09	2.98711e-08	Pkd1l2
746.803	-0.605844	0.101265	-5.98273	2.19429e-09	3.00756e-08	Osm
1328.54	0.456056	0.0762511	5.98097	2.21808e-09	3.03688e-08	Tmem120a
564.374	-0.590061	0.0986924	-5.97879	2.24797e-09	3.07449e-08	Fhod1
2368.16	-0.425534	0.071187	-5.9777	2.26314e-09	3.0919e-08	H2afy
3017.31	0.356582	0.0596694	5.97597	2.28728e-09	3.12152e-08	Cdc42se2
1165.26	0.474731	0.0794507	5.97517	2.29851e-09	3.13347e-08	Plcl2
1401.56	0.471476	0.0789427	5.97239	2.33805e-09	3.18203e-08	Ldlr
1065.88	-0.576654	0.0965545	-5.97231	2.33914e-09	3.18203e-08	Ccne2
1190.13	0.451402	0.0756058	5.97047	2.36569e-09	3.21471e-08	Tmem135
408.316	-0.684816	0.114802	-5.96518	2.4436e-09	3.31702e-08	Pilrb2
4015.32	0.350014	0.0587162	5.96111	2.50523e-09	3.39705e-08	Uso1
4674.62	-0.3665	0.0614928	-5.96004	2.52172e-09	3.41576e-08	Actr1b
1060.02	0.498716	0.0837233	5.95672	2.57352e-09	3.48221e-08	Trappc12
3311.34	0.408262	0.0685588	5.95492	2.60199e-09	3.51698e-08	Gde1
4915.76	0.359507	0.0604054	5.95157	2.65577e-09	3.58586e-08	Rybp
18866.6	0.316427	0.0531717	5.95104	2.6644e-09	3.59368e-08	Eif2s3x
3662.62	0.394775	0.0664179	5.94381	2.78477e-09	3.75204e-08	Ddx1
390.423	-0.675817	0.113712	-5.94323	2.79456e-09	3.76125e-08	Tlcd1
1028	0.476183	0.080145	5.94152	2.82384e-09	3.79663e-08	Gfm2
3068.54	0.348554	0.0586667	5.94126	2.82845e-09	3.7988e-08	Dctn1
1886.04	0.437312	0.0736345	5.93895	2.86848e-09	3.8485e-08	Zfand5
409.66	0.64842	0.109196	5.93813	2.88293e-09	3.8638e-08	Dnase1l1
1691.34	0.401188	0.0676015	5.9346	2.94554e-09	3.94354e-08	Babam1
1271.4	0.465415	0.0784478	5.93279	2.97824e-09	3.98312e-08	Ugt1a7c
2620.76	0.371977	0.0627529	5.92765	3.07295e-09	4.10546e-08	Lman1
3793.17	0.339325	0.0572738	5.9246	3.1306e-09	4.17808e-08	Capns1
10695.9	0.3115	0.0525914	5.92302	3.16078e-09	4.21354e-08	Por
624.556	0.550099	0.0928773	5.92287	3.1638e-09	4.21354e-08	Stra6l
7561.28	-0.488528	0.0824852	-5.92261	3.16866e-09	4.21558e-08	Isyna1
228.916	0.860707	0.145375	5.92059	3.20783e-09	4.26322e-08	Them4
593.529	-0.624424	0.105486	-5.91949	3.22938e-09	4.28738e-08	Wdr76
5243.5	0.337556	0.0570537	5.91646	3.28944e-09	4.36254e-08	Arhgap30
1403.78	0.464853	0.0785795	5.9157	3.30462e-09	4.37811e-08	Suds3
13096.9	0.373959	0.0632877	5.90887	3.44471e-09	4.55894e-08	Nrp2
3679.17	0.349732	0.0592377	5.90386	3.55084e-09	4.6945e-08	Arhgap45
1406.01	0.43231	0.0732369	5.9029	3.57174e-09	4.71722e-08	Exoc3
2668.76	0.365064	0.0618586	5.90159	3.60015e-09	4.7498e-08	Spg20
1259.13	-0.521047	0.0882947	-5.90123	3.60802e-09	4.75524e-08	Ppil1
329.372	0.833358	0.141331	5.89649	3.71312e-09	4.88869e-08	Ms4a7
547.145	0.701486	0.118993	5.89519	3.74255e-09	4.92232e-08	Plekha8
2506.77	0.396053	0.0671895	5.89457	3.75656e-09	4.93563e-08	Camk2d
2156.67	0.413416	0.0701596	5.8925	3.80387e-09	4.99263e-08	Abcc5
940.067	-0.475043	0.0806234	-5.89213	3.81259e-09	4.9989e-08	Jak3
10219.3	-0.325723	0.0552864	-5.89156	3.82569e-09	5.0109e-08	Nisch
2001.93	0.429077	0.0728417	5.89054	3.84934e-09	5.03669e-08	Cttnbp2nl
562.604	-0.641694	0.108948	-5.88988	3.86469e-09	5.05156e-08	Fbxo5
2123.07	0.368988	0.0626873	5.88617	3.95247e-09	5.16098e-08	Afg3l1
1777.61	0.406034	0.0690114	5.88358	4.01482e-09	5.23701e-08	Abcf3
480.224	0.631976	0.107675	5.86929	4.37656e-09	5.70301e-08	Timmdc1
2962.64	0.402859	0.0686696	5.86663	4.44754e-09	5.78955e-08	Syne1
584.71	-0.58153	0.0991456	-5.86541	4.4802e-09	5.8261e-08	Cd151
712.744	0.588731	0.100479	5.85927	4.64916e-09	6.03963e-08	Zfp462
1204	0.553348	0.0945005	5.8555	4.75583e-09	6.17188e-08	Snx13
8336.12	0.445351	0.0760858	5.85328	4.81978e-09	6.24848e-08	Basp1
757.174	0.499937	0.0854553	5.85027	4.90765e-09	6.35591e-08	Inpp4a
764.523	0.514184	0.0879227	5.84814	4.97091e-09	6.42856e-08	Fnta
4673.91	0.335129	0.0573061	5.84804	4.97388e-09	6.42856e-08	Cyfip2
1170.26	0.501395	0.085753	5.84697	5.00613e-09	6.46367e-08	Oas1g
1517.14	0.404118	0.0691246	5.84623	5.02848e-09	6.48592e-08	C5ar1
3690.17	0.427779	0.0732511	5.8399	5.22322e-09	6.73026e-08	Tmem30a
8199.99	0.324723	0.0556633	5.8337	5.42127e-09	6.97837e-08	Aco2
564.347	0.626281	0.107416	5.8304	5.52953e-09	7.11052e-08	Yaf2
349.581	0.703875	0.120843	5.82472	5.72098e-09	7.34926e-08	Nagk
11256.9	0.31156	0.0535039	5.82311	5.77608e-09	7.41254e-08	Tln1
712.025	-0.543892	0.0934295	-5.82142	5.83493e-09	7.4805e-08	Fbxl6
1566.95	-0.486653	0.0836023	-5.82105	5.84806e-09	7.48977e-08	Vps50
5870.67	0.464266	0.0797706	5.82001	5.88443e-09	7.52218e-08	Cited2
899.981	0.486327	0.0835615	5.81999	5.88522e-09	7.52218e-08	Ly86
1187.06	-0.460754	0.079217	-5.81635	6.01466e-09	7.67989e-08	Smarcad1
3159.27	-0.455456	0.0783268	-5.81481	6.07012e-09	7.74291e-08	Mtap
4459.3	-0.341136	0.0586732	-5.81417	6.09339e-09	7.76479e-08	Sbno2
1628.76	-0.39277	0.0675706	-5.81273	6.1461e-09	7.8241e-08	Ubp1
2417.17	0.387893	0.0667675	5.8096	6.26233e-09	7.96408e-08	Acot7
1999.38	0.377499	0.0649904	5.80853	6.30239e-09	8.007e-08	Slc37a2
1794.87	-0.477699	0.0822455	-5.80821	6.31448e-09	8.00768e-08	Marcksl1
1840.86	0.471233	0.0811327	5.80818	6.31554e-09	8.00768e-08	Cast
321.8	-0.748972	0.128974	-5.80717	6.35377e-09	8.0481e-08	Rtkn
5786.82	0.312618	0.0538672	5.80349	6.49504e-09	8.21885e-08	Tm9sf4
1652.24	-0.425564	0.0733398	-5.80263	6.52827e-09	8.25268e-08	Tyw1
7340.78	0.300554	0.0518127	5.80079	6.60049e-09	8.33567e-08	Slc23a2
578.942	0.670492	0.115594	5.80041	6.61516e-09	8.34589e-08	Cpeb2
676.384	-0.55122	0.0951667	-5.79216	6.94879e-09	8.75179e-08	Gpam
13769.2	0.420757	0.0726431	5.79211	6.95068e-09	8.75179e-08	Anxa2
1051.73	-0.50968	0.088	-5.79182	6.96281e-09	8.75838e-08	Tbc1d4
330.136	-0.812719	0.140362	-5.79016	7.03199e-09	8.83663e-08	Slc29a2
8009.2	0.370119	0.0639634	5.78641	7.19051e-09	9.0269e-08	Mtpn
1081.91	0.64704	0.111852	5.7848	7.25977e-09	9.10485e-08	Nfil3
2398.04	-0.5021	0.0867997	-5.78458	7.26924e-09	9.10771e-08	Josd1
3472.15	0.329228	0.056947	5.78131	7.41212e-09	9.27757e-08	Oas1a
323.925	0.764871	0.132316	5.78065	7.44139e-09	9.30503e-08	X4930438A08Rik
1084.83	0.463355	0.0801767	5.77917	7.50684e-09	9.37764e-08	Impa1
2343.7	0.434822	0.0752669	5.77707	7.60123e-09	9.48622e-08	Tbc1d10b
864.291	0.559543	0.0968848	5.77534	7.67989e-09	9.56908e-08	Mcm9
4336.07	0.425955	0.0737549	5.77528	7.68271e-09	9.56908e-08	Lnpep
828.376	0.512002	0.0887919	5.76632	8.10232e-09	1.00818e-07	Vps8
1824.11	0.415475	0.0720873	5.76349	8.23912e-09	1.0242e-07	Emc1
427.973	0.669132	0.116114	5.76271	8.27757e-09	1.02797e-07	AU022793
3788.04	0.32193	0.0558754	5.76157	8.33363e-09	1.03392e-07	Asns
472.073	-0.621042	0.107795	-5.76135	8.34453e-09	1.03427e-07	Zmym1
224.92	-0.873557	0.151665	-5.75977	8.42266e-09	1.04293e-07	Mcrip2
2405.92	-0.390329	0.0677964	-5.75737	8.54367e-09	1.05688e-07	Xpo5
1431.42	-0.446546	0.0775858	-5.75551	8.63807e-09	1.06752e-07	Rmnd5a
1514.13	-0.432056	0.0750933	-5.75359	8.73699e-09	1.0787e-07	Smarcd2
16692.9	0.296963	0.0516371	5.75097	8.87333e-09	1.09446e-07	Hspa9
1529.36	-0.592435	0.103053	-5.74886	8.98475e-09	1.10713e-07	Fmr1
1351.85	-0.556669	0.0968395	-5.74836	9.01118e-09	1.10931e-07	Naf1
1869.53	-0.406105	0.0706761	-5.746	9.13769e-09	1.12379e-07	Lyl1
170.013	-0.940409	0.163757	-5.7427	9.31764e-09	1.14482e-07	Six5
4672.74	0.564303	0.0983081	5.74014	9.45964e-09	1.16114e-07	Kctd12
1129.26	0.452214	0.0787899	5.73949	9.49617e-09	1.1645e-07	Erlin2
1059.09	0.500848	0.0873336	5.73488	9.75836e-09	1.19549e-07	Rcan1
557.621	0.580986	0.101325	5.73388	9.81571e-09	1.20136e-07	Taf3
2353.4	-0.393389	0.0686799	-5.72786	1.01703e-08	1.24356e-07	Pelp1
23951.8	0.393453	0.0687602	5.7221	1.05215e-08	1.28526e-07	Hspa5
3343.45	-0.358448	0.0626608	-5.72045	1.06242e-08	1.29656e-07	Napa
2221.57	-0.36002	0.0629375	-5.72028	1.06346e-08	1.29658e-07	Kmt2b
4189.57	0.350994	0.0613978	5.71671	1.08604e-08	1.32284e-07	Bcl2l1
2928.02	-0.368806	0.0645328	-5.71501	1.09698e-08	1.33489e-07	Slc7a6
3953.16	0.362753	0.0635551	5.70769	1.14523e-08	1.39129e-07	Uhmk1
1624.54	-0.407078	0.0713215	-5.70764	1.14553e-08	1.39129e-07	Pygb
2231.17	-0.442417	0.0775181	-5.70727	1.14802e-08	1.39299e-07	Sipa1
229.92	0.849529	0.148918	5.70466	1.16575e-08	1.41316e-07	Fer
820.783	-0.569906	0.100001	-5.699	1.20511e-08	1.45948e-07	Pomgnt2
2486.68	0.350685	0.0615824	5.69457	1.23683e-08	1.49645e-07	Vps35l
629.035	-0.533638	0.0938125	-5.68834	1.28278e-08	1.55058e-07	X0610030E20Rik
357.913	0.891536	0.156794	5.68604	1.30018e-08	1.57011e-07	Gm7072
2940.14	-0.342293	0.0602077	-5.6852	1.3066e-08	1.57636e-07	Kat2a
222.376	-0.848839	0.149408	-5.68136	1.33627e-08	1.61063e-07	Iffo1
717.421	-0.522071	0.091966	-5.67678	1.37254e-08	1.65278e-07	Rfc4
5668.7	-0.314525	0.0554215	-5.67515	1.38566e-08	1.667e-07	Itpr3
1126.77	0.436734	0.0769591	5.67489	1.38779e-08	1.66797e-07	Ero1lb
7023.12	-0.330053	0.0581711	-5.67383	1.39638e-08	1.67671e-07	Ssr2
912.964	0.687234	0.121159	5.67218	1.40992e-08	1.69137e-07	Cd93
1609.18	-0.453421	0.0799925	-5.66829	1.4423e-08	1.72858e-07	Ankrd13b
1068.42	-0.451328	0.0796461	-5.66666	1.45608e-08	1.74222e-07	Capn15
2567.82	0.407488	0.0719103	5.66662	1.45643e-08	1.74222e-07	Cln5
987.163	0.482994	0.085279	5.66369	1.48151e-08	1.77056e-07	Snap29
2370.37	-0.445131	0.0785987	-5.66334	1.48453e-08	1.7725e-07	Spout1
652.652	-0.653833	0.115474	-5.66216	1.49479e-08	1.78307e-07	Fancm
371.588	-0.664813	0.117439	-5.66093	1.50556e-08	1.79423e-07	Dalrd3
495.035	0.731896	0.129376	5.65711	1.53943e-08	1.83287e-07	Gstm2
1445.11	-0.47841	0.0846556	-5.65125	1.59281e-08	1.89465e-07	Snrpd2
27515.8	0.277186	0.049051	5.65097	1.59541e-08	1.89597e-07	Ppia
2677.54	0.475631	0.0841836	5.64992	1.60519e-08	1.90581e-07	Ccdc88b
6795.61	0.433835	0.0768001	5.64889	1.61488e-08	1.91551e-07	Snx5
1036.15	-0.431376	0.0763794	-5.64781	1.62508e-08	1.92581e-07	Cdk16
643.646	0.527186	0.0933611	5.64674	1.63521e-08	1.93601e-07	Ccdc181
1456.15	-0.425796	0.0754614	-5.64257	1.67535e-08	1.98169e-07	Themis2
6045.65	-0.330369	0.0585642	-5.64115	1.68914e-08	1.99615e-07	Pebp1
15884.6	0.305057	0.0540873	5.64008	1.69968e-08	2.00673e-07	Gnas
2235.91	-0.382275	0.0678075	-5.63765	1.72383e-08	2.03336e-07	Dag1
9521.64	0.339715	0.0602651	5.63702	1.73023e-08	2.039e-07	Macf1
5928.77	0.337589	0.0598922	5.63662	1.73418e-08	2.04176e-07	Atp2b1
2115.93	0.362905	0.0644438	5.63135	1.78807e-08	2.10326e-07	Zfp36
966.595	0.521131	0.0925555	5.63047	1.79716e-08	2.11199e-07	Tiprl
1098.44	-0.511439	0.090844	-5.62986	1.80352e-08	2.11751e-07	Atad5
4990.93	-0.338649	0.0601566	-5.62946	1.80775e-08	2.12052e-07	Gpx4
532.758	0.610205	0.108547	5.62158	1.89221e-08	2.21754e-07	Dynlt3
1195.66	0.457404	0.0813766	5.62083	1.90041e-08	2.22509e-07	Crtap
188.55	1.05891	0.18843	5.61962	1.91374e-08	2.23863e-07	Gm14296
2778.43	0.3273	0.0582719	5.61678	1.94553e-08	2.27373e-07	Emc7
558.204	-0.571406	0.101778	-5.61421	1.97459e-08	2.30556e-07	Nsl1
3381.15	0.346089	0.0617048	5.60878	2.03754e-08	2.37688e-07	Sik3
329.977	0.70088	0.125069	5.60394	2.09537e-08	2.44209e-07	Ppp6r2
3155.19	0.352089	0.06285	5.60205	2.11834e-08	2.4666e-07	Ahnak2
9763.13	0.371446	0.0663076	5.60186	2.12069e-08	2.46708e-07	Gdi2
4131.14	0.382062	0.0682112	5.60116	2.1292e-08	2.47346e-07	Ninj1
842.363	-0.472217	0.084308	-5.60109	2.13007e-08	2.47346e-07	Plcg1
5185.2	-0.350532	0.0625852	-5.60087	2.13273e-08	2.47428e-07	Cdt1
607.126	-0.565671	0.101	-5.60069	2.13495e-08	2.47459e-07	Stil
80.3149	-1.39919	0.250111	-5.59429	2.21525e-08	2.56533e-07	Draxin
5905.52	-0.345598	0.0617959	-5.59258	2.23725e-08	2.58844e-07	Glud1
1000.9	-0.455775	0.0815055	-5.59195	2.24535e-08	2.59544e-07	Usp33
596.726	0.759035	0.135759	5.59107	2.25679e-08	2.60484e-07	Hist2h3c2
3656.68	0.345178	0.0617381	5.59101	2.25759e-08	2.60484e-07	Esyt2
1390.39	-0.405971	0.0726143	-5.59079	2.26037e-08	2.60569e-07	Arl2bp
2692.28	0.494033	0.0884099	5.58798	2.29725e-08	2.6458e-07	Hist2h2aa2
752.719	0.48445	0.0867063	5.58725	2.30692e-08	2.65453e-07	Pter
5329.21	-0.359788	0.0644216	-5.5849	2.33836e-08	2.68827e-07	Thop1
1831.32	-0.387356	0.0693666	-5.58418	2.34801e-08	2.69691e-07	Necap1
493.884	-0.569709	0.102092	-5.58034	2.40049e-08	2.75471e-07	Iqce
415.31	0.961083	0.172284	5.57849	2.42612e-08	2.7816e-07	Arg1
4144.52	0.33813	0.060619	5.57796	2.4335e-08	2.78754e-07	Sqle
11371.4	-0.430158	0.0771611	-5.57481	2.47806e-08	2.83603e-07	Rpl14
5776.23	-0.360965	0.0647617	-5.57374	2.49328e-08	2.85088e-07	Kmt2d
633.178	-0.561655	0.100808	-5.57151	2.5254e-08	2.88501e-07	Cxcl14
171.148	0.903333	0.162252	5.56745	2.58489e-08	2.95031e-07	Nyap2
420.645	-0.625835	0.112421	-5.56688	2.59335e-08	2.9573e-07	Fgd2
3850.46	0.38137	0.068511	5.56655	2.59828e-08	2.96026e-07	Rock2
3612.47	0.30851	0.0554701	5.56173	2.67109e-08	3.04022e-07	Usp15
6920.88	0.31978	0.0574979	5.56159	2.67325e-08	3.04022e-07	Ap2m1
530.41	-0.586521	0.105471	-5.56098	2.68263e-08	3.04816e-07	Pdxp
774.959	-0.624089	0.11232	-5.55635	2.75482e-08	3.12738e-07	Epm2aip1
4343.78	0.44242	0.0796562	5.55412	2.79016e-08	3.16468e-07	Ifrd1
398	-0.678923	0.122434	-5.5452	2.93621e-08	3.32561e-07	Cenpv
3695.87	0.342697	0.061802	5.54507	2.93836e-08	3.32561e-07	Il2rg
1225.23	-0.46578	0.0840003	-5.54498	2.93991e-08	3.32561e-07	Oip5os1
3894.81	-0.377075	0.0680134	-5.54413	2.95425e-08	3.33885e-07	Tsr1
6569.05	-0.308059	0.0555717	-5.54345	2.96577e-08	3.3489e-07	Serinc3
1284.91	0.426813	0.0770016	5.54291	2.97486e-08	3.35617e-07	Sart1
1103.86	0.49624	0.0895447	5.54182	2.99347e-08	3.37416e-07	Spg7
8453.31	-0.434497	0.0784557	-5.53811	3.05746e-08	3.44323e-07	Rps15
609.241	-0.522234	0.0943708	-5.53385	3.1327e-08	3.52484e-07	Hacd2
995.706	0.478075	0.0864101	5.53263	3.1547e-08	3.54646e-07	Ccdc59
4928.9	0.391345	0.0707505	5.53135	3.17784e-08	3.5693e-07	Acsl4
12310	0.283033	0.0511809	5.53005	3.20137e-08	3.59256e-07	Anxa5
1686.12	-0.381348	0.0689618	-5.52984	3.20527e-08	3.59376e-07	Wrnip1
412.735	0.671836	0.121513	5.5289	3.2224e-08	3.6069e-07	Atg4a
2719.17	0.428956	0.0775846	5.52889	3.22268e-08	3.6069e-07	Csf1
9893.26	0.364311	0.0659546	5.52367	3.31991e-08	3.71245e-07	Grina
12147.1	0.269646	0.0488245	5.52275	3.33729e-08	3.7286e-07	Litaf
4981.09	-0.296294	0.0536825	-5.51937	3.40212e-08	3.79768e-07	Setdb1
1996.64	0.382003	0.0692196	5.51871	3.41503e-08	3.80875e-07	Fam49b
2972.85	-0.342623	0.0621385	-5.51386	3.51038e-08	3.91166e-07	Eif3m
6388.05	0.295396	0.0536058	5.51052	3.57785e-08	3.98334e-07	Stom
1345.76	-0.420536	0.0763286	-5.50955	3.59756e-08	4.00178e-07	Tmem123
896.53	-0.481224	0.0873703	-5.50787	3.63193e-08	4.03647e-07	BC055324
1057.46	0.451741	0.0820236	5.50745	3.64071e-08	4.04268e-07	Mcub
2186.53	-0.418658	0.0760909	-5.50208	3.75347e-08	4.16425e-07	Msto1
412.108	0.657256	0.119521	5.49907	3.81797e-08	4.23211e-07	Socs5
1136.13	0.468456	0.0852061	5.49792	3.84305e-08	4.2562e-07	Btbd7
994.056	-0.456221	0.0830462	-5.49359	3.93845e-08	4.35805e-07	Ikbke
3187.81	-0.411978	0.0750055	-5.49264	3.95979e-08	4.37784e-07	Tbl2
2255.86	0.356061	0.0648328	5.49198	3.97452e-08	4.38913e-07	Bin2
3324.79	-0.451699	0.0822487	-5.49187	3.97691e-08	4.38913e-07	Polr1b
1631.94	0.449608	0.0818956	5.49001	4.01901e-08	4.43173e-07	Clip2
1339.61	-0.398451	0.0726046	-5.48796	4.06611e-08	4.47978e-07	AU020206
455.163	0.600451	0.109488	5.4842	4.1535e-08	4.57209e-07	Yju2
543.432	-0.61132	0.111502	-5.48259	4.19146e-08	4.60988e-07	Tmppe
10379.3	-0.359163	0.0655334	-5.48061	4.23872e-08	4.65782e-07	Sf3b1
340.653	-0.685594	0.125172	-5.47721	4.32084e-08	4.74396e-07	Wdr83
135.385	-1.0272	0.18766	-5.47372	4.40688e-08	4.83424e-07	Cbx2
35495.9	0.296774	0.0542225	5.47327	4.41801e-08	4.84226e-07	Ctsa
4819.83	0.326798	0.0597112	5.47299	4.42516e-08	4.84591e-07	Csf2rb2
1433.83	-0.39082	0.0714276	-5.47156	4.46097e-08	4.88091e-07	Dvl1
603.674	0.512125	0.0936981	5.4657	4.61087e-08	5.04021e-07	Gstz1
12726.6	-0.350942	0.0642096	-5.46556	4.6145e-08	5.04021e-07	Caprin1
368.178	0.653574	0.119616	5.46393	4.65712e-08	5.08239e-07	Sema5a
1014.92	-0.541074	0.0991113	-5.45926	4.78134e-08	5.21347e-07	Dna2
1094.05	0.415149	0.0760632	5.45796	4.81648e-08	5.24504e-07	Sh3rf1
811.383	-0.585061	0.107196	-5.45788	4.81856e-08	5.24504e-07	Brwd3
118.91	1.09771	0.201136	5.45758	4.82664e-08	5.24933e-07	Tfec
71.1701	-1.47965	0.271302	-5.45389	4.92784e-08	5.3548e-07	Adam1a
1047.87	0.475395	0.0871824	5.45288	4.95611e-08	5.38091e-07	Spryd7
789.365	-0.517322	0.0948771	-5.45254	4.96544e-08	5.38644e-07	Abitram
2216.55	-0.361228	0.0663148	-5.44717	5.11784e-08	5.54702e-07	Tlr2
2084.46	0.5077	0.0933209	5.44037	5.31712e-08	5.75809e-07	Trib3
3072.27	0.354938	0.0653499	5.43135	5.593e-08	6.0517e-07	Taf15
1387.53	-0.45434	0.0837053	-5.42785	5.7036e-08	6.16481e-07	Nagpa
3339.67	-0.305887	0.0563563	-5.42774	5.70725e-08	6.16481e-07	Arf4
1514.28	0.395465	0.0728708	5.42694	5.73278e-08	6.18712e-07	Stk11ip
1159.42	-0.448117	0.082581	-5.42639	5.75063e-08	6.20111e-07	Klhl21
1045.76	0.469864	0.0866113	5.42498	5.7962e-08	6.24494e-07	Fmn1
2622.21	0.32233	0.0594263	5.42403	5.82715e-08	6.27296e-07	Rapgef5
234.38	0.767214	0.141478	5.42285	5.86564e-08	6.30378e-07	Klra2
751.33	0.507894	0.0936583	5.42285	5.86571e-08	6.30378e-07	Cmpk2
1221.76	0.501079	0.0924107	5.42231	5.88351e-08	6.31284e-07	Cblb
3924.2	0.36341	0.0670215	5.42229	5.88409e-08	6.31284e-07	Stk4
1515.37	0.403724	0.074505	5.41875	6.00158e-08	6.43345e-07	Sec22b
507.857	-0.586551	0.108291	-5.41642	6.08037e-08	6.51241e-07	Med14
217.418	0.828991	0.153074	5.41562	6.1076e-08	6.53606e-07	Ahi1
1338.59	-0.457204	0.0844344	-5.4149	6.13228e-08	6.55694e-07	Brca1
1299.66	0.539385	0.0996211	5.41437	6.15065e-08	6.57104e-07	Mocos
1098.18	-0.519504	0.0959768	-5.41281	6.20435e-08	6.62284e-07	Slc7a2
3184.93	0.452366	0.0836095	5.41046	6.2863e-08	6.6994e-07	Neat1
541.602	-0.552276	0.102076	-5.41044	6.2869e-08	6.6994e-07	Ttyh3
2077.96	-0.348489	0.0644122	-5.4103	6.29191e-08	6.6994e-07	Ankle2
1673.24	-0.376127	0.0695472	-5.40822	6.36529e-08	6.77186e-07	Agpat5
167.581	-0.994942	0.184002	-5.40723	6.40077e-08	6.8039e-07	Slc9a5
102.448	-1.32729	0.245598	-5.40434	6.50466e-08	6.90855e-07	Cfap69
931.687	-0.462298	0.0855541	-5.40357	6.53283e-08	6.93266e-07	Casp2
1031.86	0.459332	0.085042	5.40123	6.61842e-08	7.01763e-07	Tef
1098.09	0.454051	0.084233	5.39042	7.02929e-08	7.44112e-07	Eno1b
4600.59	0.302708	0.0561567	5.39041	7.02955e-08	7.44112e-07	Siglec1
491.012	-0.593128	0.110071	-5.38858	7.10164e-08	7.51116e-07	Adamts10
508.605	-0.67267	0.124841	-5.38821	7.11646e-08	7.52058e-07	Rnf166
4205.51	-0.326101	0.0605523	-5.38544	7.22672e-08	7.63074e-07	Usp19
2449.7	0.370305	0.0687868	5.38337	7.31047e-08	7.71276e-07	Nab1
3123.02	0.449973	0.0836815	5.37721	7.5651e-08	7.97477e-07	Tnfrsf23
1209.14	0.418957	0.0779848	5.37229	7.7745e-08	8.18409e-07	Trp53inp2
375.854	0.738611	0.137487	5.37224	7.77656e-08	8.18409e-07	Sgk1
821.922	-0.462366	0.086086	-5.37098	7.83097e-08	8.23453e-07	Xpnpep3
178.388	-0.866724	0.161471	-5.36768	7.97581e-08	8.37988e-07	Mob3b
1630.52	-0.387528	0.0722537	-5.36344	8.16539e-08	8.57197e-07	Fbxo21
1766.18	0.394538	0.0736242	5.3588	8.37744e-08	8.78731e-07	Chp1
2534.44	-0.362436	0.0676358	-5.35864	8.38511e-08	8.78809e-07	Agpat1
98.5002	-1.18125	0.220459	-5.35812	8.40929e-08	8.80616e-07	Asb13
3450.71	-0.431946	0.080656	-5.35541	8.53641e-08	8.93192e-07	Impa2
3172.71	0.392494	0.0733338	5.35215	8.69156e-08	9.08676e-07	Ralb
1931.95	0.385509	0.0720639	5.34955	8.81747e-08	9.21081e-07	Os9
670.656	0.491264	0.0918412	5.34905	8.84161e-08	9.22843e-07	Gas2l3
4703.47	-0.383489	0.071712	-5.34762	8.9116e-08	9.29384e-07	Ppm1f
3249.82	-0.462111	0.0864504	-5.3454	9.02196e-08	9.40121e-07	Pfas
996.782	0.422388	0.0790552	5.34295	9.14482e-08	9.52142e-07	Gdap2
220.954	-0.896394	0.167856	-5.34026	9.28122e-08	9.65551e-07	Asb2
1013.21	-0.492742	0.0922869	-5.33924	9.33383e-08	9.70229e-07	Patz1
1981.68	-0.379549	0.0710999	-5.33825	9.38482e-08	9.74731e-07	Arih2
2140.67	0.33444	0.0626533	5.33794	9.40062e-08	9.75574e-07	Vmp1
126.186	-1.07596	0.201599	-5.33713	9.44298e-08	9.79169e-07	Nanos1
947.004	0.488867	0.09161	5.3364	9.48119e-08	9.82328e-07	Ripk2
759.937	-0.486609	0.0912023	-5.33549	9.52852e-08	9.86428e-07	Tsen34
1337.15	0.424206	0.0795383	5.33335	9.64168e-08	9.97328e-07	Gpatch4
111.324	1.15467	0.21652	5.33285	9.66851e-08	9.99289e-07	Rmdn2
1892.95	0.402845	0.0755438	5.3326	9.68188e-08	9.99857e-07	Parvb
5600.12	0.283109	0.0531011	5.33151	9.74015e-08	1.00506e-06	Atp5f1
716.163	0.466312	0.0874734	5.33089	9.77301e-08	1.00763e-06	Herc3
2773.3	-0.347416	0.0652093	-5.32771	9.94575e-08	1.02431e-06	Ints3
1022.59	0.455366	0.0854727	5.32762	9.95093e-08	1.02431e-06	Rai14
487.191	-0.573064	0.107574	-5.32713	9.97746e-08	1.02621e-06	Fam193b
969.732	-0.440134	0.0826593	-5.32467	1.01134e-07	1.03935e-06	Zfp334
429.434	-0.625042	0.117468	-5.32098	1.03212e-07	1.05984e-06	Chek1
524.761	0.562528	0.105726	5.32064	1.03405e-07	1.06096e-06	Abca5
3732.46	-0.327622	0.0615805	-5.32023	1.03635e-07	1.06247e-06	Msh6
1528.34	-0.427363	0.0804493	-5.31221	1.08306e-07	1.10946e-06	Snapc4
3728.73	0.295193	0.0555846	5.31069	1.09209e-07	1.1178e-06	Sat1
1271.73	-0.431172	0.0811995	-5.31003	1.09609e-07	1.12016e-06	Acaa1a
9040.37	0.334225	0.0629423	5.31002	1.09616e-07	1.12016e-06	Rtn4
3972.35	-0.421003	0.0793081	-5.30845	1.10564e-07	1.12895e-06	Cebpz
3028.9	0.37566	0.0707934	5.30643	1.11796e-07	1.14061e-06	Atf3
1068.77	-0.421493	0.079451	-5.30507	1.12627e-07	1.14743e-06	Emp3
957.534	-0.445672	0.0840091	-5.30504	1.12646e-07	1.14743e-06	Creb1
2315.46	0.324689	0.0612061	5.30485	1.12763e-07	1.14771e-06	Psmb2
198.821	0.819159	0.154432	5.30433	1.13087e-07	1.15008e-06	Nfatc2ip
15533.9	0.420994	0.0793997	5.30221	1.1441e-07	1.16261e-06	Furin
835.915	0.50363	0.0950728	5.2973	1.17524e-07	1.1933e-06	Metrnl
1840.52	0.362917	0.0685252	5.29612	1.18291e-07	1.20012e-06	Lamtor3
525.281	-0.635151	0.119954	-5.29496	1.19044e-07	1.20635e-06	Ung
1358.58	-0.392998	0.0742223	-5.29488	1.19096e-07	1.20635e-06	Tbc1d14
546.73	0.54184	0.10238	5.29246	1.20682e-07	1.22145e-06	Dph6
1240.23	0.458482	0.0866457	5.29145	1.21347e-07	1.2272e-06	Utrn
2758.19	0.344601	0.0651425	5.28995	1.22347e-07	1.23633e-06	Fabp4
2560.22	-0.411811	0.0778599	-5.28912	1.22905e-07	1.24098e-06	Bub1
521.263	0.594886	0.11251	5.28741	1.2406e-07	1.25164e-06	Ifi44
684.466	0.516668	0.0977892	5.28349	1.26749e-07	1.27776e-06	B3gat3
1516.43	0.374195	0.0708459	5.28182	1.27908e-07	1.28842e-06	Lrrfip2
1114.68	-0.520113	0.0984752	-5.28166	1.28017e-07	1.28849e-06	Agrn
792.262	-0.451336	0.08546	-5.28125	1.28303e-07	1.29035e-06	Ly6a
2926.09	-0.390869	0.0740322	-5.27971	1.29388e-07	1.30023e-06	Nup133
1293.6	-0.438099	0.0829841	-5.27932	1.29665e-07	1.30198e-06	Rad51
876.248	0.472973	0.0896622	5.27506	1.32713e-07	1.33154e-06	Pfdn1
1350.14	0.482079	0.091525	5.26718	1.38538e-07	1.38888e-06	Arhgap12
1350.28	-0.412965	0.0784101	-5.26673	1.38875e-07	1.39116e-06	Malt1
128.741	1.06078	0.201435	5.2661	1.39352e-07	1.39483e-06	Zfp943
5976.61	0.275105	0.052243	5.26588	1.39518e-07	1.3954e-06	Dock2
985.576	-0.41823	0.0794587	-5.26348	1.41351e-07	1.41262e-06	Fam216a
2141.62	-0.354246	0.0673214	-5.26201	1.42488e-07	1.42286e-06	Rere
1446.98	0.43132	0.0819797	5.2613	1.4304e-07	1.42725e-06	Pck2
647.648	0.484653	0.092146	5.25962	1.44356e-07	1.43925e-06	Rnf157
1079.47	-0.450205	0.0856308	-5.25751	1.46018e-07	1.45468e-06	Blm
667.488	-0.573587	0.109105	-5.25718	1.46278e-07	1.45613e-06	Cdkn1b
494.921	0.5639	0.107278	5.25643	1.4688e-07	1.46097e-06	Igsf11
2218.89	0.355666	0.0676697	5.25591	1.47295e-07	1.46396e-06	Nlrc5
532.889	-0.640747	0.121918	-5.25554	1.47593e-07	1.46576e-06	Abi3
3905.51	0.292511	0.0556859	5.25287	1.49746e-07	1.48598e-06	Uggt1
3553.84	0.364362	0.0693972	5.25037	1.5179e-07	1.5051e-06	Ensa
2740.57	0.436494	0.083145	5.2498	1.52267e-07	1.50865e-06	Il7r
1359.24	0.44608	0.0850323	5.246	1.55433e-07	1.53882e-06	Zfp871
2007.21	-0.471242	0.0899316	-5.24001	1.60569e-07	1.58774e-06	Slc29a1
770.187	-0.471432	0.0899689	-5.23994	1.60625e-07	1.58774e-06	Timm29
1663.69	-0.393866	0.0751782	-5.2391	1.61364e-07	1.5938e-06	Grk6
1694.37	0.352323	0.0672742	5.23713	1.63095e-07	1.60965e-06	Mesd
3003.17	-0.367308	0.0701729	-5.23433	1.65588e-07	1.63297e-06	Ccna2
1149.49	-0.496072	0.0947813	-5.23386	1.66003e-07	1.63547e-06	Asf1b
905.608	0.452652	0.0864891	5.23363	1.66215e-07	1.63547e-06	Flywch1
2937.52	0.403253	0.0770506	5.23361	1.66227e-07	1.63547e-06	Snx20
904.214	0.490914	0.0938576	5.23041	1.69134e-07	1.66278e-06	Map4k3
350.286	0.625762	0.119694	5.22802	1.71332e-07	1.68309e-06	Ctso
559.759	-0.593566	0.113543	-5.22768	1.71651e-07	1.68491e-06	Itpripl1
130.732	-1.00078	0.191453	-5.2273	1.72004e-07	1.68708e-06	Arhgef4
422.432	0.60533	0.11585	5.22511	1.74056e-07	1.70589e-06	Ralgps1
948.861	-0.500498	0.0958809	-5.22	1.78928e-07	1.75228e-06	Ercc6l
307.629	0.65466	0.125466	5.21781	1.8105e-07	1.77169e-06	Srr
165.291	-0.96247	0.184476	-5.21732	1.81535e-07	1.77507e-06	Pik3ip1
864.955	-0.497356	0.095337	-5.21682	1.82017e-07	1.77841e-06	X9930111J21Rik2
1246.41	-0.41163	0.0789262	-5.21538	1.83443e-07	1.79097e-06	Dcaf1
1778.03	0.385632	0.0739866	5.21218	1.86632e-07	1.82071e-06	Stard4
289.087	0.742303	0.142452	5.21088	1.87944e-07	1.83209e-06	Zfp511
598.479	0.503839	0.0967392	5.20822	1.90659e-07	1.85713e-06	Stard5
1994.38	-0.5132	0.0985411	-5.20798	1.90905e-07	1.8581e-06	Fpgs
1840.48	-0.432926	0.0831411	-5.20713	1.91786e-07	1.86525e-06	Ifrd2
352.562	-0.658216	0.12642	-5.20657	1.92362e-07	1.86942e-06	Mms22l
1999.01	0.353807	0.067987	5.20403	1.95009e-07	1.89369e-06	Dgkh
1480.37	-0.402274	0.0773101	-5.20338	1.95701e-07	1.89896e-06	Polr2f
358.407	0.655315	0.125959	5.20261	1.96511e-07	1.90536e-06	Cep128
2548.48	0.3986	0.0766251	5.20195	1.97209e-07	1.91067e-06	Pnp
796.526	-0.456164	0.0877369	-5.19923	2.0012e-07	1.93739e-06	Slc52a2
2595.67	-0.401516	0.0772567	-5.19717	2.02347e-07	1.95746e-06	Tmpo
1276.23	-0.410308	0.0789567	-5.19663	2.02937e-07	1.96168e-06	Pabpn1
1691.62	-0.569067	0.10952	-5.19603	2.03594e-07	1.96596e-06	Ccne1
3120.34	-0.400185	0.0770188	-5.19594	2.03691e-07	1.96596e-06	Gps1
686.019	-0.491244	0.0945466	-5.19579	2.03854e-07	1.96604e-06	Tmem64
624.772	-0.55906	0.107737	-5.18913	2.11277e-07	2.03609e-06	Chka
3571.06	-0.298369	0.0575091	-5.1882	2.12333e-07	2.04472e-06	Prdx2
2184.64	0.334122	0.0644049	5.18784	2.12749e-07	2.04717e-06	Pld3
167.977	-0.89421	0.172401	-5.1868	2.1394e-07	2.05706e-06	Zbtb48
572.839	0.52659	0.101535	5.18628	2.14536e-07	2.06123e-06	Cyb561a3
702.996	0.500695	0.0965461	5.18607	2.14775e-07	2.06197e-06	Nfu1
1672.5	-0.420624	0.0811449	-5.18362	2.17624e-07	2.08775e-06	Ubn2
1086.41	0.396258	0.0764669	5.18209	2.19411e-07	2.10176e-06	Chmp2a
13054.6	-0.393166	0.0758702	-5.18209	2.19417e-07	2.10176e-06	Rps18
1670.92	0.354863	0.0684906	5.18119	2.20479e-07	2.11035e-06	Bnip2
1566.01	0.372824	0.0719725	5.18008	2.21787e-07	2.12126e-06	Tbc1d1
6370.95	0.26909	0.0519576	5.17903	2.23048e-07	2.13172e-06	Prkar1a
8272.97	-0.28731	0.0554849	-5.17817	2.24076e-07	2.13993e-06	Tomm20
1881.73	0.351514	0.0678936	5.17742	2.24972e-07	2.14687e-06	X2310022A10Rik
545.292	-0.590474	0.114065	-5.17666	2.25887e-07	2.15399e-06	Ikbip
3220.55	0.365017	0.0705231	5.17585	2.26875e-07	2.15983e-06	Vps13c
1635.34	0.38689	0.0747502	5.17577	2.26972e-07	2.15983e-06	Prkx
1438.13	-0.411093	0.079427	-5.17574	2.27011e-07	2.15983e-06	Sgpp1
991.306	0.46485	0.0898795	5.17193	2.31694e-07	2.20274e-06	Padi2
1401.21	0.388655	0.0751582	5.17115	2.32655e-07	2.21022e-06	Atp11a
132.038	1.00623	0.194592	5.17098	2.32865e-07	2.21057e-06	Gm14325
1629.01	-0.380746	0.0736536	-5.16942	2.34825e-07	2.2275e-06	Unc119b
3256.86	-0.355697	0.0688293	-5.16781	2.36847e-07	2.24501e-06	Cbx5
726.203	0.586913	0.113609	5.16606	2.39078e-07	2.26446e-06	Dop1b
905.474	0.42491	0.0823103	5.16229	2.43949e-07	2.30887e-06	Pxk
487.387	-0.695261	0.134718	-5.16085	2.45825e-07	2.3249e-06	Zfp850
906.087	0.439915	0.0852603	5.15967	2.4738e-07	2.33686e-06	D5Ertd579e
1972.03	0.334345	0.0648004	5.15962	2.47458e-07	2.33686e-06	Abhd12
2372.49	0.374368	0.0725658	5.15901	2.48258e-07	2.34267e-06	Coro1b
1632.07	0.391021	0.0758023	5.15844	2.49021e-07	2.347e-06	Fam49a
958.292	0.412833	0.0800315	5.15839	2.49086e-07	2.347e-06	Angel2
6993.29	-0.298646	0.0579111	-5.15697	2.50982e-07	2.3631e-06	Trim28
1784.77	0.474822	0.0920804	5.1566	2.51475e-07	2.36599e-06	Hspb7
295.169	0.774974	0.150332	5.15508	2.53527e-07	2.38353e-06	Etfrf1
1683.27	0.364546	0.070738	5.15347	2.5571e-07	2.40228e-06	Vps26c
2377.86	0.328232	0.0636943	5.15324	2.56025e-07	2.40345e-06	Bach1
1935.68	0.380351	0.0738608	5.14957	2.61083e-07	2.44913e-06	Prmt2
3657.13	0.295694	0.0574355	5.14829	2.62878e-07	2.46414e-06	Cdk9
285.517	-0.697568	0.135505	-5.14791	2.63399e-07	2.4672e-06	Icosl
814.652	-0.426467	0.0828486	-5.14755	2.6391e-07	2.47017e-06	Exosc7
679.642	0.530008	0.102968	5.14729	2.64277e-07	2.47178e-06	Siae
5110.23	0.306475	0.05955	5.14652	2.65363e-07	2.48011e-06	Chmp4b
2228.39	0.341354	0.0663329	5.14607	2.66003e-07	2.48426e-06	Vti1b
1614.56	-0.374109	0.0727004	-5.1459	2.66236e-07	2.48461e-06	Tmem173
1658.75	-0.380705	0.0739953	-5.14499	2.67532e-07	2.49487e-06	Ezh2
474.323	-0.633858	0.123215	-5.14431	2.685e-07	2.50206e-06	Tdrd5
29.1547	2.41372	0.469513	5.1409	2.73429e-07	2.54612e-06	Nqo1
2171.07	-0.375256	0.0731112	-5.13268	2.85647e-07	2.65794e-06	Dhx33
2753.42	-0.421601	0.0821628	-5.13129	2.87763e-07	2.67567e-06	Cdc20
1234.97	-0.380668	0.0742489	-5.12692	2.94517e-07	2.73646e-06	Ech1
481.814	0.538467	0.105048	5.12591	2.96109e-07	2.74925e-06	Ginm1
281.567	-0.670341	0.130831	-5.12372	2.99561e-07	2.77926e-06	Xrcc2
746.468	-0.475058	0.092734	-5.1228	3.01035e-07	2.7909e-06	Miga2
1983.48	0.334977	0.065394	5.12244	3.01612e-07	2.79421e-06	Spcs2
1559.24	0.450281	0.0879524	5.1196	3.06188e-07	2.83453e-06	Senp6
241.067	-0.769951	0.150614	-5.11209	3.18613e-07	2.9474e-06	Bmyc
1943.5	-0.339623	0.0664931	-5.10764	3.26206e-07	3.01545e-06	Ndel1
432.816	-0.550727	0.107829	-5.10741	3.26609e-07	3.01697e-06	Pex26
718.012	0.463771	0.090908	5.10154	3.369e-07	3.10977e-06	Fkrp
883.947	0.464177	0.0910625	5.09735	3.4444e-07	3.17652e-06	Rpf2
630.101	-0.535128	0.104984	-5.09725	3.44631e-07	3.17652e-06	Slc12a2
1244.92	-0.381409	0.0748367	-5.09656	3.45882e-07	3.18573e-06	Arpp19
4391.51	-0.361875	0.0710254	-5.09501	3.48717e-07	3.20951e-06	Rpa1
1538.58	-0.373079	0.0732484	-5.09335	3.51796e-07	3.2355e-06	Oxa1l
90.3958	-1.20764	0.237167	-5.09197	3.54368e-07	3.2568e-06	Lime1
102.942	1.13079	0.222093	5.0915	3.55241e-07	3.26246e-06	Gldc
1455.56	0.376567	0.073972	5.09067	3.56797e-07	3.27438e-06	Tex2
7423.48	0.345499	0.0678802	5.08984	3.58371e-07	3.28644e-06	Lgals1
1244.82	-0.39677	0.0779812	-5.08802	3.61821e-07	3.31569e-06	Timp2
83078.8	0.316051	0.062158	5.08464	3.68332e-07	3.37293e-06	Hsp90aa1
556.012	-0.535071	0.105257	-5.08349	3.70565e-07	3.39093e-06	Tal1
7053.12	0.291688	0.0574389	5.07824	3.80948e-07	3.48342e-06	Hist1h2bc
804.585	0.458239	0.0902742	5.07609	3.8529e-07	3.52059e-06	Spink5
329.175	-0.688938	0.135742	-5.07537	3.8675e-07	3.53139e-06	Pank1
878.135	-0.460023	0.0906429	-5.07511	3.87279e-07	3.53368e-06	Kifc1
7573.69	0.310787	0.0612796	5.07162	3.94441e-07	3.59644e-06	Psmd8
3606.08	0.306554	0.0604546	5.07081	3.96134e-07	3.60928e-06	Snx1
1114.13	-0.471802	0.0930739	-5.06912	3.99669e-07	3.63888e-06	Fam199x
297.006	0.721975	0.142445	5.06847	4.01034e-07	3.64869e-06	Arnt2
711.674	-0.443141	0.0874395	-5.06797	4.02087e-07	3.65565e-06	Usp28
4103.79	-0.3907	0.0771353	-5.06513	4.0813e-07	3.70794e-06	Ppid
2914.09	0.29513	0.058294	5.06279	4.13169e-07	3.75103e-06	Taok3
507.646	0.536151	0.106125	5.05206	4.37079e-07	3.96527e-06	Irak4
1016.72	-0.440256	0.0871671	-5.05071	4.4018e-07	3.99054e-06	Pdrg1
1345.07	0.376602	0.0745777	5.04979	4.42292e-07	4.00683e-06	Pspc1
10432.7	-0.379613	0.0752168	-5.04692	4.48999e-07	4.06469e-06	Rps16
1068.67	-0.432557	0.0857136	-5.04654	4.49885e-07	4.0698e-06	Zdhhc16
916.893	0.415543	0.0823723	5.0447	4.54244e-07	4.10632e-06	Tnfrsf13b
4598.44	0.308718	0.061218	5.04293	4.58468e-07	4.14155e-06	Epb41
4946.23	0.318145	0.0630993	5.04198	4.60741e-07	4.15912e-06	Ncor2
7337.36	-0.271978	0.0539497	-5.04133	4.62306e-07	4.17029e-06	Ccnd1
629.727	-0.494452	0.0980897	-5.04081	4.63556e-07	4.17859e-06	Prr11
5923.38	-0.271134	0.0538081	-5.03891	4.68181e-07	4.21232e-06	Pld4
4816.27	0.296217	0.0587864	5.03888	4.6826e-07	4.21232e-06	Sdc4
551.847	0.517108	0.102624	5.03887	4.68294e-07	4.21232e-06	Dpep2
630.752	-0.523734	0.103968	-5.03746	4.71759e-07	4.24048e-06	Hras
233.935	-0.733675	0.145674	-5.03642	4.7433e-07	4.25929e-06	Arhgef40
147.298	0.969302	0.192462	5.03634	4.74523e-07	4.25929e-06	Mvk
219.771	-0.732129	0.145376	-5.03609	4.75126e-07	4.2605e-06	Mppe1
576.093	0.501898	0.0996624	5.03598	4.75413e-07	4.2605e-06	Babam2
1106.13	-0.456558	0.0906619	-5.03584	4.75769e-07	4.2605e-06	Nop10
2835.32	0.296751	0.0589289	5.03574	4.76e-07	4.2605e-06	Uhrf1bp1l
1526.61	0.360557	0.0716355	5.03322	4.82309e-07	4.31393e-06	Rbm5
132.352	-0.965928	0.191955	-5.03206	4.85229e-07	4.33699e-06	Cd300e
1087.96	-0.459895	0.0914667	-5.02801	4.95602e-07	4.42658e-06	Slc36a1
1916.16	-0.343094	0.0682457	-5.02734	4.97335e-07	4.43894e-06	Usp37
1501.08	-0.375342	0.0746728	-5.02649	4.99549e-07	4.45557e-06	Pcnp
1481.92	0.445813	0.0887062	5.02573	5.01531e-07	4.47011e-06	Pphln1
725.142	-0.547573	0.108962	-5.02537	5.02475e-07	4.47537e-06	Sgo2a
4200.4	-0.3049	0.060688	-5.02406	5.05894e-07	4.50267e-06	Anp32e
681.875	0.469244	0.0934316	5.02233	5.10493e-07	4.54041e-06	Mrpl22
156.931	-0.858157	0.171171	-5.01344	5.34656e-07	4.752e-06	Rgs11
3997.31	0.331122	0.0660682	5.01182	5.39182e-07	4.78651e-06	Ggta1
1240.28	0.374027	0.0746296	5.01178	5.39293e-07	4.78651e-06	Lrmp
1043.79	-0.475573	0.0949016	-5.01122	5.40862e-07	4.79708e-06	Wdr34
10220.5	0.281662	0.0562208	5.00993	5.44511e-07	4.82607e-06	Serp1
1433.97	-0.348848	0.0696424	-5.00913	5.4677e-07	4.84272e-06	Pja1
507.531	0.581405	0.116145	5.00584	5.56185e-07	4.92267e-06	Tmem161b
63.5555	1.5112	0.301944	5.0049	5.5892e-07	4.94342e-06	A530064D06Rik
141.644	1.06437	0.212694	5.00422	5.60874e-07	4.95725e-06	Gm5165
1572.33	0.404561	0.0808562	5.00347	5.63076e-07	4.97325e-06	Micu2
541.315	-0.60692	0.121309	-5.00308	5.64225e-07	4.97993e-06	Snx21
703.695	-0.469999	0.0939466	-5.00283	5.64948e-07	4.98285e-06	Mmp19
585.676	-0.549962	0.109946	-5.00212	5.67026e-07	4.99771e-06	Skp2
648.069	-0.481677	0.0963313	-5.00022	5.72662e-07	5.04388e-06	Atpaf1
131.881	0.957288	0.191457	5.00001	5.73265e-07	5.04568e-06	Nrcam
1705.04	0.338001	0.0676149	4.99891	5.76538e-07	5.07098e-06	Crybg1
4102.81	0.305224	0.0610667	4.9982	5.78666e-07	5.08617e-06	Fgd3
9262.05	0.261559	0.0523503	4.99633	5.84319e-07	5.1323e-06	Lamc1
2447.4	0.338805	0.0678147	4.99604	5.85201e-07	5.1331e-06	Tnfrsf26
1126.66	-0.464686	0.0930111	-4.99603	5.85218e-07	5.1331e-06	Uck1
1307.5	0.376254	0.0753236	4.99517	5.87854e-07	5.15265e-06	Cog4
1933.28	0.337032	0.0675144	4.992	5.97577e-07	5.23426e-06	Wdr7
3323.84	0.28254	0.0566087	4.9911	6.00353e-07	5.25495e-06	Pdxdc1
4095.16	0.340818	0.0682978	4.99017	6.03266e-07	5.27681e-06	Gstm1
505.415	-0.684515	0.137187	-4.98965	6.04883e-07	5.28731e-06	Orc1
482.283	0.546832	0.109604	4.98914	6.06472e-07	5.29755e-06	Hacd1
669.447	-0.465066	0.0932406	-4.9878	6.10696e-07	5.33078e-06	Cpox
2674.37	0.301511	0.0604836	4.98501	6.19592e-07	5.40472e-06	Copz1
1604.57	0.393036	0.078856	4.98423	6.22085e-07	5.42273e-06	Slc25a24
2989.21	0.3103	0.062259	4.98402	6.22778e-07	5.42505e-06	Glb1
8322.7	-0.313473	0.0629241	-4.98177	6.30046e-07	5.4846e-06	Csf1r
1357.99	-0.457297	0.091802	-4.98134	6.31445e-07	5.49301e-06	Usp45
1172.78	-0.377903	0.0758659	-4.98119	6.31935e-07	5.4935e-06	Fbxl5
757.595	0.438534	0.088081	4.97876	6.39926e-07	5.55917e-06	Slc4a8
81.2857	-1.17887	0.236884	-4.97655	6.4726e-07	5.61903e-06	Jmjd7
4270.32	0.32748	0.0658155	4.97574	6.49996e-07	5.63893e-06	Atp6v1d
577.836	-0.489397	0.0983667	-4.97524	6.51685e-07	5.64972e-06	Rad51d
2876.08	-0.330227	0.0664356	-4.97064	6.67332e-07	5.78142e-06	Ipo4
720.317	0.449847	0.0905094	4.97017	6.68941e-07	5.7914e-06	Bcl2a1b
2561.34	0.309776	0.0623386	4.96924	6.72157e-07	5.81528e-06	Pacs2
2430.2	-0.333414	0.0671274	-4.96688	6.80374e-07	5.88236e-06	Ss18
534.333	0.542956	0.109342	4.96569	6.84586e-07	5.91475e-06	Sgms1
2419.12	0.311926	0.0628212	4.9653	6.85945e-07	5.92106e-06	Tomm22
368.822	0.660744	0.133075	4.96522	6.8625e-07	5.92106e-06	Tcp11l1
1556.54	0.408574	0.0823125	4.96369	6.91673e-07	5.9638e-06	Pam
4552.31	0.280384	0.0564897	4.96344	6.92549e-07	5.9673e-06	Arpc3
8515.34	0.276984	0.0558276	4.96141	6.99825e-07	6.0259e-06	Fnip2
3316.48	0.28543	0.057532	4.96123	7.00476e-07	6.02742e-06	Hsd17b12
2113.51	0.327266	0.0659916	4.95921	7.07818e-07	6.08647e-06	Dock8
1121.61	-0.399371	0.0805429	-4.95849	7.10431e-07	6.1048e-06	Ddx51
129.329	0.931401	0.187881	4.9574	7.14436e-07	6.13506e-06	Cdk5r1
701.252	-0.573161	0.115647	-4.9561	7.19207e-07	6.17185e-06	Pms2
13496.9	-0.264365	0.0533445	-4.95581	7.20311e-07	6.17715e-06	Eif4b
8385.84	0.251289	0.0507366	4.95281	7.31495e-07	6.26883e-06	Degs1
26236	-0.323432	0.0654104	-4.94466	7.62774e-07	6.53248e-06	Rps7
3842.4	-0.286345	0.0579117	-4.94451	7.63337e-07	6.53289e-06	Cstf2
1131.9	0.383105	0.077484	4.94431	7.64138e-07	6.53534e-06	Trappc3
43.1	-1.72907	0.34987	-4.94202	7.7317e-07	6.60813e-06	Klk8
2331.39	-0.35079	0.0709957	-4.941	7.77244e-07	6.63848e-06	Crlf3
829.326	-0.448489	0.0907935	-4.93966	7.82596e-07	6.6797e-06	Bicral
206.268	-0.786327	0.159217	-4.93872	7.86381e-07	6.70749e-06	H2.Oa
4849.58	-0.270536	0.0547955	-4.93719	7.92566e-07	6.7557e-06	Ncoa4
1543.81	0.33854	0.0685744	4.93683	7.94031e-07	6.76365e-06	Secisbp2l
1120.43	0.371981	0.0754192	4.93218	8.1319e-07	6.9222e-06	Zbtb32
3321.5	0.296975	0.0602274	4.93089	8.18574e-07	6.96337e-06	Pafah1b2
3423.29	0.28095	0.0570052	4.9285	8.28613e-07	7.04404e-06	Irf5
1757.34	0.4256	0.0864309	4.92416	8.4722e-07	7.1974e-06	Amz2
739.75	0.536581	0.108993	4.92306	8.52e-07	7.23316e-06	Rasa4
1225.59	0.403568	0.0819868	4.92236	8.55072e-07	7.25439e-06	Fcf1
869.918	-0.453222	0.0921185	-4.91999	8.65503e-07	7.33799e-06	Slc12a9
9912.25	-0.407084	0.0827471	-4.91961	8.67175e-07	7.34726e-06	Rpl35
455.6	-0.649139	0.131967	-4.91896	8.70055e-07	7.36674e-06	Lrfn4
623.379	-0.517581	0.105228	-4.91867	8.71328e-07	7.3726e-06	Tysnd1
1404.47	-0.356946	0.0725955	-4.91692	8.7916e-07	7.43391e-06	Cnot10
895.278	0.433049	0.0881042	4.9152	8.86939e-07	7.4947e-06	Mtmr1
5133.92	0.334961	0.0681523	4.91489	8.88325e-07	7.50141e-06	Ptprc
163.567	0.812429	0.165363	4.91301	8.96865e-07	7.56849e-06	Tmtc2
8626.63	-0.293925	0.0598518	-4.91088	9.06691e-07	7.64633e-06	Aldh2
2276.67	0.318706	0.0649095	4.91	9.10765e-07	7.67559e-06	Cltb
1994.92	0.355969	0.0725226	4.90839	9.18264e-07	7.73365e-06	Gna12
1034.42	0.383194	0.078076	4.90796	9.20272e-07	7.74542e-06	Mllt11
4240.15	0.27314	0.0556653	4.90683	9.25618e-07	7.78525e-06	Gpr137b
503.861	-0.566491	0.115535	-4.90319	9.42949e-07	7.92576e-06	Zfp770
506.1	0.65055	0.132723	4.90155	9.5084e-07	7.98681e-06	Plk3
1111.08	-0.4077	0.0831964	-4.90045	9.56174e-07	8.0263e-06	Tmem201
2584.4	-0.481476	0.0983026	-4.8979	9.68654e-07	8.12568e-06	Xpo4
1797.6	-0.362081	0.0739416	-4.89684	9.7389e-07	8.16421e-06	Med22
1565.13	-0.348958	0.071273	-4.89608	9.77686e-07	8.19062e-06	Ralgapa1
160.485	-0.822024	0.167921	-4.89531	9.81491e-07	8.21707e-06	Zic2
1103.67	0.381113	0.077859	4.89491	9.83488e-07	8.22836e-06	Ankrd44
626.872	0.490214	0.100178	4.89344	9.90889e-07	8.28141e-06	Htatip2
2787.64	0.355104	0.0725682	4.89339	9.91133e-07	8.28141e-06	Edem2
754.417	-0.507438	0.103715	-4.89259	9.95158e-07	8.30957e-06	Rnaseh2c
285.314	-0.699837	0.143115	-4.89004	1.00817e-06	8.41268e-06	Nme4
683.226	-0.435537	0.0890704	-4.88981	1.00934e-06	8.41689e-06	Haus4
8434.9	0.26318	0.0538275	4.88932	1.01187e-06	8.43245e-06	Clu
1132.84	0.441032	0.090231	4.8878	1.01967e-06	8.49192e-06	Tmx4
10199.9	-0.33586	0.0687444	-4.88563	1.03097e-06	8.58035e-06	Ipo7
792.02	0.51479	0.105405	4.88391	1.04001e-06	8.64996e-06	Tcp11l2
816.434	0.450562	0.092268	4.88319	1.04384e-06	8.67607e-06	Ctc1
3100.14	-0.287103	0.0588068	-4.88215	1.04937e-06	8.7164e-06	Prpf3
1019.36	0.399088	0.0817551	4.8815	1.0528e-06	8.73913e-06	Bloc1s6
675.639	-0.490854	0.100558	-4.88129	1.05395e-06	8.74292e-06	Orc5
9733.07	0.247678	0.0507476	4.88059	1.05768e-06	8.7682e-06	Clic4
371.06	-0.576895	0.118237	-4.87915	1.06543e-06	8.82664e-06	Wdcp
283.735	-0.79905	0.163773	-4.87902	1.06615e-06	8.82687e-06	Pif1
193.075	-0.757685	0.155378	-4.87642	1.0803e-06	8.93821e-06	Fdxr
1189.1	0.388024	0.0795916	4.87519	1.08702e-06	8.9879e-06	Tmem106a
603.283	0.472799	0.0969874	4.87485	1.08894e-06	8.99489e-06	Gmpr2
2855.88	0.328885	0.0674665	4.87478	1.08928e-06	8.99489e-06	Cybb
2459.31	0.323903	0.066464	4.87337	1.0971e-06	9.0536e-06	Scly
2437.59	-0.359686	0.0738326	-4.87164	1.10673e-06	9.12712e-06	Nbeal2
493.975	0.513582	0.105554	4.86558	1.14124e-06	9.40558e-06	Snx19
314.561	0.638472	0.131295	4.86286	1.157e-06	9.52927e-06	Map3k5
15299.2	-0.295205	0.0607275	-4.86114	1.16711e-06	9.6063e-06	Rpl29
518.144	0.561097	0.115447	4.8602	1.17268e-06	9.64593e-06	Crcp
716.408	0.460022	0.0946563	4.85992	1.17435e-06	9.65337e-06	Ksr2
2873.76	0.321646	0.0662016	4.85858	1.18233e-06	9.7127e-06	Clcn7
16900.5	-0.258468	0.053206	-4.85788	1.18647e-06	9.74041e-06	Rps8
674.155	-0.447216	0.0920635	-4.8577	1.18759e-06	9.74334e-06	Ttc9c
4723.18	-0.380049	0.0782551	-4.85653	1.19459e-06	9.7944e-06	Dhx15
1376.33	-0.390088	0.0803342	-4.85582	1.19892e-06	9.82355e-06	Npat
2307.68	0.312487	0.0643638	4.85502	1.20374e-06	9.85672e-06	Slc35c2
755.628	0.473442	0.097552	4.85323	1.21467e-06	9.9398e-06	Maf
500.049	-0.491335	0.101264	-4.85202	1.2221e-06	9.99413e-06	Rfx5
1228.73	0.355471	0.0732728	4.85134	1.2263e-06	1.00221e-05	Lrrk2
83.6516	-1.1572	0.23862	-4.84956	1.23736e-06	1.01059e-05	Echdc2
1993.1	0.358402	0.0739155	4.84881	1.24207e-06	1.01378e-05	Arid3a
3421.39	0.287812	0.059371	4.84769	1.24908e-06	1.01885e-05	Ptprj
2981.42	0.3123	0.0644302	4.8471	1.25277e-06	1.0212e-05	Sept8
658.961	-0.574982	0.118662	-4.84554	1.26268e-06	1.02862e-05	Alms1
953.998	0.398374	0.0822297	4.84466	1.26831e-06	1.03255e-05	BC004004
175.582	-0.795985	0.164321	-4.84408	1.27202e-06	1.0349e-05	Serpinf1
10090.5	-0.349717	0.0722071	-4.84325	1.2773e-06	1.03854e-05	Fau
2485.79	0.301051	0.0621612	4.84308	1.27842e-06	1.03878e-05	Ckap4
1518.9	0.337262	0.0696421	4.84279	1.28031e-06	1.03965e-05	Atf1
586.643	0.474822	0.0980503	4.84264	1.28128e-06	1.03977e-05	H2.T24
1613.22	-0.417778	0.0862839	-4.8419	1.28605e-06	1.04297e-05	Prc1
74.3521	1.219	0.251822	4.8407	1.29385e-06	1.04863e-05	Lmod3
986.191	0.398725	0.0823786	4.84016	1.29736e-06	1.05058e-05	Prrc1
1812.7	-0.357154	0.0737911	-4.84007	1.29791e-06	1.05058e-05	Mnt
1708.97	-0.345337	0.0713613	-4.83928	1.30313e-06	1.05413e-05	Scyl1
3137.58	-0.344351	0.0711668	-4.83865	1.30727e-06	1.05653e-05	Racgap1
390.016	0.589672	0.121869	4.83857	1.30776e-06	1.05653e-05	Ap4e1
2400.61	-0.324706	0.0671378	-4.83641	1.32207e-06	1.06741e-05	Zbed4
235.431	-0.67566	0.139787	-4.8335	1.34152e-06	1.08243e-05	Jmjd8
10196.1	0.258009	0.0533903	4.8325	1.34829e-06	1.08719e-05	Tmbim6
591.486	-0.459256	0.0950593	-4.83125	1.35676e-06	1.09333e-05	Prr3
1531.44	0.365098	0.0755965	4.82956	1.36836e-06	1.10198e-05	Brk1
1221.31	0.363376	0.0752646	4.82798	1.37927e-06	1.11007e-05	Smyd2
304.618	0.608383	0.126049	4.82656	1.38908e-06	1.11725e-05	Trmt10a
4686.47	0.28907	0.0599043	4.82553	1.39633e-06	1.12237e-05	Stxbp1
2093.26	0.34099	0.0706679	4.82525	1.39829e-06	1.12323e-05	Kcmf1
253.501	-0.6852	0.142036	-4.82414	1.40612e-06	1.12881e-05	Armc9
3434.54	-0.371683	0.0770804	-4.82202	1.42113e-06	1.14014e-05	Hnrnpa0
1098.69	-0.448581	0.0930339	-4.82169	1.42344e-06	1.14089e-05	Dnase2a
1203.94	-0.395056	0.081934	-4.82163	1.42387e-06	1.14089e-05	Ctdp1
894.943	0.450085	0.0933575	4.82109	1.42773e-06	1.14327e-05	Vps45
1568.33	-0.3459	0.0717645	-4.81993	1.43608e-06	1.14923e-05	Nde1
3709.89	0.270403	0.0561042	4.81966	1.43802e-06	1.15005e-05	Sgsm1
1153.88	-0.416475	0.0864178	-4.81932	1.44049e-06	1.15131e-05	Myg1
935.505	0.41375	0.0858631	4.81872	1.44481e-06	1.15403e-05	Fam78b
1172.22	0.377576	0.0783664	4.81809	1.4494e-06	1.15696e-05	Ipmk
814.752	-0.431344	0.0895817	-4.81509	1.47132e-06	1.17372e-05	Fbf1
18716.3	0.403899	0.0838969	4.81422	1.47773e-06	1.17788e-05	Ptgs2
1115.47	-0.394489	0.0819454	-4.81405	1.47901e-06	1.17788e-05	Fam126b
1604.94	0.345583	0.0717869	4.81401	1.47931e-06	1.17788e-05	Dcp2
914.68	0.505073	0.104924	4.81368	1.48175e-06	1.17908e-05	AW549877
1938.73	-0.348898	0.0725046	-4.81208	1.4937e-06	1.18785e-05	Pum1
4085.85	0.263191	0.0547126	4.81043	1.50607e-06	1.19694e-05	Snw1
4115.73	0.296083	0.0615633	4.80941	1.51376e-06	1.20229e-05	Trap1
1067.08	0.428504	0.0891309	4.80758	1.52768e-06	1.21259e-05	Mark4
71.7922	1.19028	0.247611	4.80706	1.53169e-06	1.21502e-05	Mgst1
3780.09	0.271663	0.0565195	4.80654	1.53564e-06	1.21738e-05	Asph
697.079	0.433365	0.0901837	4.80535	1.54477e-06	1.22386e-05	X9930021J03Rik
1275.42	-0.414389	0.0862562	-4.80417	1.55396e-06	1.23037e-05	Mob4
1666.73	-0.322221	0.0670757	-4.80384	1.55647e-06	1.23159e-05	Cdca4
2818.14	0.30977	0.0645	4.80264	1.56591e-06	1.23828e-05	Nptn
931.431	-0.397499	0.0827832	-4.80169	1.57329e-06	1.24335e-05	E2f2
1092.65	0.402217	0.0837734	4.80125	1.57681e-06	1.24535e-05	Rnf6
406.28	0.6018	0.125347	4.80109	1.57804e-06	1.24555e-05	Fam76a
27.9389	-2.03438	0.423786	-4.80051	1.58266e-06	1.24842e-05	D930048N14Rik
288.324	0.653043	0.136066	4.79947	1.59084e-06	1.25409e-05	Mrps16
2373.16	0.368919	0.0768713	4.79918	1.59315e-06	1.25514e-05	Ostf1
2579.56	0.322339	0.0671773	4.79834	1.59988e-06	1.25966e-05	Ddx56
390.136	-0.550142	0.114661	-4.798	1.60257e-06	1.26099e-05	Kmt5c
146.872	-0.837857	0.174731	-4.79513	1.62572e-06	1.27842e-05	Notch1
3779.11	0.30653	0.063972	4.79163	1.65434e-06	1.30012e-05	Gramd1b
2613.47	-0.44725	0.0933496	-4.79113	1.65849e-06	1.30257e-05	Rpl22
230.321	-0.73459	0.15333	-4.7909	1.66031e-06	1.30319e-05	Adgrg1
1096.43	-0.413144	0.0862835	-4.78822	1.68271e-06	1.31996e-05	Capn1
1337.75	-0.409744	0.0855894	-4.78732	1.69021e-06	1.32502e-05	Dtl
1096.84	-0.418655	0.0874824	-4.78559	1.70482e-06	1.33565e-05	Ercc2
2498.69	-0.29048	0.0607227	-4.78371	1.72093e-06	1.34663e-05	Elp2
2824.87	0.336794	0.0704045	4.7837	1.72095e-06	1.34663e-05	Jpt1
4417.33	-0.285721	0.0597344	-4.78319	1.72537e-06	1.3491e-05	Vars
227.423	-0.752928	0.157415	-4.78309	1.72623e-06	1.3491e-05	Nudt8
1246.33	0.430099	0.0899291	4.78265	1.72997e-06	1.35119e-05	Mfsd14b
1227.85	-0.37871	0.0791904	-4.78227	1.73331e-06	1.35296e-05	Strbp
3457.89	0.276258	0.0577946	4.78	1.75292e-06	1.36743e-05	Usp4
990.035	-0.399859	0.0836752	-4.7787	1.76428e-06	1.37545e-05	Prpf4
3450.6	-0.306558	0.0641671	-4.7775	1.77491e-06	1.38288e-05	C3
936.762	0.396463	0.0830285	4.77503	1.79683e-06	1.3991e-05	Foxo4
1404.52	-0.447456	0.0937213	-4.77432	1.80311e-06	1.40313e-05	Npepl1
42452.2	-0.260114	0.0544898	-4.77363	1.80935e-06	1.40712e-05	Rack1
1435.75	0.427117	0.0894766	4.7735	1.8105e-06	1.40715e-05	Rabgef1
2026.85	-0.384185	0.0805128	-4.77172	1.82658e-06	1.41879e-05	Trim37
961.126	-0.414918	0.0869566	-4.77155	1.82813e-06	1.41912e-05	Tmem115
980.412	0.390648	0.081883	4.7708	1.83491e-06	1.42352e-05	Lrch3
104.988	1.00129	0.209995	4.76817	1.85908e-06	1.44138e-05	Slc2a9
683.717	0.456327	0.0957104	4.76779	1.86254e-06	1.44249e-05	Ro60
1834.93	0.364938	0.0765428	4.76777	1.86279e-06	1.44249e-05	Akap1
4096.55	0.308844	0.0647896	4.76688	1.87104e-06	1.44801e-05	Wars
913.196	-0.401324	0.084213	-4.76559	1.88304e-06	1.4564e-05	Spidr
446.793	0.611389	0.128336	4.76398	1.89815e-06	1.46719e-05	Kat5
570.693	-0.470809	0.0988459	-4.76306	1.90678e-06	1.47297e-05	Tcf19
873.48	0.473683	0.099467	4.76222	1.91479e-06	1.47737e-05	Mtus1
403.652	-0.551867	0.115885	-4.76221	1.91481e-06	1.47737e-05	Btbd2
1590.48	-0.395295	0.0830092	-4.76207	1.91621e-06	1.47756e-05	Trip11
6285.39	0.262565	0.0551633	4.75978	1.938e-06	1.49345e-05	Notch2
3666.1	-0.293498	0.0616643	-4.7596	1.93974e-06	1.49388e-05	Asna1
220.696	0.706231	0.14842	4.75832	1.9521e-06	1.50249e-05	Bcar3
827.618	-0.417188	0.0877053	-4.75671	1.96778e-06	1.51364e-05	Heca
505.882	-0.497379	0.104623	-4.75401	1.9942e-06	1.53303e-05	Rfc3
11895.1	-0.395994	0.0834597	-4.74474	2.08775e-06	1.60398e-05	Ccl5
2171.04	0.295371	0.0622702	4.74338	2.10178e-06	1.61378e-05	Casp3
1880.71	0.319149	0.0672871	4.7431	2.10472e-06	1.61506e-05	Golga7
383.401	0.55017	0.116018	4.74212	2.11496e-06	1.62194e-05	Lonrf1
664.556	0.436962	0.0921666	4.741	2.12661e-06	1.62989e-05	Gsap
9857.77	0.25181	0.0531281	4.73968	2.14057e-06	1.6396e-05	Dst
879.308	-0.421193	0.0889493	-4.7352	2.18837e-06	1.6752e-05	Cdca5
2906.85	-0.339048	0.0716333	-4.7331	2.21119e-06	1.69088e-05	Hmgb2
44.7909	1.54018	0.325413	4.73298	2.21243e-06	1.69088e-05	Rab11fip4os1
974.653	-0.393478	0.083136	-4.73295	2.21285e-06	1.69088e-05	Ubr1
5179.89	0.298398	0.0631474	4.72542	2.2964e-06	1.75367e-05	Sdcbp
478.999	-0.491287	0.103974	-4.72509	2.30017e-06	1.75549e-05	Srbd1
2335.56	0.300048	0.0635085	4.72453	2.30645e-06	1.75922e-05	Tom1
1712.52	0.398013	0.0842732	4.72289	2.32517e-06	1.77244e-05	Atp5l
551.402	0.515424	0.109137	4.72272	2.32716e-06	1.77289e-05	Emc2
1831.92	0.404786	0.0857253	4.72189	2.33659e-06	1.779e-05	Naip2
343.696	-0.617297	0.130745	-4.72139	2.34239e-06	1.78235e-05	Aunip
503.493	0.49444	0.104735	4.72087	2.3484e-06	1.78586e-05	Exoc3l4
167.224	0.78411	0.166118	4.72021	2.35599e-06	1.79055e-05	Crebl2
5991.99	0.285155	0.0604225	4.71935	2.366e-06	1.79708e-05	Cd53
1307.96	0.338463	0.0718206	4.71261	2.44561e-06	1.85644e-05	Ppm1h
2768.35	-0.361308	0.0766956	-4.71093	2.46586e-06	1.87006e-05	Nup155
2987.57	0.30221	0.0641516	4.71088	2.4665e-06	1.87006e-05	Arfgef2
765.952	0.413117	0.0877167	4.70967	2.48118e-06	1.88007e-05	Klhl7
318.23	0.678017	0.144008	4.70818	2.49944e-06	1.89278e-05	Plb1
516.697	-0.485799	0.103214	-4.70671	2.51745e-06	1.90528e-05	Slc46a1
966.03	0.428277	0.0910029	4.70619	2.52392e-06	1.90904e-05	Upp1
1170.43	-0.45265	0.0961979	-4.70541	2.53359e-06	1.91521e-05	Zdhhc20
1350.88	-0.411779	0.0875705	-4.70225	2.57305e-06	1.94388e-05	Dtymk
9140.18	-0.276903	0.0589216	-4.69951	2.60788e-06	1.96902e-05	Hnrnpa3
639.556	-0.544989	0.116015	-4.69756	2.63282e-06	1.98667e-05	Brip1
4139.11	-0.373727	0.0795837	-4.69602	2.65279e-06	2.00055e-05	Mthfd1
536.783	0.513184	0.1093	4.69519	2.66357e-06	2.00748e-05	Mapkbp1
389.81	0.551979	0.117589	4.69412	2.67756e-06	2.01683e-05	Ube2e2
5664.91	0.249095	0.0530757	4.6932	2.68967e-06	2.02475e-05	Ddost
13006.9	0.226544	0.0482944	4.69091	2.71993e-06	2.04632e-05	Akr1a1
167.372	0.773302	0.164894	4.68968	2.73633e-06	2.05743e-05	Cbr4
3333.63	0.272045	0.0580437	4.6869	2.77371e-06	2.08431e-05	Lyn
3772.84	0.288694	0.0616335	4.68405	2.81261e-06	2.11229e-05	Selplg
2727.09	-0.299988	0.0640643	-4.68261	2.83239e-06	2.12588e-05	Sidt2
1467.99	0.389997	0.0832916	4.68231	2.83665e-06	2.12782e-05	Sh3kbp1
215.786	0.9133	0.195111	4.68093	2.85574e-06	2.14088e-05	Slc22a4
421.87	0.534021	0.114106	4.68006	2.86787e-06	2.1487e-05	Pirb
290.57	0.679166	0.145127	4.67979	2.87169e-06	2.15029e-05	Cgrrf1
735.133	0.481613	0.102918	4.67959	2.87443e-06	2.15108e-05	Trib1
2022.3	0.346781	0.0741242	4.67837	2.89161e-06	2.16266e-05	Cyp4v3
6758.42	0.237592	0.0508067	4.67639	2.91976e-06	2.18243e-05	Gars
426.585	0.607992	0.130028	4.67586	2.92728e-06	2.18676e-05	Map3k9
3613.98	-0.425084	0.0909363	-4.67452	2.94643e-06	2.19977e-05	Dek
5954.69	0.245986	0.0526244	4.67437	2.94852e-06	2.20003e-05	Cyfip1
349.276	-0.684248	0.146406	-4.67363	2.95921e-06	2.20671e-05	Trub1
349.265	-0.651918	0.139538	-4.67196	2.98344e-06	2.22348e-05	Pdk3
1995.55	-0.312845	0.0669705	-4.67139	2.99171e-06	2.22833e-05	Gtpbp1
430.319	0.617861	0.132351	4.66835	3.03627e-06	2.2602e-05	Mid1ip1
748.292	-0.42865	0.0918936	-4.66464	3.09164e-06	2.30006e-05	Bcl3
1714	0.363821	0.0780047	4.66408	3.09993e-06	2.30488e-05	Abcb1b
370.416	-0.658025	0.141115	-4.66305	3.1156e-06	2.31518e-05	Mns1
2385.27	0.328193	0.0703994	4.66187	3.13346e-06	2.32708e-05	Gab2
1042.75	-0.412616	0.0885806	-4.65809	3.19153e-06	2.36883e-05	Trappc5
2883.17	0.332855	0.0714623	4.65777	3.19659e-06	2.37119e-05	Ppp4r2
265.244	0.665731	0.14294	4.65743	3.20185e-06	2.37371e-05	Nphp1
401.284	-0.557893	0.119834	-4.65553	3.23141e-06	2.39422e-05	X9430015G10Rik
317.109	-0.610746	0.131223	-4.65426	3.25143e-06	2.40765e-05	Gna11
193.879	0.822534	0.176816	4.65193	3.28841e-06	2.43362e-05	Frmd6
1007.84	-0.387146	0.0832652	-4.64955	3.32656e-06	2.46041e-05	Cdc23
1021.56	-0.40732	0.087668	-4.64616	3.38167e-06	2.49953e-05	Nlgn2
2343.76	-0.296542	0.0638267	-4.64606	3.38338e-06	2.49953e-05	Trim33
1082.37	-0.412849	0.0888972	-4.64412	3.41531e-06	2.52164e-05	Igf2bp3
1231.15	-0.379574	0.0817529	-4.64295	3.43471e-06	2.53449e-05	Brd3
1806.11	-0.367094	0.0790937	-4.64125	3.46308e-06	2.55394e-05	Cdk1
1061.48	0.359703	0.0775153	4.64041	3.47711e-06	2.56215e-05	Cc2d1b
1542.73	0.393517	0.0848033	4.64035	3.47824e-06	2.56215e-05	Jarid2
835.931	0.390092	0.0840992	4.63848	3.50988e-06	2.58387e-05	Tgfbrap1
9515.69	0.262786	0.056655	4.63836	3.51179e-06	2.58387e-05	Rapgef1
1033.45	-0.364877	0.078669	-4.63813	3.51581e-06	2.58477e-05	Fam3c
2755.13	-0.299096	0.064488	-4.63801	3.51788e-06	2.58477e-05	Gadd45gip1
1557.46	-0.328611	0.070853	-4.63793	3.51914e-06	2.58477e-05	Mrpl38
2868.98	0.29681	0.0640273	4.63568	3.55772e-06	2.6116e-05	Yars
1102.04	0.434324	0.0937235	4.6341	3.58501e-06	2.63011e-05	Suco
5311.16	-0.406813	0.0878286	-4.6319	3.62332e-06	2.65669e-05	Eif3j1
589.665	-0.478578	0.103334	-4.63136	3.63279e-06	2.66209e-05	Firre
673.022	0.429422	0.0927342	4.63067	3.64476e-06	2.66932e-05	Vwf
1092.87	0.380053	0.0820856	4.62996	3.65729e-06	2.67695e-05	Mtx1
199.953	0.717556	0.155018	4.62884	3.67712e-06	2.68991e-05	Mid1
1108.21	-0.487383	0.105345	-4.62654	3.71825e-06	2.71843e-05	Saa3
2590.6	0.279523	0.0605329	4.6177	3.8801e-06	2.83513e-05	Ufm1
2561.04	0.2853	0.0617867	4.61751	3.88378e-06	2.83619e-05	Sdf2l1
8934.48	0.242776	0.0525806	4.61721	3.88937e-06	2.83864e-05	Map4k4
1207.02	-0.453769	0.0983143	-4.6155	3.92159e-06	2.85987e-05	Myo19
607.907	-0.45828	0.0992932	-4.61542	3.92297e-06	2.85987e-05	Nr2f6
493.946	0.481342	0.104293	4.61527	3.92582e-06	2.86031e-05	Zfp948
1558.42	-0.352894	0.0764731	-4.61462	3.93819e-06	2.86767e-05	B230219D22Rik
2135.96	0.324155	0.0702494	4.61435	3.94332e-06	2.86976e-05	Map2k7
900.042	-0.396348	0.0859685	-4.61039	4.01922e-06	2.92332e-05	Fig4
2893.52	0.307791	0.0667625	4.61024	4.02203e-06	2.92369e-05	Map7d1
577.284	0.497603	0.107947	4.60969	4.03273e-06	2.92979e-05	Krcc1
472.819	0.490676	0.106455	4.60925	4.04118e-06	2.93425e-05	Mtm1
685.863	0.413633	0.0897489	4.60878	4.0504e-06	2.93926e-05	Med21
2253.33	0.359831	0.078089	4.60797	4.06622e-06	2.94906e-05	Ecm1
5935.22	-0.307849	0.0668425	-4.60559	4.113e-06	2.98128e-05	Nop58
1339.84	-0.369478	0.0802422	-4.60453	4.13398e-06	2.99478e-05	Orc6
7315.88	-0.248039	0.0538711	-4.6043	4.13852e-06	2.99635e-05	Kars
3132.5	-0.293812	0.0638379	-4.60247	4.17512e-06	3.02113e-05	Nufip2
2336.38	0.315829	0.0686437	4.60099	4.20497e-06	3.041e-05	Dtx2
3691.35	0.279542	0.060784	4.59895	4.24632e-06	3.06659e-05	Itprid2
23552.8	0.256265	0.0557228	4.59893	4.24657e-06	3.06659e-05	H2.K1
89.1667	1.16205	0.252682	4.59888	4.24761e-06	3.06659e-05	Lyrm1
4355.68	-0.299091	0.0650572	-4.59736	4.2788e-06	3.08736e-05	Prpf19
910.656	0.379708	0.082654	4.59394	4.34957e-06	3.13663e-05	Triobp
987.95	0.49266	0.107279	4.59232	4.38343e-06	3.15925e-05	Maff
188.024	0.729111	0.158784	4.59185	4.39343e-06	3.16466e-05	Calr3
5144.76	0.243201	0.052981	4.59034	4.42514e-06	3.1857e-05	Tars
159.849	0.762449	0.166147	4.58902	4.45337e-06	3.2042e-05	Lrrc27
398.923	0.514865	0.112235	4.58739	4.48815e-06	3.2274e-05	Snrnp35
3960.07	-0.377739	0.0823473	-4.58714	4.4935e-06	3.22941e-05	Nup153
1546.22	0.380787	0.083046	4.58525	4.53436e-06	3.25694e-05	Scaf8
2610.11	-0.312178	0.0681223	-4.58261	4.59204e-06	3.2965e-05	Golm1
5982.82	0.25838	0.0563864	4.58231	4.59858e-06	3.29933e-05	Tmem131
4132.61	0.280728	0.0612711	4.58174	4.6113e-06	3.30659e-05	Myo1g
1505.44	0.332266	0.0725227	4.58154	4.61573e-06	3.3079e-05	Lonp2
1777.19	0.336097	0.073361	4.58141	4.61852e-06	3.30803e-05	Pum3
5908.43	-0.274031	0.0598163	-4.58121	4.62304e-06	3.30939e-05	Ptpn6
1991.96	-0.343838	0.0751329	-4.5764	4.73051e-06	3.38342e-05	Rfx7
5574.81	0.322304	0.0704283	4.57634	4.73178e-06	3.38342e-05	Rangap1
2042.31	-0.442631	0.09676	-4.57453	4.77289e-06	3.4109e-05	Pnpt1
3288.41	-0.260115	0.0568639	-4.57435	4.77694e-06	3.41187e-05	Mfsd12
793.445	0.442664	0.0967978	4.57309	4.80594e-06	3.43065e-05	Tmem87b
2289.9	0.366544	0.0801839	4.57129	4.8472e-06	3.45816e-05	Wbp2
417.602	-0.615813	0.134831	-4.56729	4.94077e-06	3.52294e-05	Synpo
510.558	0.536455	0.11746	4.56714	4.94431e-06	3.52348e-05	Ypel5
2581.88	-0.331235	0.0725649	-4.56467	5.00273e-06	3.56311e-05	D10Wsu102e
513.304	-0.471758	0.103376	-4.56353	5.03e-06	3.58053e-05	Saal1
1475.67	-0.354817	0.077772	-4.56227	5.06032e-06	3.60009e-05	Igbp1
2043.94	-0.324643	0.0711985	-4.55968	5.12307e-06	3.64269e-05	Sh3glb2
4737.98	-0.258131	0.056617	-4.55925	5.1336e-06	3.64813e-05	Nek9
315.863	-0.580543	0.127344	-4.55884	5.14365e-06	3.65323e-05	Fanci
6039.56	-0.289926	0.0636075	-4.55804	5.16324e-06	3.66509e-05	Ahcy
857.13	-0.381989	0.0838456	-4.55586	5.21705e-06	3.70122e-05	Aagab
398.238	-0.514121	0.112901	-4.55374	5.27016e-06	3.73681e-05	Syngap1
691.314	-0.463792	0.101892	-4.55182	5.31828e-06	3.76882e-05	Ctns
14747.3	0.21774	0.0478622	4.5493	5.38239e-06	3.81213e-05	Ctss
872.643	0.420749	0.0925196	4.54768	5.42406e-06	3.8395e-05	Maoa
5451.88	-0.388477	0.0854444	-4.54655	5.45327e-06	3.85656e-05	Cox7a2l
304.537	-0.598428	0.131624	-4.54651	5.45425e-06	3.85656e-05	Klhl11
867.472	0.403603	0.0887797	4.54612	5.46441e-06	3.8616e-05	Tsc22d2
756.863	0.406078	0.0894031	4.5421	5.56977e-06	3.93386e-05	Clec16a
3159.76	0.284703	0.0626931	4.54121	5.59315e-06	3.94818e-05	Usp47
2458.99	0.329189	0.0725085	4.54	5.6254e-06	3.96874e-05	Spag9
905.07	0.396338	0.0873456	4.53758	5.69027e-06	4.01227e-05	Pja2
1924.17	0.306903	0.0676557	4.53624	5.7265e-06	4.03558e-05	Mfsd6
1404.74	0.345324	0.0761504	4.53477	5.76661e-06	4.06159e-05	Chmp2b
971.47	-0.374151	0.0825211	-4.534	5.78765e-06	4.07415e-05	Phc3
1352.9	-0.339112	0.0747999	-4.53359	5.79901e-06	4.07988e-05	Spr
1073.85	0.3478	0.0767346	4.53251	5.82872e-06	4.09755e-05	Tmem41b
59.676	1.26749	0.279648	4.53244	5.83058e-06	4.09755e-05	X2010315B03Rik
1162.66	-0.375341	0.0828238	-4.5318	5.84832e-06	4.10774e-05	Lsp1
221.591	0.703666	0.15535	4.52956	5.91078e-06	4.14931e-05	Tfcp2l1
955.593	-0.360506	0.0795945	-4.52928	5.91855e-06	4.15247e-05	Mindy3
97.7503	1.00223	0.221433	4.5261	6.00818e-06	4.21303e-05	Ttc9
265.123	-0.642512	0.141996	-4.52487	6.04323e-06	4.23527e-05	Dram1
1532.94	0.308318	0.0681583	4.52355	6.08101e-06	4.25866e-05	Erlin1
4326.5	0.246104	0.0544059	4.52347	6.08333e-06	4.25866e-05	Xpnpep1
920.781	0.386284	0.0854054	4.52294	6.09857e-06	4.26698e-05	Exoc1
1255.42	-0.375022	0.0829264	-4.52235	6.11578e-06	4.27666e-05	Setd1b
1616.57	0.31915	0.0705747	4.52216	6.12107e-06	4.27801e-05	Pbdc1
2277.14	-0.310982	0.0687892	-4.5208	6.16077e-06	4.30339e-05	Ube2o
307.101	-0.564799	0.124999	-4.51844	6.22958e-06	4.34905e-05	Kifc5b
2383.6	0.336026	0.0743812	4.51762	6.25394e-06	4.36366e-05	Tut7
2112.24	-0.310149	0.0686559	-4.51744	6.25915e-06	4.3649e-05	Dicer1
924.408	-0.366053	0.0810473	-4.51653	6.28598e-06	4.38096e-05	Mrpl34
186.179	-0.734824	0.1627	-4.51643	6.28908e-06	4.38096e-05	Tedc2
840.945	-0.488026	0.10806	-4.51627	6.29397e-06	4.38195e-05	Dgcr8
965.598	-0.546941	0.121149	-4.51461	6.34335e-06	4.41391e-05	Acbd6
437.639	-0.559845	0.124039	-4.51345	6.37813e-06	4.43568e-05	Pask
7618.05	0.314368	0.0696922	4.5108	6.45833e-06	4.489e-05	Arhgef6
277.024	0.62227	0.137977	4.50997	6.48379e-06	4.50423e-05	Isoc2a
2389.12	0.279147	0.0619229	4.50797	6.5451e-06	4.54433e-05	Cars
226.88	0.669075	0.148491	4.50583	6.61133e-06	4.58781e-05	Oma1
764.926	0.411702	0.0913816	4.50531	6.62772e-06	4.59667e-05	Acox3
1929.17	-0.367148	0.0815042	-4.50465	6.64809e-06	4.60828e-05	Erf
5406.56	0.245674	0.054554	4.50332	6.68985e-06	4.6347e-05	Plekhm1
62.6036	-1.22209	0.271444	-4.50216	6.72656e-06	4.65758e-05	Gls2
247.537	0.65243	0.14493	4.50168	6.74176e-06	4.66557e-05	Pyroxd2
1264.81	0.3701	0.082248	4.4998	6.80167e-06	4.70446e-05	Xaf1
929.452	-0.400311	0.0889823	-4.49877	6.83463e-06	4.72468e-05	Pdlim2
4089.28	0.295017	0.0655833	4.49836	6.84807e-06	4.73139e-05	Kpna4
1042.04	0.35993	0.0800194	4.49804	6.8583e-06	4.73589e-05	Snrpb2
1844.94	0.337092	0.0749987	4.49463	6.96895e-06	4.80967e-05	Rab22a
1391.87	0.33064	0.0735832	4.49341	7.00915e-06	4.83474e-05	Nucb2
4713.29	-0.280541	0.0624354	-4.4933	7.01289e-06	4.83474e-05	Pkn1
653.571	-0.435502	0.0969433	-4.49234	7.04449e-06	4.85389e-05	Ttk
2008.42	0.30711	0.0683668	4.49209	7.05285e-06	4.85701e-05	Slc43a2
2452.04	0.292973	0.065227	4.49159	7.06932e-06	4.86413e-05	Ptpn1
965.982	-0.37635	0.0837909	-4.49154	7.07085e-06	4.86413e-05	Dhx40
2253.18	-0.336612	0.0749475	-4.4913	7.07884e-06	4.86699e-05	Neurl4
1438.08	-0.380878	0.0848396	-4.48939	7.14259e-06	4.90816e-05	Polh
141.51	-0.825593	0.183917	-4.48894	7.15775e-06	4.91592e-05	Pdcd4
984.402	-0.445886	0.0993668	-4.48727	7.21408e-06	4.95193e-05	Nadk2
353.933	0.554001	0.123497	4.48597	7.25844e-06	4.97933e-05	Yif1a
2496.23	0.266117	0.0593235	4.48587	7.26185e-06	4.97933e-05	Trim26
861.231	-0.395315	0.088174	-4.48336	7.34779e-06	5.03554e-05	Poglut2
911.642	-0.407946	0.0910344	-4.48123	7.42152e-06	5.0799e-05	Mier2
1725.04	0.360847	0.0805253	4.48117	7.42352e-06	5.0799e-05	Arl8a
732.994	0.429463	0.0958378	4.48114	7.42453e-06	5.0799e-05	Zkscan1
438.919	-0.525068	0.117178	-4.48095	7.43105e-06	5.08162e-05	Ccdc84
283.172	-0.626269	0.139768	-4.48078	7.43714e-06	5.08305e-05	Agbl5
946.22	-0.353866	0.078994	-4.47966	7.47614e-06	5.10695e-05	Anks1
2126.99	-0.297143	0.0663347	-4.47945	7.4834e-06	5.10916e-05	Csnk2a2
1161.95	-0.552606	0.123387	-4.47862	7.51259e-06	5.12633e-05	Mis18bp1
250.471	0.641025	0.143159	4.47772	7.54455e-06	5.14538e-05	Zfp467
3425.03	-0.355982	0.0795081	-4.47731	7.55907e-06	5.15251e-05	Wdr3
1906.45	-0.312066	0.0697288	-4.47543	7.62567e-06	5.19512e-05	Llgl1
608.721	-0.42743	0.0955246	-4.47455	7.6571e-06	5.21373e-05	Hltf
739.124	0.396191	0.0885793	4.47272	7.72295e-06	5.25575e-05	Adck1
1659.31	-0.345909	0.0773427	-4.47242	7.73387e-06	5.26036e-05	Gng12
809.032	0.393942	0.0880952	4.47178	7.7573e-06	5.27347e-05	Aoah
15434.6	0.300885	0.0672897	4.47149	7.76758e-06	5.27763e-05	Gsn
907.367	-0.442664	0.099031	-4.46995	7.82365e-06	5.31288e-05	Slc35c1
5913.03	0.269229	0.0602439	4.46898	7.85943e-06	5.33433e-05	Myo5a
2558.17	0.302735	0.067751	4.46835	7.88238e-06	5.34705e-05	Flrt2
1274.13	-0.396079	0.0886589	-4.46745	7.91587e-06	5.3669e-05	Lrwd1
211.423	0.70683	0.15823	4.46711	7.92824e-06	5.37241e-05	Rhov
3620.31	0.249785	0.0559453	4.46481	8.01397e-06	5.4248e-05	Ctnna1
1090.64	0.336983	0.0754754	4.46481	8.0141e-06	5.4248e-05	Pmaip1
278.136	0.575753	0.12907	4.4608	8.1654e-06	5.52427e-05	Ngly1
1243.16	-0.35594	0.0798236	-4.45908	8.23107e-06	5.56573e-05	Nudcd2
72.4252	-1.15736	0.259596	-4.45829	8.26154e-06	5.58336e-05	Cxxc5
2181.23	0.316362	0.0709804	4.45704	8.31007e-06	5.61317e-05	Tnfrsf1a
835.389	0.410475	0.0921195	4.45589	8.35442e-06	5.64012e-05	Pef1
2936.24	0.266447	0.0597981	4.45577	8.35926e-06	5.64039e-05	Tjp2
373.649	-0.53635	0.120378	-4.45555	8.36767e-06	5.64306e-05	Ptov1
33056.7	-0.293259	0.0658381	-4.45424	8.41901e-06	5.67467e-05	Rpl13
956.533	0.376078	0.084435	4.45405	8.42653e-06	5.67673e-05	Qpct
1254.09	0.390353	0.0876648	4.4528	8.47594e-06	5.70698e-05	Epg5
479.881	0.463314	0.104211	4.44592	8.75164e-06	5.88853e-05	Vti1a
1097.56	0.341726	0.0768658	4.44575	8.75862e-06	5.88853e-05	Tbcd
4243.35	-0.281832	0.0633939	-4.44573	8.75949e-06	5.88853e-05	Gon4l
93.2983	-1.01875	0.229189	-4.44503	8.7878e-06	5.90443e-05	Btla
756.864	-0.397358	0.0894084	-4.4443	8.8178e-06	5.92145e-05	Pfdn2
735.853	0.427752	0.0962536	4.44401	8.82975e-06	5.92634e-05	Dok2
62.0167	-1.20511	0.27119	-4.44379	8.83895e-06	5.92939e-05	Il1r2
920.055	-0.409097	0.0920817	-4.44276	8.88142e-06	5.95473e-05	Xrcc1
59.7494	1.34288	0.302377	4.44107	8.95136e-06	5.99845e-05	Zfp40
107.405	-0.957141	0.215538	-4.44071	8.96634e-06	6.00532e-05	Psrc1
136.525	-0.820973	0.185023	-4.43715	9.11575e-06	6.10216e-05	Ajuba
909.163	-0.37118	0.0836967	-4.43482	9.21496e-06	6.16533e-05	Polr3k
196.58	-0.691615	0.15596	-4.43457	9.22551e-06	6.16913e-05	Inpp5j
836.347	-0.400004	0.090237	-4.43282	9.30103e-06	6.21636e-05	Ticrr
596.261	-0.429361	0.0968683	-4.43242	9.31799e-06	6.22442e-05	Alg13
1090.5	0.430599	0.0971546	4.43211	9.33173e-06	6.23031e-05	Vamp4
714.903	0.515237	0.116255	4.43196	9.33792e-06	6.23117e-05	Entpd1
673.987	-0.438957	0.0990863	-4.43004	9.42135e-06	6.28354e-05	Fastkd5
8513.31	-0.318316	0.0718586	-4.42975	9.43429e-06	6.28887e-05	Rpl27
5198.22	-0.300085	0.0677528	-4.42911	9.46246e-06	6.30433e-05	Phb2
616.377	-0.428889	0.0968604	-4.4279	9.51529e-06	6.3362e-05	Mbtd1
2572	0.355355	0.080366	4.42171	9.79217e-06	6.51418e-05	Cyb5r4
5330.6	0.265368	0.060015	4.4217	9.79283e-06	6.51418e-05	Pak2
11474.7	-0.337398	0.0763108	-4.42137	9.80787e-06	6.52077e-05	Rpl28
1284	-0.379296	0.0858333	-4.41899	9.91655e-06	6.58957e-05	Zfp318
7418.3	0.257312	0.0582385	4.41824	9.95059e-06	6.60874e-05	Atf4
98.8643	-0.930303	0.210629	-4.41678	1.0018e-05	6.65001e-05	Rtn2
3523.36	-0.288591	0.065391	-4.41331	1.01803e-05	6.75169e-05	Idh3b
5097.81	-0.273292	0.061925	-4.41328	1.01818e-05	6.75169e-05	Ddx39b
1950.7	-0.286759	0.0649965	-4.41191	1.02464e-05	6.79101e-05	Strn4
304.668	0.568345	0.128825	4.41175	1.02539e-05	6.7924e-05	Crim1
8377.55	-0.290164	0.0657907	-4.41041	1.03174e-05	6.83091e-05	Akt1
361.76	0.516004	0.117016	4.40968	1.03522e-05	6.85034e-05	Trappc9
139.882	-0.924248	0.209748	-4.40647	1.05071e-05	6.94923e-05	N4bp3
2185.68	0.273352	0.0620517	4.40524	1.05669e-05	6.98515e-05	Lsm14a
204.282	-0.697375	0.158311	-4.4051	1.05733e-05	6.98575e-05	Pole2
461.755	0.493372	0.112042	4.40344	1.06545e-05	7.03576e-05	Zfat
3474.41	0.275839	0.0626832	4.40053	1.07987e-05	7.12728e-05	Apbb1ip
2730.4	-0.331588	0.0753643	-4.3998	1.08348e-05	7.14738e-05	Hacd3
660.348	0.524927	0.119331	4.39891	1.08793e-05	7.17126e-05	Slc40a1
1566.61	-0.30816	0.0700546	-4.39886	1.08823e-05	7.17126e-05	Alg5
1793.54	-0.472789	0.107543	-4.39628	1.10124e-05	7.25318e-05	Sdc1
6111.38	0.247786	0.0563829	4.39471	1.10923e-05	7.30203e-05	Jak1
67.8341	-1.16003	0.26397	-4.39455	1.11002e-05	7.30345e-05	Gm17491
2484.93	-0.360564	0.0820549	-4.39418	1.11194e-05	7.31228e-05	Atp7a
169.939	-0.812526	0.18494	-4.39346	1.11558e-05	7.33247e-05	F730043M19Rik
1152.8	0.348438	0.0793106	4.39334	1.11622e-05	7.33284e-05	Hspa13
495.29	0.455118	0.103599	4.39306	1.11767e-05	7.33861e-05	Hus1
5644.04	-0.277424	0.063223	-4.38802	1.14385e-05	7.5066e-05	Nup214
869.592	-0.387555	0.0883631	-4.38594	1.15486e-05	7.57494e-05	Rassf5
3859.27	-0.264465	0.0603067	-4.38534	1.15807e-05	7.58772e-05	Sdhd
1754.93	0.313808	0.07156	4.38525	1.15853e-05	7.58772e-05	Pik3ca
2534.59	0.308883	0.070437	4.38524	1.1586e-05	7.58772e-05	Havcr2
472.43	-0.574298	0.130998	-4.38401	1.16513e-05	7.62653e-05	Cebpa
463.045	0.459313	0.104785	4.3834	1.16841e-05	7.64408e-05	Zfand2b
2723.04	0.296055	0.0675729	4.38128	1.17986e-05	7.71497e-05	Tnfaip8l2
4199.72	0.255866	0.0584015	4.38116	1.18051e-05	7.71528e-05	Copg1
5393.61	0.235049	0.0536522	4.38098	1.18149e-05	7.71769e-05	Eif4e
128924	0.206568	0.0471563	4.38049	1.18415e-05	7.73109e-05	Pkm
6047.6	0.256166	0.0584894	4.37969	1.18847e-05	7.75528e-05	Ewsr1
1299.35	-0.403087	0.0920709	-4.37801	1.19767e-05	7.81133e-05	Yipf3
620.45	-0.472259	0.107898	-4.37691	1.20376e-05	7.84701e-05	Nxpe3
1059.01	-0.409327	0.093523	-4.37675	1.20462e-05	7.84859e-05	Slc25a36
2467.43	0.298887	0.0683314	4.37409	1.21942e-05	7.94094e-05	Pak1ip1
65.1088	-1.33299	0.304833	-4.37284	1.22643e-05	7.98246e-05	Macrod1
524.169	0.466143	0.106646	4.37093	1.2372e-05	8.04849e-05	Sco1
3048.23	-0.287085	0.0657135	-4.36873	1.2497e-05	8.12559e-05	Csnk1e
86.9487	1.00528	0.230134	4.36824	1.2525e-05	8.13963e-05	Zfp72
128.612	-0.936622	0.214473	-4.36709	1.25915e-05	8.1787e-05	Plekhg5
723.072	0.432109	0.0989981	4.36482	1.2723e-05	8.25988e-05	Mitf
1074.33	0.361963	0.0829471	4.36378	1.27837e-05	8.29501e-05	Mreg
1190.85	-0.332878	0.0763128	-4.36202	1.28865e-05	8.35744e-05	Abca2
2554.82	0.302165	0.0692891	4.36093	1.29512e-05	8.39513e-05	Ltn1
391.099	0.48418	0.111072	4.35917	1.30555e-05	8.45842e-05	Gnptg
869.661	0.398785	0.0914899	4.35879	1.30785e-05	8.46898e-05	Mmp9
2900.34	-0.286886	0.0658523	-4.3565	1.32157e-05	8.55347e-05	Rbmxl1
1361.47	-0.347827	0.0798779	-4.35448	1.33382e-05	8.62834e-05	Kif23
2182.62	0.272382	0.0625658	4.35353	1.33964e-05	8.6591e-05	Ndufa9
1302.18	0.324787	0.074604	4.35348	1.33994e-05	8.6591e-05	Cyld
2643.61	0.341441	0.0784822	4.35055	1.35798e-05	8.77122e-05	Pla2g4a
507.37	0.507107	0.116608	4.34881	1.36878e-05	8.83652e-05	Marcks
525.37	0.507336	0.116712	4.34691	1.3807e-05	8.90719e-05	Cadps
1291.74	0.33184	0.0763405	4.34684	1.38113e-05	8.90719e-05	Rnf25
2301	0.295421	0.0679878	4.34521	1.39145e-05	8.96917e-05	Galnt2
6055.8	-0.355479	0.0818338	-4.34392	1.39963e-05	9.01731e-05	Gart
10856.4	0.219096	0.0504632	4.34169	1.41388e-05	9.10452e-05	Coro1a
979.244	0.404429	0.0931642	4.34103	1.41817e-05	9.12748e-05	Bcl6
254.685	0.600802	0.138434	4.34	1.42481e-05	9.16557e-05	Odf2l
1139.36	-0.373009	0.0859607	-4.33929	1.42942e-05	9.19057e-05	Pla2g15
4664.38	0.250766	0.0578096	4.33779	1.43923e-05	9.24876e-05	Lcp2
2174.6	0.280786	0.0647329	4.33761	1.4404e-05	9.24876e-05	Fam20b
735.858	-0.403765	0.0930856	-4.33757	1.44065e-05	9.24876e-05	Ankrd54
1190.09	0.331117	0.0763545	4.33657	1.44724e-05	9.28631e-05	Zdhhc12
2877.09	-0.282373	0.0651161	-4.33645	1.44801e-05	9.28659e-05	Zfp451
573.334	-0.483971	0.111643	-4.335	1.4576e-05	9.34339e-05	Hmgb3
199.927	-0.724061	0.167095	-4.33323	1.46936e-05	9.41399e-05	Zfp398
1957.63	-0.352883	0.0814487	-4.33258	1.47371e-05	9.43709e-05	Gga2
222.639	-0.653691	0.150912	-4.3316	1.48033e-05	9.47471e-05	Lrr1
4251.31	0.289759	0.0669034	4.33101	1.48425e-05	9.49499e-05	Pcnx
598.596	0.411022	0.0949075	4.33076	1.48594e-05	9.49836e-05	Tusc2
2637.84	-0.339742	0.0784498	-4.33069	1.4864e-05	9.49836e-05	Usp10
343.494	0.541847	0.12512	4.3306	1.48702e-05	9.49836e-05	Fam219a
170.282	0.728373	0.168209	4.33016	1.49001e-05	9.51271e-05	Bst1
887.957	-0.409777	0.094638	-4.32995	1.49146e-05	9.51716e-05	Atox1
240.846	-0.695509	0.16064	-4.32962	1.4937e-05	9.52665e-05	Snhg16
786.168	0.37121	0.0857462	4.32917	1.4967e-05	9.54101e-05	Cwc15
350.404	0.511686	0.118222	4.32819	1.50338e-05	9.57877e-05	X1110038F14Rik
674.903	-0.445104	0.102844	-4.32797	1.50493e-05	9.58383e-05	Pfdn6
1366.13	0.334613	0.0773249	4.32737	1.50902e-05	9.60506e-05	Mrpl10
577.966	-0.451033	0.104244	-4.3267	1.51363e-05	9.62956e-05	Kcnk6
2806.78	0.365872	0.08457	4.32626	1.51662e-05	9.64379e-05	Idi1
1043.11	-0.402181	0.0930162	-4.32378	1.53379e-05	9.74807e-05	Pak1
4379.25	0.274295	0.0634413	4.3236	1.53501e-05	9.75091e-05	Vasp
3884.09	0.248787	0.0575924	4.31979	1.56176e-05	9.91128e-05	Pdia4
[truncated: 3,830 more rows]

## Sheet: WEHI231
baseMean	log2FoldChange	lfcSE	stat	pvalue	padj	gene
5557.77	-1.16023	0.0440092	-26.3633	3.60934e-153	4.11068e-149	Pcbp1
12600.5	0.698214	0.0384022	18.1816	7.21977e-74	4.1113e-70	Plxna1
612.881	1.68294	0.0992155	16.9625	1.55597e-64	5.90697e-61	Ccl7
5519.49	0.831309	0.0517479	16.0646	4.51935e-58	1.28677e-54	Plau
1090.97	1.29474	0.0812408	15.9371	3.50245e-57	7.97788e-54	Tspoap1
2600.08	-0.787352	0.0510191	-15.4325	9.89915e-54	1.87902e-50	Got1
1136.39	-1.06572	0.0695212	-15.3294	4.86529e-53	7.91583e-50	Galk1
5682.21	0.678354	0.0443809	15.2848	9.65278e-53	1.37419e-49	Xdh
7685.06	0.721676	0.0486405	14.8369	8.45422e-50	1.06983e-46	Flnc
5196.7	0.678816	0.0464277	14.6209	2.06623e-48	2.35322e-45	Anxa1
8921.88	0.59599	0.0414502	14.3785	7.06438e-47	7.3142e-44	Lipa
1363.96	0.971559	0.0685353	14.176	1.28935e-45	1.2237e-42	Il1rn
6236.36	0.66592	0.049408	13.478	2.10835e-41	1.84707e-38	Alcam
1697.07	0.779502	0.0585599	13.3112	1.99249e-40	1.62089e-37	Insig1
2823.56	0.677163	0.0511943	13.2273	6.103e-40	4.6338e-37	Galnt7
2081.01	0.706069	0.0534324	13.2142	7.26223e-40	5.16935e-37	Fndc3b
1952.19	0.796279	0.060965	13.0613	5.48149e-39	3.67228e-36	Tuba1a
23094	0.495871	0.0382879	12.9511	2.31577e-38	1.46524e-35	Mpeg1
2115.24	0.711635	0.055999	12.708	5.33782e-37	3.1996e-34	Dhrs9
4645.09	0.691077	0.0560453	12.3307	6.19177e-35	3.52591e-32	Taldo1
9361.66	0.465865	0.0381978	12.1961	3.25938e-34	1.76767e-31	Lhfpl2
1702.48	0.959408	0.0787323	12.1857	3.70513e-34	1.91808e-31	Pls3
9344.36	0.495319	0.0409977	12.0816	1.32099e-33	6.54117e-31	Adam8
5704.71	-0.501816	0.0421908	-11.894	1.27196e-32	6.03598e-30	Slc25a4
46066.9	0.488163	0.041386	11.7954	4.12326e-32	1.87839e-29	Lgals3
15876.4	0.495479	0.0422494	11.7275	9.21729e-32	4.03753e-29	Tln1
8643.16	0.535196	0.0458628	11.6695	1.8247e-31	7.69685e-29	Hk3
6437.13	-0.553093	0.0474741	-11.6504	2.28349e-31	9.28809e-29	Ptprs
844.847	-0.963048	0.0829486	-11.6102	3.65854e-31	1.4368e-28	Trp53inp1
5657	-0.535652	0.0470312	-11.3893	4.72884e-30	1.79523e-27	Ehmt2
6180.54	0.549676	0.0489282	11.2343	2.76557e-29	1.01604e-26	Hmga2
6918.36	0.620391	0.0554669	11.1849	4.83473e-29	1.72071e-26	Ppp2r1a
7101.14	0.492431	0.0441416	11.1557	6.71632e-29	2.31795e-26	Serpinb6a
2603.11	0.59696	0.0536427	11.1285	9.12068e-29	2.99134e-26	Atp6v0a1
3041.16	0.61045	0.0548583	11.1277	9.19282e-29	2.99134e-26	Il7r
1166.86	0.806597	0.0726556	11.1016	1.23165e-28	3.89645e-26	Basp1
1390.62	0.808225	0.073056	11.0631	1.8946e-28	5.83179e-26	Fdps
11637.3	0.52568	0.0475877	11.0465	2.27809e-28	6.82769e-26	Fam129b
2430.88	0.605677	0.0549496	11.0224	2.97933e-28	8.70041e-26	Tpm1
2082.27	0.576859	0.0525278	10.982	4.66619e-28	1.32858e-25	Srxn1
7203.84	0.440427	0.0401202	10.9777	4.89234e-28	1.359e-25	Wdr1
7069.43	0.419711	0.0383421	10.9465	6.90932e-28	1.87358e-25	Nfe2l2
5131.18	0.555002	0.0507868	10.9281	8.46133e-28	2.24107e-25	Gas6
4123.89	0.477319	0.0438913	10.875	1.51601e-27	3.92405e-25	Anxa2
3146.31	0.625623	0.0576157	10.8585	1.81617e-27	4.59652e-25	Tgm2
1371.2	-0.688547	0.0648231	-10.6219	2.356e-26	5.83316e-24	Ccdc22
2618.47	-0.637324	0.0601286	-10.5994	3.00058e-26	7.27099e-24	Rbck1
1424.62	0.733325	0.0694397	10.5606	4.5377e-26	1.07666e-23	Msmo1
23436.1	0.338342	0.032458	10.424	1.92651e-25	4.47775e-23	Ctsl
1215.29	0.710193	0.0690618	10.2834	8.36933e-25	1.90637e-22	Map4k3
29122.6	0.386873	0.0377359	10.2521	1.15755e-24	2.58497e-22	Actg1
2757.31	0.525856	0.0516259	10.1859	2.29235e-24	5.02069e-22	C5ar1
5306.21	0.418457	0.0411621	10.1661	2.81035e-24	6.03907e-22	Lrpap1
2766.21	0.557474	0.0549725	10.141	3.63496e-24	7.6664e-22	Tubb6
6426.95	0.466544	0.0461787	10.103	5.35645e-24	1.10917e-21	Cpd
1057.26	0.688344	0.068161	10.0988	5.59248e-24	1.13737e-21	Apbb2
6385.24	0.450017	0.0447081	10.0657	7.83369e-24	1.56523e-21	Plekho2
1471.47	0.63909	0.0637563	10.0239	1.1963e-23	2.34909e-21	Cyp51
3076.96	0.467567	0.046794	9.99201	1.65194e-23	3.18881e-21	Cflar
1280.09	-0.651863	0.0658301	-9.90219	4.07251e-23	7.73029e-21	Pgm1
4676.7	0.407911	0.0413808	9.8575	6.36125e-23	1.18768e-20	Nfe2l1
2661.7	0.521569	0.0529433	9.85146	6.75526e-23	1.2409e-20	Sqle
1810.88	0.575001	0.0584643	9.83507	7.95123e-23	1.43741e-20	Ccl2
15949.1	0.364345	0.0372307	9.78616	1.29106e-22	2.29748e-20	Cap1
16885.6	0.336155	0.0344528	9.75695	1.72265e-22	3.01835e-20	Nrp2
2183.81	0.627788	0.064364	9.75372	1.77837e-22	3.06877e-20	Fabp4
14712.6	0.326056	0.0335992	9.70427	2.89143e-22	4.915e-20	Atp6v1b2
21374	0.393538	0.0410945	9.57642	1.00469e-21	1.6827e-19	Lgmn
11171.8	0.348557	0.036527	9.54245	1.39496e-21	2.30248e-19	Rab7b
1564.07	0.643994	0.0676165	9.52421	1.66297e-21	2.70566e-19	Pirb
4372.52	0.404971	0.0425317	9.52163	1.70488e-21	2.73477e-19	Rassf8
259.409	1.2811	0.135673	9.44258	3.63724e-21	5.7534e-19	Gm29340
1741.03	0.606164	0.0644259	9.40869	5.02341e-21	7.8372e-19	Bcl2l1
9721.66	0.385741	0.0410406	9.39899	5.50868e-21	8.47816e-19	Arf1
2737.27	0.453127	0.0482567	9.38994	6.00347e-21	9.11647e-19	Zwint
850.166	-0.800019	0.0852648	-9.38276	6.42657e-21	9.63055e-19	Rad23a
26794.6	0.393995	0.0420176	9.37689	6.79458e-21	1.00498e-18	Vim
509.275	0.920266	0.0982368	9.36783	7.404e-21	1.08108e-18	Hsd17b7
25319.8	-0.360516	0.0385595	-9.34959	8.79877e-21	1.26847e-18	P2rx7
3146.54	-0.503358	0.0540999	-9.30423	1.34962e-20	1.92135e-18	Idh2
4361.85	0.481165	0.0517463	9.29855	1.42369e-20	2.00177e-18	Msr1
984.679	0.760785	0.0820365	9.27373	1.79746e-20	2.4965e-18	Atp6v0d2
3729.5	0.420298	0.045423	9.25298	2.18321e-20	2.99574e-18	Myo10
4053.52	0.426408	0.0461509	9.23944	2.47793e-20	3.35966e-18	Anxa3
7327.93	0.426213	0.0461544	9.2345	2.59493e-20	3.4769e-18	Sema4d
127.147	1.76314	0.191384	9.21259	3.18347e-20	4.21588e-18	Serpinb9b
19352.3	0.323525	0.0351532	9.20328	3.47187e-20	4.54496e-18	Plin2
841.471	0.786229	0.0857787	9.16579	4.91846e-20	6.36549e-18	Tent5c
4663.28	0.496295	0.0542477	9.14867	5.76386e-20	7.3758e-18	Fam20c
756.573	0.965317	0.105682	9.13416	6.59181e-20	8.34157e-18	Ccl5
3535.97	0.474378	0.0524171	9.05006	1.42893e-19	1.78837e-17	Hist1h2bc
15047.1	0.366578	0.0406423	9.01961	1.88758e-19	2.33669e-17	Myh9
11286.4	0.396217	0.0440402	8.99671	2.32592e-19	2.84838e-17	Fabp5
3070.39	0.426773	0.0474923	8.98616	2.56015e-19	3.10186e-17	Slc16a10
548.915	0.847169	0.0944428	8.97018	2.96039e-19	3.54904e-17	Pgbd5
14334.1	-0.367079	0.0410666	-8.93864	3.93981e-19	4.67401e-17	Ucp2
1263.45	0.650816	0.0729202	8.92504	4.45557e-19	5.23139e-17	Plk2
6523.47	0.362712	0.0406768	8.91693	4.79392e-19	5.57122e-17	Hcls1
463.113	0.957203	0.108442	8.82684	1.07678e-18	1.23873e-16	Fam102a
773.903	0.709522	0.081046	8.75455	2.04912e-18	2.33374e-16	Igf2bp2
2562.81	0.504717	0.0577079	8.74606	2.20935e-18	2.49132e-16	Wbp2
1143.29	0.578064	0.0669813	8.63023	6.12294e-18	6.83669e-16	Havcr2
3443.55	0.416715	0.0483688	8.61538	6.97105e-18	7.70808e-16	Nlrc3
752.503	0.668842	0.0777916	8.59787	8.12095e-18	8.89322e-16	Emp2
7615.04	0.320264	0.037282	8.59032	8.67269e-18	9.40698e-16	Pea15a
11586.4	0.362856	0.0422837	8.58147	9.36697e-18	1.00642e-15	Lgals1
4025.94	0.409931	0.0479806	8.54367	1.30023e-17	1.38395e-15	Anxa4
6109.47	-0.332268	0.0389759	-8.52497	1.52844e-17	1.61179e-15	Coa5
3734.53	0.386667	0.0455181	8.49479	1.98289e-17	2.07185e-15	Cat
3885.58	-0.432929	0.0509807	-8.49202	2.03084e-17	2.10266e-15	Mapkapk3
3310.69	0.423521	0.0498893	8.48923	2.08018e-17	2.13434e-15	Psd4
5867.34	0.410279	0.0483687	8.48231	2.20762e-17	2.24487e-15	Hexb
1368.38	0.582852	0.0687523	8.47757	2.2995e-17	2.31761e-15	Sgk1
10207.3	0.388919	0.0458835	8.47622	2.32623e-17	2.32399e-15	Gsn
6626.28	-0.376226	0.0444282	-8.46819	2.49231e-17	2.46825e-15	Cdk4
3954.38	0.366897	0.0435007	8.43428	3.33243e-17	3.27182e-15	Cipc
4248.85	0.395461	0.0470331	8.40815	4.1654e-17	4.05468e-15	Fads1
1552.18	-0.523477	0.0622672	-8.40694	4.20855e-17	4.06197e-15	Uba7
10190.2	0.388184	0.0461842	8.40512	4.27437e-17	4.09082e-15	Ccl9
2993.37	0.429267	0.0510846	8.40306	4.34985e-17	4.12837e-15	Steap3
2777.81	0.423758	0.050508	8.38993	4.86441e-17	4.57798e-15	Cd300ld
2228.39	0.546394	0.0651324	8.38898	4.90397e-17	4.57798e-15	Rgs1
5746.53	0.33821	0.0404583	8.35947	6.30015e-17	5.83353e-15	Glg1
13779.9	0.438217	0.0525954	8.33184	7.95944e-17	7.31049e-15	Vat1
4900.59	0.353236	0.0424362	8.32394	8.50855e-17	7.75231e-15	Hmgcr
5848.78	0.369803	0.044487	8.31262	9.36155e-17	8.4618e-15	Itgb2
2018.1	-0.468933	0.0564474	-8.30743	9.77956e-17	8.77003e-15	Hgsnat
1976.1	-0.470106	0.0567529	-8.28339	1.19722e-16	1.06525e-14	Smap2
824.228	0.654968	0.0793271	8.25655	1.49944e-16	1.32381e-14	Cpeb2
1278.7	0.560559	0.0681867	8.22093	2.01923e-16	1.769e-14	Dusp4
12254.3	0.30876	0.0376546	8.1998	2.4079e-16	2.0934e-14	Aplp2
425.861	0.854982	0.104444	8.18604	2.69953e-16	2.32916e-14	Tspan13
3259.78	0.427797	0.0525075	8.14735	3.71976e-16	3.18529e-14	Cyfip2
970.43	0.650457	0.0799839	8.13235	4.21047e-16	3.57858e-14	Kitl
13772.5	0.327851	0.0405173	8.09162	5.88782e-16	4.96714e-14	Tmsb4x
1533.49	0.467608	0.0582529	8.02721	9.97125e-16	8.35019e-14	Cd99l2
1089.25	0.597936	0.0745887	8.01644	1.08851e-15	9.04894e-14	Fam78b
2715.19	0.501316	0.0626065	8.00742	1.17144e-15	9.6678e-14	Clec4d
5023.79	0.366303	0.045753	8.00608	1.1842e-15	9.70279e-14	Tmem104
2718.94	-0.437332	0.0546903	-7.99652	1.27984e-15	1.04115e-13	Sh2b3
1101.9	0.585404	0.0733899	7.97662	1.50392e-15	1.21476e-13	Tes
968.221	-0.645239	0.0809272	-7.97309	1.54761e-15	1.24125e-13	Crat
616.493	0.70784	0.089274	7.92886	2.21173e-15	1.7615e-13	Entpd7
919.327	0.619751	0.0783285	7.9122	2.52876e-15	2.00001e-13	Pigk
759.625	0.688798	0.0871169	7.90659	2.64539e-15	2.07782e-13	Lims2
1743.2	-0.484193	0.0614586	-7.87837	3.31676e-15	2.5873e-13	Tnrc6b
824.002	0.622019	0.0789894	7.87472	3.41501e-15	2.64582e-13	Slc41a2
22073	-0.35138	0.0447579	-7.85066	4.13838e-15	3.18459e-13	Rnf213
3303.09	0.378335	0.0482306	7.8443	4.35383e-15	3.3279e-13	Entpd1
3355.24	-0.428685	0.0546866	-7.83895	4.5434e-15	3.44966e-13	Mxd4
12396.5	0.285802	0.0365528	7.81889	5.32931e-15	4.01957e-13	Fcgr3
2545.87	0.451221	0.0577166	7.81788	5.37191e-15	4.02505e-13	S1pr2
3074.35	0.376624	0.0482441	7.80664	5.87333e-15	4.37198e-13	Tatdn2
3104.76	0.37058	0.0474952	7.80246	6.07126e-15	4.48997e-13	Zranb3
1644.97	0.46269	0.0593353	7.79788	6.2955e-15	4.62577e-13	Bcl2a1b
972.459	-0.612763	0.0789186	-7.76449	8.19731e-15	5.98456e-13	Firre
2125.36	0.412874	0.0533668	7.73653	1.02164e-14	7.41112e-13	Sdc4
2126.52	0.433608	0.0562217	7.71246	1.23412e-14	8.89581e-13	Gde1
2829.81	0.408907	0.053117	7.69824	1.37954e-14	9.88147e-13	Nav2
3382.67	0.360607	0.0469435	7.68172	1.56964e-14	1.11729e-12	Hist1h1c
13150.6	-0.272252	0.0355236	-7.66398	1.80264e-14	1.27517e-12	Serinc3
128311	0.292565	0.0382244	7.6539	1.94972e-14	1.3707e-12	Psap
131.217	1.53943	0.20177	7.6296	2.35479e-14	1.64532e-12	Sema3e
6308.15	-0.351779	0.0462238	-7.61034	2.73372e-14	1.89843e-12	Igfbp4
17084.4	0.788027	0.103701	7.599	2.98418e-14	2.05981e-12	Cd36
2466.9	0.410365	0.0542274	7.56748	3.80532e-14	2.61077e-12	Irf2bpl
4241.68	-0.372686	0.0493487	-7.55211	4.28266e-14	2.92067e-12	Napa
28518	0.27222	0.036118	7.53695	4.81078e-14	3.26131e-12	Lcp1
9896.44	0.273929	0.0363647	7.53284	4.96479e-14	3.3458e-12	Pik3ap1
3176.22	0.35868	0.0476217	7.53187	5.00194e-14	3.351e-12	Pfkp
12786.5	0.277691	0.0368995	7.5256	5.24774e-14	3.49512e-12	Itgam
5380.97	0.409366	0.0544551	7.51749	5.58371e-14	3.69726e-12	Srebf2
14485.1	0.26378	0.0350933	7.51652	5.62517e-14	3.70318e-12	Tpm3
3846.48	-0.356948	0.047604	-7.49828	6.46582e-14	4.23214e-12	Pip4k2a
3874.97	0.402585	0.0537426	7.491	6.8353e-14	4.44841e-12	Hipk2
16375.3	0.266623	0.0356536	7.47815	7.53756e-14	4.87757e-12	Msn
1000.98	-0.612447	0.0820771	-7.46185	8.53167e-14	5.48967e-12	Mvb12a
1315.28	0.464425	0.0623821	7.44484	9.70603e-14	6.21023e-12	Mocos
4552.74	0.363461	0.0488879	7.43458	1.04898e-13	6.67423e-12	Mrfap1
566.95	0.6611	0.0889697	7.43062	1.08088e-13	6.83894e-12	Fcrl1
3480.06	0.394198	0.0530712	7.42772	1.10485e-13	6.93079e-12	Bhlhe40
725.343	0.700774	0.0943498	7.4274	1.10756e-13	6.93079e-12	Pim1
763.657	0.654302	0.0884333	7.39882	1.37398e-13	8.55096e-12	Nabp1
3723.85	0.379654	0.0513931	7.38726	1.49884e-13	9.27734e-12	Dot1l
5667.15	0.352551	0.0477984	7.37579	1.63371e-13	1.00575e-11	Slc7a8
2648.08	0.37754	0.0512488	7.36681	1.74766e-13	1.07011e-11	Trak2
1422.6	-0.490465	0.0666948	-7.35387	1.92548e-13	1.17269e-11	Sh3bp1
6384.81	0.300921	0.0411212	7.3179	2.51881e-13	1.52589e-11	Npc1
2440.71	0.424939	0.0583775	7.27916	3.35914e-13	2.02419e-11	Ldlr
9898.87	0.306383	0.042149	7.26905	3.62024e-13	2.17005e-11	Polr2a
5828.04	0.345546	0.0476052	7.25856	3.91223e-13	2.3328e-11	Ptpn1
3235.06	0.343355	0.0474925	7.22966	4.84188e-13	2.87209e-11	Fndc3a
1377.02	0.459461	0.0636902	7.21399	5.43341e-13	3.20628e-11	Mgat4a
351.703	-0.873218	0.121074	-7.21229	5.50175e-13	3.22987e-11	Lmf1
1487.67	0.440291	0.0610758	7.20893	5.63917e-13	3.29356e-11	Prr14l
5478.39	0.302921	0.0420842	7.19797	6.11142e-13	3.5479e-11	Fyb
1930.42	-0.432252	0.0600567	-7.1974	6.13694e-13	3.5479e-11	Atm
8365.14	0.303794	0.042551	7.13953	9.36501e-13	5.38677e-11	X5031439G07Rik
1553.75	0.491709	0.0688849	7.13812	9.46126e-13	5.41479e-11	Fyttd1
1313.76	0.444729	0.0623338	7.13464	9.70383e-13	5.52584e-11	Cmtm4
3324.76	0.339115	0.0476345	7.11911	1.08626e-12	6.15495e-11	Camk2d
597.847	0.631126	0.0888308	7.10481	1.20486e-12	6.78165e-11	Epas1
974.28	0.566167	0.0796928	7.10436	1.20878e-12	6.78165e-11	Itgax
6309.88	0.274176	0.038696	7.08538	1.38659e-12	7.7411e-11	Sash1
926.352	-0.519254	0.0734653	-7.06802	1.5716e-12	8.7312e-11	Slc52a2
7499.36	0.276852	0.0391914	7.06411	1.61644e-12	8.93672e-11	Myo1e
8063.2	-0.286587	0.0407239	-7.03733	1.95952e-12	1.07812e-10	Csf2rb
1570.92	0.49789	0.0708155	7.03081	2.05336e-12	1.12431e-10	Idi1
4069.55	0.304785	0.0434146	7.02034	2.2133e-12	1.20609e-10	Mgat5
1277.67	0.467365	0.0666373	7.01357	2.32308e-12	1.25989e-10	X6430548M08Rik
4020.69	0.321853	0.0459978	6.99714	2.61237e-12	1.41006e-10	Capn2
2902.88	0.364957	0.0521762	6.9947	2.65818e-12	1.42802e-10	Cyb5r3
664.264	-0.623883	0.0892305	-6.99181	2.71364e-12	1.45097e-10	Naga
4705.19	0.28939	0.0414068	6.98894	2.76967e-12	1.47401e-10	Akap13
195.915	1.10651	0.158606	6.97652	3.02585e-12	1.60286e-10	Slc18a1
250.042	0.922248	0.132549	6.95781	3.45613e-12	1.82231e-10	Angpt2
123.215	1.30379	0.187427	6.95625	3.4945e-12	1.83405e-10	Serpine1
809.81	0.527417	0.0759884	6.94076	3.89985e-12	2.0374e-10	Fam219a
24630.1	0.302299	0.0435652	6.939	3.94893e-12	2.05362e-10	H2.D1
412.591	0.752467	0.108722	6.92103	4.48361e-12	2.32108e-10	Pira2
294.38	-0.853919	0.123881	-6.89305	5.46087e-12	2.8142e-10	Csf3r
5422.75	-0.344742	0.050114	-6.87915	6.02101e-12	3.08889e-10	Shmt2
6315.4	0.345833	0.0504104	6.86035	6.86912e-12	3.50818e-10	Emp1
6302.17	0.3512	0.0512508	6.85257	7.25331e-12	3.68786e-10	Lilr4b
9634.93	-0.358864	0.0523843	-6.8506	7.35427e-12	3.72257e-10	Phgdh
141092	0.239626	0.0349932	6.8478	7.49942e-12	3.76742e-10	Gpnmb
4512.76	0.308489	0.0450506	6.84762	7.50904e-12	3.76742e-10	Tulp4
6224.49	0.320669	0.0469728	6.8267	8.68924e-12	4.34043e-10	Slc11a1
2776.46	0.336624	0.0494036	6.81376	9.50829e-12	4.72882e-10	Chpf2
5049.82	0.327965	0.0481394	6.81282	9.57055e-12	4.73908e-10	Slc15a3
579.149	-0.643278	0.0944534	-6.81054	9.72363e-12	4.79404e-10	Khk
4418.58	-0.306923	0.045118	-6.80268	1.02693e-11	5.04124e-10	Slc37a2
1227.65	-0.479916	0.0706047	-6.79723	1.06649e-11	5.21296e-10	Mfsd10
1776.29	0.419274	0.0617322	6.79183	1.10722e-11	5.38893e-10	Xylt2
1122.53	0.48848	0.0719645	6.78778	1.13869e-11	5.51855e-10	Prkx
4335.68	0.399458	0.058871	6.7853	1.15845e-11	5.5905e-10	Ganab
15250.7	0.270803	0.0401137	6.75089	1.46939e-11	7.06113e-10	Flna
1006.65	0.486625	0.0724945	6.71258	1.91217e-11	9.1503e-10	Ms4a4a
4207	0.323122	0.0481848	6.7059	2.00165e-11	9.53841e-10	Itga5
6445.38	0.265829	0.0396473	6.70484	2.01624e-11	9.56791e-10	Ahsa1
1604.89	0.387327	0.0577966	6.70154	2.06229e-11	9.74582e-10	Tnfrsf11a
3548.15	0.360334	0.053782	6.6999	2.08564e-11	9.81545e-10	Anxa7
5334.72	-0.332479	0.0496735	-6.69329	2.18205e-11	1.02269e-09	Ccny
2971.15	0.359086	0.0539199	6.65963	2.74524e-11	1.28137e-09	Spop
611.838	0.604035	0.0907169	6.65846	2.76712e-11	1.28631e-09	C9orf72
3040.31	0.373893	0.0561648	6.65707	2.79341e-11	1.29326e-09	Ahnak2
1192.98	0.477947	0.0718443	6.65254	2.88082e-11	1.32833e-09	Cd200r1
10076	0.261786	0.0393814	6.64744	2.9823e-11	1.36957e-09	Cd93
4898.81	0.281656	0.0424308	6.638	3.17976e-11	1.45439e-09	Ptk2b
13496.6	0.238481	0.0359305	6.63729	3.19511e-11	1.45556e-09	Gns
2093.31	0.403012	0.060745	6.63449	3.25624e-11	1.4775e-09	Chmp1b
683.108	0.553042	0.0834788	6.62493	3.47403e-11	1.57007e-09	Nrbf2
1999.25	-0.403882	0.0609854	-6.6226	3.52933e-11	1.58876e-09	Bckdha
4520.52	0.281519	0.0427507	6.58514	4.54467e-11	2.03776e-09	Actn1
958.637	-0.557752	0.0847194	-6.58353	4.5942e-11	2.05189e-09	Naglu
647.725	0.546954	0.0831721	6.57618	4.82695e-11	2.14284e-09	Srgap3
954.997	-0.505092	0.0768093	-6.57592	4.83544e-11	2.14284e-09	Prkaca
12048.7	0.31301	0.0476572	6.56794	5.10152e-11	2.25198e-09	Actr2
4665.26	0.3009	0.0458359	6.56473	5.21288e-11	2.29226e-09	Mtss1
1739.28	0.381854	0.0581788	6.56345	5.25773e-11	2.30309e-09	Mical2
6072.04	0.321698	0.049023	6.56217	5.30293e-11	2.31272e-09	Cstb
1999.54	0.370764	0.0565044	6.56168	5.32033e-11	2.31272e-09	Xylt1
1009.8	-0.473069	0.0721077	-6.56059	5.35961e-11	2.32093e-09	Maml1
22131	0.217322	0.0331673	6.55228	5.66652e-11	2.44454e-09	Soat1
799.724	-0.552104	0.0844992	-6.53384	6.41045e-11	2.75504e-09	Ptch1
47453	0.244804	0.0374957	6.52884	6.62806e-11	2.83786e-09	Spp1
1157.92	0.449082	0.068881	6.51968	7.04581e-11	2.99792e-09	Irak2
5065.8	0.307205	0.0471211	6.51949	7.05455e-11	2.99792e-09	Cd180
1261.68	-0.450579	0.0691756	-6.51356	7.33901e-11	3.10721e-09	Nt5dc2
10566.6	-0.302149	0.0463925	-6.51289	7.37185e-11	3.10955e-09	Igf1
6326.36	0.296722	0.0455676	6.51168	7.43148e-11	3.12314e-09	Cdk18
521.409	-0.654692	0.100779	-6.49633	8.23022e-11	3.44308e-09	Wdr45
2325.72	0.339698	0.0522941	6.49591	8.25323e-11	3.44308e-09	Tmem273
1757.59	-0.417902	0.064561	-6.47298	9.60892e-11	3.99401e-09	Pigt
9718.32	0.249096	0.0385001	6.47001	9.79987e-11	4.05781e-09	Lasp1
1700.88	-0.366351	0.0566319	-6.46898	9.86649e-11	4.05781e-09	Irak1
169.039	1.02374	0.158255	6.46894	9.86928e-11	4.05781e-09	Ntn1
681.736	0.581012	0.0898696	6.46505	1.01265e-10	4.1486e-09	Mvd
311.303	0.814105	0.126199	6.45097	1.11134e-10	4.53657e-09	Gadd45a
4676.28	0.346383	0.0537716	6.44175	1.181e-10	4.80372e-09	Rgl1
2407.64	0.398367	0.0620349	6.42166	1.34798e-10	5.46338e-09	Cd300lf
4631.28	-0.297793	0.0463932	-6.4189	1.37263e-10	5.54359e-09	Fh1
731.42	0.558057	0.0870983	6.40721	1.48208e-10	5.96444e-09	Gxylt1
485.497	0.6347	0.0992059	6.39781	1.57624e-10	6.32106e-09	Ankrd33b
4037.44	0.291765	0.0456292	6.39427	1.61312e-10	6.44627e-09	Tbc1d20
3861.46	0.302311	0.0473171	6.38903	1.66939e-10	6.6478e-09	Ncoa3
571.913	0.606302	0.095102	6.37528	1.82629e-10	7.24725e-09	Pla2g5
2134.04	0.332322	0.0522118	6.36488	1.95438e-10	7.72863e-09	Ist1
1920.95	-0.409521	0.0644534	-6.35375	2.10131e-10	8.26713e-09	Dtx3
1957.5	0.37773	0.0594525	6.35347	2.10507e-10	8.26713e-09	Evi2b
825.992	0.493715	0.0777957	6.3463	2.20558e-10	8.63208e-09	Slamf7
219.657	0.929595	0.146531	6.34403	2.23828e-10	8.71814e-09	Nes
175.337	1.00378	0.158232	6.34372	2.24288e-10	8.71814e-09	Tm4sf19
741.47	-0.51844	0.0817532	-6.34152	2.27504e-10	8.81307e-09	Coasy
5933.89	0.291401	0.0459849	6.33689	2.34454e-10	9.05152e-09	Angptl2
2180.75	-0.373123	0.0588994	-6.33493	2.37455e-10	9.13639e-09	Plcb2
4771.26	0.303141	0.0478572	6.33427	2.38468e-10	9.1445e-09	Cyth4
3529.49	0.299805	0.0474801	6.31433	2.71331e-10	1.03697e-08	Ldlrap1
3325.52	0.295542	0.0471001	6.27475	3.50196e-10	1.33391e-08	Slfn2
2718.88	0.308876	0.0492954	6.26581	3.70895e-10	1.40804e-08	Gramd1b
28913.4	0.213051	0.0340311	6.26049	3.83776e-10	1.4521e-08	Akr1a1
8798.96	0.271262	0.0434157	6.24802	4.15676e-10	1.56759e-08	Dgkd
2030.86	0.344587	0.0553105	6.23004	4.66308e-10	1.75273e-08	Gcnt1
1275.38	-0.416037	0.0668098	-6.22718	4.74905e-10	1.77917e-08	Ifrd2
731.698	0.545626	0.0876368	6.22599	4.78512e-10	1.78681e-08	Pcp4l1
372.78	-0.670515	0.107867	-6.21613	5.09568e-10	1.89656e-08	Dgat2
1062.12	0.433113	0.0696927	6.21461	5.14526e-10	1.90499e-08	Stard4
794.649	0.493844	0.0794676	6.21441	5.15178e-10	1.90499e-08	Calcrl
5426.27	0.283626	0.0457877	6.19438	5.85153e-10	2.15673e-08	Pik3r5
1157.1	0.480368	0.0775657	6.19305	5.90113e-10	2.168e-08	Cblb
713.54	0.509638	0.0823175	6.19113	5.97346e-10	2.18751e-08	Dffa
4008.74	-0.276087	0.0446437	-6.18424	6.24035e-10	2.27793e-08	Hipk1
1039.08	-0.46658	0.0754804	-6.18148	6.35051e-10	2.31073e-08	Lmnb2
2933.76	0.299472	0.0484671	6.17887	6.45633e-10	2.34175e-08	Bin1
272.977	0.799048	0.129549	6.1679	6.92032e-10	2.50208e-08	Efr3b
4104.26	-0.314877	0.0510978	-6.16224	7.17248e-10	2.58504e-08	Gng2
3536.85	0.277764	0.0450877	6.16053	7.25036e-10	2.60487e-08	Specc1
1809.26	-0.441376	0.0720836	-6.12311	9.17651e-10	3.28652e-08	Slc19a1
705.467	0.542576	0.0886937	6.11741	9.51079e-10	3.39556e-08	Flrt2
672.762	-0.517714	0.0846617	-6.11509	9.64997e-10	3.43448e-08	Gpr108
763.564	-0.494492	0.0809453	-6.10896	1.00283e-09	3.55381e-08	Kdsr
291.876	-0.776686	0.127145	-6.10865	1.00476e-09	3.55381e-08	Dlg4
3069.95	0.299129	0.0490208	6.10208	1.04699e-09	3.69169e-08	Galnt6
1704.73	0.401741	0.0659735	6.08944	1.1331e-09	3.98298e-08	Qpct
2827.36	-0.349813	0.0575224	-6.08133	1.19187e-09	4.16571e-08	Dnase2a
5658.49	0.249875	0.0410894	6.08126	1.1924e-09	4.16571e-08	Etf1
6595.96	0.255033	0.0419589	6.07818	1.21557e-09	4.23369e-08	Scpep1
3426.92	-0.290393	0.0478916	-6.06354	1.33155e-09	4.6235e-08	Maz
17398.8	0.309166	0.0510063	6.06133	1.34999e-09	4.67325e-08	Plek
2348.91	0.319047	0.0527495	6.04834	1.46344e-09	5.05065e-08	Rassf3
2707.48	0.304415	0.0504408	6.0351	1.58863e-09	5.46614e-08	Evi2a
4529.5	0.38569	0.0640269	6.02388	1.70286e-09	5.84153e-08	Dmxl1
3788.66	0.269151	0.0446993	6.02138	1.72934e-09	5.91455e-08	Cux1
1464.64	0.379704	0.0631679	6.01103	1.84346e-09	6.28597e-08	Stx12
551.602	-0.598469	0.0995812	-6.00986	1.85686e-09	6.31278e-08	X0610030E20Rik
773.205	0.523542	0.0872975	5.99721	2.00733e-09	6.80401e-08	Fez2
3687.74	0.284501	0.0474892	5.99087	2.08726e-09	7.05396e-08	Golga4
8975.31	0.290497	0.0485024	5.98933	2.10705e-09	7.09976e-08	Itgb1
2544.48	0.299684	0.0500434	5.98849	2.11803e-09	7.11569e-08	Tollip
875.079	-0.471921	0.0788409	-5.98574	2.15408e-09	7.21554e-08	Bcl9l
1368.04	-0.45388	0.0758454	-5.98428	2.17345e-09	7.25905e-08	Tmem167
19401.3	0.275591	0.046089	5.97954	2.23765e-09	7.45163e-08	Por
34731	-0.21517	0.036002	-5.9766	2.27843e-09	7.56532e-08	Rpl3
1884.75	-0.353688	0.0591917	-5.9753	2.29665e-09	7.60364e-08	Zdhhc20
2694.84	0.346063	0.0579335	5.97345	2.32285e-09	7.65151e-08	Vwf
3335.61	0.292997	0.0490508	5.97333	2.32454e-09	7.65151e-08	Vwa5a
3752.39	0.313269	0.0524994	5.96711	2.41493e-09	7.92613e-08	Tuba4a
367.99	-0.698231	0.117104	-5.96248	2.48439e-09	8.13068e-08	Fdxr
3208.41	0.278831	0.0468389	5.95297	2.6332e-09	8.593e-08	Cmtm3
3902.5	0.267814	0.0450274	5.9478	2.71778e-09	8.84365e-08	Eaf1
3943.91	0.263948	0.0443908	5.94601	2.74765e-09	8.91537e-08	Trpc4ap
6627.41	0.255634	0.0430245	5.94158	2.82282e-09	9.13327e-08	Rtn3
6149.7	0.294337	0.0495528	5.93987	2.85251e-09	9.20318e-08	Nrros
1260.45	0.440365	0.0744561	5.91443	3.33032e-09	1.07144e-07	Snx20
26190.4	-0.196866	0.0333676	-5.8999	3.63715e-09	1.16686e-07	Rps6
3701.74	0.293939	0.0499113	5.88924	3.87984e-09	1.24122e-07	Bnip3l
922.369	0.473552	0.0804395	5.88705	3.9314e-09	1.25419e-07	Etv5
2253.15	-0.337829	0.0574498	-5.88041	4.09242e-09	1.30192e-07	Zfp704
9665.21	0.234381	0.0398771	5.87758	4.16318e-09	1.32074e-07	Rab3gap2
235	-0.781293	0.133161	-5.8673	4.42945e-09	1.40131e-07	Arhgef25
864.801	-0.443215	0.0755846	-5.86382	4.52331e-09	1.42704e-07	Slc9a1
1136.96	-0.419417	0.0717291	-5.84723	4.99822e-09	1.57251e-07	Shfl
1338.44	0.372059	0.0637823	5.83327	5.43529e-09	1.7053e-07	Fgd3
10352.7	-0.248892	0.0426762	-5.83209	5.4737e-09	1.71264e-07	Nisch
4019.19	0.258341	0.0443377	5.82666	5.65485e-09	1.76447e-07	Rnf149
1012.37	-0.403054	0.0693048	-5.81567	6.03919e-09	1.87924e-07	Slc19a2
2240.33	-0.368793	0.0634667	-5.81081	6.21701e-09	1.92931e-07	Thop1
3384.7	-0.287443	0.0495284	-5.80359	6.49099e-09	2.00886e-07	Man2a2
846.976	-0.467153	0.0805175	-5.80189	6.55729e-09	2.02387e-07	Ogdhl
2238.18	0.332953	0.0574304	5.79751	6.73073e-09	2.07179e-07	Tpm4
937.733	0.459386	0.0794716	5.7805	7.44795e-09	2.28638e-07	Rab2a
11682.8	0.210758	0.0365647	5.76399	8.21506e-09	2.51509e-07	Clic4
4293.54	-0.287379	0.0499264	-5.75604	8.61098e-09	2.62923e-07	Fkbp4
3264.1	0.283544	0.0492856	5.75307	8.76387e-09	2.66876e-07	Nmt1
4272	0.295197	0.0514083	5.74221	9.34478e-09	2.83807e-07	Cd53
2794.93	0.281665	0.0492274	5.72171	1.05458e-08	3.19431e-07	Tm9sf4
2455.36	-0.298772	0.0522272	-5.72061	1.0614e-08	3.20646e-07	Orai2
3230.81	0.269735	0.0472065	5.71393	1.10394e-08	3.32613e-07	Esd
3376.48	-0.322229	0.0564332	-5.70992	1.13031e-08	3.39658e-07	Ccng1
12185.6	0.223613	0.0391712	5.7086	1.13906e-08	3.41389e-07	Inpp5d
1558.64	0.338633	0.0593352	5.70711	1.14909e-08	3.4349e-07	Nhlrc3
8075.56	0.229014	0.0401434	5.7049	1.16411e-08	3.47068e-07	Pmp22
4007.3	0.253604	0.0444796	5.70157	1.18706e-08	3.52987e-07	Ap2b1
2056.66	-0.359664	0.0632516	-5.68625	1.29862e-08	3.85157e-07	Ankrd13b
1137.39	0.396667	0.0698039	5.6826	1.32665e-08	3.92448e-07	Galns
722.063	0.460341	0.0810765	5.67786	1.36392e-08	4.02428e-07	Akr1b8
891.772	-0.429757	0.0757616	-5.67249	1.40738e-08	4.14178e-07	Bmyc
180.57	0.938103	0.165434	5.67056	1.42331e-08	4.17785e-07	Pde1c
1973.22	0.32226	0.0568385	5.66976	1.42997e-08	4.1866e-07	Arhgap25
475.264	0.555005	0.0979288	5.66743	1.44953e-08	4.23301e-07	Fam214b
17225.8	0.222171	0.0392223	5.6644	1.47543e-08	4.29763e-07	Ywhag
159910	0.190679	0.0336867	5.66037	1.51046e-08	4.38844e-07	Ctsd
452.596	0.562587	0.0994919	5.6546	1.56209e-08	4.5228e-07	Tfcp2l1
5998.53	0.369697	0.0653832	5.65432	1.56465e-08	4.5228e-07	Tlr13
2628.39	0.300972	0.0532723	5.64969	1.60734e-08	4.63444e-07	Ass1
1448.49	0.432928	0.0768026	5.63689	1.73152e-08	4.97987e-07	Rhoc
5117.9	0.241914	0.0429303	5.63502	1.75035e-08	5.02133e-07	Ptpra
2882.79	0.294988	0.0523739	5.63234	1.77777e-08	5.08719e-07	Hmgcs1
1259.61	-0.386883	0.0687227	-5.62962	1.80608e-08	5.15525e-07	Parp3
458.746	-0.617679	0.109907	-5.62002	1.90934e-08	5.43307e-07	Ldlrad3
7818.89	0.230496	0.0410157	5.61969	1.91295e-08	5.43307e-07	Psmd8
1349.21	-0.364392	0.0649133	-5.61353	1.98244e-08	5.61642e-07	Adamts10
1434.06	0.375512	0.0670291	5.60223	2.11607e-08	5.98012e-07	Abi2
1513.67	0.341854	0.0610581	5.59883	2.15798e-08	6.08347e-07	Snap29
184040	0.238027	0.0425674	5.59177	2.24771e-08	6.32078e-07	Fth1
1648.76	-0.341107	0.0610464	-5.58767	2.30132e-08	6.4556e-07	Klhl22
9266.73	-0.239967	0.0430013	-5.58047	2.39865e-08	6.7121e-07	Pkn1
1347.96	-0.356067	0.0639193	-5.57057	2.53902e-08	7.08748e-07	Ephx1
615.773	-0.472973	0.0850064	-5.56398	2.63695e-08	7.34284e-07	Abcd2
2215.4	0.281961	0.050847	5.54527	2.93502e-08	8.15291e-07	Tbc1d1
2846.26	0.317644	0.0573354	5.5401	3.02295e-08	8.37674e-07	Ptprj
366.556	0.617779	0.111588	5.53625	3.09011e-08	8.54206e-07	Sh3rf1
771.538	0.463246	0.0837028	5.53442	3.12266e-08	8.61113e-07	Rit1
6485.93	0.243699	0.0440561	5.53156	3.17403e-08	8.73164e-07	Ccnd1
5897.05	-0.272294	0.0492414	-5.52978	3.20632e-08	8.79924e-07	C1qbp
457.11	0.583849	0.105709	5.5232	3.32877e-08	9.11331e-07	Creb3l1
834.061	0.428432	0.0775863	5.52201	3.35141e-08	9.15328e-07	Cd300ld3
1792.76	-0.327352	0.0592997	-5.52029	3.38432e-08	9.22106e-07	Eno3
10775.4	0.207385	0.0376115	5.51387	3.51027e-08	9.54139e-07	Nckap1l
10439.4	0.267802	0.0486056	5.5097	3.59452e-08	9.74713e-07	Hmox1
3180.29	0.289819	0.0526206	5.50771	3.63522e-08	9.8341e-07	Pla2g15
7214.47	0.247688	0.0450106	5.50287	3.73649e-08	1.00841e-06	Edem1
5315.59	-0.225675	0.0410588	-5.49638	3.87666e-08	1.04377e-06	Rassf4
8266.91	0.217786	0.0397023	5.48547	4.12373e-08	1.10767e-06	Cd9
599.792	-0.500648	0.0912992	-5.4836	4.16748e-08	1.11679e-06	Rogdi
2211.91	-0.288456	0.0526168	-5.4822	4.2008e-08	1.12307e-06	Mcoln1
392.449	0.573701	0.10472	5.47844	4.2909e-08	1.14448e-06	Me1
835.406	-0.463346	0.0846186	-5.4757	4.35775e-08	1.15683e-06	Ydjc
96.4157	-1.14838	0.209734	-5.47542	4.36464e-08	1.15683e-06	Macrod1
21448	0.197608	0.0360907	5.4753	4.36768e-08	1.15683e-06	Iqgap1
5102.62	-0.242637	0.0444429	-5.45953	4.774e-08	1.26151e-06	Heatr1
617.937	0.473818	0.0868489	5.45566	4.87923e-08	1.28633e-06	Eya4
2343.88	-0.27547	0.0504973	-5.45514	4.89345e-08	1.2871e-06	Pgap2
3656.83	0.251345	0.0460989	5.4523	4.97224e-08	1.30481e-06	Srgap2
1118.62	0.359091	0.0659734	5.44297	5.24004e-08	1.37193e-06	Tef
425.365	-0.583924	0.107484	-5.43266	5.55208e-08	1.45029e-06	Adgrl1
3320.39	0.267205	0.0492513	5.42534	5.7844e-08	1.50424e-06	Ckap4
2660.73	-0.291012	0.0536397	-5.42532	5.78502e-08	1.50424e-06	Znrf2
182.21	0.834493	0.153874	5.42321	5.85375e-08	1.51864e-06	Gm33370
933.75	0.41179	0.0760098	5.41759	6.04072e-08	1.56358e-06	Clec12a
13708	0.219475	0.0405856	5.40771	6.38361e-08	1.64859e-06	Creg1
740.92	-0.424235	0.0785645	-5.39983	6.67058e-08	1.71881e-06	Comtd1
1770.45	0.312246	0.0578988	5.39296	6.93062e-08	1.78178e-06	Erlin2
6334.65	0.3339	0.061966	5.38844	7.10737e-08	1.8231e-06	Azin1
75.0161	-1.30058	0.241506	-5.38527	7.23356e-08	1.8513e-06	Rab44
1631.05	-0.348932	0.0648263	-5.38257	7.34301e-08	1.8751e-06	Erf
9999.55	0.194981	0.0362423	5.37993	7.45167e-08	1.89859e-06	Hexa
629.845	-0.490836	0.0912477	-5.37916	7.48351e-08	1.90245e-06	Klhl42
2180.57	-0.285497	0.0531189	-5.37467	7.67227e-08	1.94609e-06	Mbp
875.338	-0.494367	0.0920307	-5.37176	7.79724e-08	1.97339e-06	F13a1
10088.8	0.227918	0.0424344	5.37105	7.82786e-08	1.97675e-06	Capg
415.774	0.557947	0.103956	5.36713	7.99988e-08	2.01572e-06	Endod1
878.676	0.397316	0.0740359	5.36654	8.02634e-08	2.01792e-06	Ctla2b
6858.26	-0.220165	0.0410707	-5.36063	8.29319e-08	2.08042e-06	Fus
2976.36	-0.259505	0.0484149	-5.36003	8.32103e-08	2.08282e-06	Eif4g3
26218.3	0.198043	0.0369563	5.35886	8.37483e-08	2.09169e-06	Atp6v1a
1305.09	0.351316	0.0656135	5.35432	8.58769e-08	2.14016e-06	Emc1
1917.74	-0.294843	0.0551092	-5.35016	8.78777e-08	2.18524e-06	Ttc3
7738.9	0.22561	0.0421737	5.34953	8.81813e-08	2.18801e-06	Ywhah
1858.33	0.304237	0.0569659	5.34068	9.25961e-08	2.29256e-06	Cltb
922.467	-0.421872	0.0790032	-5.33993	9.29806e-08	2.29708e-06	Med14
2564.44	0.297245	0.0556771	5.33873	9.3598e-08	2.30733e-06	Zyx
6668.45	0.23454	0.0439463	5.33696	9.45157e-08	2.32492e-06	Nptn
1823.25	0.32039	0.0600717	5.33347	9.63544e-08	2.3643e-06	Atp6v0a2
19878.9	0.283426	0.0531444	5.33313	9.65318e-08	2.3643e-06	Prdx1
4050.99	0.251557	0.0471974	5.32988	9.82761e-08	2.40186e-06	Stk4
381.242	0.611485	0.114827	5.32528	1.00795e-07	2.45815e-06	Cpeb3
3606.42	0.268108	0.0503551	5.32435	1.01315e-07	2.46555e-06	Klf6
2628.09	-0.27363	0.0514231	-5.32115	1.03115e-07	2.504e-06	Camk1d
3902.85	0.255192	0.0479685	5.31998	1.03778e-07	2.51474e-06	Wbp1l
26956.7	0.245602	0.0462656	5.30851	1.10524e-07	2.67252e-06	Lpl
8861.91	-0.197802	0.0372864	-5.30493	1.12716e-07	2.71976e-06	Ddx17
4540.09	0.276788	0.0522736	5.29499	1.19024e-07	2.86588e-06	Irf5
587.941	-0.487478	0.092143	-5.29045	1.22013e-07	2.93072e-06	Slc25a23
3087.38	0.306447	0.0579282	5.29013	1.22231e-07	2.93072e-06	Slc9a3r1
23729.6	0.214634	0.0405782	5.28938	1.2273e-07	2.93649e-06	Ctsz
3661.58	0.244017	0.0462318	5.27812	1.30514e-07	3.11618e-06	Flii
10017.2	0.210593	0.0399858	5.2667	1.38896e-07	3.30938e-06	Tcf12
2008.29	-0.32551	0.0618644	-5.26167	1.4275e-07	3.3941e-06	Mogs
34251.1	-0.203902	0.038796	-5.25575	1.47419e-07	3.49782e-06	Rack1
403.913	0.611954	0.116457	5.25477	1.48208e-07	3.50924e-06	Ccl4
317.864	0.672281	0.128004	5.25203	1.50432e-07	3.55172e-06	Mcub
1067.09	-0.389787	0.0742198	-5.25179	1.50626e-07	3.55172e-06	Rnf166
247.548	0.764881	0.145659	5.25118	1.51132e-07	3.55628e-06	Frmd6
1417.9	-0.335318	0.0638747	-5.24962	1.52416e-07	3.57911e-06	Ikbke
1897.2	-0.309153	0.0589061	-5.24823	1.5357e-07	3.59878e-06	Fnbp4
351.099	-0.622626	0.118782	-5.24176	1.59055e-07	3.71967e-06	Map3k12
414.738	0.574623	0.109697	5.23826	1.62098e-07	3.78307e-06	Cadps
1627.98	-0.326265	0.0623033	-5.23672	1.63453e-07	3.80688e-06	Rpl22
429.683	-0.561022	0.107158	-5.23548	1.64555e-07	3.82473e-06	Lrrc8a
1649.84	-0.316344	0.0604979	-5.22901	1.70422e-07	3.95302e-06	Tmem173
398.899	-0.614062	0.117634	-5.22009	1.78837e-07	4.13978e-06	Nxpe3
9924.12	0.253915	0.0486819	5.2158	1.83028e-07	4.22821e-06	Sdc3
447.035	0.514785	0.0987411	5.21348	1.85328e-07	4.27267e-06	Tlr6
10452.2	0.250871	0.0481448	5.21075	1.88074e-07	4.32722e-06	Tuba1c
3426.27	-0.243401	0.0467383	-5.20774	1.91159e-07	4.38932e-06	Iars2
3079.6	0.244049	0.0468695	5.20699	1.91928e-07	4.39812e-06	Cds2
451.222	0.513662	0.0987485	5.20172	1.97452e-07	4.51564e-06	Zswim4
2870.09	-0.294784	0.0567483	-5.19458	2.05183e-07	4.68302e-06	Spns1
2130.61	0.375549	0.0723379	5.19159	2.08508e-07	4.74941e-06	Tlr4
1593	0.333032	0.0641592	5.19071	2.09495e-07	4.7539e-06	Tmem140
3407.48	-0.255611	0.0492442	-5.19067	2.0954e-07	4.7539e-06	Ifi30
474.726	0.508803	0.098102	5.18647	2.14317e-07	4.8526e-06	AC168977.1
961.861	0.412573	0.079608	5.18256	2.18864e-07	4.94572e-06	Sla
3082.65	-0.279859	0.0540386	-5.17887	2.23229e-07	5.02704e-06	Plbd2
2011.68	0.31973	0.0617385	5.17878	2.23345e-07	5.02704e-06	Myo1d
301.649	-0.637791	0.123246	-5.17495	2.27966e-07	5.12093e-06	Fcna
805.439	-0.396151	0.0765805	-5.173	2.30359e-07	5.16449e-06	Inpp5k
610.226	0.481784	0.0931451	5.1724	2.31105e-07	5.17103e-06	Fdft1
3020.89	0.243907	0.0472603	5.16093	2.4572e-07	5.48726e-06	Plekha2
7637.27	0.23136	0.0448522	5.15826	2.49255e-07	5.55531e-06	Cndp2
1383.36	0.361011	0.0701281	5.14787	2.6346e-07	5.86044e-06	Cd300c2
1507.79	0.321786	0.0625274	5.14631	2.65662e-07	5.89789e-06	Prkaa1
8586.55	0.206954	0.0402546	5.14113	2.73097e-07	6.05118e-06	Esyt1
360.019	0.584849	0.113828	5.13802	2.77645e-07	6.13999e-06	Map3k9
720.578	0.455551	0.0886702	5.13759	2.78283e-07	6.14219e-06	Tnfrsf23
1723.1	0.293295	0.0571992	5.12761	2.93436e-07	6.4641e-06	Acsl1
397.395	0.552821	0.107883	5.12427	2.98687e-07	6.55481e-06	Ghdc
10061	0.24835	0.0484655	5.12426	2.98705e-07	6.55481e-06	Snx5
1013.31	0.378761	0.0741084	5.11091	3.20619e-07	7.02217e-06	Slc11a2
1203.92	0.360344	0.0705138	5.11026	3.21719e-07	7.03275e-06	Tmem9b
3388.76	-0.253826	0.049692	-5.10798	3.25625e-07	7.10449e-06	Rasa3
1432.63	0.31434	0.0615853	5.10414	3.32305e-07	7.23636e-06	Nck2
5451.76	-0.226427	0.0443941	-5.10039	3.38957e-07	7.36713e-06	Sf3b3
3994.17	0.247522	0.0485425	5.09908	3.41314e-07	7.40423e-06	Idh1
2744.93	0.285449	0.0560764	5.09036	3.57388e-07	7.73819e-06	Lamtor1
599.244	0.47233	0.0928045	5.08951	3.58982e-07	7.75795e-06	Dubr
1878.12	0.274893	0.0540791	5.08317	3.71179e-07	8.00636e-06	Ptpre
1024.01	-0.393339	0.0774174	-5.08076	3.75934e-07	8.09361e-06	Cdk16
3870.41	0.255577	0.0503689	5.0741	3.89332e-07	8.35438e-06	Slc48a1
1007.21	0.348858	0.068757	5.07377	3.90002e-07	8.35438e-06	Cdk14
856.565	0.403221	0.0794771	5.07343	3.90718e-07	8.35438e-06	Creb3
15161.1	0.210806	0.0415521	5.0733	3.90981e-07	8.35438e-06	Sqstm1
721.701	0.441654	0.0871219	5.06938	3.99112e-07	8.51215e-06	Snx7
104.989	0.998311	0.197108	5.06479	4.08855e-07	8.70364e-06	Hist1h1d
649.774	-0.419887	0.0829942	-5.05923	4.20944e-07	8.93126e-06	Usp28
1197.76	0.332245	0.0656721	5.05916	4.21116e-07	8.93126e-06	Sp140
1088.78	0.363799	0.0719285	5.05779	4.24145e-07	8.97878e-06	Dip2c
4841.57	-0.294354	0.0582126	-5.05654	4.26925e-07	9.00192e-06	Eif3f
7191.99	0.258598	0.0511442	5.05625	4.27573e-07	9.00192e-06	Cd84
10431.3	0.194818	0.0385302	5.05624	4.27609e-07	9.00192e-06	Anxa5
3880.9	-0.253031	0.0500492	-5.05564	4.28955e-07	9.0136e-06	Csf1
869.46	0.395988	0.0784205	5.04955	4.42862e-07	9.28869e-06	Pxk
1572.71	0.320126	0.0634993	5.04141	4.6212e-07	9.67479e-06	Twsg1
512.455	-0.481626	0.0956844	-5.03349	4.81637e-07	1.00649e-05	Btbd2
5256.53	0.211314	0.0419919	5.03226	4.84726e-07	1.01109e-05	Atf3
24888.1	-0.165555	0.0329297	-5.02753	4.96827e-07	1.03438e-05	Rps3a1
4266.21	0.241007	0.0479408	5.02719	4.9771e-07	1.03438e-05	Ap1g1
1163.94	0.353507	0.0704053	5.02102	5.13974e-07	1.06624e-05	Prdx4
1065.94	-0.402078	0.0800908	-5.02028	5.15961e-07	1.06841e-05	Dhx58
6333.97	-0.242484	0.0483065	-5.01971	5.17501e-07	1.06966e-05	Slc7a1
16456	0.209126	0.0417056	5.01434	5.32166e-07	1.09798e-05	Rnh1
560.419	0.451038	0.0899694	5.01323	5.3523e-07	1.1023e-05	Col4a5
736.51	0.414674	0.0827731	5.00976	5.44971e-07	1.12034e-05	Gm16201
747.432	0.412808	0.0824367	5.00758	5.51191e-07	1.13108e-05	Arhgap6
12498	-0.228503	0.045639	-5.00674	5.53592e-07	1.13397e-05	Rpl17
2537.32	0.265445	0.0530499	5.00368	5.62461e-07	1.15007e-05	Bicd2
457.703	0.51053	0.10205	5.00277	5.65132e-07	1.15346e-05	Mocs2
22016.8	-0.165114	0.0330353	-4.99811	5.78941e-07	1.17953e-05	Rpl5
7819.74	0.190651	0.0381487	4.99758	5.80544e-07	1.18068e-05	Prkar1a
845.934	0.393771	0.0789305	4.98883	6.07453e-07	1.23321e-05	Gm42031
2154.79	-0.29754	0.0596785	-4.98571	6.17349e-07	1.25107e-05	Aldh3b1
12339	0.191208	0.0383704	4.98322	6.25348e-07	1.26502e-05	Pgk1
1377.66	-0.311469	0.0625416	-4.98018	6.35237e-07	1.28275e-05	Ssh2
24335.1	0.175895	0.0353439	4.97668	6.46829e-07	1.30216e-05	Ctss
255.716	-0.68811	0.138277	-4.97631	6.48072e-07	1.30216e-05	Arhgef18
2267.91	0.265565	0.0533664	4.97625	6.4828e-07	1.30216e-05	Ostf1
433.074	-0.496456	0.0997999	-4.97452	6.54105e-07	1.31155e-05	Mfsd13a
2094.72	0.29424	0.0591971	4.97052	6.6774e-07	1.33654e-05	S100a6
4095.81	0.235837	0.047505	4.96447	6.88889e-07	1.37645e-05	Man2a1
1819.29	-0.294811	0.0594013	-4.96303	6.94003e-07	1.38424e-05	Limd2
2009.8	-0.27645	0.0557092	-4.96238	6.96347e-07	1.38649e-05	Pdk1
4180.32	0.274996	0.0554419	4.96008	7.04641e-07	1.40055e-05	Thbs1
18547.1	0.179786	0.0362886	4.95434	7.25766e-07	1.44003e-05	Selenop
424.951	0.51322	0.103601	4.95381	7.27759e-07	1.44147e-05	Hist2h3c1
3003.56	0.264929	0.0535184	4.95023	7.41249e-07	1.46564e-05	Lrp12
402.338	-0.56062	0.113557	-4.9369	7.93757e-07	1.56674e-05	Ssc5d
79.4381	-1.13461	0.229848	-4.93634	7.96006e-07	1.56846e-05	H2.Oa
646.066	-0.426113	0.0863926	-4.93229	8.12714e-07	1.59862e-05	Akr7a5
3684.44	-0.255767	0.0518667	-4.93123	8.17122e-07	1.60452e-05	Fes
1862.38	-0.309847	0.0628429	-4.93051	8.20163e-07	1.60772e-05	Ndor1
2237.7	-0.296164	0.0601618	-4.92279	8.53178e-07	1.66956e-05	Klhdc3
2013.76	0.266763	0.0542886	4.91379	8.93326e-07	1.74513e-05	Map4
862.855	-0.362906	0.0738643	-4.91315	8.96241e-07	1.74782e-05	Gk
151.519	-0.835276	0.170081	-4.91105	9.05877e-07	1.7636e-05	Lrfn1
75.2957	1.23069	0.250685	4.90932	9.13933e-07	1.77624e-05	Fosl1
3799.57	0.221058	0.0450484	4.90712	9.24237e-07	1.79321e-05	Snx1
133.534	-0.88999	0.181644	-4.89965	9.60065e-07	1.85955e-05	Pgghg
5182.56	0.215944	0.0441729	4.88861	1.01553e-06	1.96364e-05	Gnpda1
2665.94	0.242246	0.0495595	4.88798	1.01876e-06	1.96655e-05	Parvb
357.129	-0.534615	0.109492	-4.8827	1.04643e-06	2.01654e-05	Rsad1
150.32	-0.804802	0.164867	-4.88152	1.0527e-06	2.0252e-05	Spef1
783.899	-0.412574	0.0845781	-4.87803	1.0715e-06	2.0579e-05	Thra
440.282	-0.544759	0.111785	-4.87328	1.09763e-06	2.10453e-05	C3
730.082	0.417742	0.0857393	4.87224	1.10342e-06	2.11207e-05	Dpysl2
671.363	0.409522	0.0840684	4.87129	1.10872e-06	2.11866e-05	Ccdc117
1082.29	0.328172	0.0674168	4.8678	1.12845e-06	2.15275e-05	C130026I21Rik
13458.6	0.176709	0.0363056	4.86725	1.13162e-06	2.15519e-05	Calm1
934.681	-0.36146	0.0742861	-4.86579	1.14e-06	2.16752e-05	Acaa2
14577.6	-0.208116	0.0427876	-4.86392	1.15081e-06	2.18357e-05	Rps18
11775.2	0.199746	0.0410689	4.86367	1.15228e-06	2.18357e-05	App
1234.2	0.322539	0.0663294	4.86268	1.15809e-06	2.19094e-05	Rnf19b
6376.22	-0.187276	0.0385505	-4.85795	1.18608e-06	2.24017e-05	Eif4ebp2
2772.45	0.242799	0.0500067	4.85533	1.20189e-06	2.26629e-05	Slc17a5
279.492	-0.605636	0.124797	-4.85296	1.21632e-06	2.28696e-05	Relt
1143.23	0.362676	0.0747344	4.85287	1.21687e-06	2.28696e-05	Blvrb
7469.73	0.187606	0.0386625	4.85239	1.2198e-06	2.28869e-05	Atp6ap1
5017.12	0.218363	0.0451137	4.84029	1.29652e-06	2.42661e-05	Wasf2
1077.42	-0.338187	0.0698715	-4.84013	1.29757e-06	2.42661e-05	Nfix
4209.68	0.208943	0.0432203	4.83438	1.3356e-06	2.49363e-05	Sel1l
1289.27	-0.303948	0.0629409	-4.8291	1.37149e-06	2.55645e-05	Syngr1
4342.69	0.226316	0.0468721	4.82838	1.37646e-06	2.56153e-05	Apbb1ip
795.892	0.475335	0.0984675	4.82733	1.38374e-06	2.57087e-05	Tmsb10
290.477	-0.579458	0.120072	-4.82594	1.39347e-06	2.58472e-05	Wdr83
767.133	-0.388063	0.0804978	-4.82079	1.4299e-06	2.648e-05	Lrfn4
2150.06	0.292545	0.0607214	4.81783	1.45128e-06	2.68322e-05	Aph1c
3003.2	-0.228879	0.0475316	-4.8153	1.46979e-06	2.71304e-05	Setdb1
1129.17	-0.324097	0.0673183	-4.8144	1.4764e-06	2.72082e-05	Sec24a
1230.16	-0.35511	0.0739316	-4.80322	1.56135e-06	2.87192e-05	Smarcad1
3313.06	-0.224923	0.0468301	-4.80295	1.56343e-06	2.87192e-05	Trf
2761.62	-0.258741	0.053907	-4.79977	1.58845e-06	2.91318e-05	Srm
299.172	-0.581894	0.12172	-4.78059	1.74778e-06	3.20024e-05	Apoc2
2877.39	0.261037	0.0546412	4.77729	1.77672e-06	3.24443e-05	Glipr1
1498.06	-0.342332	0.0716646	-4.77686	1.78052e-06	3.24443e-05	Qser1
1248.03	0.321414	0.0672863	4.77681	1.781e-06	3.24443e-05	Smpdl3a
1055.61	0.350189	0.0733142	4.77655	1.78331e-06	3.24443e-05	Mpzl1
3453.28	-0.234301	0.0490651	-4.77532	1.79423e-06	3.2591e-05	Ddx39b
160.973	-0.763677	0.159988	-4.77334	1.81196e-06	3.28605e-05	E2f5
677.893	-0.402503	0.0843868	-4.76974	1.84463e-06	3.33998e-05	Iffo1
3667.24	-0.24424	0.0512267	-4.76782	1.86231e-06	3.36664e-05	Mast3
5803.34	-0.221008	0.0463772	-4.76544	1.8844e-06	3.40118e-05	Gart
8070.02	0.184687	0.038768	4.76389	1.899e-06	3.4221e-05	Pcna
2410.09	0.258738	0.0543244	4.76284	1.90892e-06	3.4326e-05	Stat3
8138.33	0.182901	0.0384033	4.76263	1.91085e-06	3.4326e-05	Gnptab
2156.06	-0.269015	0.0565299	-4.75881	1.94742e-06	3.49278e-05	Capn5
1394.05	-0.311776	0.0655653	-4.7552	1.98251e-06	3.55012e-05	Plcb3
2536.74	0.283876	0.0597733	4.74921	2.04218e-06	3.65123e-05	Ninj1
1768.03	-0.276898	0.058377	-4.74327	2.10294e-06	3.75398e-05	Bcat2
996.864	0.344793	0.0727305	4.74069	2.12991e-06	3.79618e-05	Cyb5a
207.907	0.691203	0.145922	4.7368	2.17118e-06	3.86369e-05	Bcl2a1d
882.577	0.389956	0.0823662	4.73442	2.19684e-06	3.90325e-05	Mfhas1
1439.5	-0.29535	0.0624588	-4.72873	2.25932e-06	4.008e-05	Shc2
2303.45	0.361521	0.0765052	4.72544	2.29615e-06	4.067e-05	Resf1
109.111	-0.934148	0.197966	-4.71872	2.37329e-06	4.19122e-05	Hp
1290.69	-0.307766	0.0652228	-4.71869	2.37364e-06	4.19122e-05	Ric1
9276.52	0.174884	0.0370724	4.71737	2.38915e-06	4.20816e-05	Mapk6
2259.44	-0.244425	0.0518152	-4.71724	2.39062e-06	4.20816e-05	Zfp652
1702.41	-0.268058	0.0569301	-4.70854	2.49492e-06	4.38497e-05	Rhoq
3838.94	0.227666	0.0483674	4.70703	2.51355e-06	4.41091e-05	Mdm2
7331.62	0.278198	0.0591486	4.70338	2.55893e-06	4.48364e-05	Rtn4
3887.72	-0.22277	0.0473802	-4.70176	2.57931e-06	4.51241e-05	Sec14l1
3424.32	-0.252737	0.0537661	-4.70067	2.59313e-06	4.52963e-05	Ccni
3919.14	0.234352	0.0498778	4.69852	2.62054e-06	4.5705e-05	Trpv2
762.257	-0.416907	0.0889385	-4.68758	2.76451e-06	4.81423e-05	Brat1
7242.97	-0.184269	0.0393151	-4.68697	2.77284e-06	4.82135e-05	Man2b1
6480.5	0.187662	0.0400612	4.68438	2.80812e-06	4.87526e-05	Ndufs2
3668.52	0.269238	0.0574988	4.6825	2.83397e-06	4.91265e-05	Bak1
2286.17	-0.250841	0.0535782	-4.68178	2.84399e-06	4.92253e-05	Ttyh3
983.598	0.35102	0.0749821	4.68138	2.84948e-06	4.92454e-05	Lss
11999.4	0.182413	0.0390138	4.67561	2.93079e-06	5.05739e-05	Sdcbp
317.843	0.591755	0.126574	4.67518	2.93691e-06	5.06028e-05	Cnnm2
242.766	-0.627976	0.134345	-4.67436	2.94871e-06	5.07293e-05	Jmjd8
11545.9	0.193764	0.0414734	4.67201	2.98263e-06	5.12356e-05	Coro1c
773.475	0.37995	0.0813373	4.67129	2.9932e-06	5.13398e-05	Vcl
5896.11	0.190314	0.0408116	4.66323	3.11289e-06	5.33123e-05	Txnrd1
1101.01	-0.325713	0.0698858	-4.66064	3.15222e-06	5.39049e-05	Ankrd10
2760.08	0.233285	0.0501295	4.65365	3.26109e-06	5.5683e-05	Snx17
4367.2	0.221168	0.0475419	4.65207	3.28614e-06	5.60268e-05	Gnaq
1422.65	0.299825	0.0644835	4.64965	3.32506e-06	5.66056e-05	Clip2
78.9037	1.08562	0.23369	4.64554	3.39183e-06	5.76561e-05	Plpp1
19572.2	-0.156486	0.0336926	-4.64452	3.40876e-06	5.78574e-05	Rpl7
1396.15	-0.313496	0.067572	-4.63944	3.49357e-06	5.92088e-05	Ptp4a3
549.926	-0.41931	0.0904385	-4.6364	3.54522e-06	5.99948e-05	Armc9
850.264	0.362582	0.078209	4.63606	3.55112e-06	6.00056e-05	Gm47428
215.447	0.674569	0.145531	4.63523	3.56542e-06	6.01579e-05	Tnip3
132.129	0.834663	0.180143	4.63334	3.59805e-06	6.06187e-05	B430306N03Rik
18875	0.189522	0.0409087	4.6328	3.6075e-06	6.0688e-05	Pgam1
1761.31	0.257168	0.0555878	4.62633	3.722e-06	6.2522e-05	Fbxo22
48768.1	0.217485	0.0470778	4.61969	3.84305e-06	6.44603e-05	Lrp1
1324.88	-0.307626	0.0665971	-4.61921	3.85201e-06	6.45155e-05	Suclg2
5086.31	0.204957	0.0443856	4.61764	3.8812e-06	6.49089e-05	Uggt1
2982.83	0.252819	0.0547543	4.61734	3.88692e-06	6.49093e-05	Apobr
3040.01	0.222911	0.0483036	4.61478	3.93506e-06	6.5617e-05	Iqsec1
1316.09	0.366781	0.0795626	4.60996	4.02746e-06	6.70596e-05	Tmem132a
1073.29	0.357487	0.0776421	4.6043	4.13865e-06	6.88103e-05	Clcn5
25323	0.186889	0.0406025	4.60289	4.16665e-06	6.91748e-05	Aldoa
1038.78	0.326553	0.0709676	4.60143	4.19594e-06	6.95598e-05	Parp4
3530.47	-0.234172	0.0508994	-4.60067	4.2113e-06	6.97129e-05	Hnrnpa0
1414.59	0.31595	0.0687907	4.59292	4.37088e-06	7.22496e-05	Cgnl1
22557.6	0.171716	0.0374027	4.591	4.41124e-06	7.2811e-05	Litaf
1340.91	-0.312558	0.0681078	-4.58916	4.45024e-06	7.33485e-05	Pgam5
1130.09	-0.307498	0.0670658	-4.58502	4.53942e-06	7.47102e-05	Cep68
2666.73	0.240076	0.0524204	4.57983	4.65357e-06	7.64784e-05	Rap2a
8714.32	-0.207408	0.0453032	-4.57822	4.68958e-06	7.69591e-05	Rsrp1
2501.9	-0.239776	0.0524224	-4.57392	4.78694e-06	7.83353e-05	Gtf3c1
276.886	-0.600792	0.131352	-4.5739	4.7872e-06	7.83353e-05	Gpr137
1481.45	0.313635	0.0685773	4.57346	4.79731e-06	7.83881e-05	Ccdc88a
2814.71	0.27516	0.0602232	4.569	4.90066e-06	7.99621e-05	Junb
2436.76	0.252443	0.0552963	4.56528	4.98826e-06	8.12751e-05	Aldoc
4525.09	0.248382	0.0544107	4.56495	4.99611e-06	8.12867e-05	Cox6a1
1138.72	-0.336596	0.0737674	-4.56293	5.04451e-06	8.19571e-05	Pck2
3423.09	0.235465	0.0516216	4.56136	5.08229e-06	8.24532e-05	Uso1
449.822	0.475178	0.104246	4.55824	5.1585e-06	8.35706e-05	Cfh
8577.2	-0.198002	0.0434754	-4.55434	5.25494e-06	8.50121e-05	Akt1
2700.63	-0.244158	0.0536779	-4.54859	5.40076e-06	8.72471e-05	Ide
633.252	0.3989	0.087838	4.54131	5.59051e-06	9.01846e-05	Zscan29
1758.57	0.287551	0.0633384	4.53991	5.62775e-06	9.06569e-05	Golga2
6972.02	0.179779	0.0396148	4.53819	5.674e-06	9.12728e-05	Cyfip1
2165.49	-0.279074	0.0615107	-4.537	5.70608e-06	9.16594e-05	Twf2
4022.34	0.205106	0.0452396	4.53378	5.79387e-06	9.29386e-05	Dbnl
1945.69	0.272997	0.0602663	4.52985	5.90261e-06	9.45496e-05	Cd200r4
2295.79	0.255541	0.0564286	4.52857	5.93843e-06	9.49898e-05	Ppp1r12c
18862.1	-0.159611	0.0353002	-4.52154	6.13899e-06	9.80603e-05	Rps3
979.284	0.321752	0.0712191	4.51778	6.24922e-06	9.96811e-05	Mical3
12552.7	0.158716	0.0351386	4.51686	6.27628e-06	9.99728e-05	Rab7
1513.46	0.270947	0.0600544	4.51169	6.43123e-06	0.000102298	Pstpip1
4065.76	0.196708	0.0436466	4.50684	6.58007e-06	0.000104519	Diaph1
5941.3	0.223759	0.0496757	4.50439	6.65648e-06	0.000105456	Ap3d1
1230.21	0.311559	0.0691683	4.50435	6.65753e-06	0.000105456	Akna
1668.79	-0.283192	0.0629128	-4.50134	6.7527e-06	0.000106815	Megf8
1432.06	-0.288214	0.0640762	-4.49799	6.85988e-06	0.000108359	Kank2
4807.58	-0.195899	0.0435827	-4.49487	6.96119e-06	0.000109807	Vdac1
634.588	-0.377827	0.0841061	-4.49226	7.04712e-06	0.000111009	Dcaf1
2132.33	-0.258063	0.0574768	-4.48986	7.12704e-06	0.000112005	G730013B05Rik
1012.06	-0.32183	0.0716811	-4.48975	7.13065e-06	0.000112005	Zbtb34
1858.51	-0.27542	0.0613479	-4.48948	7.13983e-06	0.000112005	Oas2
1992.63	0.258166	0.057509	4.48915	7.15089e-06	0.000112024	Kif13b
921.966	-0.348413	0.0776218	-4.4886	7.16939e-06	0.00011216	Slc38a7
950.779	-0.318125	0.0708932	-4.48739	7.21019e-06	0.000112643	Yeats2
863.282	-0.349936	0.0779961	-4.48658	7.23744e-06	0.000112914	Car12
1754.03	0.263769	0.0588155	4.48468	7.30219e-06	0.000113759	Arhgap18
579.739	0.41093	0.0916352	4.48441	7.31159e-06	0.000113759	Tbc1d9
467.078	-0.446085	0.0994884	-4.4838	7.33269e-06	0.000113932	Gm43305
6038.57	0.175447	0.0391478	4.48165	7.40676e-06	0.000114926	Eps8
818.107	-0.374366	0.0835413	-4.48121	7.42222e-06	0.000115009	Ccdc85c
669.247	-0.37184	0.0830031	-4.47983	7.47021e-06	0.000115595	Sh3pxd2a
1703.79	-0.258189	0.0577423	-4.4714	7.77084e-06	0.000120084	Eef1aknmt
900.476	-0.340176	0.0761	-4.47012	7.81745e-06	0.000120641	Trpm2
1541.24	0.287466	0.0643741	4.46556	7.98602e-06	0.000123075	Mid1ip1
34761.4	0.21295	0.0477695	4.45786	8.27815e-06	0.000127405	Ubc
2197.4	0.254175	0.0570668	4.45399	8.42878e-06	0.000129548	Psmd13
1918.61	-0.264654	0.0594289	-4.4533	8.45613e-06	0.000129691	Bpnt1
2858.54	0.240966	0.0541109	4.45318	8.46081e-06	0.000129691	Edem3
2295.98	0.226101	0.050814	4.44958	8.60387e-06	0.000131706	Ripk1
1761.29	0.281322	0.0633031	4.44405	8.82818e-06	0.000134959	Rnf41
153120	0.175842	0.0395761	4.44313	8.86598e-06	0.000135355	Ftl1
7948.94	0.171401	0.0386009	4.44034	8.98187e-06	0.00013694	Epb41l2
1983.41	-0.259923	0.0585607	-4.43852	9.05808e-06	0.000137811	Slc25a36
691.428	-0.407403	0.0917906	-4.4384	9.0632e-06	0.000137811	Brwd3
4967.26	0.201929	0.0455224	4.43581	9.17248e-06	0.000139287	Hip1
96.5443	0.916032	0.206728	4.43109	9.37571e-06	0.000142184	Slc9a9
2032.82	0.279329	0.0630686	4.42898	9.46811e-06	0.000143394	P2ry6
5401.91	-0.197373	0.0446022	-4.42517	9.63656e-06	0.000145751	Srsf6
2568.91	-0.261064	0.0590326	-4.42236	9.76269e-06	0.000147463	Renbp
2189.59	0.230045	0.0520274	4.4216	9.79709e-06	0.000147787	Tmco1
11164.6	0.18113	0.0410081	4.41694	1.00107e-05	0.000150809	Mafb
3635.6	0.219295	0.0497424	4.40862	1.04034e-05	0.000156518	Ppp1r18
405.167	-0.494098	0.112352	-4.39778	1.09363e-05	0.000164319	Acot1
4084.42	-0.203342	0.0462492	-4.39667	1.09927e-05	0.000164948	Nek9
4072.98	0.208186	0.0473637	4.39547	1.10533e-05	0.00016564	Ppfibp1
1374.41	-0.270169	0.0614729	-4.39492	1.10811e-05	0.000165838	Deptor
1908.43	0.24778	0.0564213	4.39159	1.12523e-05	0.000168179	Bin2
1225.73	0.308079	0.0701805	4.38982	1.13446e-05	0.000169337	Snx13
174.658	0.698975	0.159288	4.38812	1.14332e-05	0.000170436	Etv1
4884.72	0.180856	0.04123	4.3865	1.1519e-05	0.00017149	Epb41
242.846	0.610511	0.13933	4.38176	1.17725e-05	0.000175036	Serpinb9
820.822	-0.359252	0.0820062	-4.38079	1.18252e-05	0.000175589	Tarbp1
973.644	0.320232	0.0731274	4.3791	1.19169e-05	0.000176721	Tmem41b
3213.41	-0.302629	0.0692222	-4.37185	1.232e-05	0.000182461	Mdm4
2052.48	-0.247279	0.0565927	-4.36944	1.24566e-05	0.000184244	Fam53b
2086.2	0.25201	0.0576935	4.36809	1.25338e-05	0.000185145	Pdlim5
194.12	0.686523	0.157191	4.36744	1.25711e-05	0.000185456	Crebl2
3886.45	0.208483	0.0477909	4.3624	1.28644e-05	0.000189538	Clcn7
630.149	-0.403282	0.0925495	-4.35748	1.31571e-05	0.000193599	Naxe
276.855	0.569321	0.130822	4.35186	1.34988e-05	0.000198372	Plekha8
8992.35	-0.167531	0.0385008	-4.35137	1.35291e-05	0.00019856	Tomm20
2838.24	-0.214303	0.049268	-4.34974	1.36299e-05	0.000199782	Wdr3
949.957	-0.377142	0.0867217	-4.34888	1.36835e-05	0.000200311	Ptov1
1584.16	0.325259	0.0748061	4.34803	1.37366e-05	0.000200829	Ell2
433.996	-0.433126	0.0996451	-4.34668	1.38214e-05	0.00020181	Ccng2
5170.87	-0.237257	0.0546953	-4.33779	1.4392e-05	0.000209873	Kmt2d
3965.05	0.216157	0.0498435	4.33672	1.44626e-05	0.000210633	Syne1
1939.25	0.236028	0.0544586	4.33407	1.46378e-05	0.000212912	Pphln1
6093.23	0.179809	0.0415061	4.33211	1.4769e-05	0.000214546	Syk
1257.25	-0.307223	0.070936	-4.33099	1.48439e-05	0.000215359	Dram2
400.543	-0.461437	0.106568	-4.32998	1.49121e-05	0.000216074	Alkbh6
201.361	0.708436	0.163774	4.3257	1.52052e-05	0.00022004	Dhcr24
1814.56	-0.254574	0.0589229	-4.32046	1.55704e-05	0.000225039	Pkd1
47525.3	0.172009	0.0398254	4.31909	1.56677e-05	0.000226159	Pkm
3239.43	0.199501	0.0462184	4.31649	1.58533e-05	0.000228548	Ifnar1
561.283	0.424469	0.0984146	4.31308	1.60999e-05	0.000231811	Cd274
1589.97	-0.255649	0.0592934	-4.31159	1.62086e-05	0.000233081	Ivd
1722.45	0.25137	0.0583363	4.30897	1.64015e-05	0.000235556	Ero1l
450.439	-0.423607	0.098358	-4.30679	1.65644e-05	0.000237598	Vamp2
599.948	-0.425873	0.0988971	-4.30623	1.66063e-05	0.000237898	Mppe1
3538.7	-0.216669	0.0503433	-4.30384	1.67866e-05	0.000240179	Cad
7476.89	0.192445	0.0447284	4.30254	1.68854e-05	0.00024129	Tmbim6
1304.29	-0.271043	0.0631758	-4.29029	1.78437e-05	0.000254664	Ric8a
723.442	-0.342429	0.0798283	-4.28957	1.79023e-05	0.000255181	Plcg1
17364.3	0.188658	0.0439971	4.28796	1.80322e-05	0.000256711	Tubb5
194.516	-0.641422	0.149808	-4.28164	1.85518e-05	0.000263778	Dgat1
2298.37	-0.228313	0.0533306	-4.28109	1.85982e-05	0.000264109	Kmt2b
1976.46	-0.274909	0.0642553	-4.27839	1.88248e-05	0.000266993	Carm1
114.249	-0.87415	0.204413	-4.27638	1.89957e-05	0.000269082	Gm16185
2171.65	0.248735	0.0582345	4.27127	1.94363e-05	0.000274982	Neu1
1395.19	0.392953	0.0920356	4.26958	1.95846e-05	0.000276735	Hist2h2aa2
853.484	-0.316741	0.0741923	-4.26919	1.96182e-05	0.000276867	Acsf2
1226.74	-0.298549	0.070051	-4.26188	2.02717e-05	0.000285607	Castor2
910.74	0.325774	0.0764423	4.2617	2.02877e-05	0.000285607	S100a1
2933.95	0.24752	0.05809	4.26097	2.03544e-05	0.000286193	Cep170
1422.36	-0.280183	0.0657637	-4.26046	2.0401e-05	0.000286495	Ech1
5155.12	-0.203273	0.0477245	-4.25929	2.05074e-05	0.000287634	Tomm70a
1928.59	-0.2572	0.0604087	-4.25766	2.06577e-05	0.000289361	Klhl24
121.711	-0.785299	0.184455	-4.25741	2.06813e-05	0.000289361	Csad
18.7227	-2.17696	0.51147	-4.25629	2.07849e-05	0.000290453	Il3ra
1412.44	0.293863	0.0690549	4.2555	2.08578e-05	0.000291115	Lair1
822.146	0.354799	0.0834683	4.2507	2.13107e-05	0.000297072	Tjp2
1838.19	-0.232708	0.0547668	-4.24907	2.14657e-05	0.000298867	Josd1
397.594	0.443482	0.10443	4.24669	2.1695e-05	0.000301691	Asb4
11540.5	0.214055	0.0505135	4.23758	2.25941e-05	0.00031381	Lilrb4a
81.7565	1.05721	0.249527	4.23687	2.26656e-05	0.000314419	X4833415N18Rik
2405.87	0.238156	0.0562629	4.23292	2.30675e-05	0.000319605	Rnf40
738.205	0.347199	0.0820447	4.23183	2.31796e-05	0.000320768	Dnajc18
241.891	0.577399	0.136495	4.23018	2.33506e-05	0.000322743	Pard6b
1429.6	-0.256765	0.0607538	-4.22632	2.37549e-05	0.000327932	Crlf3
1227.77	0.277661	0.0657349	4.22395	2.40056e-05	0.000330992	Rasgef1b
1646.98	0.24663	0.0584016	4.22299	2.41078e-05	0.000331999	Nt5dc3
2000.19	-0.233345	0.0552978	-4.21979	2.44527e-05	0.000336342	Phc3
1211.84	0.273312	0.0647841	4.21881	2.45594e-05	0.000337403	Ero1lb
921.501	-0.307241	0.0728506	-4.21741	2.47127e-05	0.000338963	Mri1
138.815	-0.721003	0.170966	-4.21723	2.47325e-05	0.000338963	Egfl7
2242.94	0.226074	0.0536128	4.2168	2.47796e-05	0.0003392	Ptgir
84.0094	0.991574	0.235334	4.21347	2.51471e-05	0.000343819	Abtb2
1761.46	0.257882	0.0612722	4.20879	2.56745e-05	0.000350607	Pbxip1
8578.82	-0.176808	0.0420938	-4.20033	2.66524e-05	0.000363526	Slc43a2
394.654	0.443685	0.105706	4.19733	2.70078e-05	0.000367933	Lrrc27
274.67	-0.551815	0.131571	-4.19404	2.74025e-05	0.000372864	Arhgef4
1913.6	-0.245031	0.0584291	-4.19364	2.7452e-05	0.000373091	Arl2bp
2846.2	-0.214877	0.0513042	-4.18829	2.81062e-05	0.000381527	Ipo4
3472.14	0.206944	0.0494382	4.18592	2.84011e-05	0.000385071	Map7d1
965.988	0.299871	0.0716527	4.18506	2.85088e-05	0.000386072	Lrp8
238.581	0.559659	0.133789	4.18314	2.87506e-05	0.000388885	Marcks
3165.27	-0.248085	0.059313	-4.18264	2.88145e-05	0.000389287	Gm49336
979.093	0.350289	0.0838566	4.17725	2.95061e-05	0.000398157	Nagk
2042.15	-0.244946	0.058643	-4.1769	2.95513e-05	0.000398295	Tgfbr2
617.176	-0.383027	0.0917578	-4.17433	2.9886e-05	0.000402331	Rnf5
1492.1	-0.299679	0.0718013	-4.17372	2.9966e-05	0.000402931	Sppl2b
2323.83	0.229112	0.0549116	4.17238	3.01431e-05	0.000404834	Ndst1
1446.15	-0.250841	0.0601849	-4.16784	3.07502e-05	0.000412501	Mgat4b
70374.1	0.210344	0.0504847	4.16648	3.09336e-05	0.000414473	Actb
210.701	-0.593837	0.142552	-4.16575	3.10331e-05	0.000415318	Ltc4s
171.565	-0.662167	0.159028	-4.16384	3.12943e-05	0.000418323	Gamt
1175.29	0.276497	0.0664317	4.16212	3.15304e-05	0.000420984	Golt1b
110.519	0.814685	0.195796	4.16089	3.17007e-05	0.000422762	Evi2
3859.42	0.199391	0.0479288	4.16015	3.18032e-05	0.000423634	Acsl5
2316.17	0.226403	0.054433	4.1593	3.19231e-05	0.000424734	St6galnac4
8553.34	-0.151533	0.0364544	-4.15679	3.22748e-05	0.000428913	Glud1
4001.12	0.205297	0.0494347	4.15289	3.28303e-05	0.000435786	Pcdh7
35.7477	1.47334	0.354856	4.15195	3.29655e-05	0.000437071	Zfp808
1926.15	-0.252796	0.0609738	-4.14597	3.38372e-05	0.000448107	Pigq
864.992	-0.302196	0.072917	-4.14439	3.40723e-05	0.000450696	Ccnh
1751.98	0.252049	0.0608473	4.14232	3.43813e-05	0.000454256	Tcp11l2
1076.43	0.277534	0.0671033	4.13592	3.53533e-05	0.000466557	Pcgf3
407.394	0.466936	0.11299	4.13253	3.58791e-05	0.000472948	Hilpda
3116.78	0.203428	0.0492293	4.13225	3.59233e-05	0.000472983	Nup50
1467.73	0.264301	0.0639795	4.13103	3.61148e-05	0.000474955	Fhl3
801.431	0.309059	0.0748512	4.12897	3.64385e-05	0.000478659	Cacna1b
793.386	-0.346157	0.0841478	-4.11367	3.89412e-05	0.000510947	Rell1
2545.3	-0.207117	0.0503709	-4.11184	3.92518e-05	0.000514429	H2afy
21643.1	-0.188978	0.0459767	-4.11029	3.95167e-05	0.000517306	Rpl7a
1485.03	0.255256	0.0622068	4.10334	4.07228e-05	0.000532482	Cln5
579.24	0.374727	0.0913752	4.10097	4.11419e-05	0.000537234	Ulbp1
2987.98	0.213251	0.0520029	4.10075	4.11805e-05	0.000537234	Sh3bgrl2
4117.32	0.186559	0.0455064	4.09963	4.13813e-05	0.000539236	Stxbp5
4825.73	0.199316	0.048652	4.09677	4.18962e-05	0.000544925	Pip5k1c
3854.18	0.186499	0.0455246	4.09667	4.19136e-05	0.000544925	Il10rb
6435.27	0.161409	0.0394044	4.09622	4.19959e-05	0.000545372	Ncf1
3482.8	-0.26387	0.0646253	-4.08308	4.44433e-05	0.000576498	Gm26917
647.93	-0.344485	0.0843833	-4.08239	4.45755e-05	0.000577555	Tmem63b
1496.93	-0.244716	0.0599666	-4.08088	4.48655e-05	0.000580652	Ms4a6c
946.255	0.321679	0.078845	4.07989	4.50563e-05	0.000582459	Clec5a
1789.93	0.228866	0.0561079	4.07904	4.52228e-05	0.000583948	Gpr107
3062.83	-0.197635	0.048458	-4.07849	4.53292e-05	0.000584659	Mtap
78.1216	0.97555	0.239384	4.07526	4.59633e-05	0.000592167	Arhgap33
549.211	-0.365268	0.0896474	-4.0745	4.61142e-05	0.000593441	Kmt5c
20466.7	-0.158191	0.038835	-4.07341	4.63293e-05	0.000595535	Wdr26
1772.53	-0.249152	0.0612257	-4.06941	4.71333e-05	0.000604896	Mllt1
5397.2	-0.177044	0.0435076	-4.06926	4.71637e-05	0.000604896	Slc1a5
1453.43	-0.313816	0.0771448	-4.06789	4.74418e-05	0.00060774	Acaa1a
583.563	0.401111	0.0986104	4.06764	4.74922e-05	0.00060774	Dnajb4
727.075	-0.323896	0.0796513	-4.06642	4.77412e-05	0.000610241	Abcb6
1256.46	-0.286324	0.0704591	-4.06369	4.83022e-05	0.000616719	Gpd1l
6428.97	0.189616	0.0466685	4.06304	4.84375e-05	0.000617755	Wipf1
19077.3	-0.147321	0.0362813	-4.06053	4.89606e-05	0.000623727	Rps8
2910.02	0.196451	0.0484132	4.0578	4.95365e-05	0.000630359	B4galt1
1023.13	0.303472	0.0748792	4.05282	5.0604e-05	0.000643225	Tbcb
1507.73	0.240642	0.0594478	4.04795	5.16681e-05	0.000656018	Fzd7
624.837	0.358559	0.0886007	4.04691	5.18985e-05	0.000658209	Fam45a
990.745	0.291607	0.0720637	4.04651	5.19862e-05	0.000658588	Dapk1
4332.44	-0.180619	0.0446439	-4.04578	5.21495e-05	0.000659923	Cpt1a
9572.21	0.166845	0.0412494	4.04479	5.237e-05	0.000661978	Gpr137b
1358.55	0.286726	0.0709033	4.0439	5.257e-05	0.000663769	Dnajc10
2097.34	-0.229134	0.0566774	-4.04277	5.28241e-05	0.000666238	Ubp1
1938.19	-0.227607	0.0563259	-4.04089	5.3249e-05	0.000670855	Bzw2
8587.62	-0.18986	0.0469969	-4.03984	5.34879e-05	0.00067312	Unc93b1
2996.94	-0.193255	0.0479046	-4.03417	5.47963e-05	0.000688314	Sumo3
2199.01	0.255386	0.063307	4.03408	5.48162e-05	0.000688314	Tnip1
4778	-0.191883	0.0475691	-4.03377	5.48896e-05	0.000688477	Srrt
1623.33	0.275187	0.0682321	4.0331	5.50454e-05	0.000689672	Bag3
550.64	0.373773	0.0926837	4.03278	5.512e-05	0.000689848	Zbtb18
776.219	-0.317394	0.07882	-4.02682	5.65374e-05	0.000706811	Gstp1
193.755	-0.640926	0.159221	-4.02539	5.68801e-05	0.000710316	Cacnb1
1659.97	-0.236281	0.058712	-4.02441	5.7118e-05	0.000712505	Skiv2l
371.895	-0.439317	0.109223	-4.0222	5.76566e-05	0.000718436	Meis3
7417.44	-0.177235	0.0440723	-4.02145	5.78399e-05	0.000719932	Cluh
5320.43	-0.194791	0.0484421	-4.0211	5.79271e-05	0.000720231	R3hdm1
9187.71	0.169493	0.0421542	4.02078	5.80059e-05	0.000720424	Sptan1
1102.81	0.316327	0.0787156	4.0186	5.85444e-05	0.00072632	Vps54
1340.94	-0.290218	0.0722254	-4.01823	5.86376e-05	0.000726685	Ralgapa1
1042.09	-0.27705	0.0690397	-4.01291	5.9974e-05	0.000742336	Ctns
5051.1	0.19309	0.0481198	4.01269	6.00309e-05	0.000742336	Arrb1
1421.95	-0.258745	0.0644996	-4.01157	6.03163e-05	0.000745057	Nacc2
407.809	-0.414099	0.103248	-4.01071	6.05356e-05	0.000746956	Rcn1
6110.52	-0.175927	0.0438883	-4.00851	6.11025e-05	0.000753135	Ghitm
2817.37	0.206387	0.0515631	4.00261	6.26474e-05	0.000771342	Psmd7
865.936	0.292891	0.073191	4.00173	6.28816e-05	0.000773389	Tex2
3644.96	0.184985	0.0462319	4.00125	6.30084e-05	0.000774113	Ncstn
1677.62	0.244105	0.0610792	3.99653	6.42774e-05	0.000788853	Metrnl
313.051	-0.470283	0.117708	-3.99533	6.46054e-05	0.000791837	Aldh1l2
253.04	-0.546269	0.136734	-3.99513	6.46597e-05	0.000791837	Dnm1
296.83	-0.513346	0.128521	-3.99426	6.48966e-05	0.000793886	Apoe
79.0201	0.984244	0.246469	3.99337	6.51406e-05	0.000796016	Mmp12
5461.9	0.189551	0.0474789	3.99232	6.54289e-05	0.000798681	Lyst
537.573	-0.380306	0.0952793	-3.99149	6.56607e-05	0.000800653	Abhd14b
2209.53	0.242199	0.060685	3.99109	6.57706e-05	0.000801135	Pla2g4a
222.26	0.542782	0.136118	3.9876	6.67457e-05	0.000812143	Lrrc20
10957.6	-0.17342	0.0434945	-3.98718	6.68641e-05	0.000812255	Parp1
1652.2	-0.257699	0.0646337	-3.98706	6.68975e-05	0.000812255	Vps50
772.967	-0.356582	0.0894677	-3.98559	6.73117e-05	0.000816414	Ypel3
1923.77	0.258085	0.0647604	3.98522	6.74179e-05	0.000816832	Gbf1
5012.24	0.183895	0.0461515	3.9846	6.75935e-05	0.00081794	Ttyh2
773.163	-0.31535	0.0791463	-3.98439	6.7653e-05	0.00081794	Rnf138
4675.48	0.198713	0.0499254	3.9802	6.88576e-05	0.00083024	Fmnl1
462.214	0.380389	0.0955721	3.98012	6.88799e-05	0.00083024	Lclat1
1470.38	0.24925	0.0626241	3.98009	6.8889e-05	0.00083024	Crybg1
4555.7	0.195655	0.0491715	3.97904	6.9194e-05	0.000833034	Psen2
1042.36	0.277891	0.0698791	3.97675	6.9865e-05	0.000840224	Smarcd1
2711.2	-0.202073	0.0508338	-3.97517	7.03301e-05	0.000844925	Sdad1
370.455	-0.453814	0.114173	-3.97478	7.04452e-05	0.000845417	Ak4
474.504	-0.468293	0.11791	-3.9716	7.13919e-05	0.000855876	Spopl
876.771	-0.307644	0.0774959	-3.96981	7.19311e-05	0.000861433	Nubp1
1169.56	-0.316281	0.0796883	-3.96897	7.21831e-05	0.000863543	Atad1
458.044	0.419853	0.105859	3.96616	7.30394e-05	0.000872871	X4930503L19Rik
1472.69	0.238383	0.0601305	3.96443	7.35708e-05	0.000878299	Sun2
1189.14	-0.273227	0.0689324	-3.96369	7.38003e-05	0.000879795	Ly6a
1634.55	-0.241535	0.0609394	-3.96353	7.38505e-05	0.000879795	Hibadh
183.322	-0.636065	0.160526	-3.96238	7.42059e-05	0.000883104	Slc36a2
977.458	-0.29435	0.0743613	-3.95838	7.54606e-05	0.000897099	Mbtd1
25819	-0.148715	0.0375904	-3.95618	7.61565e-05	0.000904428	Eef1g
18681.9	0.154952	0.0391748	3.95539	7.64101e-05	0.000906495	Itm2b
440.908	0.416539	0.105331	3.95457	7.66723e-05	0.000908659	Tmem128
1081.48	0.295425	0.0747241	3.95355	7.70015e-05	0.000911611	Adcy2
11928.6	-0.152618	0.0386617	-3.94753	7.89604e-05	0.000933831	Atp2a2
6427.86	0.162008	0.0410474	3.94684	7.91881e-05	0.000935553	Psmd1
3964.46	0.222905	0.0565401	3.94243	8.06599e-05	0.000951084	B4galt5
710.162	0.324627	0.0823425	3.9424	8.06697e-05	0.000951084	Ampd3
2002.3	-0.248873	0.0631314	-3.94214	8.07564e-05	0.000951121	Tgif1
581.545	-0.345158	0.0875952	-3.94037	8.13562e-05	0.000957196	Pdcd4
5293.77	0.177171	0.0449886	3.93814	8.21157e-05	0.000965135	Lat2
459.953	-0.400841	0.101904	-3.9335	8.37168e-05	0.000982938	Inka1
1957.33	-0.255361	0.0649262	-3.9331	8.3858e-05	0.000983583	Sidt2
1860.08	-0.256282	0.0651661	-3.93275	8.39794e-05	0.000983993	Ttll4
4324.32	0.173925	0.0442436	3.93109	8.45625e-05	0.000989807	Cln8
216.764	0.54653	0.139097	3.92912	8.52574e-05	0.000996916	Otud1
10158.9	0.186827	0.0475551	3.92865	8.54233e-05	0.000997831	Cst3
5851.59	0.255365	0.0650362	3.9265	8.61893e-05	0.00100575	Tfrc
14058.5	0.175338	0.0446602	3.92606	8.63501e-05	0.00100659	Macf1
3849.57	-0.182781	0.0465997	-3.92238	8.76795e-05	0.00102104	Lmo2
259.521	-0.499744	0.127456	-3.92091	8.82151e-05	0.00102563	Atrnl1
1799.71	0.227237	0.0579567	3.9208	8.82538e-05	0.00102563	Ppil2
532.702	0.392963	0.100242	3.92014	8.84981e-05	0.00102653	Gtf2h3
4207.3	-0.188557	0.0481	-3.9201	8.85113e-05	0.00102653	Rmnd5a
1190.94	-0.261133	0.0666375	-3.91871	8.90225e-05	0.00103141	Thap4
2068.73	-0.276668	0.0706115	-3.91818	8.92217e-05	0.00103267	Nagpa
3461.37	0.211957	0.0541208	3.91637	8.98908e-05	0.00103936	S100a11
10881.9	0.194413	0.0496704	3.91406	9.07586e-05	0.00104833	Cotl1
2485.63	0.1964	0.0502186	3.91089	9.19553e-05	0.00106107	Atp11a
751.29	0.314396	0.0804054	3.91014	9.22418e-05	0.0010633	Tcp11l1
1394.64	-0.281273	0.0719582	-3.90883	9.27435e-05	0.001068	Fam210a
13433.1	0.161923	0.0414327	3.9081	9.30238e-05	0.00107015	Gnai2
4979.04	-0.166099	0.0425103	-3.90727	9.33452e-05	0.00107276	Qars
1754.5	-0.22018	0.0563634	-3.90643	9.36692e-05	0.0010754	Slc7a6
5103.7	0.190036	0.0486505	3.90615	9.37774e-05	0.00107556	Parvg
7574.65	0.159871	0.0409832	3.90089	9.58396e-05	0.00109811	Brd2
236.212	-0.537003	0.137786	-3.89738	9.72384e-05	0.00111301	Marveld1
364.42	0.442829	0.113633	3.89702	9.73826e-05	0.00111354	Bcar3
1959.64	-0.224944	0.0577343	-3.8962	9.77131e-05	0.0011162	Mthfd1l
1016.09	-0.283852	0.0728974	-3.89385	9.86654e-05	0.00112595	Rprd1a
15272.1	-0.151045	0.0388135	-3.89156	9.96024e-05	0.00113551	Rps14
141.31	-0.659163	0.169479	-3.88935	0.000100514	0.00114476	H2.Ke6
2620.22	-0.216614	0.0557098	-3.88825	0.00010097	0.0011488	Trim33
923.097	0.28883	0.0743057	3.88705	0.000101472	0.00115327	Stxbp1
1396.29	-0.242474	0.0623844	-3.88677	0.000101587	0.00115327	Abhd11
150.418	0.700727	0.180294	3.88658	0.000101667	0.00115327	Dcbld2
1750.62	0.220484	0.0567435	3.88563	0.000102064	0.00115663	Dpf2
528.351	-0.364393	0.0937871	-3.88532	0.000102195	0.00115696	Dcun1d3
5403.86	0.190016	0.04894	3.88262	0.000103337	0.00116873	Arpc3
638.366	0.334558	0.0861872	3.88176	0.000103704	0.00117171	St3gal2
2519.37	0.194089	0.0500041	3.88146	0.00010383	0.00117197	Rbm5
2149.57	-0.211543	0.0545184	-3.88022	0.000104362	0.00117629	Dhx33
154.235	-0.679723	0.175182	-3.88009	0.000104419	0.00117629	Slc6a12
1480.17	-0.237074	0.0611094	-3.87951	0.000104669	0.00117752	Yipf3
13219.6	-0.15074	0.0388589	-3.87917	0.000104813	0.00117752	Rpl26
1247.17	-0.266708	0.0687549	-3.87911	0.000104838	0.00117752	Cep170b
7113.06	0.182646	0.0471071	3.87726	0.000105641	0.00118537	Trim35
5928.88	-0.153856	0.0396917	-3.87627	0.000106072	0.00118903	Hdgf
195.064	0.56821	0.146654	3.87448	0.000106851	0.00119658	Gm4631
887.583	0.289027	0.0746188	3.87338	0.000107336	0.00120083	B3gnt3
525.499	0.364255	0.0940939	3.87119	0.000108307	0.00121051	AC133103.1
686.236	-0.326603	0.0843792	-3.87066	0.000108543	0.00121196	Slc25a32
522.364	0.353757	0.0914041	3.87025	0.000108724	0.00121279	Slc37a3
5974.81	0.184079	0.0475667	3.86993	0.000108869	0.00121322	Snx8
1108.3	0.279248	0.0722296	3.86612	0.000110581	0.00123103	Pdgfb
97.7531	0.875821	0.226551	3.86589	0.000110683	0.00123103	Card14
3644.88	0.175733	0.0454773	3.86419	0.000111457	0.00123842	Clip1
613.746	-0.339734	0.0879528	-3.86269	0.000112147	0.00124488	Zfp523
7008.07	0.180039	0.0466261	3.86135	0.000112764	0.00125051	C77080
1898.46	0.219546	0.0568624	3.861	0.000112923	0.00125105	Vps53
362.926	-0.437838	0.113472	-3.85856	0.000114056	0.00126237	Maged2
1282.78	-0.249697	0.0648009	-3.8533	0.000116537	0.00128858	Cnot8
888.246	0.305702	0.079344	3.85286	0.000116744	0.00128962	Tiam1
3854.56	-0.197748	0.0513305	-3.85245	0.000116941	0.00129054	Fbl
1267.61	0.29127	0.0757372	3.8458	0.000120159	0.00132477	Pigs
1769.98	0.22647	0.0589257	3.84332	0.000121382	0.00133697	Anxa11
514.186	-0.365754	0.0951733	-3.84303	0.000121525	0.00133725	Kdm4b
786.723	-0.303998	0.0791626	-3.84017	0.000122949	0.00135134	Evi5
926.662	-0.28814	0.0750369	-3.83998	0.000123043	0.00135134	Aatf
1254.24	0.279857	0.0729257	3.83757	0.000124258	0.00136337	Pik3cb
3383.99	0.195364	0.0509431	3.83494	0.000125594	0.0013767	Atp2c1
948.794	-0.30939	0.0806846	-3.83456	0.000125791	0.00137754	Tmem147
166.702	-0.602494	0.157163	-3.83355	0.000126306	0.00138184	Tkfc
4530.23	-0.207515	0.0541652	-3.83115	0.000127545	0.00139406	B4galnt1
456.474	0.396404	0.103523	3.82916	0.000128584	0.00140407	Rab20
1022.7	0.295625	0.0772291	3.82789	0.000129246	0.0014093	Btg1
853.389	0.293163	0.0765886	3.82777	0.00012931	0.0014093	Tusc2
1164.33	-0.249874	0.0653007	-3.82651	0.000129973	0.00141516	Nip7
1060.9	0.299399	0.0783158	3.82298	0.000131851	0.00143424	Stard8
17.2372	-2.03673	0.532809	-3.82263	0.000132034	0.00143486	Eqtn
1502.83	0.237068	0.0620208	3.82239	0.000132162	0.00143489	Rusc2
972.673	0.267363	0.0699761	3.82077	0.000133035	0.00144299	Ints9
4153.22	-0.16331	0.0427718	-3.81818	0.000134439	0.00145683	Immt
725.752	-0.300295	0.0786621	-3.81753	0.000134794	0.00145929	Samd1
342.375	0.427959	0.112162	3.81555	0.000135882	0.00146967	AU022793
1178.08	0.292278	0.0766124	3.81502	0.000136172	0.00147141	Dhcr7
809.684	0.320984	0.0841698	3.81353	0.000136995	0.00147889	Chst3
926.184	0.331602	0.0870001	3.81151	0.000138118	0.00148961	Cpe
1189.5	-0.259102	0.0679956	-3.81057	0.000138646	0.00149389	Utp14a
1334.02	-0.246933	0.0648317	-3.80883	0.000139625	0.00150301	Smpdl3b
1828.44	0.223524	0.0587049	3.80759	0.000140328	0.00150819	Emc8
861.15	-0.307099	0.080656	-3.80751	0.000140371	0.00150819	Clk2
277.283	-0.513453	0.135038	-3.80229	0.000143365	0.00153891	Nlgn2
1897.89	0.222006	0.058405	3.80115	0.000144024	0.00154453	Uhrf2
119.92	0.699799	0.184183	3.79948	0.000145001	0.00155354	Cxcr3
575.356	0.398291	0.104836	3.79919	0.000145168	0.00155387	Cxcl14
1422.19	0.23985	0.0631526	3.79794	0.000145902	0.00156027	Kcnk13
253.041	-0.497498	0.131038	-3.7966	0.000146696	0.00156728	Nipsnap1
1638.09	0.233432	0.0615336	3.79357	0.000148497	0.00158503	Sec22b
265.552	-0.516738	0.136339	-3.7901	0.000150589	0.00160586	Zdhhc1
145.79	-0.667919	0.176245	-3.78973	0.000150814	0.00160671	Dhrs11
414.811	0.423102	0.111651	3.7895	0.000150951	0.00160671	Napepld
345.432	-0.458736	0.121124	-3.78732	0.000152279	0.00161933	Mospd1
1020.55	-0.272259	0.0718934	-3.78698	0.000152488	0.00162004	Ripor1
1163.13	-0.300378	0.0794002	-3.78309	0.000154894	0.00164407	Abca2
1765.03	0.231064	0.0610898	3.78237	0.000155343	0.0016473	Hmox2
268.461	-0.485916	0.128533	-3.78049	0.000156522	0.00165826	Kmo
3233.23	-0.204913	0.0542462	-3.77747	0.00015843	0.00167691	Idh3g
2977.67	0.191013	0.0506922	3.7681	0.000164497	0.00173952	Ensa
7876.62	0.152789	0.0405635	3.76667	0.000165441	0.00174787	Dock10
2629.59	-0.188114	0.0499708	-3.76448	0.000166893	0.00176158	Vps13d
8196.77	-0.167596	0.0445515	-3.76185	0.00016866	0.00177858	Cdc37
3139.43	-0.182975	0.0486575	-3.76048	0.000169588	0.00178672	Dusp11
804.058	0.285513	0.0759463	3.7594	0.000170322	0.00179278	Milr1
2603.08	0.206434	0.0549828	3.75451	0.000173678	0.00182642	Ece1
1135.46	-0.290969	0.0775082	-3.75404	0.00017401	0.00182823	Ppard
758.848	0.305949	0.0815072	3.75364	0.000174285	0.00182943	Foxp4
213.038	0.580719	0.15473	3.75311	0.000174657	0.00183164	Jag1
181.633	0.577353	0.153863	3.75239	0.000175159	0.00183522	Gm11613
7676.34	0.14078	0.0375255	3.75158	0.000175725	0.00183946	X2900097C17Rik
10996.5	0.179233	0.0478196	3.7481	0.00017818	0.00186231	Fcer1g
542.82	0.341247	0.0910472	3.74802	0.000178235	0.00186231	X2410004B18Rik
1411.71	-0.254945	0.0680631	-3.74572	0.000179878	0.00187776	Isoc1
1951.67	0.227029	0.0606243	3.74485	0.0001805	0.00188253	Uhrf1bp1l
3481.79	-0.172755	0.0461595	-3.74256	0.000182153	0.00189803	Asap1
1509.95	0.24867	0.066463	3.74148	0.000182937	0.00190446	Crybg3
1403.8	-0.235347	0.0629928	-3.7361	0.000186896	0.00194389	Zfp609
2960.92	-0.236595	0.0633758	-3.73321	0.000189053	0.00196453	Helz2
112.348	0.736375	0.197306	3.73214	0.000189859	0.00197111	Gm14325
1813.87	-0.213653	0.0572552	-3.73159	0.000190279	0.00197367	Eml4
9507.97	0.13459	0.0360785	3.73047	0.000191124	0.00198063	Arhgap30
1601.5	0.231343	0.0620243	3.72987	0.000191577	0.00198352	Taf1
1665.37	-0.240583	0.0645092	-3.72944	0.000191902	0.00198508	Rxrb
3902.1	0.167246	0.0448791	3.72659	0.000194088	0.00200503	Adam9
2382.63	0.196634	0.0527669	3.72647	0.000194183	0.00200503	Ltn1
812.929	-0.297582	0.0798779	-3.72546	0.000194959	0.00201122	Marc2
1988.19	-0.227269	0.0610128	-3.72494	0.000195363	0.00201357	Igf2bp3
2543.09	0.194533	0.0522677	3.72186	0.000197761	0.00203644	Tanc1
381.3	-0.410724	0.110374	-3.72118	0.00019829	0.00204004	Ighm
3762	-0.202089	0.0543194	-3.72038	0.000198921	0.00204468	Zfp706
842.251	0.277903	0.0747632	3.71711	0.000201515	0.00206948	Irak4
431.352	0.43955	0.118266	3.71663	0.000201894	0.0020715	Dmpk
423.074	0.388669	0.104641	3.71431	0.00020376	0.00208877	Stradb
71.2902	-0.936486	0.252193	-3.71337	0.000204514	0.00209462	Lrrc73
715.822	-0.309442	0.0834969	-3.70603	0.000210531	0.0021533	Lzts2
1059.74	-0.268084	0.0723424	-3.70577	0.000210752	0.0021533	Ccdc137
2067.65	0.196361	0.0529891	3.7057	0.000210811	0.0021533	Zbtb38
17542.6	0.165112	0.0445931	3.70264	0.000213372	0.0021775	Plxnb2
4840.01	0.171019	0.0462196	3.70015	0.00021547	0.00219695	Tmem106a
867.601	0.297338	0.0804278	3.69695	0.000218206	0.00222242	Hpf1
489.017	-0.355082	0.096052	-3.69677	0.000218358	0.00222242	Sgsm2
517.857	-0.384179	0.104009	-3.69371	0.000221006	0.00224735	Tmem260
292.585	-0.475054	0.128664	-3.6922	0.000222324	0.00225874	Serpinf1
233.394	0.516297	0.139933	3.6896	0.000224608	0.00227991	Dusp5
9308.97	0.149382	0.0404935	3.68904	0.000225106	0.00228293	Csf2rb2
401.683	0.431822	0.11708	3.68825	0.000225798	0.00228791	Slc7a11
2710.31	0.194731	0.0528034	3.68785	0.000226156	0.00228951	Riok3
71.8085	0.887694	0.240736	3.68741	0.000226547	0.00229142	Serpinb1c
615.23	0.339314	0.0920847	3.68481	0.000228876	0.00231293	Vps45
2196.85	0.212461	0.0576762	3.68369	0.000229881	0.00232102	Ube3b
4077.55	-0.230816	0.0626767	-3.68265	0.000230826	0.0023285	Isyna1
1249.33	-0.248645	0.0675244	-3.68229	0.000231145	0.00232966	Man2c1
2254.75	0.207331	0.0563452	3.67966	0.000233541	0.00235172	Zfp871
5064.9	-0.170089	0.046241	-3.67832	0.00023478	0.00236097	Fkbp1a
1258.09	-0.24396	0.0663257	-3.67821	0.000234874	0.00236097	Ube2o
4971.3	-0.169129	0.0460193	-3.67518	0.000237681	0.00238708	Calm3
4923.62	0.159853	0.0435003	3.67475	0.000238082	0.002389	Lrrc14b
1882.45	0.203225	0.055311	3.67423	0.000238572	0.00239181	Mrtfb
73.5754	0.929992	0.253204	3.6729	0.000239815	0.00240216	Zfp934
1717.68	0.219662	0.0598546	3.66993	0.00024262	0.00242812	Prkch
892.732	0.281631	0.0767489	3.66951	0.000243017	0.00242996	Commd10
9479.74	0.168285	0.0458838	3.66764	0.000244801	0.00244565	Cab39
502.462	-0.366192	0.0998759	-3.66647	0.000245922	0.00245469	Dcxr
1047.66	-0.248957	0.0679204	-3.66543	0.000246928	0.00246258	Isy1
253.427	0.501599	0.136869	3.6648	0.000247528	0.0024664	Pdp1
901.711	0.307044	0.0838539	3.66166	0.000250588	0.0024947	Ticam1
2206.3	0.220648	0.0602694	3.66104	0.000251195	0.00249857	Cmip
806.47	0.29658	0.0810248	3.66036	0.000251866	0.00250077	Ehd1
846.712	0.280869	0.0767355	3.66022	0.000251999	0.00250077	Aspscr1
849.535	-0.286494	0.078274	-3.66014	0.000252075	0.00250077	Dpm2
1571.45	0.235292	0.0643018	3.65918	0.000253023	0.00250799	Slc25a24
76.0367	-0.840178	0.22972	-3.6574	0.000254791	0.00252332	Selenbp1
2071.01	-0.202018	0.0552465	-3.65666	0.000255526	0.0025284	Strn4
1852.72	-0.220353	0.060266	-3.65633	0.000255848	0.00252938	Retsat
3070.89	-0.186022	0.0508838	-3.65582	0.000256363	0.00253228	Ank
5225.48	0.171016	0.0467877	3.65515	0.000257036	0.00253673	Vps13c
1019.11	-0.265783	0.0727498	-3.65339	0.000258802	0.00255032	Cnot10
3998.72	0.177272	0.0485234	3.65333	0.000258861	0.00255032	Plekho1
2183.67	-0.187743	0.0514029	-3.65239	0.000259813	0.00255748	Rabl6
1044.24	0.251615	0.0689781	3.64775	0.000264547	0.00260183	Pkp2
3152.53	-0.173492	0.0475739	-3.6468	0.000265532	0.00260756	Rxra
4808.89	-0.184512	0.0505963	-3.64674	0.000265586	0.00260756	Mroh1
395.318	-0.442701	0.121435	-3.64557	0.000266797	0.00261719	Rgs11
1038.85	-0.2663	0.0730784	-3.64403	0.000268406	0.0026307	Tyk2
1465.31	-0.244552	0.0671645	-3.6411	0.00027148	0.00265854	Btbd1
1077.59	-0.249543	0.0685572	-3.63992	0.000272722	0.00266841	Ttll12
2854.16	0.201469	0.0553739	3.63834	0.000274406	0.00268258	Cdt1
4855.59	-0.225224	0.0619348	-3.63647	0.000276404	0.00269762	Lgals3bp
1166.85	-0.244181	0.067148	-3.63645	0.000276418	0.00269762	Thap12
925.291	-0.265516	0.0730266	-3.63587	0.000277041	0.00269972	Zmynd19
825.155	-0.284321	0.0782002	-3.63581	0.000277107	0.00269972	Naa30
820.798	-0.295241	0.0812204	-3.63506	0.000277913	0.00270526	Fcgrt
533.687	-0.332354	0.0914534	-3.63413	0.000278919	0.00271255	Trub1
3612.87	0.169606	0.0466744	3.63382	0.000279254	0.00271255	Rad23b
1156.55	0.303851	0.0836201	3.63371	0.000279377	0.00271255	Krcc1
14976.7	0.167108	0.0459981	3.63294	0.000280213	0.00271835	Gpx1
461.149	0.408892	0.112581	3.63199	0.000281249	0.00272609	Zfp984
3976.1	0.178405	0.0491236	3.63176	0.000281493	0.00272612	Mdfic
514.718	-0.347654	0.0957876	-3.62942	0.000284057	0.00274862	Zfp292
3150.04	0.258582	0.0712624	3.62859	0.00028497	0.00275512	Fam111a
139.564	-0.652223	0.179785	-3.62779	0.000285855	0.00276133	Ccdc9b
242.27	0.472866	0.130488	3.62383	0.000290271	0.00280161	Srl
944.275	0.28599	0.07894	3.62288	0.000291338	0.00280953	Slc9a8
339.941	0.419709	0.11595	3.61975	0.000294889	0.00284136	Tmem254b
71.2893	0.967154	0.267207	3.61949	0.000295186	0.00284182	Cemip2
7077.77	-0.185027	0.0511327	-3.61856	0.000296242	0.00284958	Uap1l1
962.345	0.267696	0.0739885	3.61807	0.000296808	0.00285261	Sc5d
6873.39	0.150232	0.0415442	3.61619	0.000298972	0.00287099	Ehd4
481.314	0.377248	0.104413	3.61304	0.000302631	0.00290368	Zfp729b
3155.4	0.184825	0.0511774	3.61145	0.000304488	0.00291904	Gfpt1
2599.54	0.205694	0.0569661	3.61081	0.000305237	0.00292375	Manba
377.431	-0.386214	0.10698	-3.61015	0.000306019	0.00292878	Irak1bp1
5351.84	0.223742	0.061995	3.60903	0.000307347	0.00293902	Lnpep
1492.49	-0.23348	0.0647495	-3.60589	0.000311087	0.00297053	Pnpt1
1102.72	-0.258125	0.0715855	-3.60582	0.000311164	0.00297053	Prkci
68.9965	-0.9538	0.264781	-3.60222	0.000315506	0.00300946	Suox
4274.96	0.206145	0.057249	3.60086	0.000317171	0.00302281	Rnf128
1618.12	-0.22619	0.0628298	-3.60004	0.000318169	0.00302979	Ruvbl1
358.776	-0.409254	0.113834	-3.59519	0.00032415	0.00308416	Phykpl
2623.88	-0.191677	0.0533236	-3.5946	0.000324891	0.00308864	Luzp1
1714.69	0.211376	0.0588109	3.59417	0.000325433	0.0030909	Sec11c
906.774	-0.279114	0.0776618	-3.59397	0.000325672	0.0030909	Idua
2656.19	-0.187798	0.0522658	-3.59313	0.000326733	0.00309684	Eid1
2392.43	0.237977	0.0662327	3.59304	0.000326841	0.00309684	Kcnn4
2880.63	0.1857	0.0517666	3.58725	0.000334184	0.00316378	Ykt6
4220.73	-0.210184	0.0586073	-3.5863	0.000335399	0.00317264	Prpf40a
392.659	-0.396098	0.110474	-3.58543	0.000336524	0.00318064	Mif4gd
1405.03	0.220905	0.0616258	3.58462	0.000337572	0.0031879	Pcyt2
2550.98	0.176203	0.0491849	3.58246	0.000340374	0.0032117	Gabarapl1
338.782	0.413014	0.11541	3.57867	0.000345342	0.00325588	Aox2
80.7209	0.832343	0.232922	3.57348	0.00035227	0.00331845	Hspb7
50173.6	-0.120316	0.0336931	-3.57092	0.000355729	0.00334571	Rpl4
105.519	0.701802	0.196533	3.5709	0.000355752	0.00334571	Akap6
748.317	-0.291354	0.0816163	-3.5698	0.000357259	0.00335711	Rhot2
1833.39	-0.207976	0.0582714	-3.56908	0.000358233	0.00336349	Polr1b
2258	-0.198431	0.0556158	-3.56789	0.000359865	0.00337554	Ola1
2182.9	-0.228381	0.0640146	-3.56764	0.000360208	0.00337554	Pten
11121.6	-0.150602	0.042215	-3.5675	0.000360405	0.00337554	Rpl18
344.642	0.392054	0.10994	3.56609	0.00036235	0.00339096	Nsdhl
2316.86	0.206606	0.0579785	3.56349	0.000365959	0.00342193	Blmh
1293.45	-0.230084	0.0645777	-3.5629	0.000366774	0.00342674	Msi2
1722.01	-0.211393	0.059355	-3.5615	0.000368743	0.00344036	Rexo1
3799.56	-0.159098	0.0446724	-3.56143	0.000368837	0.00344036	Uqcrc2
752.442	0.318207	0.0894135	3.55882	0.000372522	0.00347189	Pex6
637.676	-0.29858	0.0839187	-3.55797	0.000373736	0.00348036	Pfkm
2974.96	-0.184169	0.0517783	-3.55686	0.000375308	0.00349214	Ddx39
2314.17	-0.208144	0.058571	-3.5537	0.000379854	0.00353021	Tmem259
3307.51	0.178842	0.0503272	3.55358	0.000380019	0.00353021	Vasp
337.058	0.433698	0.122073	3.55278	0.000381184	0.00353641	Ciao2b
996.54	-0.280464	0.0789442	-3.55269	0.000381307	0.00353641	Amdhd2
123.342	0.652578	0.183709	3.55223	0.000381979	0.00353975	Gm30042
597.535	-0.335403	0.0944523	-3.55103	0.000383723	0.00355303	Acp6
12938	-0.179747	0.0506219	-3.55077	0.000384106	0.00355368	Colec12
918.901	0.288074	0.0811894	3.54818	0.000387909	0.00358596	Braf
1305.7	-0.225309	0.0635067	-3.5478	0.000388469	0.00358728	Usp22
32057.9	-0.126466	0.0356478	-3.54765	0.000388682	0.00358728	Csf1r
12074.1	-0.168835	0.0475965	-3.54722	0.000389318	0.00358763	Rpl32
1099.4	-0.255782	0.0721083	-3.5472	0.000389351	0.00358763	Cyth3
3958.89	0.15719	0.0443366	3.54538	0.000392042	0.00360951	Aff1
5048.15	0.154168	0.0434906	3.54486	0.000392815	0.00361064	Ergic1
4439.09	-0.168434	0.0475155	-3.54482	0.000392882	0.00361064	Psat1
1064.02	-0.245617	0.069292	-3.54466	0.000393115	0.00361064	Rev1
569.986	0.338291	0.0954732	3.54331	0.000395136	0.00362627	Ddit3
4396.1	-0.169834	0.0479427	-3.54244	0.000396438	0.00363529	Eif3i
2906.04	0.181069	0.0511336	3.5411	0.000398464	0.00365093	Eea1
1174.54	0.250131	0.0707026	3.53779	0.000403492	0.00369279	Trim30a
629.565	0.300999	0.0850842	3.53767	0.000403681	0.00369279	Narf
13401	0.135649	0.0383549	3.53667	0.000405199	0.0037037	Npc2
1776.66	0.221284	0.062626	3.53341	0.000410233	0.0037467	Tomm34
901.653	-0.312732	0.0885903	-3.53009	0.000415411	0.00379096	Runx3
5993.13	0.175878	0.0498359	3.52913	0.000416928	0.00380175	Adam15
26.3511	1.48025	0.419511	3.5285	0.000417919	0.00380774	Pparg
9863.41	-0.16018	0.0454027	-3.52798	0.000418736	0.00381214	Ly6e
300.81	-0.423552	0.120086	-3.52707	0.000420193	0.00382235	Mettl27
337.329	-0.395898	0.112317	-3.52482	0.000423774	0.00385185	Zfp213
1637.16	-0.230707	0.0654561	-3.5246	0.000424115	0.00385187	Creb1
289.486	0.436823	0.12403	3.52191	0.000428455	0.00388818	Ccsap
1586.38	0.229958	0.0653399	3.51941	0.000432511	0.00392187	Tubb2a
1362.87	0.255369	0.0726085	3.51706	0.000436353	0.00395356	Arhgap22
270.939	-0.486962	0.13852	-3.51546	0.000438999	0.00397437	Dyrk1b
511.572	-0.326119	0.092796	-3.51436	0.000440812	0.00398457	Arsa
2498.75	0.209437	0.0595948	3.51435	0.000440825	0.00398457	Arhgap10
1072.4	-0.247095	0.0703247	-3.51363	0.000442036	0.00399234	Nudcd2
41.9766	1.13221	0.322286	3.51305	0.000442988	0.00399778	Mmp27
2381.4	0.193664	0.0551364	3.51245	0.000443999	0.00400372	Lman1
2260.85	0.1917	0.0545946	3.51133	0.000445872	0.00401744	Scarb1
642.656	-0.309822	0.0882493	-3.51076	0.000446829	0.00402008	G6pc3
637.044	-0.307416	0.0875647	-3.51073	0.000446871	0.00402008	D2hgdh
727.614	-0.289334	0.0824253	-3.51025	0.000447677	0.00402228	Rab34
1646.08	-0.21494	0.0612336	-3.51017	0.000447822	0.00402228	Nnt
1408.16	0.223143	0.0635931	3.50892	0.000449934	0.00403806	Chp1
75.8431	-0.871643	0.24843	-3.5086	0.000450465	0.00403965	Ubxn11
535.881	0.344381	0.0982081	3.50664	0.000453797	0.00406632	Mpp5
945.162	0.277522	0.0791953	3.50428	0.000457849	0.00409941	Ergic2
496.432	0.332703	0.0949573	3.50372	0.000458816	0.00410483	Gpr157
2502.17	0.188956	0.0539545	3.50214	0.000461541	0.00412598	Pacs2
311.433	0.444431	0.126923	3.50158	0.000462504	0.00413134	Nrcam
955.293	0.248553	0.0710052	3.5005	0.000464389	0.00414493	Ankrd50
2922.23	0.19076	0.0545093	3.49959	0.000465975	0.00415583	Atp6v1d
3147.54	-0.165084	0.0471771	-3.49925	0.000466571	0.00415788	Zdhhc3
9090.71	0.12758	0.0364821	3.49706	0.000470418	0.00418889	Tns3
502.099	0.338284	0.0968287	3.49363	0.000476492	0.00423967	Gpr176
650.148	-0.335163	0.0959709	-3.49234	0.000478813	0.00425477	Sugp2
712.015	0.278641	0.0797881	3.49227	0.000478937	0.00425477	Zc3h12d
221.98	0.503387	0.144189	3.49116	0.000480936	0.0042692	Nfatc2ip
1103.92	-0.324467	0.0929757	-3.48981	0.00048337	0.00428746	Ppid
2073.06	0.22007	0.0630749	3.48902	0.000484792	0.00429395	Sdf2l1
1689.82	-0.247432	0.0709179	-3.48899	0.000484855	0.00429395	Fmr1
2421.74	0.182396	0.0522939	3.48791	0.000486815	0.00430795	Cyp4v3
1246.6	0.221588	0.0635374	3.48752	0.000487518	0.00431083	Bend4
1901.25	0.194397	0.0557646	3.48602	0.000490262	0.00433172	Gm2a
2013.02	0.194978	0.0559656	3.4839	0.000494162	0.0043628	Tnfaip8
263.109	-0.436368	0.12528	-3.48314	0.000495572	0.00437186	Mfsd4b4
555.564	0.311672	0.0895066	3.48212	0.000497469	0.00438519	Rnf141
2779.9	0.189822	0.0545327	3.48088	0.000499767	0.00440204	Samd8
3305.19	0.188125	0.054098	3.47749	0.000506136	0.0044547	Rangap1
122.414	-0.706206	0.203108	-3.477	0.000507065	0.00445944	Klhl30
1914.46	0.201563	0.0579782	3.47654	0.000507929	0.00446359	Ubald1
517.551	-0.327789	0.0943083	-3.47572	0.000509489	0.00447384	Tmppe
382.934	-0.367609	0.105817	-3.474	0.000512763	0.00449912	Orc5
1089.99	-0.245295	0.0706552	-3.47172	0.000517145	0.00453407	Zbtb4
627.124	-0.295573	0.0851493	-3.47124	0.000518067	0.00453867	X2010300C02Rik
1406.42	0.209564	0.0604063	3.46924	0.000521933	0.00456902	Abraxas2
2432.52	0.175203	0.0506272	3.46064	0.000538895	0.00471388	Copz1
2643.5	0.174354	0.050406	3.45899	0.000542215	0.00473928	Fcgr2b
2474.47	-0.190231	0.0550368	-3.45643	0.000547388	0.00478083	Mndal
2981.86	0.174713	0.0505533	3.45602	0.000548213	0.00478437	Saraf
6256.4	-0.162283	0.0469772	-3.45451	0.000551298	0.0048076	Trim28
6087.08	0.137792	0.0398922	3.4541	0.00055213	0.00481118	Chd3
1129.26	0.266685	0.0772594	3.45181	0.000556843	0.00484853	Hyal2
2384.31	-0.201687	0.058466	-3.44964	0.000561333	0.0048839	Tbrg4
3431.36	-0.179489	0.0520346	-3.44941	0.000561806	0.00488428	Ifi203
336.285	0.407215	0.118128	3.44725	0.000566327	0.00491983	Gdf15
2204.68	-0.197515	0.0573273	-3.44539	0.000570235	0.00495	Xpo5
724.63	0.282544	0.0820259	3.44457	0.000571972	0.0049613	Cdc14b
830.205	-0.276428	0.0802766	-3.44344	0.000574355	0.00497653	Capn1
925.494	-0.260608	0.075685	-3.44333	0.000574602	0.00497653	Smad5
221.247	-0.498367	0.144748	-3.44299	0.000575312	0.00497889	Pianp
3751.88	-0.151465	0.0439999	-3.44239	0.000576602	0.00498627	Erh
1804.55	0.18872	0.0548889	3.43822	0.000585549	0.0050598	Dnase1l1
809.169	-0.268002	0.077988	-3.43645	0.000589384	0.00508908	N4bp2
2921.29	0.175758	0.0511505	3.43609	0.000590172	0.00509008	Fuca2
2846.7	0.174356	0.0507439	3.43599	0.000590393	0.00509008	Dnajb11
163.942	0.585754	0.17051	3.4353	0.000591902	0.00509792	Dcstamp
4627.49	-0.146268	0.0425796	-3.43516	0.000592198	0.00509792	Ube2q1
1185.1	-0.237485	0.0691659	-3.43356	0.00059572	0.00512436	Gatm
1713.77	0.199063	0.0580219	3.43083	0.000601727	0.00517212	Card9
1295.23	-0.22278	0.0649788	-3.4285	0.000606934	0.00521295	Pura
317.515	-0.416597	0.121526	-3.42806	0.00060792	0.00521748	Haghl
7143.83	0.163228	0.047619	3.4278	0.000608494	0.00521848	Clta
1956	-0.18855	0.0550844	-3.42293	0.000619503	0.00530889	Rsl24d1
2276.62	-0.22629	0.0661296	-3.42191	0.000621823	0.00532477	Bcap29
1399.13	0.2123	0.0620685	3.42041	0.000625262	0.0053502	Abcf3
83.4992	-0.809302	0.23669	-3.41925	0.000627945	0.00536912	Clec4a1
79.6998	-0.810473	0.237135	-3.41778	0.000631345	0.00539414	Kbtbd11
77148.6	0.16013	0.0468632	3.41697	0.000633226	0.00540616	Gapdh
565.502	0.354791	0.104012	3.41106	0.000647105	0.00552051	Mcm9
9454.82	-0.138964	0.0407797	-3.40768	0.000655181	0.00558522	Zfp106
600.061	-0.296981	0.0871848	-3.40634	0.0006584	0.00560847	Mex3c
821.398	0.273802	0.0804474	3.40349	0.000665319	0.00566317	Klhl20
1285.8	0.221003	0.0649729	3.40146	0.000670275	0.00570109	Dock4
1954.59	-0.2211	0.0650278	-3.40008	0.00067366	0.00572561	Xpo4
293.302	0.422244	0.124222	3.39911	0.000676047	0.00574161	Cgrrf1
1990.68	0.187586	0.0552429	3.39565	0.000684647	0.00580813	Taf15
413.44	0.357543	0.105297	3.39555	0.000684899	0.00580813	Zfp839
1624.2	-0.196722	0.0579601	-3.39409	0.000688574	0.00583495	Espnl
2230.34	-0.198637	0.0585506	-3.39257	0.000692395	0.00586297	Cggbp1
326.938	-0.381478	0.112476	-3.39163	0.000694781	0.0058788	Alg3
1110.73	-0.235336	0.0694457	-3.38877	0.000702067	0.00593604	Togaram1
173.303	0.525471	0.155122	3.38748	0.000705385	0.00595967	Hivep2
2285.06	0.19745	0.0582966	3.38698	0.000706659	0.005966	Sp100
2970.79	-0.173815	0.0513314	-3.38614	0.000708836	0.00597995	Nvl
1034.58	0.270247	0.0798506	3.3844	0.000713332	0.00601068	Clec4e
1581.03	0.198	0.0585049	3.38433	0.000713534	0.00601068	Mesd
1186.97	0.23611	0.069802	3.38257	0.000718099	0.00604466	Pde2a
1995.09	-0.211415	0.0625505	-3.37991	0.000725091	0.00609901	Luc7l3
1184.97	0.220956	0.0653813	3.3795	0.00072617	0.00610358	Spdl1
1172.77	-0.23551	0.0697644	-3.37579	0.000736054	0.00618209	Noa1
590.499	-0.303508	0.0899241	-3.37516	0.000737727	0.00619157	Ier2
620.941	0.3271	0.0969366	3.37437	0.000739843	0.00620477	Fam126a
954.586	0.262888	0.0779336	3.37322	0.000742938	0.00622614	Dop1b
4916.8	0.163905	0.0486041	3.37225	0.000745572	0.00623961	Atp1b3
4840.11	0.171231	0.0507768	3.37222	0.000745641	0.00623961	Csrp1
186.327	0.524696	0.155619	3.37168	0.000747117	0.00624737	Sdr42e1
3514	0.149609	0.0443761	3.37138	0.000747927	0.00624949	Gla
1433.34	0.215049	0.0637903	3.37118	0.000748468	0.00624949	Cast
9534.76	0.134447	0.0399058	3.3691	0.000754142	0.00628844	Myof
2078.6	-0.187834	0.0557525	-3.36906	0.000754238	0.00628844	Pak1
2350.52	-0.188846	0.0561081	-3.36576	0.000763338	0.00635874	Lyl1
1292.61	-0.217075	0.0644982	-3.3656	0.000763786	0.00635874	Arih2
19577.3	-0.145409	0.0432192	-3.36444	0.000766986	0.00638072	Rps5
586.064	-0.310024	0.0921876	-3.36297	0.000771095	0.00641022	Nckipsd
777.913	-0.276791	0.082362	-3.36066	0.000777551	0.00645637	Ppp1r9a
2567.48	0.203849	0.0606587	3.36058	0.00077778	0.00645637	Rtraf
3411.22	0.182019	0.0541698	3.36016	0.000778987	0.00646168	Dync1i2
234.183	-0.443861	0.132107	-3.35986	0.00077983	0.00646396	Nrn1
679.753	0.302478	0.0900522	3.35892	0.000782481	0.00648122	Naa80
10132.2	0.124571	0.037098	3.35788	0.000785431	0.00650092	Gnas
1655.73	-0.193212	0.0575482	-3.3574	0.000786793	0.00650747	Rcsd1
1165.28	-0.240969	0.0717937	-3.35641	0.000789615	0.00652607	Impa2
1371.13	0.210699	0.0627819	3.35605	0.00079064	0.0065298	Plxna2
1326.64	-0.213973	0.063802	-3.35371	0.000797371	0.00658062	Araf
903.268	-0.280664	0.0837153	-3.3526	0.000800561	0.00660216	Zfp219
214.446	0.47225	0.140923	3.35112	0.000804845	0.0066327	Lonrf1
1839.9	-0.203113	0.0606141	-3.35091	0.000805452	0.0066329	Cdk13
8008.58	0.128819	0.0384474	3.35053	0.00080658	0.00663738	Timp2
167.609	0.600782	0.179454	3.34783	0.000814463	0.00669742	Isoc2b
1464.71	0.198579	0.0593231	3.34742	0.000815683	0.00670261	Dnajc16
2987.32	0.178704	0.0534882	3.34101	0.000834753	0.00685437	Mgrn1
3597.58	-0.176867	0.0529422	-3.34077	0.000835476	0.00685536	Vars
1403.21	-0.235169	0.0704236	-3.33935	0.000839745	0.00688133	Rtp4
3030.66	0.186726	0.0559188	3.33924	0.000840092	0.00688133	Galnt2
768.636	-0.283949	0.0850372	-3.33912	0.000840453	0.00688133	Slc12a2
721.948	0.261358	0.0782833	3.33862	0.000841958	0.0068887	Nbas
1755.99	-0.188491	0.0564679	-3.33803	0.000843754	0.00689843	Tfb2m
268.779	-0.428984	0.128555	-3.33697	0.000846976	0.0069198	Fos
585.702	-0.294739	0.0883357	-3.33658	0.000848155	0.00692447	Aarsd1
52.6228	-0.993157	0.297703	-3.33607	0.000849729	0.00693069	Cp
1565.56	0.243593	0.0730211	3.33593	0.000850134	0.00693069	Tmx4
1022.68	0.25015	0.0750021	3.33524	0.000852257	0.00694303	Srsf9
635.016	-0.29792	0.0893333	-3.33493	0.000853211	0.00694583	Trim3
965.477	-0.248576	0.0746162	-3.33139	0.000864121	0.00702962	Gramd4
8186.43	-0.129003	0.0387786	-3.32664	0.000878991	0.00714549	Cct8
215.702	0.467397	0.140514	3.32635	0.000879925	0.00714798	Zfp994
2779.89	-0.181126	0.0544585	-3.32594	0.000881211	0.00715332	Nup210
15957.1	-0.129455	0.038933	-3.32507	0.000883952	0.00717047	Rpl29
1161.05	-0.227593	0.0684756	-3.32371	0.000888294	0.00720056	Gid4
2833.8	0.179104	0.0539106	3.32224	0.000892986	0.00723344	Ttc7
1234.61	-0.225215	0.0678605	-3.3188	0.000904058	0.00731792	Fbxo38
3691.98	-0.154167	0.0464579	-3.31842	0.000905288	0.00732267	Hnrnpul2
870.498	0.249782	0.0753355	3.31559	0.0009145	0.00739194	Bhlhe41
215.297	-0.472655	0.142606	-3.31442	0.000918326	0.0074176	Fcsk
841.172	-0.254785	0.0768815	-3.314	0.000919718	0.00742358	Naf1
1613.53	-0.194721	0.0587658	-3.31352	0.00092131	0.00743116	Slc45a4
440.487	-0.34546	0.10434	-3.31091	0.000929925	0.00749534	Coq8b
426.357	0.340334	0.102815	3.31016	0.000932433	0.00751024	Ccdc82
442.844	-0.333347	0.100788	-3.3074	0.000941676	0.00757932	Tob1
1747.74	0.194651	0.0588666	3.30664	0.000944233	0.00759454	Pdcl3
2140.57	0.195698	0.0591974	3.30585	0.000946892	0.00761055	Myo18a
2420.48	-0.193737	0.0586236	-3.30476	0.000950568	0.00763471	Pum1
248.65	0.434494	0.131535	3.30325	0.000955699	0.00767051	Tbc1d2
772.201	0.269715	0.0816723	3.30241	0.000958592	0.00768832	Snx15
153.317	0.531383	0.160936	3.30183	0.000960579	0.00769883	Gm30329
4902.71	0.168683	0.0511145	3.30011	0.000966476	0.00774064	Slc38a10
3599.87	-0.16731	0.0507237	-3.29846	0.00097217	0.00778078	Nop53
572.537	0.295998	0.0898215	3.2954	0.000982807	0.00786039	Acat2
3477.17	0.154365	0.0468583	3.29429	0.0009867	0.00788599	Wdr7
110.71	-0.662743	0.201452	-3.28983	0.0010025	0.00800661	Thnsl1
1617.63	0.188264	0.0572307	3.28956	0.00100345	0.00800864	Fryl
2927.58	0.178266	0.0542034	3.28884	0.00100603	0.00802354	Synj1
1287.74	-0.247165	0.0751591	-3.28855	0.00100704	0.00802602	Dpy19l1
4061.52	0.148055	0.0450266	3.28817	0.00100841	0.00802901	Pdia4
27.308	1.29796	0.394801	3.28763	0.00101033	0.00802901	Col14a1
3859.47	-0.16792	0.0510801	-3.28739	0.00101122	0.00802901	Slc30a5
1376.45	-0.231228	0.0703394	-3.28732	0.00101146	0.00802901	Slc26a11
319.628	0.391406	0.119067	3.28728	0.00101159	0.00802901	Eme1
3495.5	-0.156997	0.0477593	-3.28727	0.00101165	0.00802901	Atp6v0e
1176.27	-0.231431	0.0704177	-3.28654	0.00101426	0.00803966	Galnt10
3661.21	-0.187479	0.0570452	-3.2865	0.0010144	0.00803966	Atrx
2984.7	0.175095	0.0532821	3.28618	0.00101555	0.00804315	Mvp
596.047	-0.305006	0.0928223	-3.28591	0.00101652	0.00804527	Fam193b
2914.71	0.174385	0.0530774	3.28547	0.00101811	0.00805223	Ralbp1
3794.33	-0.160193	0.0487691	-3.28472	0.00102084	0.00806821	Eif3k
1640.62	-0.198625	0.0604791	-3.28418	0.00102278	0.00807797	Usp10
285.713	-0.422948	0.128833	-3.28292	0.00102738	0.00810426	Phf19
106.283	0.662778	0.201889	3.28288	0.00102753	0.00810426	Tnfaip3
1417.97	-0.237583	0.072397	-3.28167	0.00103196	0.00812812	Itgal
572.808	-0.298617	0.0909959	-3.28166	0.00103198	0.00812812	Ift140
264.019	0.511418	0.155944	3.2795	0.00103993	0.00818503	Hist2h3c2
2276.5	0.202331	0.0617052	3.27899	0.00104179	0.00819404	Rasa4
729.131	-0.322252	0.0983406	-3.27689	0.00104956	0.00824945	Engase
4251.76	0.156973	0.0479081	3.27654	0.00105087	0.00825405	Rin2
1577.47	0.236048	0.0720549	3.27595	0.00105307	0.0082656	Prr13
293.319	-0.41611	0.127085	-3.27427	0.00105937	0.00830936	Mcrip2
3247.79	0.16236	0.0496423	3.27059	0.00107324	0.0084104	Nf2
2990.54	0.164453	0.0502872	3.27028	0.00107442	0.0084104	Zzef1
288.252	0.429606	0.131367	3.27026	0.00107447	0.0084104	Gask1b
1142.19	-0.230909	0.0706278	-3.26938	0.00107784	0.00843098	Psip1
1156.53	0.218649	0.0668841	3.26907	0.00107902	0.00843439	Tsg101
1764.95	0.189498	0.0579715	3.26882	0.00107998	0.00843615	Rab22a
12181.8	0.196344	0.0601064	3.26661	0.00108842	0.00849625	Arl8b
1293.19	-0.233716	0.0716	-3.2642	0.00109775	0.00856321	AB124611
556.364	0.339256	0.103978	3.26276	0.00110334	0.00860091	Mctp1
6325.88	-0.14651	0.0449071	-3.2625	0.00110432	0.00860269	Cnot1
9436.19	0.130841	0.0401214	3.26113	0.0011097	0.00863868	Pdxk
1753.54	0.19462	0.0597185	3.25896	0.0011182	0.00869889	P4ha1
899.543	0.248994	0.0765481	3.25277	0.00114284	0.00888452	Crcp
2216.53	0.170292	0.0524114	3.24914	0.00115755	0.00899275	Lamtor3
189.595	-0.52239	0.160791	-3.24888	0.00115859	0.00899469	Plxna3
78.7416	-0.726863	0.22399	-3.24507	0.00117423	0.00910985	Dipk1b
2086.56	0.175426	0.0540776	3.24397	0.00117877	0.00913887	Plpbp
79.0445	0.798569	0.246276	3.24258	0.00118455	0.00917742	Htr2b
1462.3	0.211427	0.0652208	3.24172	0.00118811	0.00919879	Ttc17
6599.46	-0.147438	0.045492	-3.24097	0.00119124	0.00921673	Hnrnph1
3955.37	0.1611	0.0497166	3.24036	0.0011938	0.00923025	Stk11ip
1124.52	-0.234405	0.0723513	-3.23982	0.00119605	0.0092414	Sgpp1
188.004	0.552984	0.17072	3.23913	0.00119894	0.00925743	Adam33
380.422	0.340949	0.105327	3.23706	0.0012077	0.00931876	Ube2e2
350.505	-0.373306	0.115335	-3.23671	0.00120915	0.0093188	Fam173a
2350.11	0.172327	0.0532421	3.23667	0.00120934	0.0093188	Lyn
399.289	-0.372507	0.11514	-3.23525	0.00121537	0.0093589	Asb10
348.569	-0.392554	0.121344	-3.23505	0.00121621	0.00935907	Bmf
322.246	-0.388473	0.12012	-3.23405	0.00122048	0.00938555	Nsmf
1210.55	-0.219443	0.0678731	-3.23314	0.00122438	0.00940924	Antxr1
562.875	-0.307387	0.0951252	-3.23139	0.00123189	0.00946057	Taz
157.295	0.545381	0.168904	3.22894	0.00124248	0.00953547	Adcy3
1401.71	0.194212	0.0601781	3.22729	0.00124968	0.00958024	Smdt1
2037.32	-0.197501	0.0611984	-3.22722	0.00125	0.00958024	Rnmt
1622.84	-0.199947	0.0619894	-3.2255	0.00125752	0.00963142	Msto1
3513.65	0.182876	0.0567021	3.22521	0.00125882	0.00963489	Jpt1
386.509	0.367083	0.113928	3.22206	0.00127271	0.00972846	X1110008P14Rik
1716.81	0.193864	0.0601726	3.2218	0.0012739	0.00972846	Prcp
335.467	0.425808	0.132167	3.22175	0.0012741	0.00972846	Ugt1a6a
55.421	-0.863128	0.26794	-3.22135	0.00127589	0.00972846	Slc22a18
858.655	-0.246881	0.0766395	-3.22133	0.00127599	0.00972846	Iqce
1226.53	0.207136	0.0643022	3.22129	0.00127617	0.00972846	Gabarapl2
2136.08	0.175025	0.0543736	3.21894	0.00128666	0.00980184	Ostm1
16857.2	0.147281	0.0457742	3.21757	0.00129282	0.00984222	Lmna
2706.66	-0.166342	0.0517246	-3.21593	0.00130025	0.0098789	Mtch2
728.016	0.27571	0.085733	3.21592	0.00130028	0.0098789	Tfeb
18027.2	0.146327	0.0455033	3.21574	0.0013011	0.0098789	Plec
3904.77	0.145731	0.045318	3.21573	0.00130111	0.0098789	Ctnna1
367.398	0.410368	0.127678	3.21409	0.0013086	0.00991781	Akip1
613.05	0.275076	0.0855859	3.21404	0.00130883	0.00991781	Ctc1
1547.01	0.196151	0.0610295	3.21403	0.00130885	0.00991781	Snx12
3162.03	-0.150581	0.0468748	-3.2124	0.00131632	0.0099678	Tnks
9462.37	-0.121386	0.0377915	-3.21199	0.00131818	0.00997528	Hnrnpa1
2280.44	-0.172549	0.0537444	-3.21055	0.00132482	0.0100189	Plod3
1738.69	-0.187184	0.0583189	-3.20967	0.00132889	0.010043	Pds5b
571.012	0.284579	0.088693	3.20858	0.00133391	0.0100742	Ets2
2702.86	-0.187613	0.0584889	-3.20768	0.00133812	0.0100993	Oip5os1
6363.16	-0.138818	0.0433067	-3.20548	0.00134839	0.0101701	Thrap3
720.489	0.250959	0.0782995	3.20512	0.00135008	0.0101761	Flywch1
1105.5	0.210421	0.065666	3.20441	0.0013534	0.0101944	Slfn9
260.667	0.400584	0.125045	3.20352	0.00135758	0.0102191	Shcbp1l
15541.3	-0.119906	0.0374445	-3.20224	0.00136364	0.0102579	H3f3a
1381.98	-0.240013	0.0749663	-3.20161	0.00136661	0.0102691	Tmem65
362.817	-0.436207	0.136249	-3.20155	0.00136693	0.0102691	X2410006H16Rik
113.627	0.616926	0.192751	3.20063	0.00137127	0.0102949	Cd244a
388.39	-0.36418	0.113932	-3.19647	0.00139121	0.0104377	Tmem134
1415.53	0.191868	0.0600432	3.1955	0.0013959	0.010466	Suds3
2273.15	0.180524	0.0565039	3.1949	0.00139877	0.0104807	Pip4k2b
2094.92	-0.167852	0.0525783	-3.19243	0.00141083	0.0105641	Rcor1
27822.3	-0.163982	0.0513727	-3.192	0.00141289	0.0105725	Npm1
2700.39	-0.161931	0.0507338	-3.19178	0.00141399	0.0105738	Zfyve26
1639.46	0.18257	0.0572036	3.19159	0.00141494	0.010574	Large1
916.821	-0.250021	0.0783604	-3.19066	0.00141949	0.0105949	Atpaf1
1017.13	0.250595	0.0785409	3.19064	0.0014196	0.0105949	Zbtb7b
111.878	0.606237	0.190054	3.18982	0.00142362	0.0106179	Tmem171
5098.86	0.166083	0.0520849	3.1887	0.00142916	0.0106523	Myl12a
50.4457	0.926746	0.290657	3.18846	0.00143035	0.0106526	A230028O05Rik
15756.6	-0.114857	0.0360259	-3.18816	0.00143179	0.0106526	Gusb
1109.32	0.22736	0.0713148	3.18812	0.00143201	0.0106526	Cd72
8243.75	0.128049	0.040187	3.18632	0.00144096	0.0107122	Dst
993.597	-0.24325	0.0763489	-3.18602	0.00144242	0.0107161	Dyrk2
3202.44	0.146311	0.0459475	3.18431	0.00145101	0.0107729	Itprid2
762.639	0.26048	0.0818259	3.18334	0.00145588	0.0108019	Cd82
1243.64	-0.219438	0.0689439	-3.18285	0.00145833	0.0108131	Nudt19
623.802	0.268497	0.0844076	3.18096	0.0014679	0.010877	Ckap2l
12492.3	-0.144275	0.0453627	-3.18047	0.00147039	0.0108883	Rpl14
189.007	-0.480329	0.151083	-3.17925	0.00147658	0.0109271	Stc2
495.906	0.34488	0.108513	3.17825	0.00148168	0.0109577	Dusp1
768.886	-0.26081	0.0820974	-3.17684	0.00148891	0.0109982	Kifc3
2424.45	-0.183412	0.057735	-3.1768	0.00148909	0.0109982	Npepl1
1128.32	0.221901	0.0699253	3.1734	0.00150667	0.0111173	Fmnl3
852.634	-0.244235	0.0769656	-3.1733	0.00150716	0.0111173	Vps37a
3388.94	0.151108	0.0476332	3.17234	0.00151218	0.0111471	Fam129a
378.607	0.354232	0.111702	3.17123	0.00151796	0.0111824	Lrrk2
455.562	-0.324685	0.10242	-3.17015	0.00152363	0.0112169	Nr2f6
2568.93	-0.173061	0.0546141	-3.16879	0.00153073	0.0112582	Trmt1
124.391	0.665365	0.20998	3.1687	0.00153121	0.0112582	Clec2d
4229.27	-0.140391	0.044313	-3.16816	0.00153406	0.0112719	Hmgb2
1562.29	-0.281202	0.0887641	-3.16797	0.00153505	0.0112719	Mt2
726.713	-0.275771	0.0870655	-3.1674	0.0015381	0.011287	Dnajc27
2544.24	-0.170112	0.0537141	-3.167	0.00154021	0.0112945	Mdn1
2149.1	-0.186554	0.0589105	-3.16673	0.00154161	0.0112945	Gas5
3204.34	-0.152164	0.0480521	-3.16664	0.0015421	0.0112945	Rnf187
369.549	-0.359958	0.113724	-3.1652	0.00154974	0.0113432	Scand1
690.675	-0.253034	0.0799607	-3.16448	0.00155361	0.0113642	Llgl1
3009.14	0.176641	0.0558296	3.16393	0.00155654	0.0113783	Trio
521.256	0.304512	0.0962698	3.16311	0.00156095	0.0114032	Tirap
538.957	0.293967	0.0929608	3.16227	0.00156547	0.0114289	Chst11
693.524	0.257994	0.0816065	3.16144	0.00156989	0.0114538	Spsb2
664.705	-0.296221	0.0937227	-3.16062	0.00157436	0.0114791	Tia1
361.333	-0.360626	0.11414	-3.15951	0.00158032	0.0115152	Mettl2
242.99	-0.453585	0.14359	-3.15889	0.00158372	0.0115326	Cd300lg
467.115	-0.322269	0.102033	-3.15847	0.00158599	0.0115418	C1galt1
945.736	-0.258574	0.0818768	-3.15808	0.0015881	0.0115498	Msh2
95.3028	0.667821	0.211509	3.1574	0.00159181	0.0115673	Ccbe1
2680.45	-0.168715	0.0534369	-3.15727	0.00159255	0.0115673	Wdr12
1286.1	-0.211223	0.0669389	-3.15546	0.00160248	0.011632	Zfp598
209.871	0.491528	0.155835	3.15416	0.00160963	0.0116765	Leng1
6857.37	0.130641	0.0414302	3.15328	0.00161444	0.0117012	Sf3b2
7180.01	0.142047	0.0450505	3.15307	0.00161561	0.0117012	Dnmt1
23704.5	-0.129199	0.0409767	-3.15298	0.00161612	0.0117012	Rps7
86.5822	0.676516	0.214587	3.15264	0.001618	0.0117074	Gm16287
412.381	-0.334572	0.106245	-3.14906	0.00163798	0.0118353	Ogfrl1
487.315	0.309133	0.098171	3.14892	0.00163872	0.0118353	Polq
426.063	-0.348717	0.110742	-3.14891	0.0016388	0.0118353	Pik3ip1
6059.02	0.154443	0.0490771	3.14695	0.00164984	0.0119075	Arcn1
7397.32	-0.168452	0.0535594	-3.14514	0.00166009	0.0119683	Rpl24
1009.38	-0.225852	0.0718109	-3.14509	0.00166036	0.0119683	Pspc1
287.716	-0.385303	0.122545	-3.14417	0.00166556	0.0119981	Zfp334
1937.6	0.183674	0.0584507	3.14237	0.00167585	0.012055	Myadm
5603.5	0.159092	0.0506297	3.14226	0.00167649	0.012055	Sephs2
195.808	-0.472849	0.150482	-3.14224	0.00167663	0.012055	Zdhhc8
8.49938	-2.58208	0.821882	-3.14167	0.00167988		Kcnh3
1516.38	-0.202872	0.064588	-3.14102	0.00168363	0.0120977	Ndel1
2225.09	0.179793	0.0572568	3.14012	0.00168881	0.012116	Vma21
3939.13	0.142786	0.0454747	3.13991	0.00168999	0.012116	Atp6v1h
21476.9	-0.138172	0.0440057	-3.13987	0.00169022	0.012116	Rpl10a
2700.18	-0.183443	0.0584266	-3.13972	0.00169108	0.012116	Tomm40
2071.57	0.175671	0.0559525	3.13965	0.0016915	0.012116	Ski
1234.11	-0.215608	0.0687012	-3.13834	0.00169907	0.0121626	Ankrd13c
3990.05	-0.142461	0.0454098	-3.13724	0.00170544	0.0122006	Ppp2r5a
1349.87	0.206148	0.0657484	3.1354	0.00171621	0.0122698	Lnx2
1865.92	-0.203065	0.0647812	-3.13463	0.00172072	0.0122881	Ccnd2
818.611	0.27271	0.087	3.13459	0.00172092	0.0122881	Prmt2
716.693	-0.253312	0.080823	-3.13416	0.00172345	0.0122985	Wdr74
2207.82	-0.174824	0.0558083	-3.13258	0.00173277	0.0123572	Erap1
354.499	-0.342863	0.109482	-3.13168	0.0017381	0.0123875	Brms1l
1885.08	-0.185898	0.0593668	-3.13135	0.00174006	0.0123937	Ppm1f
3658.82	0.143587	0.04588	3.12961	0.0017504	0.0124596	Dnmt3a
898.268	-0.228707	0.0730835	-3.12939	0.00175171	0.0124611	Eef2k
1515.82	-0.182909	0.0584596	-3.1288	0.00175519	0.0124781	Ppm1a
410.418	-0.31782	0.101599	-3.12819	0.00175886	0.0124963	Usp46
1571.86	-0.193231	0.0618017	-3.12662	0.00176826	0.0125553	Gnpat
885.839	0.229258	0.0733477	3.12563	0.00177423	0.0125898	Fbxo33
526.938	0.295802	0.0947088	3.12328	0.00178847	0.012683	P2ry2
535.138	-0.296163	0.094834	-3.12296	0.00179042	0.0126889	Rfx5
510.285	-0.299488	0.0960475	-3.11813	0.00182005	0.0128909	Pim3
5851	0.152401	0.0488876	3.11737	0.00182474	0.012916	Abcg1
1044.7	0.231608	0.0743066	3.11692	0.00182751	0.0129277	Riox2
11333.2	-0.133625	0.0429233	-3.11311	0.00185129	0.0130877	Set
986.615	0.22196	0.0713048	3.11284	0.00185297	0.0130915	Rnf25
1097.45	0.218671	0.0702649	3.11209	0.00185767	0.0131166	Plaur
1500.18	-0.19186	0.0616632	-3.11142	0.00186192	0.0131384	Tln2
157.81	-0.521787	0.167748	-3.11055	0.00186742	0.0131691	Cenpv
1139.38	0.209242	0.0672913	3.1095	0.00187404	0.0132076	Selenos
2207.74	0.163457	0.0525707	3.10927	0.00187548	0.0132095	Slc25a44
2136.09	-0.189112	0.0608871	-3.10595	0.0018967	0.0133508	Polr2e
988.658	-0.246418	0.0794278	-3.10241	0.00191952	0.0134953	S100pbp
2498.71	-0.18805	0.0606146	-3.1024	0.00191961	0.0134953	Dkc1
842.439	0.23358	0.0752949	3.1022	0.0019209	0.0134961	Card19
744.684	0.259123	0.0835736	3.10054	0.00193167	0.0135634	Disp1
653.539	-0.27693	0.0893703	-3.09868	0.00194386	0.0136405	Paox
11421.8	-0.168298	0.054322	-3.09816	0.00194729	0.0136562	Fasn
2430.23	0.172503	0.0556901	3.09755	0.00195131	0.013676	Tom1
2458.52	-0.17566	0.0567203	-3.09695	0.00195523	0.013695	Fam117b
1090.63	-0.222207	0.0718085	-3.09444	0.00197184	0.0138029	Hspa14
4111.43	0.167108	0.0540067	3.0942	0.00197345	0.0138042	H1f0
3723.64	-0.161305	0.052134	-3.09405	0.00197445	0.0138042	Lrpprc
1290.55	0.201153	0.0650267	3.0934	0.00197878	0.013826	Inpp4a
1030.44	0.231188	0.0747473	3.09293	0.0019819	0.0138393	X2210016L21Rik
5895.12	-0.136362	0.0440981	-3.09225	0.00198647	0.013855	Xpot
5333.65	0.128095	0.0414249	3.09223	0.00198658	0.013855	Nav1
503.418	-0.295573	0.0955933	-3.09198	0.00198825	0.0138582	Myo19
200.688	0.441041	0.142659	3.09158	0.00199092	0.0138652	Nxpe5
2398.97	0.17922	0.0579725	3.09147	0.0019917	0.0138652	Tnfrsf1a
868.357	0.246485	0.0797505	3.0907	0.00199688	0.0138927	Ypel5
385.766	-0.331548	0.107291	-3.09017	0.0020004	0.0139088	Fam120c
517.391	-0.300565	0.097366	-3.08696	0.00202212	0.0140512	Alms1
447.906	-0.32432	0.105163	-3.08397	0.00204258	0.0141847	Mib2
1819.12	0.198844	0.0645213	3.08183	0.00205734	0.0142785	Ppp2r2a
193.749	-0.483792	0.157002	-3.08143	0.00206007	0.0142887	Eml5
214.151	-0.443022	0.14386	-3.07954	0.00207323	0.0143713	Cd300e
28791.2	-0.138795	0.0450978	-3.07765	0.00208637	0.014448	Rpl8
379.023	0.332617	0.108077	3.07759	0.00208684	0.014448	Rfng
1730.97	0.178065	0.0578637	3.07733	0.00208866	0.0144518	Ctnnbl1
207.01	0.443191	0.14405	3.07666	0.00209337	0.0144757	X4930404N11Rik
1802.58	0.171391	0.0557174	3.07608	0.00209738	0.0144859	Akap10
850.145	0.235161	0.0764483	3.07608	0.0020974	0.0144859	Ppp1r15a
479.23	0.304061	0.0988615	3.07563	0.00210059	0.0144887	Tmem38b
469.251	-0.302672	0.0984185	-3.07535	0.00210253	0.0144887	Trim65
112.3	0.583387	0.189704	3.07525	0.00210325	0.0144887	Hist1h4h
1763.29	-0.195569	0.063597	-3.07513	0.00210411	0.0144887	Ubn2
9493.6	0.118722	0.0386072	3.07512	0.00210417	0.0144887	Vcp
680.299	-0.279583	0.0909548	-3.07387	0.00211301	0.0145408	Kat2b
1153.04	0.224755	0.0731944	3.07065	0.0021359	0.0146895	Ubash3b
452.151	-0.317388	0.103401	-3.0695	0.00214419	0.0147376	Clcn6
12398	-0.112387	0.0366286	-3.0683	0.00215281	0.0147879	Eef1b2
213.614	-0.428437	0.139656	-3.06781	0.00215632	0.0148031	Nprl2
1790.28	-0.176364	0.057507	-3.06682	0.00216349	0.0148434	Ago1
7461.08	0.170948	0.0557583	3.06588	0.00217033	0.0148813	Scd2
1335.65	-0.197946	0.0645919	-3.06457	0.00217981	0.0149373	Atxn2
2640.8	0.153909	0.0502545	3.06259	0.00219427	0.0150274	Psmc2
2274.79	-0.181273	0.0592008	-3.06201	0.00219857	0.0150461	Pik3r2
2220.66	-0.16245	0.053056	-3.06186	0.00219965	0.0150461	Arhgap1
3792.72	0.142964	0.0467499	3.05806	0.00222777	0.0152293	Gba
1292.92	-0.19412	0.063496	-3.05719	0.0022342	0.0152641	Pacs1
4715.43	0.183758	0.0601178	3.05663	0.00223842	0.0152838	Ecm1
1826.4	-0.174724	0.0571824	-3.05555	0.00224645	0.0153294	Cdca7l
225.914	0.413868	0.135533	3.05364	0.00226086	0.0154185	Peak1os
696.448	0.251281	0.0822979	3.05332	0.00226328	0.0154258	Rai14
1711.89	-0.188772	0.0618307	-3.05305	0.00226528	0.0154302	Ube3c
6023.1	0.121993	0.0399743	3.05178	0.00227488	0.0154863	Grb2
630.784	-0.293625	0.0962204	-3.05159	0.00227633	0.0154869	Ptger3
3149.03	-0.15518	0.0508794	-3.04997	0.00228866	0.0155616	Bop1
5185.07	-0.140683	0.0461304	-3.04969	0.00229077	0.0155666	Srsf5
561.693	0.269663	0.0884402	3.0491	0.00229526	0.0155878	Cdkn2c
3911.89	-0.18404	0.0603706	-3.0485	0.00229983	0.0156095	Mcm7
1251.79	-0.199427	0.0654495	-3.04704	0.00231111	0.0156767	Rps6kb1
2760.71	0.14977	0.0491584	3.04668	0.00231384	0.0156859	Psmb2
1119.19	-0.207627	0.06816	-3.04618	0.00231771	0.0157028	Npm3
1832.24	-0.171735	0.0564012	-3.04488	0.00232773	0.0157529	Rrs1
4250.14	0.147175	0.0483356	3.04486	0.00232787	0.0157529	Rbpj
1536.03	-0.194122	0.0637628	-3.04445	0.00233108	0.0157652	Pus7
631.218	-0.260803	0.0856822	-3.04384	0.00233579	0.0157877	Faap100
4663.32	-0.12676	0.0416681	-3.04214	0.00234899	0.0158675	Anp32e
252.647	0.439581	0.144537	3.04129	0.00235563	0.015903	Gm20632
42.1868	0.933643	0.307024	3.04094	0.00235841	0.0159122	Mogat1
307.853	-0.385629	0.126859	-3.03982	0.00236723	0.0159623	Nsmaf
989.979	0.216057	0.0710982	3.03885	0.00237479	0.0160039	Micall2
4911.38	0.139111	0.0457865	3.03824	0.00237961	0.0160194	Capns1
6795.71	-0.117042	0.0385235	-3.03821	0.00237991	0.0160194	Mob1a
2553.47	0.196238	0.0645964	3.03791	0.00238227	0.0160258	Cyb5r4
963.211	-0.21541	0.0709335	-3.03679	0.0023911	0.0160757	Rprd1b
265328	-0.101687	0.0334991	-3.0355	0.00240134	0.0161337	Eef1a1
446.903	-0.320288	0.105519	-3.03535	0.00240255	0.0161337	Prr3
1445.75	0.194301	0.0640654	3.03285	0.00242252	0.0162582	Pag1
2758.23	0.162976	0.0537621	3.03143	0.00243399	0.0163255	Tmed9
1747.69	-0.174728	0.0576514	-3.03076	0.00243937	0.016352	X2410002F23Rik
335.111	-0.373016	0.123152	-3.02891	0.00245434	0.0164426	X4933427D14Rik
4103.7	-0.139256	0.0460108	-3.02659	0.00247331	0.01656	Acin1
535.473	0.276612	0.0914446	3.02491	0.00248707	0.0166386	Cit
2183.31	0.158181	0.0522948	3.0248	0.00248797	0.0166386	Brk1
425.812	-0.328481	0.108673	-3.02266	0.00250562	0.0167468	Ddit4
90.2721	0.701081	0.232056	3.02118	0.00251796	0.0168194	Dmwd
2343.53	0.471031	0.155928	3.02082	0.0025209	0.0168292	Casp1
2436.89	0.175549	0.0581861	3.01702	0.00255276	0.0170318	Fcgr1
1379.28	-0.185369	0.0614912	-3.01456	0.00257348	0.0171601	Pptc7
51.7833	0.870516	0.288849	3.01374	0.00258048	0.0171849	Trpv4
5200.96	-0.137063	0.0454808	-3.01365	0.00258125	0.0171849	Phb
142.262	0.511018	0.169571	3.01359	0.00258173	0.0171849	Gm14326
2160.92	0.160256	0.0531831	3.01328	0.00258437	0.0171924	Slain2
1121.6	-0.217521	0.0721991	-3.0128	0.00258853	0.01721	Ddx50
2164.81	-0.160711	0.0533508	-3.01234	0.00259239	0.0172229	Nutf2
409.5	0.30581	0.101523	3.01221	0.00259349	0.0172229	P2ry14
1095.21	-0.207044	0.0687605	-3.01109	0.00260308	0.0172765	Tsta3
658.359	-0.26312	0.087391	-3.01083	0.00260534	0.0172814	Rnaseh2a
4377.06	0.146206	0.0485836	3.00937	0.00261787	0.0173545	Zmynd8
3381.57	0.14093	0.0468461	3.00835	0.00262667	0.0174027	Sh3bp2
1056.15	0.215857	0.0717752	3.0074	0.00263496	0.0174474	Cul2
232.947	-0.446499	0.148496	-3.0068	0.0026401	0.0174713	Endog
257.857	0.388092	0.129207	3.00364	0.00266774	0.0176439	Trib1
3843.85	0.16927	0.0563859	3.00199	0.00268224	0.0177296	Ppp1cb
1970.81	0.162557	0.0541582	3.00153	0.00268628	0.017746	Lima1
511.174	-0.283184	0.0943866	-3.00025	0.00269755	0.0178101	Zfp12
3394.58	0.150774	0.0502577	3.00003	0.00269957	0.0178131	Ik
25.7544	-1.2167	0.405718	-2.99889	0.00270968	0.0178695	Slc27a3
1407.44	0.201777	0.0673144	2.99753	0.00272174	0.0179386	Sec24d
3800.36	0.148613	0.0496093	2.99567	0.00273845	0.0180383	Tax1bp1
841.087	-0.239593	0.0800046	-2.99473	0.00274685	0.0180832	Wdr34
584.084	-0.261385	0.0873025	-2.99402	0.00275328	0.018115	Tmem8
554.393	-0.293248	0.0979991	-2.99236	0.00276831	0.0181993	Nefh
112.278	0.619119	0.206907	2.99225	0.00276928	0.0181993	X1600010M07Rik
468.909	-0.300342	0.100384	-2.99194	0.0027721	0.0182073	Dctd
19.5073	1.40963	0.471206	2.99153	0.00277581	0.0182212	Zfp992
521.524	-0.292754	0.097897	-2.99043	0.00278587	0.0182766	Med26
2018.18	0.169445	0.0567031	2.98829	0.00280543	0.0183944	Dnajc3
2010.97	-0.164354	0.0550184	-2.98726	0.00281491	0.0184459	Pcyox1
91.0052	-0.643405	0.21546	-2.9862	0.00282469	0.0184994	Jmjd7
1321.08	-0.192312	0.0644213	-2.98522	0.00283376	0.0185481	Zfp740
1367.57	0.200669	0.0672387	2.98443	0.00284108	0.0185854	Mast2
35.4302	1.0021	0.33588	2.98349	0.0028498	0.0186317	X4930430E12Rik
134.343	-0.540653	0.181289	-2.98228	0.00286113	0.0186938	Taf9
560.111	0.265678	0.0890934	2.98202	0.00286352	0.0186938	Tbc1d10a
420.963	-0.320379	0.10744	-2.98195	0.00286423	0.0186938	Stam
2764.12	-0.166164	0.0557539	-2.98031	0.00287961	0.0187834	Nfatc3
2292.87	0.155346	0.052167	2.97786	0.00290267	0.018923	Golga3
1384.98	0.191389	0.064292	2.97687	0.00291211	0.0189737	Chst12
570.32	-0.267211	0.0897736	-2.97649	0.00291566	0.0189859	Bag4
1390.66	0.184873	0.062185	2.97295	0.00294952	0.0191955	Stard3
19344.4	0.10891	0.0366417	2.97229	0.00295592	0.0192261	Tcirg1
2303.57	-0.17556	0.0590766	-2.97174	0.00296118	0.0192494	Adssl1
1576.61	-0.175574	0.0590926	-2.97117	0.00296666	0.019274	Rnpepl1
1232.38	-0.191378	0.0644504	-2.96938	0.00298404	0.0193758	Wdr61
2671.88	0.144534	0.0487062	2.96747	0.00300261	0.0194853	Sdhb
2222.65	0.17207	0.0580054	2.96644	0.00301268	0.0195395	Mtmr6
40.235	0.974926	0.328692	2.96607	0.00301627	0.0195517	Plcxd1
4281.17	-0.140515	0.0474245	-2.96291	0.00304741	0.0197383	Ppm1g
1616.08	-0.171281	0.0578104	-2.9628	0.00304853	0.0197383	Drosha
4523.23	0.132444	0.0447121	2.96216	0.00305488	0.0197682	Psmb6
4267.43	0.140068	0.0472974	2.96142	0.0030622	0.0198043	Supt5
2014.87	0.195234	0.0659465	2.9605	0.00307145	0.0198529	Ap3s1
2434.45	0.158172	0.0534333	2.96017	0.00307468	0.0198588	Klc1
540.87	0.27646	0.0933968	2.96005	0.00307585	0.0198588	Lrp4
696.288	0.272533	0.0920762	2.95986	0.00307775	0.0198598	Mfn1
1437.24	0.201667	0.0681504	2.95914	0.00308495	0.0198949	Abca1
93.4503	0.62809	0.212305	2.95843	0.00309209	0.0199297	X2610035D17Rik
7788.37	0.12156	0.0411023	2.95749	0.00310151	0.0199792	Ywhaz
735.762	-0.242447	0.082009	-2.95635	0.00311305	0.0200421	Jund
10.0737	2.22637	0.753137	2.95613	0.00311531		Smco3
956.858	-0.214505	0.072565	-2.95603	0.00311624	0.0200513	Isg20l2
130.279	-0.522748	0.176881	-2.95537	0.00312298	0.020078	Inpp5j
236.068	0.390946	0.132288	2.95527	0.00312391	0.020078	Stx11
299.884	-0.364693	0.123479	-2.95348	0.00314216	0.0201839	Ephb2
2240.72	0.208681	0.0706946	2.95186	0.00315862	0.0202782	Atp5l
1794.26	0.189383	0.0642018	2.94981	0.00317971	0.0204021	Arsb
632.422	-0.246497	0.0835743	-2.94943	0.0031836	0.0204156	Ring1
1388.84	0.181878	0.0616928	2.94812	0.00319718	0.0204911	Ccnk
107.205	-0.607013	0.206019	-2.94639	0.00321504	0.0205921	X4833438C02Rik
1453.14	-0.221686	0.0752435	-2.94625	0.00321656	0.0205921	Pold1
955.396	0.218411	0.0741461	2.94568	0.00322243	0.0206181	Ccdc59
170.367	0.469387	0.159359	2.94546	0.00322472	0.0206212	Kctd7
1230.5	-0.205257	0.0697136	-2.94429	0.00323696	0.0206806	Taf5l
1347.12	-0.206622	0.0701787	-2.94422	0.00323765	0.0206806	Jag2
923.158	-0.211167	0.0717271	-2.94403	0.00323968	0.020682	Ttc37
1464.31	-0.198358	0.0674285	-2.94175	0.00326359	0.020823	Rrp1b
1140.45	0.217842	0.0740623	2.94133	0.00326806	0.0208398	Aatk
1915.66	0.162262	0.0551915	2.93998	0.00328231	0.020919	Asph
2535.88	-0.180199	0.0613283	-2.93826	0.00330061	0.0210239	Wls
684.008	-0.248505	0.0846217	-2.93666	0.00331763	0.0211205	Pitpnm2
21495.2	-0.108703	0.0370304	-2.93551	0.00332998	0.0211872	Hnrnpa3
6643.24	0.134373	0.045785	2.93486	0.00333702	0.0212202	Serinc1
72.1602	0.700642	0.23884	2.93352	0.00335147	0.0213002	Ankrd37
1550.31	-0.179812	0.0613338	-2.9317	0.00337118	0.0214134	Arpp19
2721.8	0.158141	0.0539614	2.93062	0.00338281	0.0214735	Srpk1
1816.69	-0.165906	0.0566157	-2.93038	0.00338544	0.0214735	Zmat3
109.906	0.575393	0.196364	2.93023	0.00338707	0.0214735	Pdlim4
504.938	-0.280511	0.0957357	-2.93006	0.00338898	0.0214735	Rnf167
96494.1	-0.130236	0.0444497	-2.92996	0.00339006	0.0214735	Eef2
602.946	0.272589	0.0930937	2.92812	0.00341019	0.021589	Zbtb20
592.29	-0.25906	0.0884942	-2.92742	0.00341785	0.0216255	Cpt2
1602.63	-0.189738	0.0648325	-2.92659	0.00342695	0.021671	Slc35c1
2143.37	-0.165029	0.0564011	-2.92599	0.00343365	0.0217013	Elp3
184.786	-0.430905	0.147339	-2.92457	0.0034493	0.0217881	Klhl15
1455.58	-0.194019	0.0664014	-2.92191	0.00347888	0.0219629	Zfc3h1
4592.1	0.128381	0.0439457	2.92135	0.00348515	0.0219847	Ywhaq
21.5863	-1.33042	0.455426	-2.92126	0.0034862	0.0219847	Sept3
2643.43	0.155602	0.0532709	2.92096	0.00348953	0.0219935	Dnajc8
2735.59	-0.156522	0.0536029	-2.92003	0.0035	0.0220473	Top1
206.512	0.492173	0.16858	2.91952	0.00350569	0.0220709	Osgin2
998.409	-0.205711	0.0704666	-2.91926	0.00350859	0.022077	Gemin4
2817.02	0.169993	0.0582467	2.9185	0.00351722	0.022119	Acsl4
297.115	-0.350091	0.120034	-2.91661	0.00353864	0.0222323	Endov
1715.14	-0.211115	0.0723851	-2.91656	0.00353913	0.0222323	Ptpn4
245.438	-0.39278	0.134704	-2.91588	0.00354687	0.0222687	Fahd1
6597.3	-0.136971	0.0469943	-2.91463	0.00356111	0.0223458	Rpl34
1245.67	0.187007	0.0642091	2.91246	0.00358593	0.0224891	Epg5
4547.41	0.135836	0.0466425	2.91227	0.00358811	0.0224904	Prex1
1933.72	0.179297	0.0615733	2.91193	0.00359207	0.0225028	Pgs1
418.189	0.293441	0.100802	2.91106	0.003602	0.0225491	Slc38a9
1263.15	0.189919	0.0652431	2.91094	0.00360342	0.0225491	Ubald2
705.178	0.233331	0.0801685	2.9105	0.00360848	0.0225683	Iqsec2
3021.64	-0.165847	0.056986	-2.9103	0.00361077	0.0225703	Rnf114
1646.77	0.178307	0.061289	2.90928	0.0036226	0.0226318	Ralgapa2
1539.76	-0.180582	0.0620761	-2.90905	0.00362527	0.0226361	Dok3
261.852	0.390631	0.134363	2.90728	0.00364585	0.0227521	Tnfrsf12a
4392.11	-0.140126	0.0482027	-2.90701	0.00364898	0.0227592	Maged1
98.8012	-0.633208	0.217839	-2.90677	0.00365177	0.0227641	Hid1
902.662	-0.215898	0.0742963	-2.9059	0.00366194	0.022815	Hsd3b7
813.495	0.227059	0.0782059	2.90335	0.00369192	0.0229892	Znhit1
1547.08	0.179263	0.0617544	2.90284	0.00369796	0.0230142	Vps4a
2741.11	0.144588	0.0498131	2.90261	0.00370069	0.0230187	Mfsd6
109.369	-0.580469	0.200043	-2.90173	0.00371111	0.0230606	Mettl26
2094.88	-0.161265	0.055576	-2.9017	0.00371148	0.0230606	Dlat
3801.11	0.142252	0.0490476	2.90029	0.00372815	0.0231515	Mrtfa
717.421	-0.242446	0.0836024	-2.89999	0.00373172	0.0231609	Alg5
146.179	0.485221	0.167328	2.89982	0.00373372	0.0231609	Rps6ka2
6691.68	0.130825	0.0451409	2.89816	0.0037536	0.0232715	Rrbp1
2742.18	0.159435	0.0550265	2.89742	0.00376241	0.0233022	Slc35f6
1290.31	0.213522	0.0736942	2.8974	0.00376265	0.0233022	Pald1
479.822	-0.298716	0.103134	-2.8964	0.00377475	0.0233606	Them6
6759.34	-0.161406	0.0557298	-2.89622	0.00377684	0.0233606	Plxnd1
62.101	0.783906	0.270676	2.89611	0.00377822	0.0233606	Gm34643
134.795	0.504937	0.174368	2.89581	0.00378184	0.0233703	Per2
1129.99	-0.203262	0.0702532	-2.89327	0.00381247	0.0235468	Acbd6
1074.66	-0.219467	0.0759219	-2.8907	0.00384389	0.0237279	Rbm38
13534.6	-0.135195	0.0467917	-2.8893	0.00386096	0.0238204	Sf3b1
2319.15	0.163008	0.056428	2.88878	0.00386734	0.0238468	Hars
2401.71	-0.144586	0.0500664	-2.88788	0.00387853	0.0238949	Tsnax
38.8058	0.971595	0.336447	2.88781	0.00387933	0.0238949	Mreg
1155.17	-0.204126	0.0707191	-2.88644	0.00389633	0.0239867	Szt2
12.9552	1.77926	0.616662	2.8853	0.00391042		Gcnt2
462.763	0.292489	0.101382	2.88502	0.00391391	0.0240819	Slc25a16
130.486	0.5174	0.17938	2.88438	0.0039218	0.0241174	Clmp
3388.77	0.142487	0.0494298	2.8826	0.00394404	0.0242411	Cdc42bpb
2144.26	-0.166595	0.0578081	-2.88186	0.00395341	0.0242855	Tlr2
5706.78	-0.16182	0.0561597	-2.88142	0.00395892	0.0243063	Mat2a
195.262	0.439191	0.152437	2.88113	0.00396251	0.0243108	Sgsm1
8278.56	0.107435	0.0372908	2.88102	0.00396393	0.0243108	Tnfaip2
1934.31	-0.164624	0.0571448	-2.88082	0.00396644	0.0243131	Ddx19a
22884.6	0.101307	0.0352139	2.87692	0.00401581	0.0246025	Eif4a1
2349.56	0.151851	0.0528072	2.87557	0.00403301	0.0246946	Heatr5a
1354.87	-0.195657	0.0680942	-2.87333	0.00406174	0.0248571	Trip11
1779.49	0.171151	0.0595743	2.87291	0.00406715	0.0248769	Trim26
1605.58	-0.189008	0.0657965	-2.87261	0.00407092	0.0248866	Hira
1358.24	-0.185182	0.0645111	-2.87054	0.00409775	0.0250331	Cxcr4
130.889	-0.507505	0.176811	-2.87032	0.00410053	0.0250331	Angel1
10484.2	-0.138037	0.0480922	-2.87025	0.00410148	0.0250331	Rpl9
1213.67	-0.191152	0.066604	-2.86997	0.00410507	0.0250416	Smarca2
395.945	-0.293148	0.102174	-2.86911	0.00411632	0.0250968	Ppargc1b
2002.08	0.1629	0.0567941	2.86825	0.00412744	0.0251511	Ddx47
584.64	-0.27783	0.0968748	-2.86793	0.00413172	0.0251624	Phkg2
2207.15	-0.1553	0.0541535	-2.86777	0.00413371	0.0251624	Stard7
564.436	0.258052	0.0900059	2.86706	0.00414309	0.025206	Sik1
1366.7	-0.186944	0.0652118	-2.86672	0.00414755	0.0252196	Tm7sf3
1701.99	-0.183644	0.064068	-2.86639	0.00415185	0.0252323	Zfp148
480.671	0.285287	0.0995364	2.86615	0.00415491	0.0252375	Hivep1
3956.26	-0.142545	0.0497441	-2.86557	0.0041626	0.0252707	Mia2
2097.99	0.162794	0.0568238	2.8649	0.00417144	0.0253109	Tgfbrap1
666.576	-0.236917	0.0827645	-2.86254	0.00420256	0.0254861	H6pd
206.472	-0.430612	0.150439	-2.86237	0.00420484	0.0254864	Rnf227
491.477	0.272295	0.095136	2.86217	0.00420756	0.0254893	Gmnn
544.457	0.280228	0.0979399	2.86123	0.00422007	0.0255515	Kremen1
2290.67	-0.21103	0.0737683	-2.86072	0.00422685	0.025579	Top2b
8.44272	-2.52255	0.882571	-2.85819	0.00426065		Apoc4
723.87	-0.238337	0.0834142	-2.85728	0.00427292	0.025844	Wasl
168.957	-0.462054	0.161781	-2.85604	0.00428955	0.0259308	Dlx4
4159.91	-0.147292	0.0515923	-2.85492	0.00430475	0.0260089	Rsl1d1
7259.87	0.118066	0.0413727	2.85372	0.00432103	0.0260934	Pgd
158.364	0.475221	0.166609	2.85231	0.00434028	0.0261958	Cdkn2d
1740.17	0.171644	0.0602006	2.85121	0.00435532	0.0262554	Tbc1d10b
2643.46	0.16978	0.0595489	2.8511	0.00435685	0.0262554	Wwp1
788.391	-0.227461	0.0797807	-2.85108	0.00435707	0.0262554	Asrgl1
419.34	-0.291956	0.102523	-2.8477	0.00440368	0.0265222	Dnph1
6.79707	2.56473	0.900759	2.8473	0.00440916		Hist1h3i
2320.84	0.152386	0.0535244	2.84703	0.00441294	0.0265639	Rgs2
2448	-0.14587	0.0512549	-2.84596	0.00442775	0.026639	Dr1
70.7924	0.679181	0.238748	2.84476	0.00444445	0.0267254	Prss46
916.759	-0.208476	0.0733112	-2.84371	0.00445916	0.0267943	Eme2
466.883	0.304264	0.106999	2.84361	0.00446062	0.0267943	Taf3
340.557	-0.328521	0.115588	-2.84218	0.00448065	0.0269004	Dyrk3
188.019	0.417881	0.147055	2.84167	0.00448778	0.0269291	Cd5l
1966.36	0.158068	0.055635	2.84116	0.00449495	0.026955	Extl3
1080.54	-0.191715	0.0674807	-2.84103	0.00449684	0.026955	Casp2
2402.69	0.150025	0.0528333	2.83959	0.00451714	0.0270624	Zfr
7015.62	0.11492	0.0405061	2.83709	0.00455261	0.0272606	Rac1
1934.37	-0.160619	0.056632	-2.83618	0.00456569	0.0273246	Grsf1
1195.85	-0.249957	0.0881751	-2.83478	0.00458567	0.0274177	Ttc14
671.7	0.230125	0.0811799	2.83476	0.00458607	0.0274177	Htatip2
157.277	-0.509651	0.179804	-2.83449	0.0045899	0.0274247	Echdc3
13631.8	-0.117043	0.0412945	-2.83434	0.00459205	0.0274247	Mbnl1
13.9741	1.5605	0.55064	2.83397	0.0045973		Tmie
3811.64	0.139834	0.0493505	2.83349	0.00460423	0.027483	Spag9
15.4272	1.50554	0.531679	2.83167	0.00463056		Hist1h4d
681.96	-0.236657	0.0835849	-2.83134	0.00463529	0.0276539	Trub2
8687.33	0.116266	0.0410729	2.83074	0.00464411	0.0276882	C3ar1
313.854	-0.336985	0.11905	-2.83061	0.00464589	0.0276882	Kiz
11117.5	0.106128	0.0375065	2.82958	0.00466089	0.027763	Itga6
81.1825	0.630453	0.223065	2.82632	0.00470859	0.0280324	Il21r
646.111	-0.239129	0.0846277	-2.82566	0.00471837	0.028076	Tmem159
1119.37	-0.214617	0.075981	-2.82462	0.00473371	0.0281526	Patz1
10651.3	0.128436	0.0454798	2.82403	0.00474243	0.0281898	H2.K1
445.26	-0.306911	0.108726	-2.8228	0.0047606	0.028283	Mlst8
1597.12	0.170134	0.0602908	2.82188	0.00477423	0.0283492	Slc2a1
176.799	0.435581	0.154441	2.82037	0.00479679	0.0284683	Haus7
1268.89	0.180095	0.0638819	2.81919	0.00481453	0.0285587	Elmo2
87.8296	-0.712778	0.252869	-2.81877	0.00482083	0.0285812	Tmem191c
2310.56	0.15123	0.0536611	2.81824	0.0048288	0.0286135	Hgs
628.988	-0.252508	0.0896303	-2.81721	0.00484423	0.0286873	P3h3
3854.99	-0.13455	0.047763	-2.81704	0.00484683	0.0286873	Slc16a1
62.9829	0.720198	0.25567	2.81691	0.00484881	0.0286873	Ttc39c
102.739	-0.560189	0.198953	-2.81568	0.0048674	0.0287823	Vipr1
2507.67	0.145109	0.0515441	2.81524	0.00487415	0.028797	Vipas39
523.489	0.284118	0.100923	2.81518	0.00487493	0.028797	Zfp729a
868.539	0.219063	0.0778374	2.81437	0.00488725	0.0288548	Tlk2
77.1756	-0.683774	0.243033	-2.8135	0.00490052	0.0289165	Hdac11
1594.56	0.161496	0.057406	2.81322	0.00490481	0.0289165	Acadl
290.133	-0.336412	0.119584	-2.81319	0.00490532	0.0289165	Timm21
1223.31	-0.179385	0.0638233	-2.81065	0.00494409	0.0291299	Otud7b
6211.55	0.144491	0.0514159	2.81024	0.00495041	0.0291372	Plod1
404.418	-0.306858	0.109193	-2.81024	0.00495044	0.0291372	Iba57
4965.52	-0.139539	0.0496654	-2.80958	0.00496062	0.0291821	Arhgef1
64.228	0.705402	0.251188	2.80827	0.0049809	0.0292862	Rgcc
2.36547	4.71099	1.67877	2.80622	0.00501267		Gm47507
674.68	0.259947	0.0927012	2.80414	0.00504507	0.0296483	X1810037I17Rik
656.433	0.236383	0.0843639	2.80195	0.0050795	0.0298245	Nsrp1
2459.89	0.138276	0.0493508	2.8019	0.00508031	0.0298245	Secisbp2l
1564.89	-0.169375	0.0604813	-2.80046	0.00510301	0.0299424	Stau1
19843.5	0.092844	0.0331639	2.79955	0.0051174	0.030011	Calr
1964.01	-0.171371	0.06122	-2.79927	0.00512186	0.030011	Me2
239.094	-0.387363	0.138392	-2.79903	0.00512571	0.030011	Prpf40b
7832.14	0.128216	0.0458083	2.79896	0.00512676	0.030011	Tpcn1
572.885	-0.24983	0.0892643	-2.79877	0.00512977	0.030011	Map3k10
1801.48	0.170237	0.0608265	2.79872	0.00513051	0.030011	Cd47
1012.08	0.224516	0.0802515	2.79766	0.00514741	0.0300944	Rsad2
70.7695	0.696825	0.249179	2.79648	0.00516624	0.030189	Cgn
63.2874	-0.715436	0.255873	-2.79606	0.00517305	0.0302133	Plekhg5
5625.63	0.127299	0.0455334	2.79572	0.00517846	0.0302294	Blnk
1355.35	-0.222802	0.0797002	-2.7955	0.0051819	0.0302339	Arhgap5
922.288	-0.223962	0.0801227	-2.79524	0.00518612	0.030243	Ube2l6
1163.52	0.185875	0.0665178	2.79437	0.00520006	0.0303078	Arhgef11
169.191	0.498327	0.178342	2.79422	0.00520254	0.0303078	Cald1
1595.58	0.163652	0.0585892	2.79321	0.00521872	0.0303865	Exoc3
1002.28	0.209662	0.0750737	2.79275	0.00522619	0.0304144	D5Ertd579e
211.327	-0.402903	0.144372	-2.79073	0.00525889	0.0305878	Mus81
544.95	-0.262012	0.0938915	-2.79058	0.00526135	0.0305878	Zfp318
71.0039	-0.660743	0.236977	-2.78821	0.00529998	0.0307967	Dgka
385.128	-0.295911	0.106163	-2.78732	0.00531466	0.0308662	Hagh
672.319	0.24262	0.0870555	2.78696	0.00532053	0.0308845	Apmap
757.512	0.220226	0.0790318	2.78654	0.00532734	0.0309055	Slc9a6
1221.46	-0.200923	0.0721087	-2.7864	0.00532973	0.0309055	Stat2
465.34	0.279761	0.100408	2.78624	0.00533228	0.0309055	Mrps18c
10523.9	0.106476	0.0382269	2.78538	0.00534647	0.030972	Ncf2
3537.06	0.141207	0.0507033	2.78496	0.00535336	0.030984	Herc1
2065.19	0.158742	0.0570005	2.78493	0.00535399	0.030984	Atg12
1982.46	0.171699	0.0616646	2.7844	0.00536263	0.0310183	Cdc27
73.5109	-0.653278	0.234708	-2.78337	0.00537971	0.0311013	Tbc1d10c
1918.77	0.152323	0.0547309	2.78313	0.00538374	0.0311088	Lcp2
3298.3	-0.138186	0.0496545	-2.78294	0.00538686	0.031111	Hnrnpr
1187.22	-0.188029	0.0675743	-2.78256	0.00539325	0.0311321	Adnp2
3503.8	0.129415	0.0465256	2.78159	0.00540937	0.0312094	Plxdc1
2100.58	0.177906	0.0639651	2.78129	0.00541434	0.0312222	Sh2b2
442.273	-0.279667	0.100692	-2.77744	0.00547893	0.0315787	Syngap1
132.968	0.502697	0.181048	2.77659	0.00549319	0.0316449	Pde7b
299.24	-0.341388	0.122983	-2.77589	0.00550503	0.0316866	Abca6
13.4644	1.59174	0.573416	2.77589	0.00550514		Gm29367
1904.96	-0.157128	0.0566082	-2.77572	0.00550803	0.0316866	Galk2
11827.3	0.131373	0.04733	2.77567	0.00550879	0.0316866	Ptprc
4107	-0.121293	0.0437143	-2.77469	0.00552551	0.0317668	Retreg2
2297.26	-0.149205	0.0538103	-2.77279	0.00555779	0.0319338	Ubqln4
2423.4	-0.159209	0.0574211	-2.77265	0.00556016	0.0319338	Wdr6
5287.26	-0.126552	0.0456771	-2.77058	0.00559569	0.0321216	Sfpq
1765.04	0.154978	0.0559437	2.77025	0.0056013	0.0321376	Ptafr
19.267	-1.31334	0.474163	-2.76981	0.00560891	0.0321651	Cdh24
4112.18	0.132586	0.0478772	2.76929	0.00561781	0.0321999	Vps18
211.465	-0.384744	0.139014	-2.76765	0.00564615	0.0323461	Ctsf
2156.39	0.154161	0.0557101	2.76721	0.00565386	0.032374	Sae1
2071.76	0.145414	0.0525651	2.76636	0.00566867	0.0324271	Ube2z
[truncated: 1,415 more rows]

## Sheet: Jurkat
baseMean	log2FoldChange	lfcSE	stat	pvalue	padj	gene
5658.49	-1.0484	0.0272247	-38.5093	0	0	CHI3L2
9615.14	0.990035	0.0232659	42.553	0	0	NUCKS1
4271.31	-2.64629	0.0380887	-69.4769	0	0	COTL1
3822.48	-1.95047	0.0374408	-52.095	0	0	PCBP1
6636.07	1.07726	0.027849	38.6823	0	0	RRM2
5455.29	0.978783	0.0286229	34.1958	2.78912e-256	6.54235e-253	CCT8
2616.18	1.29342	0.0389401	33.2157	6.38435e-242	1.28362e-238	RPS13
15667.5	-0.887147	0.0290439	-30.5451	6.57259e-205	1.15628e-201	SCD
2408.49	1.17115	0.0388724	30.1281	2.07996e-199	3.25259e-196	MTHFD2
8546.62	-0.74138	0.0250985	-29.5388	9.14405e-192	1.28693e-188	GRK3
3056.74	0.992723	0.0355878	27.8951	3.06175e-171	3.91737e-168	ZFP91
1464.84	1.2622	0.0508202	24.8366	3.60897e-136	4.23272e-133	RPRD1A
3212.76	0.825555	0.0347825	23.7348	1.57644e-124	1.70668e-121	C11orf58
903.345	1.58607	0.0688264	23.0445	1.67152e-117	1.68036e-114	DSG2
4661.87	-0.726327	0.0318861	-22.7788	7.43845e-115	6.97925e-112	UBA1
17269.7	-0.50235	0.0231616	-21.6889	2.61233e-104	2.29787e-101	FTH1
7116.07	-0.565774	0.0261252	-21.6563	5.306e-104	4.39274e-101	FADS2
1057.55	1.26263	0.0598876	21.0833	1.13162e-98	8.84798e-96	UNG
1567.22	-0.97349	0.0464296	-20.967	1.31185e-97	9.71733e-95	MED12
700.376	1.52198	0.0729256	20.8702	9.9829e-97	7.02497e-94	RNF11
2764.51	0.775582	0.0375135	20.6747	5.84848e-95	3.91959e-92	MAPK1
13625.7	0.470878	0.0228441	20.6127	2.11276e-94	1.35159e-91	RPL15
1795.78	-0.92614	0.0449518	-20.603	2.58107e-94	1.57939e-91	RHOU
3672.07	0.737296	0.0363371	20.2904	1.56185e-91	9.15896e-89	ODC1
6827.79	0.513389	0.0253646	20.2403	4.32111e-91	2.43261e-88	GNAQ
1327.75	1.07231	0.053272	20.1289	4.12348e-90	2.23207e-87	UBE2Q1
2549.23	0.720794	0.0361968	19.9132	3.12758e-88	1.63028e-85	EMB
1914.03	0.902449	0.0458534	19.6812	3.12525e-86	1.57088e-83	RACGAP1
532.933	-1.6702	0.0851266	-19.6202	1.03959e-85	5.04525e-83	HSPA1B
3024.04	-0.676927	0.0346328	-19.5458	4.4786e-85	2.10106e-82	FDPS
6929.75	-0.513055	0.027006	-18.9978	1.77915e-80	8.07736e-78	RESF1
6343.45	-0.474608	0.0252691	-18.7822	1.05667e-78	4.64738e-76	CORO1A
4793.09	0.569182	0.0303327	18.7646	1.47027e-78	6.27049e-76	NEK7
6370.48	-0.54532	0.0292267	-18.6583	1.08197e-77	4.47874e-75	TOP1
6061.4	-0.466291	0.025695	-18.1472	1.35233e-73	5.43791e-71	TLN1
2213.75	0.831885	0.0459669	18.0975	3.3364e-73	1.30435e-70	BANF1
3014.95	-0.745926	0.04129	-18.0655	5.95314e-73	2.26445e-70	FASN
4009.97	0.610396	0.0340208	17.9418	5.55989e-72	2.05921e-69	SACS
3680.02	-0.605091	0.035004	-17.2863	5.96181e-67	2.15145e-64	AEBP1
2839.57	-0.701773	0.0408161	-17.1935	2.96952e-66	1.04482e-63	PMEPA1
3194.18	0.563164	0.0333083	16.9076	3.9535e-64	1.35711e-61	ITM2A
3999.92	-0.517218	0.030641	-16.8799	6.32107e-64	2.11816e-61	RGPD1
2679.6	0.621906	0.0368757	16.8649	8.15043e-64	2.66765e-61	AGO2
8493.16	-0.421385	0.0254775	-16.5395	1.90563e-61	6.09543e-59	SPN
11035	0.411001	0.0249155	16.4958	3.9359e-61	1.23097e-58	EIF4B
418.064	1.79631	0.108972	16.4842	4.76764e-61	1.45869e-58	CIAO2A
3428.81	-0.589067	0.0360662	-16.333	5.75315e-60	1.72276e-57	PDE3B
1846.27	-0.686775	0.0423825	-16.2042	4.70968e-59	1.35641e-56	SREBF1
4241.38	-0.479826	0.0296115	-16.204	4.72248e-59	1.35641e-56	CLINT1
3915.41	-0.987518	0.061727	-15.9981	1.3164e-57	3.70541e-55	CD3G
3236.22	-0.538689	0.0338215	-15.9274	4.09064e-57	1.12886e-54	HMGCR
2173.99	-0.620958	0.0390321	-15.9089	5.49699e-57	1.48778e-54	UBE4A
3618.64	-0.50336	0.0316611	-15.8984	6.50161e-57	1.72648e-54	MAP1A
8883.04	-0.363357	0.0228967	-15.8694	1.03295e-56	2.69218e-54	ADA
3248.52	-0.523094	0.0331129	-15.7973	3.24715e-56	8.30916e-54	SEPTIN1
4566.38	-0.464077	0.0295717	-15.6933	1.68082e-55	4.22425e-53	NAA50
1583.57	0.706676	0.0452003	15.6343	4.24864e-55	1.04904e-52	OCIAD1
16263.2	0.352708	0.0229448	15.372	2.52097e-53	6.11727e-51	RPL3
10965	-0.38957	0.0256229	-15.204	3.32566e-52	7.93311e-50	TCF7
1739.22	-0.663522	0.0440522	-15.0622	2.87141e-51	6.73538e-49	G6PD
1538.8	-0.699801	0.0475421	-14.7196	4.82574e-49	1.1134e-46	PRKACA
1604.25	0.680791	0.0463266	14.6955	6.89244e-49	1.56458e-46	PPP2R1B
17006.9	0.293196	0.0202092	14.5081	1.07701e-47	2.40602e-45	EEF1G
994.849	0.878582	0.0606419	14.488	1.44186e-47	3.17075e-45	PDK3
52233.9	-0.330837	0.0228417	-14.4839	1.53149e-47	3.31603e-45	CDK6
1309.26	0.735977	0.0508595	14.4708	1.85345e-47	3.95235e-45	MAU2
3230.33	-0.492212	0.0340456	-14.4574	2.24982e-47	4.72595e-45	KRR1
10778.8	0.339967	0.0237008	14.3441	1.16038e-46	2.40164e-44	RPL10
32401	-0.362766	0.0253445	-14.3134	1.80401e-46	3.67966e-44	HSPA8
2106.35	-0.588462	0.0411384	-14.3044	2.05273e-46	4.12715e-44	TRBV12.3
12127.8	-0.318811	0.022623	-14.0923	4.23452e-45	8.39389e-43	FUS
1385.9	0.698178	0.0497091	14.0453	8.23734e-45	1.61017e-42	NKAPD1
5321.71	-0.41198	0.0294621	-13.9834	1.96903e-44	3.79618e-42	INSIG1
534.946	-1.09592	0.0789977	-13.8728	9.25594e-44	1.76038e-41	FAM3C
2299.8	-0.53685	0.0387351	-13.8595	1.11421e-43	2.07523e-41	DTX1
1590.44	0.674376	0.0486594	13.8591	1.12063e-43	2.07523e-41	ARL5B
9450.66	0.391963	0.0282953	13.8525	1.2278e-43	2.24416e-41	RPL13
1943.58	0.666529	0.048489	13.746	5.38477e-43	9.71605e-41	PI16
11683.4	-0.365283	0.0266927	-13.6848	1.25221e-42	2.23084e-40	MYO7B
2424.36	-0.515175	0.0376679	-13.6768	1.39773e-42	2.45896e-40	SSBP3
4784.02	-0.407726	0.0299428	-13.6168	3.1804e-42	5.52604e-40	BAHCC1
1993.82	0.592294	0.0436064	13.5827	5.0698e-42	8.70151e-40	PPIP5K2
802.484	0.916436	0.067602	13.5563	7.26637e-42	1.23213e-39	LINC00641
726.831	-0.945313	0.0697552	-13.5519	7.72341e-42	1.29404e-39	ATF5
1426.27	-0.652707	0.0484957	-13.4591	2.72308e-41	4.50878e-39	CCSAP
20800.1	0.369652	0.0276559	13.3661	9.54192e-41	1.56155e-38	RPL13A
5168.82	-0.375041	0.0280874	-13.3526	1.14328e-40	1.84948e-38	NUFIP2
735.458	0.895438	0.0672228	13.3204	1.76055e-40	2.81568e-38	ADA2
6941.76	0.373392	0.0281015	13.2873	2.74461e-40	4.34019e-38	RPL10A
1317.88	0.643163	0.0484188	13.2833	2.89243e-40	4.52311e-38	FAM32A
4171.48	0.419156	0.0316569	13.2406	5.11542e-40	7.83041e-38	RPS9
659.784	-0.958435	0.0723864	-13.2405	5.11864e-40	7.83041e-38	LLGL1
1528.05	-0.615619	0.0465381	-13.2283	6.02672e-40	9.12044e-38	BMP2K
6224.54	0.341746	0.0258406	13.2251	6.28131e-40	9.40459e-38	NOP53
4843.69	-0.368231	0.0278965	-13.1999	8.78657e-40	1.30171e-37	TARDBP
4926.73	-0.366075	0.0280552	-13.0484	6.48871e-39	9.51272e-37	ATP2A2
749.079	0.887898	0.0682478	13.0099	1.07454e-38	1.55908e-36	PPP2CB
7239.52	-0.399551	0.03077	-12.9851	1.48619e-38	2.13435e-36	CHD3
5076.91	-0.368579	0.0284422	-12.9588	2.09387e-38	2.97668e-36	IARS
2503.84	-0.4686	0.0361679	-12.9562	2.1658e-38	3.04814e-36	AGO1
731.712	0.869298	0.0671949	12.937	2.78366e-38	3.87893e-36	PPP3CB
2067.41	-0.522894	0.0405654	-12.8902	5.11333e-38	7.05539e-36	GIMAP5
2041.26	-0.513224	0.040022	-12.8235	1.21037e-37	1.65387e-35	ABCB10
1323.21	-0.701092	0.0546841	-12.8208	1.25478e-37	1.69805e-35	ROCK2
1365.84	0.630582	0.0493876	12.768	2.47359e-37	3.31555e-35	GINS1
665.17	0.932317	0.0733661	12.7077	5.35626e-37	7.11169e-35	POLR3G
1695.74	-0.573957	0.0452096	-12.6955	6.2648e-37	8.24026e-35	SHMT2
6456.06	-0.331467	0.0262224	-12.6406	1.2609e-36	1.64314e-34	CYFIP2
2384.49	-0.517268	0.0413942	-12.4961	7.836e-36	1.01178e-33	SLC5A3
2131.4	-0.560362	0.0450383	-12.4419	1.54748e-35	1.97994e-33	RGPD2
1499.2	-0.589277	0.0474665	-12.4146	2.17862e-35	2.76233e-33	DHCR7
1112.98	-0.665813	0.0536719	-12.4053	2.44716e-35	3.07512e-33	SENP7
2652.88	-0.485091	0.0391949	-12.3764	3.50856e-35	4.36986e-33	FOXK2
5071.68	0.349992	0.0282895	12.3718	3.71376e-35	4.58486e-33	RPS14
936.392	0.714587	0.0579287	12.3356	5.82369e-35	7.12718e-33	AKR1A1
4579.06	-0.373026	0.0303151	-12.305	8.51844e-35	1.03352e-32	UBQLN1
3921.93	0.963548	0.0784162	12.2876	1.05574e-34	1.26996e-32	MALAT1
7371.26	0.319252	0.0260782	12.2421	1.85111e-34	2.20784e-32	RPL18A
1117.21	-0.739129	0.0605606	-12.2048	2.93105e-34	3.46652e-32	ADSS
1287.32	-0.608324	0.0498907	-12.1931	3.38148e-34	3.96591e-32	ANKIB1
281.355	1.50554	0.124046	12.137	6.72623e-34	7.82355e-32	CREBL2
1363.65	0.589571	0.0486394	12.1212	8.15099e-34	9.40303e-32	PYGO2
4887.74	-0.342209	0.0283868	-12.0552	1.82099e-33	2.08363e-31	CD164
1283.06	0.679646	0.0564179	12.0466	2.02041e-33	2.29317e-31	C8orf33
4979.79	0.358008	0.0298201	12.0056	3.32039e-33	3.73849e-31	YBX3
1932.06	-0.499756	0.0416528	-11.9981	3.63384e-33	4.05894e-31	LSS
1790.94	0.498692	0.0418291	11.9221	9.0746e-33	1.00564e-30	FAM160B1
25670.2	0.273401	0.0229585	11.9085	1.06945e-32	1.17589e-30	RPS6
1728.74	-0.568692	0.0477857	-11.9009	1.17101e-32	1.27758e-30	DGKA
3470.6	-0.418447	0.035203	-11.8867	1.38786e-32	1.50252e-30	MYC
639.617	0.834012	0.0701931	11.8817	1.4739e-32	1.58348e-30	FUT8
1383.35	-0.58305	0.0493247	-11.8206	3.05349e-32	3.25567e-30	TPP1
6583.31	0.306875	0.0262174	11.705	1.20159e-31	1.27152e-29	RPL22
3145.81	-0.397729	0.0339813	-11.7043	1.21098e-31	1.27189e-29	ITGAL
2305.2	0.532533	0.0457088	11.6506	2.27934e-31	2.37625e-29	SNHG1
3872.42	0.366789	0.0317343	11.5581	6.71557e-31	6.94963e-29	EIF3D
1407.05	-0.559163	0.0484405	-11.5433	7.98223e-31	8.20014e-29	RDH11
250.148	-1.37448	0.119108	-11.5398	8.31054e-31	8.47554e-29	MYPOP
6611.3	0.339264	0.0294262	11.5293	9.39023e-31	9.50777e-29	RPL32
395.28	1.10583	0.0959465	11.5255	9.81135e-31	9.86321e-29	GNG4
5105.8	0.376888	0.0328757	11.464	2.00035e-30	1.99666e-28	ADD3
3011.48	0.445103	0.0388382	11.4604	2.08436e-30	2.06586e-28	RBM15B
2311.08	-0.50961	0.0444755	-11.4582	2.13908e-30	2.10527e-28	PURB
1460.49	-0.537026	0.0468743	-11.4567	2.17635e-30	2.12708e-28	KAT6B
9126.53	-0.262852	0.022948	-11.4543	2.23871e-30	2.17294e-28	FYB1
1052.17	-0.660419	0.05774	-11.4378	2.70624e-30	2.60874e-28	UBE2E3
671.112	0.799944	0.0700241	11.4238	3.17861e-30	3.04325e-28	MKRN2
891.704	-0.674832	0.059077	-11.4229	3.21237e-30	3.05479e-28	XRCC1
3339.83	0.368437	0.0324662	11.3483	7.55872e-30	7.13969e-28	ARHGEF12
3841.09	0.363277	0.0320524	11.3339	8.91947e-30	8.36884e-28	SNHG29
6590.89	-0.29016	0.0257098	-11.286	1.53954e-29	1.43493e-27	GSE1
10710.2	0.253861	0.0224986	11.2834	1.585e-29	1.46759e-27	RPS23
887.171	-0.766039	0.0679765	-11.2692	1.86292e-29	1.71365e-27	MAP4K1
2146.13	0.456947	0.0405787	11.2608	2.04965e-29	1.87316e-27	PIP4K2A
234.387	-1.43395	0.127882	-11.2131	3.51731e-29	3.19372e-27	CD248
1292.81	0.576843	0.0514523	11.2112	3.59204e-29	3.24067e-27	SMIM15
4662.9	0.318181	0.028403	11.2024	3.96833e-29	3.55734e-27	SLC25A6
1380.95	-0.628723	0.0561578	-11.1956	4.28308e-29	3.8152e-27	CAPG
2021.94	-0.491878	0.0443394	-11.0935	1.34949e-28	1.19451e-26	VDAC2
564.237	0.926789	0.0837491	11.0663	1.82894e-28	1.60878e-26	LINC01963
983.85	0.644546	0.058377	11.0411	2.42028e-28	2.11571e-26	SNHG3
2138.61	0.473148	0.0428792	11.0345	2.60635e-28	2.2643e-26	CD84
10257.8	0.276956	0.025107	11.031	2.70826e-28	2.33841e-26	RPS8
889.05	-0.648924	0.0592563	-10.9511	6.56212e-28	5.63142e-26	CREB3L3
5115.87	-0.318432	0.0291011	-10.9423	7.23484e-28	6.1711e-26	SRCAP
3873.25	0.358867	0.0328703	10.9177	9.49188e-28	8.04752e-26	RPS10
1271.34	0.569871	0.0523339	10.8891	1.29873e-27	1.09451e-25	ARHGAP33
3878.74	0.342309	0.0314627	10.8799	1.43786e-27	1.20455e-25	RPL31
1575.33	0.491354	0.0452548	10.8575	1.83698e-27	1.52981e-25	WEE1
3389.73	0.354822	0.0326994	10.851	1.97205e-27	1.63263e-25	RRP1B
969.044	-0.635241	0.0586852	-10.8245	2.63375e-27	2.16769e-25	MSMO1
1939.33	0.43614	0.0403119	10.8191	2.79432e-27	2.28647e-25	PRRC1
856.7	0.702356	0.0650389	10.799	3.4794e-27	2.83058e-25	SNHG32
3417.68	0.364219	0.0338179	10.77	4.76914e-27	3.85752e-25	ATP11B
2263.55	-0.432877	0.0403856	-10.7186	8.32504e-27	6.69523e-25	AP000547.3
5686.08	0.292491	0.0273516	10.6937	1.08907e-26	8.70889e-25	EIF3L
5516.53	0.287739	0.0269765	10.6663	1.46315e-26	1.16341e-24	SMC2
582.339	0.792466	0.0745059	10.6363	2.02027e-26	1.59737e-24	AQP3
1737.27	-0.466285	0.0438469	-10.6344	2.06161e-26	1.62096e-24	POLD1
941.807	-0.623716	0.0587541	-10.6157	2.51906e-26	1.96962e-24	RPS6KB2
812.444	-0.703573	0.0664119	-10.5941	3.17432e-26	2.46825e-24	CPNE3
8805.42	-0.239751	0.0226576	-10.5815	3.63e-26	2.80707e-24	LARP1
1683.14	-0.480371	0.0456518	-10.5225	6.80468e-26	5.23328e-24	LRP12
11072.6	0.237207	0.0226095	10.4915	9.45093e-26	7.22893e-24	UBC
398.015	-1.00047	0.095476	-10.4788	1.08157e-25	8.22814e-24	AL138899.1
1281.74	0.52346	0.0500984	10.4486	1.4864e-25	1.12471e-23	HSPB1
1799.74	0.475839	0.045672	10.4186	2.03873e-25	1.53439e-23	DIP2B
1201.19	-0.602607	0.0578512	-10.4165	2.08517e-25	1.56099e-23	TIMP2
999.726	0.650178	0.0624689	10.408	2.27907e-25	1.69712e-23	LZIC
2893.88	0.397264	0.03819	10.4023	2.41987e-25	1.79249e-23	NUDT3
5813.64	0.294771	0.0284554	10.359	3.80784e-25	2.80584e-23	ATF4
720.103	-0.729493	0.0705126	-10.3456	4.38345e-25	3.20851e-23	NOTCH3
4044.19	-0.332876	0.0321769	-10.3452	4.39991e-25	3.20851e-23	HMGCS1
8685.49	0.242043	0.0234093	10.3396	4.66441e-25	3.38386e-23	POLR2A
1410.27	0.511875	0.0496792	10.3036	6.78764e-25	4.89894e-23	CEP97
3569.55	-0.346235	0.0336166	-10.2995	7.08158e-25	5.08501e-23	RAD23A
806.271	-0.659462	0.0640789	-10.2914	7.70403e-25	5.50388e-23	ITGA1
6711.21	-0.297104	0.0289044	-10.2788	8.77736e-25	6.23902e-23	GPR174
10673	-0.266006	0.0258877	-10.2754	9.09591e-25	6.43295e-23	EIF3C
732.311	-0.715675	0.0696788	-10.271	9.51656e-25	6.6968e-23	TMA16
1673.57	0.444372	0.0433654	10.2472	1.21879e-24	8.53397e-23	RABGGTB
3784.44	-0.313711	0.0306527	-10.2344	1.39114e-24	9.69256e-23	ZNF217
3868.84	0.337049	0.0329562	10.2272	1.49806e-24	1.03861e-22	GLG1
1099.67	-0.556356	0.0544198	-10.2234	1.55778e-24	1.07471e-22	ZBTB7A
8253.71	0.249105	0.0243697	10.2219	1.58185e-24	1.086e-22	SRP9
478.858	0.872179	0.0853587	10.2178	1.65021e-24	1.12743e-22	TRIM65
3047.52	-0.364323	0.0356789	-10.2112	1.76739e-24	1.20165e-22	PRKCH
5557.21	-0.277932	0.0272415	-10.2025	1.93136e-24	1.30682e-22	GALNT2
1418.84	-0.491072	0.0481796	-10.1925	2.14093e-24	1.4417e-22	MEPCE
4581.4	-0.298118	0.0293058	-10.1727	2.62571e-24	1.75973e-22	FAM120A
5277.14	-0.297667	0.0292629	-10.1722	2.6401e-24	1.76098e-22	PIEZO1
1276.2	0.521631	0.0512897	10.1703	2.69115e-24	1.78231e-22	NGRN
117185	0.270026	0.0265511	10.1701	2.6974e-24	1.78231e-22	EEF1A1
4711.95	-0.294495	0.0289928	-10.1575	3.06796e-24	2.01768e-22	SRP72
2355.18	0.387882	0.0382359	10.1444	3.50777e-24	2.2962e-22	JPT2
838.332	-0.621144	0.0612482	-10.1414	3.6178e-24	2.35726e-22	NDEL1
1924.68	0.432341	0.0426774	10.1304	4.04885e-24	2.62597e-22	SMS
2399.2	0.378113	0.0373426	10.1255	4.25714e-24	2.74839e-22	GTF2A1
775.482	0.668362	0.0661905	10.0975	5.66404e-24	3.63999e-22	EGLN1
3748.79	-0.326926	0.0324633	-10.0706	7.44865e-24	4.7651e-22	PPP1R18
1906.48	-0.409265	0.0406908	-10.0579	8.47744e-24	5.39871e-22	TGFB1
4516.33	0.316761	0.031533	10.0454	9.62721e-24	6.1033e-22	MORF4L1
1480.79	-0.462045	0.0461658	-10.0084	1.40011e-23	8.83638e-22	MLLT11
341.22	0.988051	0.0987578	10.0048	1.45198e-23	9.12285e-22	ARRDC3
240.046	-1.27857	0.128357	-9.96109	2.25583e-23	1.41104e-21	ACTG2
838.901	0.606807	0.06095	9.95582	2.37865e-23	1.48129e-21	KIF3B
6539.93	0.311498	0.0312959	9.95333	2.43888e-23	1.51211e-21	RPS18
2129.89	-0.420688	0.0422867	-9.94847	2.56086e-23	1.58077e-21	RNF4
5036.29	0.291404	0.029308	9.94284	2.70977e-23	1.66538e-21	SUB1
180.287	1.53531	0.15501	9.90459	3.97588e-23	2.43289e-21	ALG14
2562.49	0.368994	0.0373512	9.87905	5.13183e-23	3.12664e-21	NUP160
1221.2	0.51759	0.0524211	9.8737	5.41284e-23	3.28364e-21	SNHG6
457.498	-0.858545	0.0870814	-9.85911	6.26048e-23	3.7779e-21	GAA
974.775	0.571863	0.0580055	9.85877	6.28129e-23	3.7779e-21	USP6NL
1035.95	-0.576742	0.0585246	-9.85469	6.54182e-23	3.90315e-21	PURA
2337.14	0.416852	0.0423	9.85464	6.545e-23	3.90315e-21	RPS12
3978.77	-0.311036	0.031591	-9.8457	7.15372e-23	4.24816e-21	PRPF4B
4624.54	0.289115	0.0294288	9.82421	8.85623e-23	5.23708e-21	FAM133B
185.226	1.43263	0.145839	9.82341	8.92755e-23	5.25717e-21	TENM1
2671.82	0.358292	0.0364822	9.821	9.14345e-23	5.36187e-21	WDR33
3050.53	-0.336514	0.0342673	-9.82028	9.20892e-23	5.37786e-21	ZMIZ1
706.549	0.779827	0.0795823	9.79899	1.13713e-22	6.61319e-21	P4HA1
6007.01	-0.262881	0.0268981	-9.77322	1.46712e-22	8.49725e-21	TUG1
2247.91	-0.367759	0.0376523	-9.76725	1.55624e-22	8.94078e-21	FERMT3
5576.61	-0.258848	0.0265017	-9.76724	1.55641e-22	8.94078e-21	GLUL
731.079	0.735668	0.0753244	9.76666	1.56527e-22	8.95513e-21	PDK1
1956.78	-0.425542	0.0435894	-9.76251	1.6306e-22	9.29114e-21	ARPP21
991.692	0.606465	0.0622217	9.74684	1.90305e-22	1.07998e-20	GDE1
2250.01	-0.41085	0.0421568	-9.74576	1.92341e-22	1.08715e-20	DNAJB1
2400.69	-0.376695	0.0386937	-9.73531	2.13165e-22	1.20003e-20	QARS
2613.92	-0.351226	0.0361707	-9.71023	2.72721e-22	1.52919e-20	KDM6B
3234.97	-0.377507	0.0389162	-9.7005	3.00018e-22	1.67558e-20	ARID2
2268.77	-0.383675	0.0396407	-9.67881	3.70991e-22	2.06377e-20	CHORDC1
3329.25	-0.333723	0.0345455	-9.66039	4.44188e-22	2.46122e-20	SASH3
4158.46	-0.295009	0.0305732	-9.64929	4.9498e-22	2.7319e-20	LBR
556.208	0.761956	0.0791024	9.63253	5.82793e-22	3.204e-20	SDHAF2
1233.85	-0.511221	0.053227	-9.60454	7.65005e-22	4.18937e-20	KEAP1
1325.29	0.477685	0.0497562	9.60052	7.95402e-22	4.33895e-20	GXYLT1
1407.01	-0.491934	0.0513309	-9.58358	9.37375e-22	5.09367e-20	RSU1
1774.07	0.425432	0.044602	9.53842	1.45027e-21	7.85043e-20	NARF
13730.5	0.245525	0.025747	9.53606	1.48357e-21	7.99991e-20	RPS3A
1221.67	-0.514673	0.0541775	-9.49976	2.10375e-21	1.13008e-19	RNF111
131549	-0.377465	0.039757	-9.4943	2.21685e-21	1.18631e-19	MT.CYB
12754.6	0.23346	0.0246437	9.4734	2.70885e-21	1.43944e-19	RPL7A
2030.83	-0.435391	0.0459596	-9.47334	2.71032e-21	1.43944e-19	TNRC6A
1276.81	-0.495431	0.0524795	-9.44047	3.71123e-21	1.9636e-19	CLK1
530.378	-0.736386	0.0780078	-9.43989	3.73167e-21	1.96702e-19	GUSB
1965.06	0.385145	0.0408983	9.41712	4.63612e-21	2.43465e-19	QSER1
1141.31	0.508159	0.0539702	9.41554	4.70644e-21	2.46239e-19	GAS5
1522.54	-0.422466	0.0448936	-9.41038	4.94365e-21	2.57693e-19	ZBTB11
1967.1	-0.381031	0.0405513	-9.39627	5.653e-21	2.93581e-19	PITPNM2
1844.77	0.474487	0.0505166	9.3927	5.84791e-21	3.02586e-19	BNIP3L
1233.64	-0.484761	0.0517724	-9.36331	7.72799e-21	3.98402e-19	TUBB4A
1551.73	0.44031	0.0470764	9.3531	8.51193e-21	4.37215e-19	FAM13B
3663.34	-0.310383	0.033193	-9.35084	8.69512e-21	4.45e-19	LDLRAD4
1965.96	-0.385876	0.0412739	-9.34915	8.83565e-21	4.50554e-19	PSME1
1312.52	-0.500736	0.0535822	-9.34519	9.17226e-21	4.6603e-19	H1F0
1504.26	-0.43372	0.046558	-9.3157	1.21154e-20	6.13351e-19	DNTT
13550.6	-0.199786	0.0214643	-9.30784	1.30463e-20	6.58115e-19	CBX5
696.973	0.629201	0.0681386	9.23413	2.60387e-20	1.30882e-18	ITGA6
339.254	-0.921508	0.0998848	-9.22571	2.81681e-20	1.41081e-18	SLC25A4
2687.5	0.335667	0.0364719	9.20343	3.46699e-20	1.7303e-18	CCNL1
1577.07	-0.442072	0.0480741	-9.19563	3.72805e-20	1.85401e-18	CD7
287.076	1.12392	0.122651	9.1636	5.01922e-20	2.48734e-18	EGR1
7490.71	0.245577	0.0268377	9.15045	5.66984e-20	2.7999e-18	CD47
1081.76	0.495552	0.0542818	9.12924	6.89793e-20	3.39445e-18	VAMP7
2333.6	-0.34317	0.0375965	-9.12772	6.99595e-20	3.4307e-18	PPP1R10
3638.09	0.290861	0.0318672	9.12729	7.02329e-20	3.43215e-18	COPA
3032.21	-0.328503	0.0360457	-9.11353	7.97436e-20	3.88147e-18	RFX7
851.628	0.659242	0.0723391	9.11321	7.99791e-20	3.88147e-18	LGMN
1150.54	-0.497517	0.054679	-9.09888	9.12715e-20	4.41428e-18	AP1G2
4862.98	0.285832	0.0314364	9.09238	9.6891e-20	4.67001e-18	OGT
2085.68	-0.369204	0.040679	-9.07603	1.12607e-19	5.409e-18	CPSF1
611.446	-0.678214	0.074852	-9.06074	1.29573e-19	6.20277e-18	C2orf68
1122.65	-0.502162	0.0554454	-9.05686	1.34258e-19	6.40523e-18	TENT4A
6863.09	0.230466	0.0254527	9.05465	1.37011e-19	6.5145e-18	RBM3
3105.14	0.29723	0.0328397	9.05094	1.41748e-19	6.71706e-18	GRSF1
1245.72	-0.518881	0.0573729	-9.04401	1.51033e-19	7.133e-18	TFG
3145.86	-0.324227	0.0358673	-9.03964	1.57191e-19	7.399e-18	STK17B
4003.16	0.293887	0.0325292	9.03456	1.64669e-19	7.72519e-18	RPS16
5018.58	0.289944	0.0321544	9.01724	1.92882e-19	9.01865e-18	ZC3HAV1
532.63	-0.748937	0.0831382	-9.00833	2.09221e-19	9.75024e-18	AC011893.1
5297.39	0.255136	0.0283607	8.99611	2.33847e-19	1.08619e-17	RPL30
694.866	0.689216	0.076695	8.98645	2.55345e-19	1.18215e-17	HK2
4085.34	0.271688	0.0302494	8.98159	2.66889e-19	1.23154e-17	PRDX1
3972.05	0.270078	0.0300963	8.9738	2.86465e-19	1.31755e-17	RPS27A
413.206	0.803809	0.0896284	8.96824	3.01293e-19	1.38124e-17	GLB1
341.782	-0.974752	0.108804	-8.95882	3.28173e-19	1.49718e-17	BCKDHA
4174.9	0.308123	0.034394	8.95864	3.28712e-19	1.49718e-17	RPS27
4067.67	0.275316	0.0307856	8.94301	3.78713e-19	1.71936e-17	SREBF2
6381.09	-0.243894	0.0272968	-8.9349	4.07559e-19	1.84437e-17	CNN2
915.398	0.567833	0.0635645	8.93318	4.13939e-19	1.86724e-17	ARPC1A
19887.6	0.214889	0.0240748	8.9259	4.42099e-19	1.98789e-17	RPLP0
1702.67	-0.392029	0.0439287	-8.92421	4.48883e-19	2.01197e-17	STAM
1204.24	-0.474773	0.05328	-8.91091	5.06173e-19	2.26155e-17	FCF1
1082.07	-0.526489	0.0594672	-8.85344	8.48646e-19	3.7797e-17	CLIP3
444.124	0.749233	0.0849166	8.82315	1.11279e-18	4.93438e-17	RIMKLA
2055.2	0.370281	0.041968	8.82294	1.11492e-18	4.93438e-17	WSB1
33603.3	-0.243524	0.0276169	-8.81794	1.16589e-18	5.14382e-17	LCP1
2473.9	0.346259	0.0392934	8.81214	1.22776e-18	5.39985e-17	HDGFL3
407.441	-0.809182	0.0919907	-8.79635	1.41344e-18	6.19713e-17	RPL39L
365.69	-0.852294	0.0970895	-8.77844	1.65762e-18	7.24514e-17	APOBEC3C
9386	-0.240606	0.0275414	-8.73615	2.41186e-18	1.05092e-16	DNAJA1
1314.24	-0.424735	0.0486577	-8.72904	2.56848e-18	1.1157e-16	RTKN2
1073.86	-0.477956	0.0547714	-8.72638	2.62956e-18	1.13872e-16	TIMM10B
2762.23	-0.343917	0.0395043	-8.70579	3.15361e-18	1.36147e-16	MRPL3
5952.59	-0.231965	0.026737	-8.6758	4.10641e-18	1.76739e-16	TCF12
2552.37	-0.32986	0.038066	-8.66548	4.49615e-18	1.92923e-16	ZNF512
2211.96	-0.340096	0.0392608	-8.66248	4.616e-18	1.97464e-16	PRR12
6075.84	-0.244052	0.0281762	-8.66165	4.64997e-18	1.98314e-16	SMC1A
13643.7	0.233662	0.0269861	8.6586	4.77607e-18	2.03077e-16	RPS4X
10431	0.196943	0.0227673	8.65024	5.13896e-18	2.17541e-16	SON
1615.43	0.377368	0.0436261	8.65006	5.14717e-18	2.17541e-16	MAML1
1593.1	-0.392125	0.0453345	-8.6496	5.16785e-18	2.17761e-16	CPNE1
5952.01	0.223437	0.0258366	8.64809	5.23684e-18	2.2001e-16	RPL37A
287.337	-0.987168	0.11421	-8.64341	5.45576e-18	2.28525e-16	AC010976.2
1778.41	-0.403277	0.0466677	-8.64146	5.55003e-18	2.31784e-16	SLC43A3
986.989	-0.480566	0.0558975	-8.59727	8.16331e-18	3.39912e-16	NF2
3516.22	-0.284467	0.0330987	-8.59448	8.36395e-18	3.4724e-16	RNF44
996.321	-0.499368	0.0583342	-8.56048	1.12401e-17	4.65274e-16	KIAA0895L
2085.58	0.380864	0.0446218	8.53538	1.39694e-17	5.76554e-16	TBC1D4
5300.17	0.245089	0.02873	8.53075	1.45397e-17	5.98337e-16	RPS5
5074.5	-0.472279	0.0554076	-8.52373	1.54496e-17	6.33929e-16	CD1E
2621.22	0.304465	0.035786	8.50795	1.77037e-17	7.22614e-16	FTSJ3
2019.29	0.353174	0.0415114	8.50788	1.77137e-17	7.22614e-16	RCC1
2142.98	-0.335527	0.0394461	-8.50596	1.80106e-17	7.32603e-16	AHCY
787.101	-0.610091	0.0717368	-8.50457	1.82269e-17	7.39265e-16	BIRC3
1395.14	0.410713	0.0484525	8.47661	2.31847e-17	9.37649e-16	RNF220
10614.8	0.231743	0.0273658	8.46834	2.48917e-17	1.00153e-15	RPS24
1587.2	-0.404349	0.0477488	-8.46827	2.49067e-17	1.00153e-15	EFEMP1
757.976	-0.564561	0.0667018	-8.46396	2.58459e-17	1.03634e-15	TMEM214
787.266	-0.53825	0.0636668	-8.45417	2.81089e-17	1.12388e-15	TOB2
372.768	-0.812425	0.0961158	-8.45257	2.84957e-17	1.13611e-15	LINC00861
354.976	0.821647	0.0972488	8.44891	2.94027e-17	1.16896e-15	NAV1
1163.96	-0.435276	0.0515712	-8.44031	3.16507e-17	1.25479e-15	MBD6
1009	-0.474185	0.0561868	-8.43944	3.18849e-17	1.26053e-15	DENND1B
1192.81	-0.444639	0.0529176	-8.40248	4.37146e-17	1.72336e-15	ZNFX1
1463.01	-0.429491	0.0511387	-8.39855	4.52032e-17	1.77707e-15	AREL1
1395.81	0.463028	0.0552973	8.37342	5.59681e-17	2.19414e-15	SORT1
987.377	0.566896	0.0677298	8.36995	5.76403e-17	2.25342e-15	SNHG5
2719.01	-0.313116	0.0374244	-8.36662	5.92945e-17	2.31166e-15	GRAP2
88.6067	-1.72257	0.206524	-8.34075	7.38234e-17	2.87014e-15	GALK1
486.356	-0.715124	0.0857786	-8.33686	7.62875e-17	2.95777e-15	CTSW
505.105	-0.676276	0.0811434	-8.33433	7.7938e-17	3.01346e-15	C1orf131
3399.54	0.282308	0.0338904	8.33002	8.08318e-17	3.11679e-15	RPS19
29486.4	0.195437	0.0234784	8.32411	8.49643e-17	3.26718e-15	EEF2
4403.95	-0.246995	0.0297161	-8.31183	9.42408e-17	3.61299e-15	AZIN1
399.906	-0.786679	0.094649	-8.31154	9.44706e-17	3.61299e-15	SOX11
3023.84	0.295239	0.0355254	8.31065	9.51828e-17	3.63036e-15	PPP1R12A
975.962	0.465863	0.0560902	8.3056	9.93127e-17	3.77764e-15	AEN
4591.14	0.234924	0.0282865	8.30515	9.96899e-17	3.78177e-15	KNL1
2381.28	0.317461	0.0382475	8.30017	1.03959e-16	3.93313e-15	MYO18A
372.127	-0.766921	0.0925311	-8.28825	1.14923e-16	4.33626e-15	RGPD3
6254.01	0.241018	0.0291036	8.28139	1.21746e-16	4.58141e-15	SEPTIN2
3342.19	-0.273287	0.0330151	-8.27764	1.25644e-16	4.71552e-15	GSTP1
464.903	-0.684646	0.0827291	-8.27576	1.27636e-16	4.77754e-15	CD1B
1123.14	-0.448475	0.0542954	-8.25991	1.45782e-16	5.44227e-15	SEC14L1
2240.48	-0.326274	0.0395737	-8.24473	1.65538e-16	6.16344e-15	AARS
21262.1	0.190235	0.0231037	8.23398	1.81093e-16	6.72482e-15	RPS2
2561.95	-0.30154	0.0366423	-8.2293	1.88305e-16	6.97423e-15	AFF4
8011.97	0.205468	0.0249905	8.22182	2.00434e-16	7.38658e-15	TMSB10
7278.73	0.198931	0.0241956	8.22179	2.00488e-16	7.38658e-15	MTPN
3493.47	0.2821	0.0343237	8.21881	2.0553e-16	7.55254e-15	PSME3
10574.5	-0.18341	0.0223226	-8.21636	2.09781e-16	7.68869e-15	ATP2A3
396.788	0.752053	0.0915595	8.21382	2.14262e-16	7.83254e-15	NBPF15
902.883	-0.481146	0.0586007	-8.21058	2.20124e-16	8.02599e-15	CCDC43
1069.28	-0.43846	0.053416	-8.20841	2.24143e-16	8.1514e-15	TRIP13
1511.56	0.408327	0.0497536	8.20698	2.26822e-16	8.21321e-15	SENP2
1263.8	-0.436215	0.0531523	-8.20688	2.2701e-16	8.21321e-15	APEH
1906.37	-0.332888	0.0405842	-8.20239	2.35658e-16	8.50422e-15	CLCN3
1413.34	-0.424929	0.0518318	-8.19822	2.43969e-16	8.78165e-15	ACAT2
2109.59	0.325328	0.0396947	8.19576	2.49006e-16	8.94006e-15	WDR36
9721.7	0.215472	0.0263767	8.16902	3.10905e-16	1.11341e-14	HMGB2
1133.27	-0.487932	0.0598663	-8.15035	3.62861e-16	1.29617e-14	UFL1
686.94	0.581795	0.0714009	8.14829	3.6911e-16	1.31515e-14	IMPDH1
1037.62	-0.46505	0.0570861	-8.14647	3.74716e-16	1.33175e-14	HDAC6
1045.03	0.439079	0.053907	8.14512	3.78895e-16	1.34322e-14	NAA16
1504.16	-0.377439	0.0464207	-8.13083	4.26354e-16	1.50766e-14	LRIF1
1361.49	-0.422793	0.0520298	-8.12599	4.43735e-16	1.56519e-14	ST6GAL1
18092.2	-0.395598	0.0487018	-8.12286	4.55331e-16	1.60208e-14	FLNA
990.643	0.465839	0.0573679	8.1202	4.65432e-16	1.63354e-14	MORC3
4390.29	-0.241866	0.0298084	-8.11402	4.89704e-16	1.71445e-14	FLNB
4721.95	-0.23843	0.0293979	-8.11043	5.04425e-16	1.76161e-14	MLLT6
376.369	-0.750448	0.0925325	-8.1101	5.05775e-16	1.76195e-14	AC016074.2
1515.25	-0.37917	0.0468708	-8.08969	5.98175e-16	2.0787e-14	ARHGAP21
650.874	-0.572273	0.0708277	-8.07979	6.48787e-16	2.24902e-14	ATE1
22388.7	0.211615	0.0262231	8.06981	7.04073e-16	2.43467e-14	PKM
8188.47	0.217701	0.0269795	8.06913	7.08e-16	2.44225e-14	RPL17
318.536	-0.836543	0.103725	-8.06501	7.32299e-16	2.5199e-14	RAG1
1823.77	0.343219	0.0425828	8.06003	7.62736e-16	2.61823e-14	SMAD5
2825.9	0.27569	0.0342545	8.0483	8.39546e-16	2.87488e-14	MARCH7
868.137	-0.496774	0.0617451	-8.04557	8.5848e-16	2.93258e-14	FERMT2
1400.08	0.39067	0.0485801	8.04177	8.85499e-16	3.01648e-14	DCAF16
916.17	-0.46275	0.0575451	-8.04152	8.87327e-16	3.01648e-14	LYSMD3
3032.6	-0.288503	0.0358873	-8.03916	9.04584e-16	3.06774e-14	CSK
5162.1	-0.235851	0.029357	-8.03388	9.44378e-16	3.19499e-14	CHD1
1456.67	0.385186	0.0479834	8.02749	9.94854e-16	3.35769e-14	XRN1
2307.32	-0.340756	0.0424627	-8.02483	1.01666e-15	3.42309e-14	SAFB2
1416.83	-0.384123	0.0479691	-8.00773	1.16848e-15	3.92488e-14	SEC23IP
2715.46	0.301368	0.0376742	7.99933	1.25095e-15	4.19187e-14	STARD7
1929.09	-0.3525	0.0441408	-7.98581	1.39603e-15	4.66692e-14	NUP155
380.937	-0.761969	0.0955546	-7.97417	1.53402e-15	5.11607e-14	MAN2B1
1130.16	0.4539	0.0569318	7.9727	1.55238e-15	5.16507e-14	ZFAS1
6877.99	-0.204691	0.0256827	-7.97001	1.58659e-15	5.26644e-14	WNK1
2052.82	0.323741	0.0406718	7.95983	1.72273e-15	5.70488e-14	VMA21
108.947	-1.46594	0.184181	-7.95924	1.73104e-15	5.71893e-14	AL645608.7
3907.96	0.305398	0.0384538	7.94194	1.99038e-15	6.56035e-14	RPLP1
5239.47	-0.222962	0.0281498	-7.92055	2.36454e-15	7.77534e-14	ARHGEF2
2409.1	-0.31398	0.039643	-7.9202	2.37137e-15	7.77963e-14	ZFC3H1
4004.22	0.240432	0.0304383	7.89899	2.8117e-15	9.20275e-14	H2AFV
103.81	-1.49501	0.189304	-7.89738	2.84828e-15	9.30086e-14	PAQR6
1436.23	0.411129	0.0521335	7.88607	3.11862e-15	1.01601e-13	SPTLC1
3206.74	0.276862	0.0351318	7.88067	3.25626e-15	1.0584e-13	CALM2
368.51	-0.743725	0.0943877	-7.87947	3.2876e-15	1.06612e-13	ZNF436
887.728	-0.492937	0.0626669	-7.86599	3.66175e-15	1.18472e-13	FIBP
2320	-0.295125	0.0375237	-7.86503	3.68995e-15	1.19111e-13	SHQ1
2718.69	0.308934	0.0392986	7.8612	3.80459e-15	1.22531e-13	PRC1
3589.24	0.259423	0.033017	7.85725	3.9267e-15	1.26175e-13	EFCAB14
763.669	0.520372	0.0663145	7.84702	4.26026e-15	1.36581e-13	NFKBIB
1027	-0.442995	0.0565886	-7.82834	4.94367e-15	1.5813e-13	UCP2
1915.97	0.361329	0.0461672	7.82653	5.01511e-15	1.60051e-13	PITPNB
213.298	-0.981033	0.12539	-7.82387	5.12222e-15	1.63097e-13	APOBEC3G
564.471	-0.608649	0.0777966	-7.82359	5.13372e-15	1.63097e-13	FOXN2
2291.85	0.294268	0.0376731	7.81109	5.66952e-15	1.79714e-13	UBE3C
3818.45	-0.302877	0.0388772	-7.79061	6.66844e-15	2.10902e-13	TRBC1
1524.1	-0.364839	0.0468446	-7.78828	6.79262e-15	2.14348e-13	SCYL2
556.889	-0.582819	0.0749194	-7.77927	7.29428e-15	2.29664e-13	TDRD9
551.328	-0.586443	0.0754496	-7.77265	7.68607e-15	2.41459e-13	C18orf54
1050.52	-0.466066	0.0600506	-7.76123	8.41096e-15	2.63643e-13	ARL6IP4
2296.32	-0.3001	0.0386841	-7.75771	8.64799e-15	2.70471e-13	TRAF3IP3
2570.14	0.289132	0.0372774	7.75621	8.75024e-15	2.73062e-13	RPS6KA3
2114.39	-0.303527	0.0391479	-7.75334	8.95067e-15	2.78699e-13	SIX6
1829.72	0.320722	0.0413731	7.75194	9.0499e-15	2.81166e-13	PHF12
3074.94	0.2969	0.038343	7.74328	9.68833e-15	3.00338e-13	TAOK1
848.912	0.481763	0.0622675	7.737	1.01792e-14	3.14861e-13	TMEM59
5448.35	-0.238105	0.030842	-7.72014	1.16204e-14	3.58652e-13	CD99
2426.84	0.284824	0.0370085	7.69617	1.4021e-14	4.31799e-13	PSMD3
1340.64	-0.375789	0.0488535	-7.69215	1.44683e-14	4.44599e-13	PXYLP1
3914.91	0.231931	0.0301789	7.68521	1.52743e-14	4.68345e-13	EIF3F
3394.65	-0.257992	0.0335923	-7.68011	1.58953e-14	4.86327e-13	SLC9A3R1
5691.66	0.247026	0.0321793	7.67656	1.63422e-14	4.98914e-13	ARL6IP1
2177.92	-0.297802	0.0388025	-7.67483	1.65642e-14	5.04599e-13	RAB8A
896.88	0.449047	0.0585361	7.67129	1.70277e-14	5.17599e-13	SNHG15
12377.9	0.183647	0.0239797	7.65843	1.88224e-14	5.70919e-13	RPL19
3473.28	0.265707	0.0347077	7.65556	1.92472e-14	5.82549e-13	UBE2K
2357.49	0.321615	0.0420211	7.65366	1.95335e-14	5.89945e-13	BTAF1
438.647	-0.671776	0.08781	-7.65033	2.00464e-14	6.0414e-13	PLXND1
3302.25	-0.260509	0.034054	-7.64986	2.01191e-14	6.05035e-13	FARSA
6026.76	-0.212555	0.0278376	-7.63555	2.24866e-14	6.7479e-13	FDFT1
1823.91	-0.320506	0.0419778	-7.63513	2.25594e-14	6.75535e-13	THUMPD1
1590.01	-0.337145	0.044166	-7.63359	2.28314e-14	6.82227e-13	FOXRED2
4090.91	0.241684	0.0317818	7.60446	2.86095e-14	8.53071e-13	RPL18
2043.98	0.30975	0.0407398	7.60314	2.89022e-14	8.59977e-13	HELLS
1546.46	1.22694	0.161505	7.59689	3.03339e-14	8.96889e-13	FP236383.4
1546.46	1.22694	0.161505	7.59689	3.03339e-14	8.96889e-13	FP671120.6
1546.46	1.22694	0.161505	7.59689	3.03339e-14	8.96889e-13	FP236383.5
6683.46	0.213241	0.0281154	7.58449	3.33803e-14	9.84895e-13	TAF15
1545.27	0.355774	0.0469398	7.57936	3.47257e-14	1.02245e-12	SPTY2D1
8192.34	0.189467	0.0250104	7.57551	3.57708e-14	1.05102e-12	XPO1
10333.4	0.230185	0.0303887	7.57468	3.60019e-14	1.0556e-12	RPS11
222.265	1.0131	0.133792	7.57225	3.66814e-14	1.07329e-12	SAPCD1
1404.99	-0.357765	0.0472609	-7.57001	3.73205e-14	1.08973e-12	INTS13
2733	-0.288372	0.0381526	-7.55838	4.08124e-14	1.18922e-12	CAPNS1
705.559	-0.513592	0.0679573	-7.55757	4.10664e-14	1.19415e-12	C6orf223
3635.12	-0.250112	0.0331183	-7.55208	4.28368e-14	1.24306e-12	RAC2
363.541	-0.702949	0.0931283	-7.54818	4.41382e-14	1.27819e-12	SPAG7
3257.66	-0.25655	0.0340164	-7.54197	4.62941e-14	1.33787e-12	SBF1
8443.73	0.185755	0.0246418	7.5382	4.76519e-14	1.37429e-12	HNRNPDL
3235.01	0.252173	0.0335104	7.52521	5.26357e-14	1.51492e-12	DCTN5
225.803	0.920329	0.122405	7.51869	5.53285e-14	1.58917e-12	MOSPD3
3344.06	0.512248	0.0682143	7.50939	5.94046e-14	1.70277e-12	SEC31B
1624.05	-0.360906	0.0481534	-7.49493	6.63359e-14	1.89759e-12	IGF1R
832.345	-0.460158	0.0614464	-7.48877	6.952e-14	1.98463e-12	RASAL3
731.048	-0.50547	0.0675342	-7.48465	7.17373e-14	2.04379e-12	ZBTB37
7046.18	0.218885	0.0292708	7.47795	7.54935e-14	2.14646e-12	STAG2
1527.33	0.355612	0.0475901	7.4724	7.87423e-14	2.23431e-12	NDUFA5
840.492	0.453056	0.0606578	7.46906	8.07703e-14	2.28725e-12	KREMEN1
256.171	0.851014	0.114096	7.45874	8.73543e-14	2.46872e-12	PDSS2
6311.74	0.199973	0.026812	7.45833	8.76261e-14	2.47144e-12	PCM1
832.269	0.455719	0.0611581	7.4515	9.2285e-14	2.59764e-12	DYRK2
1015.27	0.414351	0.0556297	7.44837	9.44971e-14	2.65459e-12	MCFD2
13414.3	0.190441	0.0256282	7.43091	1.07849e-13	3.02364e-12	RPSA
1818.53	-0.327035	0.0440232	-7.42869	1.09682e-13	3.06476e-12	PSMD12
55780.3	0.151127	0.020344	7.4286	1.09751e-13	3.06476e-12	TUBB
506.313	-0.603304	0.0812657	-7.42385	1.13763e-13	3.17051e-12	KBTBD6
1447.61	-0.343976	0.0463499	-7.42128	1.15995e-13	3.2263e-12	B4GALT6
2802.4	0.257598	0.0347518	7.41253	1.23913e-13	3.43976e-12	RPL39
1971.87	0.304913	0.0411576	7.40841	1.27825e-13	3.54136e-12	SUN2
1674.67	-0.324898	0.0438622	-7.40723	1.28966e-13	3.56594e-12	NCOA6
567.934	0.565579	0.0763716	7.40562	1.30542e-13	3.60245e-12	RBSN
2624.33	-0.283066	0.038225	-7.40525	1.30902e-13	3.60531e-12	ARID4B
1520.4	0.352605	0.0476362	7.40203	1.34117e-13	3.68666e-12	CTNNB1
20039.7	-0.210396	0.0284258	-7.40161	1.34547e-13	3.69126e-12	MT.ND6
26622.9	0.187754	0.0253719	7.40008	1.36102e-13	3.72664e-12	TPT1
2147.96	-0.28811	0.0389382	-7.39916	1.37046e-13	3.74521e-12	ATF7IP
532.103	-0.594357	0.0803735	-7.39493	1.41479e-13	3.85887e-12	XYLB
57.9643	1.97446	0.267062	7.39327	1.4326e-13	3.89988e-12	SGPP2
1989.86	-0.29944	0.0405178	-7.39033	1.46464e-13	3.97941e-12	PBX2
7718.91	0.188237	0.0254734	7.38955	1.47326e-13	3.99513e-12	NACA
11807.5	0.182622	0.0247313	7.38424	1.53327e-13	4.14985e-12	RPS7
1105	-0.39667	0.0537849	-7.37512	1.64194e-13	4.43543e-12	ARRB1
4419.41	-0.228907	0.0310493	-7.37236	1.67634e-13	4.51969e-12	TUBB4B
813.976	-0.461733	0.0626755	-7.36705	1.74447e-13	4.69438e-12	RFXANK
2134.41	0.340532	0.0462368	7.36496	1.77199e-13	4.75934e-12	RPL34
112935	-0.263796	0.0358569	-7.35692	1.88207e-13	5.04538e-12	MT.ATP6
1212.51	0.394072	0.053628	7.34825	2.00824e-13	5.37339e-12	PITHD1
784.862	-0.481546	0.0655366	-7.34774	2.01583e-13	5.38346e-12	PLBD2
2021.28	-0.306232	0.0417693	-7.3315	2.2759e-13	6.06649e-12	MBP
2196.16	-0.287367	0.0392388	-7.32356	2.41476e-13	6.42445e-12	GYPC
1096.54	0.391819	0.053517	7.32139	2.4542e-13	6.51706e-12	OSBPL3
3156.07	-0.254249	0.0347366	-7.31934	2.49186e-13	6.60461e-12	TRAC
402.613	-0.658487	0.0899992	-7.31658	2.54368e-13	6.72929e-12	RPS6KC1
5281.05	-0.229526	0.0315925	-7.26521	3.72452e-13	9.83469e-12	XPOT
430.342	-0.660663	0.0910032	-7.25978	3.87726e-13	1.02188e-11	ABHD14B
1879.78	-0.348339	0.0479979	-7.25738	3.94673e-13	1.03825e-11	ZNF518B
9910.36	-0.176389	0.0243067	-7.2568	3.96367e-13	1.04076e-11	ATP2B4
2088.49	0.315696	0.0435146	7.25493	4.01858e-13	1.05088e-11	STAT5B
833.991	0.45225	0.0623371	7.25491	4.01925e-13	1.05088e-11	SLC35F2
5895.56	-0.190046	0.0261961	-7.25473	4.02462e-13	1.05088e-11	SPEN
1761.14	0.323038	0.0445637	7.24889	4.20206e-13	1.09518e-11	HGS
1827.51	0.3301	0.0455616	7.24514	4.31989e-13	1.12381e-11	RB1CC1
1236.7	0.369973	0.0510924	7.24126	4.44541e-13	1.15433e-11	FLT1
575.687	-0.547509	0.0756173	-7.24052	4.46969e-13	1.1585e-11	MPP5
4385.09	0.212232	0.0293266	7.23686	4.59186e-13	1.18797e-11	NOP56
8124.3	0.214086	0.0296094	7.23033	4.81833e-13	1.24428e-11	RPL27
5089.48	0.229744	0.0317906	7.22678	4.94584e-13	1.27487e-11	EIF1
2309.34	0.284046	0.039309	7.22598	4.97504e-13	1.28005e-11	IVNS1ABP
333.294	0.72876	0.100972	7.21744	5.29735e-13	1.36049e-11	SNHG8
5556.68	0.202094	0.02801	7.21506	5.39098e-13	1.38201e-11	H3F3B
2426.91	-0.264512	0.0366861	-7.21016	5.58874e-13	1.43011e-11	GIMAP4
1955.11	0.293283	0.040685	7.20861	5.6526e-13	1.44382e-11	PHF10
193.854	-0.990948	0.137543	-7.20466	5.81908e-13	1.48365e-11	CTSV
717.286	0.47307	0.0656795	7.2027	5.903e-13	1.50233e-11	TSR2
11529.9	-0.195703	0.0271839	-7.19923	6.05543e-13	1.53834e-11	HMGA1
6713.83	0.223628	0.0310919	7.19248	6.36233e-13	1.6134e-11	RPL9
446.853	0.642761	0.0893819	7.19118	6.42346e-13	1.62597e-11	MKKS
2109.06	0.287441	0.0400224	7.18201	6.86955e-13	1.73576e-11	BLOC1S6
5118.52	0.241943	0.0337368	7.1715	7.41811e-13	1.87101e-11	RPS20
813.661	0.491866	0.0686003	7.17002	7.4985e-13	1.88791e-11	NUDT15
9167.34	0.168134	0.0234599	7.16684	7.67465e-13	1.9288e-11	RPL23A
1470.21	-0.350894	0.048966	-7.16607	7.71825e-13	1.93412e-11	ZNF646
1405.96	0.3492	0.0487303	7.16598	7.72327e-13	1.93412e-11	HS6ST1
9538.15	-0.174473	0.0243538	-7.16411	7.82961e-13	1.954e-11	TCP1
933.332	0.482861	0.0674002	7.16409	7.83045e-13	1.954e-11	PREX2
5595.18	0.193752	0.0270753	7.15606	8.30271e-13	2.06818e-11	CNBP
9224.88	-0.184367	0.0257706	-7.15417	8.41823e-13	2.09325e-11	IKZF1
4923.56	0.232698	0.0325755	7.14334	9.10883e-13	2.26098e-11	SYNE2
11467.2	0.158092	0.0221441	7.13924	9.38499e-13	2.32543e-11	EIF4A1
637.206	0.514756	0.072149	7.13463	9.70491e-13	2.39668e-11	PGM1
4690.3	0.218978	0.0306923	7.1346	9.70662e-13	2.39668e-11	PCNA
1064.59	-0.393129	0.0551142	-7.13298	9.82198e-13	2.42092e-11	SSBP4
1622.71	0.316581	0.04439	7.1318	9.90646e-13	2.43747e-11	SELENOT
1316.33	-0.352141	0.0494259	-7.12462	1.04368e-12	2.56349e-11	MADD
334.095	-0.703319	0.0988992	-7.11148	1.14807e-12	2.81498e-11	PTPN3
6269.56	0.181822	0.0255826	7.10724	1.18386e-12	2.89768e-11	NUDT21
1574.85	0.332822	0.0468302	7.10699	1.18599e-12	2.89786e-11	NEK9
5001.05	0.204526	0.0288013	7.10128	1.23608e-12	3.015e-11	RPL29
700.67	-0.504129	0.0710655	-7.09386	1.30425e-12	3.17578e-11	DPP7
3472.25	-0.240593	0.033991	-7.07815	1.46086e-12	3.55099e-11	CASC3
4173.81	0.210743	0.0298917	7.0502	1.78657e-12	4.33521e-11	VAPA
634.264	0.518773	0.0736458	7.04417	1.86574e-12	4.51953e-11	MRPL15
2528.5	-0.276611	0.0392796	-7.04209	1.8938e-12	4.57961e-11	ZEB1
1077.99	0.380238	0.0540135	7.03968	1.92679e-12	4.64737e-11	KDM4B
1149.43	0.375508	0.0533425	7.03956	1.92842e-12	4.64737e-11	SEPTIN3
69.8878	-1.68142	0.238914	-7.03773	1.95397e-12	4.70089e-11	HSD17B8
1326.07	-0.354085	0.0503855	-7.0275	2.10261e-12	5.04985e-11	DDX41
906.431	0.413847	0.0588999	7.02627	2.12127e-12	5.08599e-11	APBA2
460.139	0.576522	0.0822534	7.00909	2.39874e-12	5.74147e-11	FSD1L
661.084	0.565337	0.0806948	7.00587	2.45458e-12	5.86514e-11	AC004687.1
1820.22	-0.308734	0.0440779	-7.00427	2.48274e-12	5.92238e-11	FAM217B
1427.79	0.330334	0.0471921	6.99977	2.56375e-12	6.10529e-11	KDM3A
2353.84	0.267423	0.0382061	6.99949	2.56905e-12	6.10756e-11	CTNNA1
1284.98	-0.363499	0.0519996	-6.99042	2.74073e-12	6.50472e-11	RNF20
21298.2	-0.460686	0.0659438	-6.98605	2.82735e-12	6.69901e-11	MT.ATP8
9480.83	0.161467	0.0231158	6.98512	2.84606e-12	6.73201e-11	NAP1L1
9433.32	0.206751	0.029615	6.9813	2.9246e-12	6.90618e-11	PGK1
864.009	-0.43763	0.0627366	-6.97567	3.04418e-12	7.17652e-11	MED21
1282.75	-0.342211	0.0491235	-6.96633	3.25318e-12	7.64656e-11	ZBTB21
3120.31	-0.233034	0.0334517	-6.96627	3.25443e-12	7.64656e-11	MAGED1
948.283	0.392977	0.0564962	6.95581	3.50548e-12	8.22269e-11	PSMA3.AS1
10038.9	-0.195166	0.0280782	-6.95082	3.63178e-12	8.50477e-11	EIF4G1
9526.71	-0.191097	0.027515	-6.94518	3.77965e-12	8.83634e-11	ARID1A
1741.1	0.325785	0.0469162	6.94398	3.81212e-12	8.89748e-11	KAT7
2032.16	-0.28372	0.0408603	-6.94365	3.82096e-12	8.90333e-11	RAF1
473.119	0.579143	0.0834925	6.93647	4.02005e-12	9.35176e-11	SLC2A3
2677.49	-0.258132	0.0372174	-6.9358	4.03922e-12	9.38085e-11	JMJD1C
677.19	-0.515679	0.0744169	-6.92959	4.22048e-12	9.78566e-11	EML3
128.99	-1.18588	0.171169	-6.92812	4.26457e-12	9.87163e-11	PPP1R13L
1440.18	-0.340524	0.0492205	-6.91833	4.56993e-12	1.05611e-10	ARL6IP5
1542.03	0.311959	0.0450979	6.91737	4.60092e-12	1.06153e-10	UBASH3B
9108.08	-0.171411	0.0247965	-6.91271	4.75466e-12	1.09521e-10	SELL
171.942	0.965056	0.139677	6.90918	4.87461e-12	1.121e-10	DIXDC1
4991.48	-0.194943	0.0282923	-6.89032	5.5666e-12	1.27805e-10	TRRAP
288.599	0.781472	0.113424	6.88981	5.58688e-12	1.28061e-10	JPH1
1806.07	0.327726	0.0475939	6.88588	5.74313e-12	1.31429e-10	LINC00342
1329.48	-0.340808	0.0495589	-6.87683	6.11997e-12	1.39825e-10	SLC16A7
181.65	0.961964	0.139912	6.87549	6.17762e-12	1.40914e-10	GUCY1A1
1762.38	-0.303141	0.044093	-6.87502	6.19792e-12	1.41148e-10	SMC6
4859.27	-0.194352	0.0282878	-6.87052	6.39689e-12	1.45444e-10	CD28
5057.98	0.212068	0.0308677	6.87023	6.41002e-12	1.45508e-10	MARCH6
2419.77	-0.253165	0.0368746	-6.86555	6.62372e-12	1.50116e-10	BRCA2
3036.48	-0.243896	0.0355826	-6.85436	7.16304e-12	1.62078e-10	PSMC1
2746.45	-0.24929	0.0364162	-6.84558	7.61652e-12	1.72062e-10	SLC12A7
1440.83	0.353794	0.0517183	6.8408	7.87502e-12	1.77617e-10	C19orf48
1208.75	-0.370322	0.0541597	-6.83759	8.05376e-12	1.81358e-10	USP33
1721.88	-0.321892	0.0470832	-6.83665	8.10639e-12	1.82251e-10	MICAL1
2140.96	-0.272517	0.0398982	-6.83031	8.47287e-12	1.90187e-10	PDPR
505.282	0.53488	0.0783451	6.82723	8.65704e-12	1.94011e-10	PACC1
2258.89	0.280746	0.0412555	6.80505	1.01016e-11	2.26025e-10	RFX5
224.998	-0.909458	0.13366	-6.80425	1.01576e-11	2.26916e-10	WT1
660.046	0.493031	0.0724622	6.80398	1.0177e-11	2.26991e-10	ZCCHC7
1464.98	-0.312042	0.0459514	-6.79069	1.11598e-11	2.48517e-10	SCAP
2498.23	-0.251335	0.0370593	-6.78197	1.18551e-11	2.63584e-10	TMEM131L
141.258	-1.10621	0.163194	-6.7785	1.2143e-11	2.6956e-10	PRPF40B
3507.28	0.232626	0.0343249	6.77719	1.22537e-11	2.71588e-10	TNRC18
1856.47	-0.291402	0.043056	-6.76796	1.30611e-11	2.89028e-10	RCOR1
658.009	-0.487763	0.0720782	-6.76713	1.31359e-11	2.90228e-10	REEP3
659.545	0.941878	0.139224	6.7652	1.33127e-11	2.93672e-10	IDH1
7294.52	0.220145	0.0325709	6.75893	1.39013e-11	3.05864e-10	RPS17
3858.19	0.216855	0.0320845	6.75885	1.39088e-11	3.05864e-10	EIF3B
1408.52	0.337842	0.050081	6.74592	1.5206e-11	3.33867e-10	RHOH
209.98	0.878591	0.130251	6.74537	1.52634e-11	3.34606e-10	SAYSD1
3079.86	0.220866	0.0327938	6.73499	1.63945e-11	3.58844e-10	TIA1
1795.65	-0.295603	0.0439053	-6.73274	1.665e-11	3.63869e-10	GPSM3
578.397	-0.546281	0.081144	-6.73225	1.67061e-11	3.64198e-10	ACBD5
206.019	-0.846674	0.125766	-6.73216	1.67168e-11	3.64198e-10	APOBEC3F
1268.77	0.330671	0.0491456	6.72839	1.71551e-11	3.73171e-10	POLR2K
859.587	-0.435643	0.064794	-6.7235	1.77407e-11	3.85313e-10	ALG10B
11669.2	-0.154328	0.0229545	-6.72322	1.77756e-11	3.85475e-10	SEPTIN6
819.847	-0.438432	0.0652514	-6.71912	1.82823e-11	3.95853e-10	EEA1
894.25	-0.428619	0.0638431	-6.71363	1.89842e-11	4.10421e-10	BCL9L
1470.06	0.3207	0.0478929	6.69619	2.1393e-11	4.61787e-10	MLH1
746.216	0.443095	0.0662099	6.69229	2.19711e-11	4.7354e-10	FZD6
9401.51	-0.157081	0.0235631	-6.6664	2.62163e-11	5.64171e-10	CALM3
891.855	-0.399027	0.0599591	-6.655	2.83307e-11	6.08742e-10	PCYT1A
190.411	-0.901876	0.135527	-6.65457	2.84127e-11	6.09078e-10	APOBR
475.23	-0.561037	0.0843098	-6.65447	2.84329e-11	6.09078e-10	AKR7A2
1108.14	-0.371854	0.0559241	-6.64926	2.94572e-11	6.30061e-10	LGALS3BP
1171.12	0.374343	0.0563259	6.64601	3.01135e-11	6.43122e-10	THAP9.AS1
3841.31	0.21329	0.0321119	6.64208	3.09286e-11	6.59528e-10	EZH2
314.097	0.688938	0.103783	6.63824	3.17456e-11	6.75927e-10	CETN3
4477.23	-0.189197	0.0285276	-6.63206	3.3103e-11	7.03763e-10	EDEM1
768.253	-0.480259	0.072466	-6.62738	3.41702e-11	7.25356e-10	TMC6
1831.28	-0.289911	0.0437822	-6.62167	3.55164e-11	7.52798e-10	CBFA2T3
765.428	-0.444002	0.0671641	-6.6107	3.825e-11	8.09519e-10	SALL2
1684.57	0.304884	0.0461655	6.60415	3.99794e-11	8.4485e-10	MAD2L1
585.386	0.483326	0.0731911	6.60361	4.01252e-11	8.4666e-10	MIA2
825.038	-0.448522	0.0679427	-6.60147	4.07093e-11	8.57699e-10	ZNF322
1549.57	0.353783	0.0536176	6.59826	4.16003e-11	8.75162e-10	WDR90
4300.56	-0.193665	0.029365	-6.59509	4.24984e-11	8.92721e-10	NCKAP1L
2614.59	-0.249893	0.0379545	-6.58402	4.57905e-11	9.60441e-10	PCF11
1048.99	-0.358213	0.0544318	-6.58094	4.67471e-11	9.79046e-10	AC005670.3
532.218	0.537494	0.08172	6.57726	4.79188e-11	1.00209e-09	SPRTN
543.93	-0.511207	0.0777528	-6.57477	4.87273e-11	1.01749e-09	MBD5
3024.88	-0.225255	0.0343657	-6.55463	5.57801e-11	1.16304e-09	MIDN
2052.61	-0.287081	0.0438079	-6.55317	5.63294e-11	1.17275e-09	PRDX5
4117.91	-0.19564	0.0298858	-6.54625	5.90006e-11	1.22655e-09	AKNA
896.207	-0.394199	0.0602512	-6.54258	6.04664e-11	1.25517e-09	COASY
1492.38	-0.305231	0.046723	-6.53279	6.45568e-11	1.3381e-09	CUL5
793.742	0.405986	0.0621837	6.52881	6.6294e-11	1.37209e-09	SCAMP4
1100.38	-0.367783	0.0563692	-6.52454	6.82124e-11	1.40972e-09	CLK2
1382.31	0.335605	0.0514445	6.52363	6.86249e-11	1.41617e-09	JAM3
1807.05	-0.27277	0.0418278	-6.52126	6.97202e-11	1.43667e-09	CEP70
2898.37	-0.222224	0.034114	-6.51418	7.30886e-11	1.50387e-09	LAT
390.725	-0.578944	0.0890198	-6.50354	7.84518e-11	1.61187e-09	WDR24
1937.57	0.272314	0.0418744	6.50313	7.86665e-11	1.61392e-09	CENPU
580.157	0.575609	0.0885291	6.50192	7.93003e-11	1.62456e-09	GZMA
9045.59	-0.166336	0.0256061	-6.49595	8.25103e-11	1.68786e-09	IFI16
715.787	0.448892	0.0691175	6.49463	8.32369e-11	1.70025e-09	KLHDC10
3273.51	-0.222169	0.0342212	-6.49213	8.46289e-11	1.72618e-09	SMARCC2
5163.63	-0.18728	0.0288905	-6.48242	9.02627e-11	1.83843e-09	CCND3
1070.67	-0.357358	0.0551494	-6.47982	9.1833e-11	1.86771e-09	CARD8
1723.96	-0.27875	0.0430272	-6.47846	9.26609e-11	1.88183e-09	TROAP
1590.4	-0.29787	0.0459804	-6.47818	9.28331e-11	1.88261e-09	DDX39A
2139.4	0.260133	0.0401865	6.47314	9.59879e-11	1.94379e-09	NPIPA1
4263.64	-0.19081	0.0294804	-6.47246	9.64223e-11	1.94978e-09	ANXA6
1477.37	-0.306718	0.0473958	-6.47142	9.70837e-11	1.96034e-09	HIVEP2
4399.05	-0.203674	0.0314962	-6.46664	1.00209e-10	2.02054e-09	PSMA6
1335.35	-0.313385	0.0484858	-6.46345	1.02343e-10	2.06062e-09	EXO1
175.259	0.987929	0.152991	6.45745	1.06482e-10	2.1409e-09	COL11A2
1943.88	0.267405	0.0414231	6.45544	1.07903e-10	2.16638e-09	MAPKAP1
933.8	-0.370112	0.0574472	-6.44265	1.17409e-10	2.35386e-09	PDP2
2588.91	-0.233418	0.0362316	-6.44237	1.17619e-10	2.35472e-09	RAB10
6268.89	-0.175057	0.0271754	-6.44173	1.18117e-10	2.36133e-09	BPTF
6132.35	-0.191758	0.0297868	-6.4377	1.21298e-10	2.42148e-09	SEMA4D
1687.95	-0.28415	0.044145	-6.43675	1.22059e-10	2.43322e-09	CDC42BPA
2026.72	-0.274995	0.04273	-6.43566	1.22939e-10	2.4473e-09	SETD1B
5728.97	-0.177859	0.027673	-6.42716	1.30013e-10	2.58448e-09	TUBA1A
1952.56	-0.27202	0.042328	-6.42648	1.3059e-10	2.59228e-09	TUBG1
1620.86	-0.30227	0.0470497	-6.42448	1.32322e-10	2.62296e-09	BICD1
3728.69	0.19506	0.030366	6.42362	1.33075e-10	2.63417e-09	SF3A2
2205.46	-0.246264	0.0383495	-6.42156	1.34886e-10	2.66628e-09	PIK3R3
609.642	0.474251	0.0739006	6.41742	1.38606e-10	2.73596e-09	GOLGA6L9
4204.32	-0.191687	0.0298742	-6.41647	1.39468e-10	2.74911e-09	ANKRD17
9038.52	-0.158265	0.0246983	-6.40792	1.47523e-10	2.90382e-09	SMARCA4
7428.38	0.180447	0.0281682	6.40605	1.49339e-10	2.93547e-09	RPL21
846.277	-0.390372	0.0609864	-6.40096	1.54398e-10	3.03068e-09	GXYLT2
2149.53	-0.253005	0.0395778	-6.3926	1.63086e-10	3.19676e-09	PSMD7
5906.9	0.365701	0.0572428	6.38859	1.67424e-10	3.27723e-09	ALDH1A2
302.285	-0.665917	0.104259	-6.38713	1.69027e-10	3.30401e-09	AC060780.1
3630.19	0.201448	0.0315473	6.38556	1.70769e-10	3.33344e-09	CNOT7
1522.26	-0.294896	0.0461942	-6.38382	1.72721e-10	3.36686e-09	PTPN6
3623.36	0.203065	0.0318307	6.37953	1.77628e-10	3.45773e-09	SMC5
433.998	-0.567002	0.0888908	-6.37864	1.78673e-10	3.47327e-09	MITD1
2950.01	-0.219923	0.0345101	-6.3727	1.85728e-10	3.60544e-09	STAU1
1707.63	-0.283042	0.0444443	-6.36845	1.90949e-10	3.70168e-09	ACSL4
14483.3	0.131778	0.020705	6.36454	1.95875e-10	3.79195e-09	HSPD1
11499.7	0.15103	0.023734	6.36345	1.97274e-10	3.81378e-09	RPS25
975.531	-0.365058	0.0573727	-6.36292	1.97951e-10	3.82163e-09	ZMYND8
2373.79	0.249418	0.039252	6.35426	2.09433e-10	4.03776e-09	CSNK1E
2266.52	0.257204	0.0404962	6.35133	2.13466e-10	4.10988e-09	RNF130
1061.78	0.375688	0.0591572	6.35068	2.14367e-10	4.12158e-09	RFK
485.994	-0.516106	0.0813148	-6.34701	2.19535e-10	4.21519e-09	RUBCNL
3165.99	0.220248	0.034712	6.34501	2.22416e-10	4.26469e-09	SSBP2
1392.44	-0.327705	0.0516849	-6.34043	2.29128e-10	4.3874e-09	MBOAT7
888.085	-0.376912	0.0594527	-6.3397	2.30211e-10	4.40216e-09	E2F8
1536.23	0.307618	0.0485434	6.33697	2.34324e-10	4.47473e-09	MRPS27
2806.82	-0.237673	0.0375115	-6.33599	2.35816e-10	4.49713e-09	NETO2
3609.15	0.208832	0.0330434	6.31994	2.61672e-10	4.98345e-09	PAPOLA
4678.54	0.19862	0.0314515	6.31511	2.69968e-10	5.1345e-09	EEF1B2
693.054	-0.419313	0.066436	-6.31154	2.76277e-10	5.24739e-09	DBT
3834.01	-0.216911	0.0343855	-6.30822	2.8227e-10	5.35399e-09	PPIG
791.476	0.435556	0.0691054	6.30278	2.92361e-10	5.53793e-09	CKLF
2381.55	0.236276	0.0375176	6.29774	3.0202e-10	5.71322e-09	MED13
3408.87	0.201713	0.0320354	6.29658	3.04287e-10	5.74837e-09	TAGLN2
2565.41	0.232432	0.0369222	6.29518	3.07049e-10	5.79277e-09	JPT1
919.343	0.382077	0.0607078	6.29371	3.09976e-10	5.84016e-09	ANAPC16
426.104	-0.55822	0.0887023	-6.29318	3.11021e-10	5.85201e-09	SIRPG
1837.4	-0.262996	0.0418406	-6.28567	3.26433e-10	6.1338e-09	LIG1
5484.33	0.174285	0.0277487	6.28085	3.36731e-10	6.31887e-09	TPR
1456.61	-0.294466	0.0469155	-6.27652	3.46231e-10	6.48849e-09	PCSK7
1147.51	-0.35251	0.0562412	-6.26784	3.66099e-10	6.8517e-09	PAK1
2723.41	0.247777	0.0396293	6.25237	4.04259e-10	7.55583e-09	CEP78
1996.94	0.252945	0.0404771	6.2491	4.1283e-10	7.70579e-09	LPGAT1
425.823	-0.581428	0.0930855	-6.24617	4.20633e-10	7.84105e-09	IFITM1
477.353	-0.534557	0.0856425	-6.24173	4.32746e-10	8.05617e-09	HAUS4
1804.98	0.268394	0.0430203	6.23879	4.40982e-10	8.19866e-09	PRPF3
407.774	-0.547407	0.0878585	-6.23055	4.64789e-10	8.62987e-09	TRIM69
99.1831	-1.15942	0.186097	-6.23022	4.65785e-10	8.63698e-09	SERPINB2
1575.68	-0.285744	0.0458865	-6.22718	4.74896e-10	8.79432e-09	CDKN1B
1825.89	-0.276429	0.0444157	-6.22368	4.8562e-10	8.98109e-09	LAS1L
439.967	0.534511	0.0859526	6.21868	5.01361e-10	9.26004e-09	P2RY11
1034.73	0.339836	0.0546877	6.21412	5.1612e-10	9.52015e-09	TMOD2
709.009	-0.427191	0.0687513	-6.21356	5.17967e-10	9.54171e-09	CCDC15
710.027	-0.444144	0.0715428	-6.20809	5.36333e-10	9.86713e-09	CNOT4
2480.89	0.235821	0.0379909	6.2073	5.39032e-10	9.90383e-09	SLC16A1
461.829	0.526138	0.0847998	6.20447	5.48824e-10	1.00706e-08	PNPO
665.388	-1.07021	0.172519	-6.20345	5.52386e-10	1.01228e-08	SLX1B
1214.96	0.331138	0.0533821	6.20315	5.53426e-10	1.01286e-08	RPS29
2350.38	0.273365	0.0441138	6.19682	5.76145e-10	1.05307e-08	YTHDF2
561.282	-0.463486	0.0748372	-6.19326	5.89319e-10	1.07576e-08	C12orf65
1221.2	-0.330165	0.053387	-6.18437	6.23523e-10	1.13549e-08	SC5D
14197.6	-0.136211	0.0220252	-6.18433	6.23656e-10	1.13549e-08	MT.ND4L
10391	0.170341	0.0275489	6.18321	6.28105e-10	1.14211e-08	CENPF
58.2575	1.69372	0.274115	6.17886	6.45674e-10	1.17254e-08	ADORA1
89.4647	1.2503	0.202381	6.17795	6.49413e-10	1.17781e-08	TPH1
2570.59	0.228763	0.0371322	6.16078	7.23857e-10	1.31114e-08	CHAF1A
1384.3	-0.30331	0.0492433	-6.15941	7.30175e-10	1.32089e-08	C1GALT1
258.974	0.763917	0.12404	6.15863	7.33784e-10	1.32571e-08	NFIA
1940.87	-0.252805	0.0410802	-6.15394	7.55827e-10	1.36378e-08	LIG4
2048.78	-0.258539	0.0420383	-6.15007	7.74471e-10	1.39563e-08	RNF187
481.633	0.581013	0.0944835	6.14936	7.77947e-10	1.40011e-08	NBPF9
6585.32	0.180434	0.0293484	6.14802	7.84571e-10	1.41022e-08	RPL12
373.034	0.567386	0.092304	6.14693	7.89975e-10	1.41813e-08	TK2
2373.96	0.23312	0.0379312	6.14586	7.95309e-10	1.42588e-08	SNX5
1067.31	-0.344841	0.0561555	-6.14083	8.2093e-10	1.46995e-08	NIPAL3
491.642	-0.500853	0.0816087	-6.13725	8.39622e-10	1.5015e-08	WDR18
1698.43	-0.2682	0.0437186	-6.13469	8.53227e-10	1.5239e-08	ITPR2
5315.15	0.173062	0.0282224	6.13207	8.67416e-10	1.54728e-08	DEK
268.554	0.755048	0.123143	6.13149	8.7062e-10	1.55103e-08	AC097448.1
4084.24	-0.203016	0.0331357	-6.12683	8.96497e-10	1.59511e-08	NBEAL2
15553.8	-0.135799	0.0221679	-6.12593	9.01551e-10	1.60207e-08	SFPQ
2708.27	-0.218925	0.0357445	-6.12472	9.08418e-10	1.61224e-08	DROSHA
1570.35	0.286254	0.0467938	6.11735	9.51427e-10	1.68645e-08	DENND5A
1604.8	0.324619	0.0530844	6.11515	9.64648e-10	1.70773e-08	AC159540.2
1433.68	0.292269	0.0478175	6.11217	9.82861e-10	1.73779e-08	RPS21
5440.29	0.170117	0.027853	6.10766	1.011e-09	1.7853e-08	RPS15A
358.473	-0.581479	0.095242	-6.10527	1.02625e-09	1.80996e-08	FAM214B
1445.18	-0.282932	0.0463519	-6.104	1.03446e-09	1.82024e-08	SNX19
401.578	-0.539112	0.0883215	-6.10397	1.03467e-09	1.82024e-08	ILK
3577.18	-0.205604	0.0337408	-6.09363	1.10381e-09	1.93946e-08	CENPE
9260.78	0.154565	0.0253709	6.09222	1.11356e-09	1.95414e-08	RPL8
2025.61	-0.264903	0.0435018	-6.08947	1.13288e-09	1.98558e-08	LINC02693
3097.03	0.215676	0.0354277	6.08778	1.14484e-09	2.00405e-08	UBA2
1343.5	-0.304536	0.050056	-6.0839	1.17295e-09	2.05069e-08	NKX3.1
1067.37	0.328987	0.0541149	6.07942	1.20618e-09	2.10617e-08	ZNF473
1309.28	-0.296679	0.0488164	-6.07745	1.22112e-09	2.12915e-08	SV2A
8513.68	0.147649	0.0242952	6.07728	1.22236e-09	2.12915e-08	ARHGEF6
2497.77	-0.236386	0.0389087	-6.07541	1.23672e-09	2.1515e-08	TIMELESS
927.504	0.371251	0.0611374	6.07241	1.26009e-09	2.18944e-08	SFI1
3058.75	-0.207879	0.0342504	-6.06941	1.28383e-09	2.22794e-08	SLA
793.118	0.389128	0.0641321	6.0676	1.29834e-09	2.25034e-08	TTC33
1332.29	0.339042	0.055906	6.0645	1.32366e-09	2.29142e-08	IGF2BP3
1227.55	-0.313033	0.0516225	-6.06389	1.32866e-09	2.29725e-08	TNFAIP3
2141.09	-0.260472	0.0429694	-6.06179	1.34612e-09	2.32457e-08	GATA3
1191.14	-0.319045	0.0526421	-6.06064	1.35585e-09	2.33851e-08	ZNF281
1572.78	-0.272113	0.0449021	-6.06014	1.36006e-09	2.3429e-08	PPDPF
629.345	-0.426004	0.0703141	-6.05858	1.37327e-09	2.36144e-08	SLC36A4
2075.84	0.511966	0.0845041	6.05848	1.37418e-09	2.36144e-08	OGA
780.302	0.400529	0.0662058	6.04975	1.45071e-09	2.48992e-08	ZNF519
1029.34	-0.350198	0.0578886	-6.04953	1.4527e-09	2.4903e-08	MAFG
1125.16	-0.33454	0.0553351	-6.0457	1.48759e-09	2.54699e-08	PIK3R2
748.581	-0.395294	0.0654061	-6.04368	1.50634e-09	2.57598e-08	ZFP36L1
9754.41	0.16855	0.0279115	6.03872	1.55344e-09	2.65329e-08	RPL26
285.606	-0.646553	0.107101	-6.03687	1.57133e-09	2.68059e-08	SNX16
1243.36	-0.307872	0.0510279	-6.0334	1.60541e-09	2.73542e-08	ARHGAP4
1537.63	-0.299732	0.0496815	-6.03307	1.60877e-09	2.73678e-08	TRAF7
158.273	0.886757	0.146986	6.03293	1.6101e-09	2.73678e-08	UNC13A
560.697	-0.484126	0.0803982	-6.02161	1.72694e-09	2.93185e-08	KATNB1
2119.75	0.273061	0.0453562	6.02038	1.74013e-09	2.95067e-08	MPZL1
6491.82	0.1691	0.0281194	6.01364	1.81405e-09	3.07231e-08	EIF3E
3521.72	-0.189517	0.0315428	-6.00825	1.87533e-09	3.17229e-08	KIF21B
1838.77	-0.251827	0.0419218	-6.00706	1.88912e-09	3.19178e-08	PSMC4
1978.93	-0.252392	0.0420307	-6.00495	1.91394e-09	3.22984e-08	AGPAT1
722.995	-0.395092	0.0658299	-6.0017	1.9526e-09	3.29113e-08	TESK1
791.995	-0.379842	0.063348	-5.99613	2.02081e-09	3.40202e-08	PGPEP1
1723.32	-0.261221	0.0435822	-5.99376	2.05041e-09	3.44773e-08	NIPSNAP1
513.049	-0.497982	0.0831402	-5.98967	2.10272e-09	3.53146e-08	ECHS1
6841.35	-0.155264	0.0259849	-5.97514	2.29887e-09	3.85629e-08	HSPA5
1566.84	0.281032	0.0470457	5.9736	2.32078e-09	3.88841e-08	MED12L
1357.86	-0.284279	0.0475957	-5.9728	2.33222e-09	3.90294e-08	EHMT2
1599.74	0.297554	0.049858	5.96803	2.40137e-09	4.01388e-08	LSM4
449.608	0.499396	0.0837829	5.96059	2.51328e-09	4.19595e-08	RNF212
2897.9	-0.205314	0.0344762	-5.95524	2.59685e-09	4.33033e-08	CCNT1
322.799	-0.632386	0.106221	-5.95351	2.62453e-09	4.37132e-08	GOT1
5298.97	-0.166927	0.0281339	-5.93331	2.96879e-09	4.93885e-08	SRRM1
390.929	0.544352	0.0918795	5.92463	3.12999e-09	5.20088e-08	LMBR1L
1829.87	0.25916	0.0437449	5.92433	3.13567e-09	5.20312e-08	TRAF3
1948.02	-0.265943	0.0448911	-5.92417	3.13873e-09	5.20312e-08	WIPF1
10026.5	0.162152	0.027389	5.92033	3.21299e-09	5.31995e-08	RPL23
448.225	-0.492025	0.0831579	-5.91676	3.28344e-09	5.42725e-08	TP53INP2
369.565	-0.590846	0.0998637	-5.91653	3.28811e-09	5.42725e-08	ZNF594
1645.3	0.300837	0.0508474	5.91646	3.28936e-09	5.42725e-08	IST1
924.344	-0.340841	0.0576152	-5.91582	3.30223e-09	5.4421e-08	ZDHHC6
2264.55	-0.226719	0.0383274	-5.91534	3.31198e-09	5.45179e-08	PKN1
4265.31	0.175068	0.029606	5.91327	3.35386e-09	5.51428e-08	PNRC2
16056.1	-0.124679	0.0210922	-5.91116	3.397e-09	5.5787e-08	GNAS
732.298	-0.422315	0.0714762	-5.90848	3.45284e-09	5.66378e-08	KLF10
6980.65	0.162442	0.0274962	5.90778	3.46748e-09	5.67996e-08	MARCKSL1
1939.03	0.24717	0.0418392	5.90762	3.47077e-09	5.67996e-08	TMEM183A
222.857	-0.70624	0.119558	-5.90711	3.48161e-09	5.69107e-08	SPNS3
1989.49	-0.251318	0.0425481	-5.90669	3.49049e-09	5.69897e-08	BAG5
3099.64	-0.200058	0.0338925	-5.90271	3.5757e-09	5.82575e-08	PRPF38A
323.984	1.72987	0.293065	5.90268	3.57642e-09	5.82575e-08	AK4
2187.67	0.228037	0.0386357	5.90223	3.58624e-09	5.835e-08	ZBED3
263.882	0.704734	0.119427	5.90096	3.61397e-09	5.87333e-08	FBXO10
6004.9	-0.156025	0.0264493	-5.89901	3.6568e-09	5.93607e-08	UHRF1
3171.7	0.191762	0.032625	5.87777	4.15819e-09	6.7422e-08	TASOR
575.406	-0.442548	0.0753885	-5.87023	4.35178e-09	7.04798e-08	ACOT13
335.976	0.592265	0.100931	5.86801	4.41055e-09	7.13495e-08	IER5
428.395	-0.53479	0.0911422	-5.86765	4.42019e-09	7.14234e-08	IPMK
1092.61	-0.34145	0.0582271	-5.86411	4.51551e-09	7.28275e-08	NCR3LG1
1685.06	0.265556	0.0452855	5.86404	4.51744e-09	7.28275e-08	UBE2J1
4266.91	-0.185953	0.0317574	-5.85544	4.75744e-09	7.66089e-08	CHD8
2297.31	0.250509	0.0427987	5.85318	4.82269e-09	7.75709e-08	PPM1A
133.626	-0.985496	0.168541	-5.84723	4.99816e-09	8.03015e-08	IL2RB
2425.94	-0.213118	0.036503	-5.83837	5.27139e-09	8.45946e-08	FADS1
447.791	0.503351	0.0862224	5.83782	5.28897e-09	8.47802e-08	SCAMP5
7175.11	-0.153471	0.026296	-5.83628	5.33777e-09	8.5465e-08	FNBP1
2028.39	-0.259109	0.0444174	-5.8335	5.42775e-09	8.6807e-08	HLA.B
3517	0.198891	0.0341057	5.8316	5.48978e-09	8.76995e-08	INCENP
2806.62	-0.213816	0.0366745	-5.8301	5.53925e-09	8.83894e-08	FNBP4
1930.75	-0.243371	0.0418088	-5.82106	5.84772e-09	9.32059e-08	RARS
975.394	-0.353081	0.0606888	-5.8179	5.95916e-09	9.48747e-08	VPS51
434.735	-0.503592	0.08663	-5.81313	6.13149e-09	9.75081e-08	AC005833.2
504.051	0.479505	0.0824967	5.81242	6.15762e-09	9.7813e-08	EPHA3
4816.67	0.176869	0.0304334	5.81166	6.18548e-09	9.81449e-08	RPL36A
4594.08	-0.180423	0.0310615	-5.80858	6.30053e-09	9.98578e-08	PIKFYVE
544.046	-0.454917	0.0783713	-5.80464	6.45049e-09	1.02119e-07	LINC01278
1340.33	-0.343867	0.0592772	-5.801	6.59212e-09	1.04244e-07	IL32
236.488	-0.733788	0.12659	-5.79656	6.76901e-09	1.06922e-07	EML2
5261.07	0.154191	0.0266127	5.79391	6.87658e-09	1.08499e-07	SLC25A3
816.033	0.411499	0.071032	5.79315	6.90801e-09	1.08873e-07	RCBTB2
558.574	0.445348	0.0769178	5.78992	7.04219e-09	1.10863e-07	TGFBR2
328.127	0.594642	0.102748	5.78739	7.14876e-09	1.12415e-07	CYB5R1
2036.17	-0.232106	0.0401396	-5.78248	7.36085e-09	1.15621e-07	CIC
1533.66	-0.27817	0.048132	-5.77932	7.50024e-09	1.17679e-07	HSD17B4
2048.67	-0.246378	0.0426434	-5.77765	7.57528e-09	1.18724e-07	ELOA
481.291	-0.513321	0.0888617	-5.77663	7.62134e-09	1.19246e-07	TARS2
492.678	-0.459189	0.0794921	-5.77653	7.6255e-09	1.19246e-07	PSMB10
1410.93	-0.281917	0.0488182	-5.77484	7.70259e-09	1.20318e-07	IFNAR2
1792.32	-0.257876	0.044657	-5.77461	7.71326e-09	1.20351e-07	TTC14
586.977	-0.425128	0.0736233	-5.77436	7.72443e-09	1.20392e-07	SH3TC1
3492.43	0.184053	0.0318989	5.76988	7.93271e-09	1.23501e-07	TRIM33
2002.3	0.236219	0.0409471	5.76888	7.97978e-09	1.24097e-07	ACOT7
2113.58	0.251833	0.043658	5.76831	8.00699e-09	1.24382e-07	KIFC1
3712.2	0.193742	0.0335917	5.76755	8.04302e-09	1.24804e-07	NCAPD2
1117.45	0.299877	0.0519957	5.76734	8.05342e-09	1.24828e-07	GPALPP1
1417.23	0.285262	0.0494971	5.7632	8.2532e-09	1.27784e-07	SENP5
3321.83	0.18645	0.0323532	5.76296	8.26518e-09	1.27829e-07	UBE2G2
705.39	-0.395555	0.0686465	-5.7622	8.30267e-09	1.28268e-07	PCDH9
1081.38	0.33562	0.0582939	5.75738	8.54303e-09	1.31836e-07	SLC4A7
3708.97	-0.196016	0.0340964	-5.74886	8.98475e-09	1.38501e-07	EP300
403.242	0.546165	0.0950314	5.74721	9.07281e-09	1.39705e-07	PTDSS2
684.526	0.409699	0.0713709	5.74043	9.44391e-09	1.45261e-07	SLC35B2
604.745	-0.409254	0.071362	-5.7349	9.75706e-09	1.49914e-07	MAST3
195.183	0.737888	0.1287	5.7334	9.84371e-09	1.5108e-07	RAPGEFL1
878.816	-0.374057	0.0653578	-5.72322	1.04521e-08	1.60243e-07	FAM126B
1068.79	-0.324434	0.05674	-5.71791	1.07844e-08	1.65157e-07	CMTR2
752.84	0.377144	0.0660154	5.71296	1.11026e-08	1.69846e-07	RBFOX2
764.569	-0.405521	0.0710068	-5.71101	1.12307e-08	1.71618e-07	ARHGAP9
896.447	0.331236	0.0580261	5.7084	1.14046e-08	1.74087e-07	AC005523.2
12733.7	0.127993	0.022432	5.70582	1.15783e-08	1.76547e-07	CANX
15864.8	-0.145853	0.0255714	-5.70377	1.17184e-08	1.7849e-07	DDX17
1073.6	-0.356292	0.0624815	-5.70235	1.18165e-08	1.7979e-07	SHKBP1
774.551	-0.359068	0.0629913	-5.70028	1.19609e-08	1.81791e-07	ZFYVE26
667.475	0.398943	0.0701094	5.69029	1.26824e-08	1.92547e-07	TMEM250
467.125	-0.474417	0.0834095	-5.68781	1.28681e-08	1.95156e-07	GBP3
15905.4	-0.144206	0.0253709	-5.68391	1.31651e-08	1.99446e-07	PTPRC
613.259	-0.427033	0.0751558	-5.68197	1.33151e-08	2.01502e-07	PITPNM1
1136.09	-0.304195	0.0536049	-5.67477	1.38878e-08	2.09943e-07	VPS45
2639.05	-0.224561	0.0395772	-5.67399	1.39506e-08	2.10468e-07	TBCD
1297.57	-0.316958	0.0558626	-5.67389	1.39592e-08	2.10468e-07	FLOT1
6540.64	0.16263	0.0286634	5.67379	1.39674e-08	2.10468e-07	RPL14
875.883	0.341283	0.0601766	5.67135	1.41675e-08	2.13255e-07	CD48
1470.12	-0.281529	0.0496496	-5.67032	1.42533e-08	2.14092e-07	ADARB1
1258.49	0.292225	0.051536	5.67031	1.42535e-08	2.14092e-07	TRAK2
619.539	-0.411195	0.0725869	-5.66486	1.47144e-08	2.20778e-07	FANCM
1372.23	-0.304623	0.0538024	-5.66188	1.49725e-08	2.24412e-07	FER
1182.49	-0.29447	0.0520354	-5.65904	1.52225e-08	2.27917e-07	VCPIP1
4279.45	0.172	0.0304039	5.65718	1.53883e-08	2.30154e-07	TRIM28
1281.41	-0.289325	0.051194	-5.65155	1.59009e-08	2.37569e-07	MRTFB
8543.72	0.138002	0.0244306	5.64875	1.61621e-08	2.41172e-07	LMNB1
440.298	-0.473876	0.0838928	-5.6486	1.61764e-08	2.41172e-07	PDSS1
4608.35	0.172132	0.0304748	5.64833	1.62011e-08	2.41284e-07	KDM1A
8673.11	-0.143858	0.025486	-5.64461	1.65555e-08	2.46303e-07	NUP210
747.444	0.373786	0.0662751	5.63991	1.7014e-08	2.52856e-07	RAB11FIP2
1326.56	0.296363	0.052612	5.633	1.77098e-08	2.6292e-07	DDX50
1854.41	0.239572	0.0425581	5.6293	1.80941e-08	2.68198e-07	SSR2
388.987	-0.519541	0.0922937	-5.62921	1.81035e-08	2.68198e-07	RAG2
266.847	-0.63576	0.11297	-5.6277	1.82632e-08	2.7028e-07	TMCO6
302	-0.595117	0.105792	-5.62535	1.85133e-08	2.73693e-07	SH2D2A
452.657	-0.475014	0.0844604	-5.6241	1.8648e-08	2.75396e-07	SYTL1
4418.25	0.171603	0.0305139	5.62378	1.86828e-08	2.75563e-07	UBA52
1680.12	0.266174	0.0473314	5.62363	1.86985e-08	2.75563e-07	MAP3K2
1084.34	0.327339	0.0582122	5.62321	1.8744e-08	2.75944e-07	POLR3D
1511.21	0.268976	0.0478684	5.61906	1.91998e-08	2.82359e-07	ETV6
461.782	-0.512304	0.0912301	-5.61551	1.9598e-08	2.87915e-07	AC116351.1
1089.34	-0.33018	0.0588228	-5.61313	1.98698e-08	2.91604e-07	ZNF397
6573.95	0.143892	0.0256735	5.6047	2.08612e-08	3.05833e-07	ZBED4
308.85	0.601382	0.107383	5.60035	2.13916e-08	3.13284e-07	AC005261.1
3329.38	0.23373	0.041774	5.59511	2.20485e-08	3.22568e-07	PFKP
1602.21	-0.262902	0.0469896	-5.5949	2.20751e-08	3.22622e-07	KLHDC4
2278.43	-0.221295	0.0395726	-5.59213	2.243e-08	3.27377e-07	CD82
14267.7	0.134283	0.0240135	5.592	2.2447e-08	3.27377e-07	RACK1
504.341	-0.463321	0.0828974	-5.58909	2.28257e-08	3.32266e-07	MFAP3
1590.94	0.273059	0.0488559	5.58907	2.28294e-08	3.32266e-07	TMEM164
694.843	0.406401	0.0727471	5.58649	2.31706e-08	3.36884e-07	CD38
588.831	-0.504597	0.090329	-5.58621	2.32073e-08	3.36929e-07	ZCCHC9
1068.68	0.359486	0.0643535	5.58611	2.32216e-08	3.36929e-07	GABPB1.AS1
2908.46	0.202282	0.0362523	5.57985	2.40729e-08	3.4892e-07	ARPC3
243.665	-0.646755	0.11605	-5.57305	2.50317e-08	3.62444e-07	ENO3
712.318	-0.372282	0.0668052	-5.57265	2.509e-08	3.62915e-07	WDR7
3550.71	0.184096	0.0330409	5.57177	2.52171e-08	3.64086e-07	NIN
513.768	-0.435949	0.0782431	-5.57173	2.52227e-08	3.64086e-07	IPO13
458.799	-0.487482	0.0875334	-5.5691	2.56054e-08	3.69232e-07	SPTSSA
2593.82	-0.235058	0.0422628	-5.56181	2.66995e-08	3.84615e-07	PSMC3
2936.84	-0.197884	0.0355879	-5.56043	2.69118e-08	3.87276e-07	MSL2
4232.23	-0.164753	0.0296658	-5.55364	2.79786e-08	4.02217e-07	DCTN1
580.066	0.406937	0.0733371	5.54885	2.87554e-08	4.12962e-07	FKTN
466.887	0.51071	0.0921857	5.54001	3.02453e-08	4.33711e-07	MPP6
1775.46	0.236427	0.0426769	5.53992	3.02617e-08	4.33711e-07	RNF38
4317.5	-0.161908	0.0292529	-5.53477	3.11643e-08	4.46191e-07	TBL1XR1
631.234	-0.394892	0.0713769	-5.53249	3.15719e-08	4.51569e-07	APBA1
2342.97	-0.205889	0.0372206	-5.53158	3.17365e-08	4.53462e-07	CAD
1258.87	-0.287946	0.05206	-5.53103	3.1836e-08	4.54422e-07	SCRIB
7739.2	0.14284	0.0258273	5.53058	3.19166e-08	4.55111e-07	CBX3
990.744	0.313851	0.0568173	5.52386	3.31637e-08	4.72414e-07	RCN1
527.379	-0.43397	0.0785918	-5.52182	3.35505e-08	4.77441e-07	PPARA
3278.4	0.187772	0.0340107	5.52096	3.37162e-08	4.79314e-07	TFDP1
2577.39	-0.21441	0.0388514	-5.51874	3.41446e-08	4.84916e-07	RSRC2
138.934	-0.867787	0.157252	-5.51846	3.41981e-08	4.85185e-07	TRAPPC6A
508.735	-0.455093	0.0824839	-5.51736	3.44139e-08	4.87756e-07	PLEKHB1
187.869	0.785987	0.142513	5.51521	3.4836e-08	4.93241e-07	ATF3
3444.19	-0.178801	0.0324297	-5.5135	3.51761e-08	4.97556e-07	PCGF3
2439.95	0.218746	0.0396799	5.51275	3.53268e-08	4.99186e-07	GPBP1
1140.76	-0.288232	0.052311	-5.50998	3.58873e-08	5.06597e-07	QPRT
631.019	-0.449855	0.0816916	-5.50674	3.65529e-08	5.15477e-07	ZNF175
4212.65	0.169203	0.0307451	5.50341	3.72515e-08	5.24803e-07	DAZAP1
32.6922	-1.88914	0.343463	-5.50027	3.792e-08	5.33686e-07	FAT3
546.157	-0.421473	0.0767043	-5.49477	3.9122e-08	5.50054e-07	NAPRT
299.029	-0.594367	0.10821	-5.49272	3.95783e-08	5.55913e-07	TPCN2
445.438	0.471149	0.0857969	5.49144	3.98661e-08	5.59397e-07	KRT10
604.563	0.419085	0.0763279	5.49059	4.00587e-08	5.6154e-07	BMP1
29889.9	0.141021	0.0257005	5.48708	4.08634e-08	5.72251e-07	HSP90AA1
596.07	-0.394754	0.0719851	-5.48383	4.16221e-08	5.82295e-07	JAK3
350.914	-0.550336	0.100506	-5.47563	4.35948e-08	6.09289e-07	PDLIM7
1991.68	-0.21775	0.0397795	-5.47394	4.40141e-08	6.14538e-07	LIG3
1138.31	-0.283407	0.0517927	-5.47195	4.45102e-08	6.20617e-07	GRIPAP1
599.872	-0.394207	0.0720427	-5.47184	4.45376e-08	6.20617e-07	GMIP
479.599	-0.455956	0.0833547	-5.47007	4.49869e-08	6.26256e-07	LACTB
4262.29	-0.162706	0.0297496	-5.46918	4.52112e-08	6.28482e-07	ARHGEF1
891.391	0.326201	0.0596444	5.46909	4.52361e-08	6.28482e-07	DPY19L1
3529.29	0.194044	0.0354829	5.46866	4.5344e-08	6.2936e-07	SUMO3
1588.36	-0.255096	0.046661	-5.46701	4.57694e-08	6.34174e-07	WAS
504.437	0.437678	0.0800588	5.46696	4.57809e-08	6.34174e-07	KHDRBS3
531.89	0.414078	0.0757853	5.46383	4.65966e-08	6.44839e-07	SNTB2
69.862	1.22027	0.223408	5.46205	4.70666e-08	6.50703e-07	AL035071.1
410.21	-0.540482	0.0989647	-5.46136	4.72502e-08	6.52599e-07	LRP1
8994.3	-0.274123	0.0502532	-5.45484	4.90158e-08	6.76322e-07	KMT2D
655.991	0.371803	0.0682171	5.45029	5.02879e-08	6.93195e-07	FOXP1
1561.38	-0.246498	0.0452355	-5.44921	5.05936e-08	6.96727e-07	ACO2
2140.74	-0.219164	0.040237	-5.44683	5.12768e-08	7.05445e-07	FBRS
1937.23	-0.226738	0.0416309	-5.44638	5.14052e-08	7.06521e-07	SSH2
828.432	0.33182	0.0609743	5.44196	5.26979e-08	7.23581e-07	SAR1B
360.29	-0.530856	0.0975638	-5.44112	5.29476e-08	7.26301e-07	TBCEL
109.166	-0.987346	0.181503	-5.43985	5.33262e-08	7.30781e-07	CU633904.1
238.131	-0.744247	0.136827	-5.43933	5.34812e-08	7.32193e-07	AC034193.1
1560.75	0.268265	0.0493526	5.43568	5.45883e-08	7.46623e-07	TMA7
350.577	0.529366	0.0974066	5.4346	5.49194e-08	7.50422e-07	FSBP
13986.3	0.123086	0.0226524	5.43368	5.52034e-08	7.53571e-07	RPL7
1326.42	-0.260782	0.0480109	-5.43174	5.58075e-08	7.6108e-07	AKAP17A
1396.3	-0.281825	0.0518924	-5.43095	5.60543e-08	7.63705e-07	S1PR3
481.14	0.445144	0.0820136	5.42768	5.70908e-08	7.77076e-07	AC015813.1
1227.16	0.273694	0.0504386	5.42629	5.75364e-08	7.82384e-07	AK3
1035.13	-0.304222	0.0560685	-5.4259	5.76624e-08	7.83341e-07	LIMD2
5478.91	0.149088	0.0274952	5.42233	5.8826e-08	7.98377e-07	IPO5
288.793	-0.567586	0.104777	-5.4171	6.05726e-08	8.20568e-07	KLC4
1825.42	-0.274599	0.0506913	-5.41709	6.05777e-08	8.20568e-07	IRF2BP2
401.525	0.491139	0.0906732	5.41658	6.07494e-08	8.22103e-07	LY9
642.528	0.383704	0.0708429	5.41627	6.08553e-08	8.22745e-07	NBPF11
1809.44	-0.233281	0.0430814	-5.41488	6.13299e-08	8.28366e-07	PI4KA
3473.14	-0.18577	0.0343104	-5.41439	6.14988e-08	8.2985e-07	EPB41
7916.18	0.141791	0.026201	5.41167	6.24412e-08	8.4176e-07	MCM7
579.483	0.428156	0.0791271	5.41099	6.26774e-08	8.44136e-07	TRIM24
355.745	-0.507073	0.0937468	-5.40896	6.33917e-08	8.5294e-07	LRIG1
2542.96	0.214554	0.0396749	5.4078	6.38052e-08	8.57481e-07	SLC20A1
133.849	0.853836	0.157894	5.40767	6.38511e-08	8.57481e-07	GNB4
3233.52	-0.189429	0.035073	-5.40101	6.62683e-08	8.89094e-07	GOLGA4
895.425	-0.331672	0.0614615	-5.39642	6.79855e-08	9.11265e-07	RDX
1048.05	-0.313821	0.0582406	-5.38836	7.11039e-08	9.52157e-07	PTPN18
1067.18	-0.342124	0.0635068	-5.3872	7.15657e-08	9.5743e-07	SLC44A2
3453.05	-0.179714	0.0333664	-5.38608	7.20126e-08	9.62494e-07	RTL6
1355.91	-0.287691	0.053422	-5.38526	7.23399e-08	9.6595e-07	EPM2AIP1
2170.19	0.220858	0.0410264	5.38332	7.31259e-08	9.75521e-07	AL135905.2
835.809	0.328333	0.0610331	5.37959	7.46545e-08	9.94969e-07	DDX51
5580.31	-0.154183	0.0286842	-5.37518	7.65068e-08	1.01869e-06	MLEC
1216.11	0.281638	0.0524299	5.37171	7.79938e-08	1.03751e-06	CEP135
1151.12	-0.29582	0.0550963	-5.36915	7.911e-08	1.05107e-06	RHEB
354.108	0.522114	0.0972455	5.36903	7.91629e-08	1.05107e-06	RELT
426.773	0.474992	0.0884809	5.3683	7.94803e-08	1.05429e-06	RFTN1
609.73	-0.389102	0.0724886	-5.36776	7.97197e-08	1.05647e-06	ARMCX3
779.487	-0.346086	0.0645029	-5.36543	8.07586e-08	1.06924e-06	HES4
4979.09	0.176546	0.0329092	5.36464	8.11096e-08	1.07287e-06	RPL35A
88084.5	-0.157252	0.0293233	-5.3627	8.19854e-08	1.08344e-06	MT.ND5
4729.56	-0.149511	0.0279118	-5.35656	8.48211e-08	1.11986e-06	PSMD2
8855.95	-0.127622	0.0238282	-5.35592	8.51224e-08	1.12279e-06	PRKCA
1613.7	-0.257146	0.0480215	-5.35481	8.56476e-08	1.12866e-06	CBLL1
3514.35	-0.198198	0.0370266	-5.35285	8.65793e-08	1.13987e-06	SSB
919.309	-0.320165	0.0598261	-5.35159	8.71835e-08	1.14675e-06	CTSG
3646.98	-0.187108	0.0349813	-5.34881	8.85359e-08	1.16345e-06	HYOU1
3735.72	0.176102	0.0329312	5.34758	8.91403e-08	1.1703e-06	SZRD1
427.39	0.500318	0.0936008	5.34524	9.02992e-08	1.18384e-06	DPF3
685.687	-0.383241	0.0716988	-5.34515	9.03397e-08	1.18384e-06	ZFP62
968.839	-0.318779	0.0596672	-5.34261	9.16167e-08	1.19945e-06	GDF11
145.791	-0.813898	0.152373	-5.3415	9.21814e-08	1.20573e-06	ADAM15
1555.43	0.241931	0.0453015	5.34046	9.27124e-08	1.21155e-06	COPZ1
5657.91	-0.143481	0.0268694	-5.33993	9.298e-08	1.21392e-06	EIF5B
470.241	0.460849	0.0863589	5.33644	9.47894e-08	1.23639e-06	GPCPD1
2003.65	-0.22003	0.0412649	-5.33212	9.70702e-08	1.26497e-06	HJURP
2014.6	-0.212776	0.0399192	-5.33017	9.81198e-08	1.27746e-06	SYMPK
695.902	-0.387485	0.0727379	-5.32713	9.9775e-08	1.29781e-06	HMGN5
5013.81	0.1688	0.0316963	5.32554	1.00652e-07	1.30801e-06	EIF3H
6122.38	-0.13421	0.0252058	-5.32455	1.01206e-07	1.31399e-06	IDH2
3544.91	0.167018	0.031372	5.32379	1.0163e-07	1.31828e-06	BNIP2
5083.47	0.162886	0.0305969	5.32361	1.01726e-07	1.31832e-06	KIF11
6713.24	0.142541	0.0267897	5.32075	1.0334e-07	1.33801e-06	NASP
354.523	-0.514285	0.0966911	-5.31884	1.04428e-07	1.35085e-06	CPTP
879.193	0.315477	0.0593443	5.31604	1.06047e-07	1.37053e-06	WDR73
1416.99	0.262618	0.0494044	5.31569	1.06256e-07	1.37197e-06	HARS
11320.9	0.116017	0.0218408	5.31195	1.0846e-07	1.39915e-06	SMC4
973.539	0.304832	0.0574051	5.3102	1.09507e-07	1.41136e-06	AUTS2
1228.33	0.265467	0.050051	5.30393	1.13333e-07	1.45869e-06	YTHDC2
739.829	0.343504	0.064765	5.30385	1.13387e-07	1.45869e-06	ZNF33B
347.365	0.531648	0.100371	5.29681	1.17841e-07	1.51461e-06	AGAP6
498.147	-0.419596	0.0792257	-5.29622	1.18227e-07	1.51818e-06	PIGO
354.233	0.546321	0.103373	5.28495	1.25738e-07	1.61316e-06	MIR600HG
15035.6	-0.123785	0.0234367	-5.28166	1.28016e-07	1.64089e-06	ITGA4
2988.99	0.195955	0.0371199	5.27896	1.2992e-07	1.66378e-06	GLYR1
4021.33	-0.167502	0.0317312	-5.27877	1.30054e-07	1.66398e-06	ACSF3
2655.82	0.186343	0.0353037	5.27828	1.30399e-07	1.66689e-06	SLC35E2B
262.853	-0.59377	0.112601	-5.2732	1.34064e-07	1.71217e-06	BCHE
387.289	0.519583	0.0985604	5.27172	1.35149e-07	1.72447e-06	S100A10
353.947	-0.490684	0.0931075	-5.27007	1.3637e-07	1.73847e-06	ZNF780B
204.695	0.691771	0.131349	5.26667	1.38917e-07	1.76934e-06	DOK3
1296.67	0.259621	0.0493042	5.2657	1.39656e-07	1.77714e-06	SYF2
885.19	0.328688	0.0624441	5.26372	1.41166e-07	1.79473e-06	PLCL2
506.735	0.430987	0.0818869	5.2632	1.41572e-07	1.79827e-06	AMH
1244.09	-0.262639	0.0499909	-5.25373	1.49051e-07	1.89156e-06	PAN2
1639.72	-0.251246	0.0478377	-5.25205	1.50415e-07	1.90715e-06	SENP1
470.499	0.442051	0.0842181	5.24889	1.5302e-07	1.93844e-06	TMEM258
1913.34	-0.237446	0.0452797	-5.24399	1.57143e-07	1.98746e-06	CLDND1
76.7779	-9.71748	1.85308	-5.24395	1.57172e-07	1.98746e-06	SYNC
4348.06	-0.150461	0.0287271	-5.23759	1.62689e-07	2.05538e-06	SUPT6H
197.072	-0.721229	0.137769	-5.23507	1.6492e-07	2.08169e-06	AL118506.1
1300.81	-0.285259	0.0545339	-5.23085	1.68731e-07	2.12788e-06	REL
1153.36	0.271385	0.0519027	5.22873	1.70677e-07	2.1505e-06	MOB4
31.6868	1.92308	0.368215	5.22271	1.76323e-07	2.21965e-06	HAPLN3
5282.9	-0.157222	0.0301053	-5.22239	1.76626e-07	2.22148e-06	KMT2A
997.357	0.291759	0.0558825	5.22093	1.78023e-07	2.23704e-06	TBC1D20
6319.01	0.15107	0.0289756	5.2137	1.85107e-07	2.324e-06	SMARCE1
2499.09	0.18784	0.0360324	5.21309	1.85725e-07	2.32967e-06	WTAP
1204.49	0.275284	0.052922	5.20169	1.97489e-07	2.47503e-06	RAPGEF2
1007.85	-0.306823	0.0589886	-5.2014	1.97789e-07	2.47659e-06	EDRF1
1275.14	-0.291134	0.0560469	-5.19447	2.05299e-07	2.56834e-06	ARPC1B
1433.53	-0.249839	0.0481574	-5.18797	2.12595e-07	2.65725e-06	DDHD1
1403.97	-0.246551	0.0475422	-5.18593	2.14936e-07	2.68412e-06	CSNK1G1
667.995	-0.350381	0.0676256	-5.18118	2.20482e-07	2.75094e-06	CNPY3
1156.44	0.273589	0.0528382	5.17785	2.24453e-07	2.798e-06	HECA
310.17	-0.521892	0.100981	-5.16822	2.36339e-07	2.94357e-06	ARHGEF10
769.97	-0.338438	0.0655014	-5.16688	2.38035e-07	2.96207e-06	ZNF184
3075.26	-0.179579	0.0347608	-5.16614	2.38979e-07	2.9712e-06	TMEM259
515.916	-0.407372	0.0788937	-5.16355	2.42308e-07	3.00992e-06	TMEM154
54.777	1.30061	0.251896	5.16328	2.42656e-07	3.01158e-06	TMEM145
811.818	0.332707	0.0644889	5.15914	2.48088e-07	3.07629e-06	SCARB2
370.273	0.517223	0.100262	5.1587	2.48668e-07	3.08077e-06	POP5
1041.56	-0.340089	0.065945	-5.15716	2.50727e-07	3.10355e-06	FAN1
356.655	-0.501643	0.0972964	-5.15582	2.52522e-07	3.12302e-06	TMTC3
54.7084	1.40776	0.273447	5.1482	2.63002e-07	3.24977e-06	PROSER2
545.872	0.403588	0.0784152	5.14681	2.64956e-07	3.26958e-06	BICRAL
4827.53	-0.151365	0.02941	-5.14673	2.65069e-07	3.26958e-06	SAFB
862.745	0.311029	0.0604717	5.14337	2.69852e-07	3.32565e-06	NLE1
879.439	-0.302537	0.0588317	-5.14242	2.71218e-07	3.33956e-06	MICB
829.219	-0.311767	0.060683	-5.13764	2.78216e-07	3.42274e-06	MVD
226.056	0.642895	0.125204	5.13478	2.82468e-07	3.47201e-06	ZNF559
1867.34	0.228516	0.0445409	5.13048	2.89009e-07	3.54931e-06	LPP
4683.9	0.14935	0.029133	5.12651	2.95164e-07	3.62175e-06	CDC27
139.703	0.899617	0.175514	5.12562	2.96553e-07	3.63419e-06	LINC00884
232.549	0.595785	0.116239	5.12553	2.96695e-07	3.63419e-06	NBPF20
1483.55	0.242286	0.0472844	5.12402	2.99094e-07	3.66039e-06	C12orf75
780.424	0.34272	0.066902	5.12271	3.01179e-07	3.68271e-06	ARMC6
2214.45	-0.201337	0.0393054	-5.12236	3.01735e-07	3.6863e-06	HMMR
986.157	-0.288686	0.0563689	-5.12137	3.03321e-07	3.70246e-06	C16orf58
4888.07	-0.151173	0.0295213	-5.1208	3.04238e-07	3.71043e-06	YLPM1
3268.21	-0.169456	0.0331121	-5.11764	3.09389e-07	3.77e-06	BDP1
286.171	0.53993	0.105553	5.11525	3.13323e-07	3.81462e-06	CYBRD1
2931.04	0.1822	0.0356351	5.11293	3.17204e-07	3.85854e-06	DCK
1812.93	-0.214941	0.0420532	-5.11116	3.2018e-07	3.89138e-06	FLII
2792.61	0.17571	0.0344011	5.10769	3.26129e-07	3.96026e-06	CDCA5
2828.33	-0.180987	0.0354542	-5.10482	3.31106e-07	4.01723e-06	CLSPN
453.248	0.454938	0.089143	5.10346	3.33493e-07	4.04271e-06	PPP2R3C
1037.16	0.280471	0.0549607	5.10312	3.34098e-07	4.04655e-06	DGKH
3409.81	0.166811	0.0326895	5.1029	3.34489e-07	4.04781e-06	NAA15
2263.8	-0.216345	0.042402	-5.10223	3.35671e-07	4.05862e-06	OGDH
350.389	0.485345	0.0952768	5.09405	3.50492e-07	4.23418e-06	PTPRF
1731.07	-0.218983	0.0430004	-5.09259	3.53211e-07	4.26337e-06	TRA2A
1612.93	-0.231546	0.0454755	-5.09167	3.5493e-07	4.28045e-06	CSRNP2
1471.94	0.247141	0.0485734	5.088	3.61865e-07	4.36034e-06	PHC2
1783.44	0.213537	0.0420231	5.08141	3.74637e-07	4.51039e-06	SEPTIN8
1136.33	0.27462	0.0540621	5.07971	3.78003e-07	4.54702e-06	KIAA1958
6198.62	0.131668	0.0259435	5.07516	3.87165e-07	4.65325e-06	EIF4A2
1783.48	-0.261495	0.0515327	-5.07435	3.88828e-07	4.66925e-06	STXBP1
664.867	-0.394708	0.0777931	-5.07382	3.89911e-07	4.67826e-06	SMN2
43891.3	0.101735	0.0200531	5.07328	3.9101e-07	4.68746e-06	HNRNPA1
12844	0.151081	0.0298148	5.0673	4.03499e-07	4.82908e-06	RPL37
6650.55	0.133314	0.0263087	5.06729	4.0351e-07	4.82908e-06	SRSF10
2373.29	0.195111	0.0385247	5.06458	4.0931e-07	4.89433e-06	UBE2D2
477.616	-0.425741	0.08411	-5.06171	4.15509e-07	4.96424e-06	HDAC10
1258.66	-0.269452	0.0532405	-5.06104	4.1698e-07	4.97759e-06	INTS2
360.426	-0.472427	0.0933848	-5.05893	4.21609e-07	5.02858e-06	RPARP.AS1
2968.02	-0.178522	0.0352946	-5.05805	4.23559e-07	5.04756e-06	HLA.C
5548.43	0.141409	0.0279652	5.0566	4.26787e-07	5.08173e-06	TMED10
597.781	0.374401	0.0740468	5.05628	4.27522e-07	5.08617e-06	NT5C3A
2855.36	0.199931	0.0395548	5.05452	4.3147e-07	5.12881e-06	SLBP
770.355	-0.315026	0.0623317	-5.05403	4.32594e-07	5.13783e-06	CTBP1.DT
1063.14	-0.28497	0.0563913	-5.05344	4.33917e-07	5.1492e-06	RNF145
1451.21	0.246364	0.0487746	5.05108	4.39322e-07	5.20895e-06	NBR1
2157	-0.20835	0.0412702	-5.04844	4.4543e-07	5.27666e-06	YTHDF3
50.4436	1.42124	0.281529	5.04829	4.45783e-07	5.27666e-06	PIP5KL1
757.157	0.351024	0.0695427	5.04761	4.47379e-07	5.2911e-06	YPEL1
421.274	0.448827	0.0889254	5.04724	4.4825e-07	5.29695e-06	TP53
770.697	-0.321135	0.0636506	-5.04528	4.52862e-07	5.34697e-06	IRF2BPL
1019.86	-0.284727	0.0564962	-5.03975	4.66136e-07	5.49907e-06	CDK2AP2
343.342	-0.496377	0.0984971	-5.03951	4.66716e-07	5.50131e-06	MVB12A
3787.65	-0.154552	0.0306751	-5.03834	4.69579e-07	5.53042e-06	ANKHD1
584.23	0.400011	0.0794283	5.03613	4.75037e-07	5.58648e-06	HPS5
1818.11	0.208164	0.0413344	5.03609	4.75133e-07	5.58648e-06	VTA1
540.09	-0.414074	0.0822297	-5.03558	4.76413e-07	5.59686e-06	HMBOX1
2090.8	-0.205487	0.040843	-5.03115	4.87538e-07	5.72278e-06	CNOT6L
1786.72	-0.212296	0.0422039	-5.03026	4.89828e-07	5.74486e-06	FEM1B
1374.87	0.23921	0.0475913	5.02634	4.9993e-07	5.85847e-06	PHGDH
1575.21	-0.227128	0.0451907	-5.026	5.00808e-07	5.86387e-06	ST8SIA4
692.515	-0.331017	0.0658785	-5.02465	5.04348e-07	5.90041e-06	CLCN6
692.951	0.337875	0.0672623	5.02324	5.08061e-07	5.93891e-06	ZADH2
354.382	-0.471798	0.093989	-5.01972	5.17479e-07	6.04398e-06	APH1B
408.229	-0.441324	0.087965	-5.01704	5.24745e-07	6.12377e-06	PDLIM2
41.981	1.56711	0.312823	5.00957	5.45511e-07	6.36083e-06	ANKRD20A3
173.264	0.746457	0.149059	5.0078	5.50548e-07	6.41424e-06	ZNF792
6394.92	0.133068	0.0265807	5.00619	5.55192e-07	6.46301e-06	H3F3A
316.899	0.502968	0.10051	5.00415	5.61088e-07	6.52625e-06	KIAA0355
773.165	-0.317484	0.0634503	-5.00367	5.62498e-07	6.53724e-06	ZBED6CL
3093.69	-0.170414	0.0340599	-5.00335	5.63436e-07	6.54274e-06	ZC3H7B
2531.12	0.205538	0.0411143	4.99918	5.75746e-07	6.68018e-06	VPS13A
553.416	-0.39031	0.0781552	-4.99403	5.91327e-07	6.8553e-06	RGL4
2133.68	0.199807	0.0400158	4.9932	5.93859e-07	6.87899e-06	CPD
1006.13	-0.296154	0.0593216	-4.99235	5.96497e-07	6.90386e-06	AGBL5
2628.41	-0.191103	0.0382822	-4.99194	5.97758e-07	6.91277e-06	BCL7A
1696.53	-0.240864	0.0482686	-4.99008	6.03533e-07	6.97383e-06	POLG
151.014	-0.75376	0.15106	-4.98981	6.0438e-07	6.97788e-06	PACSIN3
1050.04	-0.287036	0.0575448	-4.98804	6.09936e-07	7.03626e-06	PREX1
1070.54	-0.264094	0.0529542	-4.98721	6.1259e-07	7.0611e-06	ATAD2B
2549.87	0.187736	0.0376602	4.985	6.1962e-07	7.13628e-06	ETNK1
815.747	0.339295	0.0680687	4.98459	6.20926e-07	7.14547e-06	PGAP1
1245.94	-0.253286	0.0508261	-4.98337	6.24858e-07	7.18484e-06	SMURF2
1155.16	-0.284111	0.0570195	-4.98269	6.27052e-07	7.20419e-06	KMT5B
890.882	-0.329871	0.066224	-4.98114	6.32094e-07	7.25619e-06	GTPBP6
316.894	-0.502394	0.100884	-4.97994	6.36025e-07	7.29537e-06	LINC00528
240.224	-0.56694	0.11388	-4.97842	6.41055e-07	7.34708e-06	DNPH1
5887.45	-0.144519	0.029055	-4.97399	6.55888e-07	7.51095e-06	SF3A1
561.376	-0.36652	0.0737207	-4.97173	6.63573e-07	7.59278e-06	KLHL28
270.512	-0.571792	0.115036	-4.97056	6.67584e-07	7.63247e-06	AC093525.7
2118.04	-0.218979	0.0440822	-4.96752	6.78135e-07	7.74681e-06	TAOK3
254.203	0.555115	0.111756	4.96719	6.79298e-07	7.7538e-06	SLC25A26
96.1115	-0.932098	0.187696	-4.96598	6.83537e-07	7.79587e-06	CSMD1
2477.62	-0.18918	0.0381124	-4.96374	6.91485e-07	7.88012e-06	BMS1
1410.71	0.255807	0.0515457	4.96273	6.95108e-07	7.91501e-06	TSPAN3
1825.63	-0.230751	0.0465036	-4.96201	6.97686e-07	7.93794e-06	ZNF721
1872.89	-0.205395	0.0414042	-4.96073	7.023e-07	7.98398e-06	FBXO45
1211.41	-0.251839	0.0507924	-4.95819	7.11513e-07	8.08219e-06	ADI1
640.978	-0.352409	0.0710919	-4.95709	7.15568e-07	8.12169e-06	ERCC2
36.0399	-1.62432	0.32773	-4.95629	7.18535e-07	8.14788e-06	AC012645.3
505.96	-0.385343	0.0777504	-4.95615	7.19033e-07	8.14788e-06	VPS16
665.726	0.382201	0.0771223	4.95578	7.20408e-07	8.1569e-06	YRDC
3587.54	-0.158227	0.0319387	-4.95408	7.26751e-07	8.22211e-06	NRDC
783.338	-0.316849	0.0639599	-4.95386	7.27548e-07	8.2245e-06	NCOA7
5110.19	-0.156792	0.0316666	-4.95135	7.37014e-07	8.32482e-06	ZAP70
1652.02	-0.225446	0.0455795	-4.94621	7.56733e-07	8.5407e-06	TNRC6C
1041	-0.278562	0.0563609	-4.94247	7.71377e-07	8.69901e-06	PIK3R4
622.272	0.383208	0.0776034	4.93803	7.89172e-07	8.89256e-06	PDZD4
364.798	0.457238	0.0926119	4.93714	7.92768e-07	8.92594e-06	PAXBP1.AS1
55.5233	1.28482	0.260284	4.93623	7.96458e-07	8.96031e-06	AC008079.1
3463.42	-0.180268	0.0365204	-4.93608	7.97095e-07	8.96031e-06	P2RY8
8593.6	0.146936	0.0298064	4.92967	8.23707e-07	9.25169e-06	RPL27A
265.862	0.549328	0.11144	4.92937	8.24938e-07	9.25169e-06	BTBD9
166.001	0.705563	0.143135	4.92936	8.24987e-07	9.25169e-06	NECAB3
300.357	-0.501466	0.101739	-4.92893	8.26812e-07	9.26477e-06	THNSL1
911.573	-0.333636	0.0677416	-4.92512	8.43072e-07	9.43946e-06	TMEM8A
693.878	-0.329989	0.0670206	-4.92369	8.49276e-07	9.50136e-06	BBS2
1838.16	-0.209084	0.0424865	-4.92118	8.60252e-07	9.61651e-06	ZC3H4
2249.76	0.194704	0.0395701	4.92047	8.63362e-07	9.64362e-06	EPB41L2
543.908	-0.381837	0.0776246	-4.91902	8.69798e-07	9.7078e-06	FBXL18
261.929	-0.540187	0.109828	-4.91847	8.72225e-07	9.72717e-06	GANC
2556.67	-0.179404	0.0364906	-4.91644	8.81315e-07	9.82076e-06	CDC42SE1
9117.34	0.114256	0.0232418	4.91599	8.83345e-07	9.8356e-06	HNRNPF
249.044	0.564463	0.114876	4.91367	8.93868e-07	9.94491e-06	OCLN
723.222	0.338356	0.0688742	4.91267	8.98445e-07	9.98793e-06	COX5B
236.837	0.584854	0.119152	4.90848	9.17829e-07	1.01954e-05	BMT2
184.043	0.642812	0.130984	4.90755	9.22214e-07	1.0236e-05	OAF
14349.5	0.119443	0.0243421	4.90685	9.255e-07	1.02595e-05	RPS3
6687.89	0.12155	0.0247717	4.90679	9.25787e-07	1.02595e-05	MCM4
189.218	0.69064	0.140843	4.90361	9.40919e-07	1.0419e-05	AGPAT2
770.792	-0.328576	0.0670287	-4.90202	9.48581e-07	1.04955e-05	CCDC138
2007.23	0.200307	0.0408804	4.89984	9.59159e-07	1.06042e-05	PHF14
1788.5	-0.212373	0.0433764	-4.89605	9.77846e-07	1.08024e-05	TSC1
1222.36	-0.261221	0.0533562	-4.8958	9.79075e-07	1.08075e-05	HAUS5
992.768	0.287978	0.058831	4.89501	9.83012e-07	1.08424e-05	PGM2L1
1014.69	0.274806	0.0561482	4.89429	9.86608e-07	1.08736e-05	ANKS6
544.721	-0.420804	0.0860053	-4.89277	9.94257e-07	1.09493e-05	CXorf38
4670.67	0.142233	0.0290909	4.88925	1.01221e-06	1.11383e-05	TGOLN2
111.847	-0.849684	0.173794	-4.88902	1.01339e-06	1.11425e-05	PARS2
13975.1	0.107469	0.0219851	4.88826	1.0173e-06	1.11768e-05	VIM
506.605	-0.388039	0.0794308	-4.88524	1.03303e-06	1.13408e-05	SMIM24
754.403	0.332539	0.0680809	4.88447	1.03709e-06	1.13765e-05	BCL2L11
1908.26	0.21065	0.0431289	4.8842	1.0385e-06	1.13831e-05	AGPS
154.953	0.721114	0.147689	4.88265	1.04668e-06	1.14637e-05	CELF5
1356.81	0.232359	0.0475903	4.88249	1.04754e-06	1.14643e-05	MRPL49
357	-0.483337	0.0990835	-4.87808	1.07125e-06	1.17147e-05	AC026748.3
1020.4	-0.279417	0.0573402	-4.87297	1.09935e-06	1.20126e-05	PHF23
747.233	0.318687	0.0655079	4.86487	1.14534e-06	1.25055e-05	IGBP1
2086.7	0.197085	0.0405207	4.86381	1.15148e-06	1.25628e-05	GIGYF2
2984.1	0.174445	0.0358688	4.86341	1.15381e-06	1.25784e-05	EIF2S1
48.2928	-1.44267	0.296684	-4.86264	1.15828e-06	1.26173e-05	AC092384.3
1221.88	-0.250797	0.0516111	-4.85936	1.17768e-06	1.28115e-05	GNE
172.108	0.665816	0.137019	4.85932	1.17792e-06	1.28115e-05	DIP2C
357.936	0.489257	0.100701	4.85852	1.18269e-06	1.28534e-05	NEDD4L
245.31	-0.591478	0.121777	-4.85704	1.19152e-06	1.29393e-05	PRKG2
51.7258	-1.26502	0.260477	-4.85653	1.19459e-06	1.29627e-05	SPRY4
2872.04	-0.176899	0.0364379	-4.85482	1.20495e-06	1.3065e-05	CUL4A
1020.16	-0.27518	0.0566877	-4.85431	1.20806e-06	1.30887e-05	ERGIC2
651.441	0.350713	0.072277	4.85235	1.2201e-06	1.3209e-05	IQCB1
1901.12	0.197852	0.0407845	4.85114	1.22752e-06	1.32791e-05	RNMT
1306.17	-0.246337	0.0508223	-4.84702	1.25327e-06	1.35472e-05	UBE2L6
1315.79	-0.275129	0.0567652	-4.8468	1.25471e-06	1.35524e-05	PRDX2
532.871	-0.368241	0.076029	-4.84343	1.27618e-06	1.37737e-05	MEX3B
653.179	0.375412	0.0775791	4.83909	1.30434e-06	1.40669e-05	LETMD1
709.427	0.32243	0.0666459	4.83795	1.31182e-06	1.41367e-05	NOA1
1199.97	-0.255032	0.0527303	-4.83653	1.32127e-06	1.42277e-05	R3HDM2
2194.6	0.190268	0.0393448	4.83591	1.32538e-06	1.4261e-05	ARID5B
903.121	0.320473	0.0662907	4.83436	1.33574e-06	1.43615e-05	ANXA2
966.022	0.283865	0.0587247	4.83382	1.33938e-06	1.43896e-05	FOXO3
4611.31	0.137701	0.0284909	4.83317	1.34374e-06	1.44255e-05	VPS13C
1444.91	-0.256221	0.0530233	-4.83224	1.35008e-06	1.44825e-05	ARL8B
4319.49	-0.153628	0.0318241	-4.82741	1.38318e-06	1.48263e-05	NIPBL
3133.46	-0.166896	0.0345751	-4.82706	1.38562e-06	1.48407e-05	LCP2
3258.57	0.158987	0.0329377	4.82692	1.38664e-06	1.48407e-05	POGZ
2041.45	-0.194214	0.0402377	-4.82666	1.38839e-06	1.48482e-05	HPS4
732.334	-0.31595	0.0654732	-4.82564	1.39553e-06	1.49132e-05	TET2
4951.39	0.13829	0.0286691	4.82364	1.40961e-06	1.50523e-05	RPS15
1470.15	-0.228209	0.0473558	-4.81903	1.44258e-06	1.53926e-05	CHTF8
1853.53	0.19619	0.0407335	4.81643	1.46147e-06	1.55823e-05	MMS22L
1395.95	0.241364	0.0501295	4.81481	1.47338e-06	1.56975e-05	NFATC2IP
918.646	-0.292402	0.0607352	-4.81437	1.47665e-06	1.57205e-05	MICALL1
325.86	0.478809	0.0994649	4.81385	1.48052e-06	1.57497e-05	ZNF45
126.241	-0.781515	0.162384	-4.81275	1.4887e-06	1.58247e-05	NKILA
1539.7	-0.214973	0.0446955	-4.80973	1.51134e-06	1.60533e-05	DENND6A
260.488	-0.539336	0.112219	-4.80609	1.53908e-06	1.63356e-05	LPAR5
1199.95	-0.255874	0.0532468	-4.80543	1.5442e-06	1.63776e-05	CAT
664.803	0.333891	0.0694997	4.80421	1.55363e-06	1.64652e-05	SNHG4
996.971	-0.267986	0.0558159	-4.80125	1.57679e-06	1.66981e-05	ATP13A2
15172.5	-0.116836	0.0243401	-4.80016	1.58542e-06	1.67768e-05	ETS1
997.822	-0.268344	0.055931	-4.79777	1.60443e-06	1.69653e-05	SPTBN2
1337.8	0.249553	0.0520504	4.79444	1.63127e-06	1.72361e-05	UBA3
745.932	0.319681	0.0666958	4.79313	1.64201e-06	1.73366e-05	AGAP1
897.872	0.557115	0.116273	4.79145	1.65583e-06	1.74694e-05	AGO4
9633.35	0.111035	0.0231753	4.7911	1.65872e-06	1.74868e-05	SUPT16H
838.901	0.305842	0.0638392	4.79081	1.66108e-06	1.74986e-05	HPGD
27.1466	1.87468	0.391523	4.78817	1.68309e-06	1.77171e-05	AL365203.2
74.2668	1.07085	0.223663	4.7878	1.68622e-06	1.77368e-05	AIFM2
1291.06	-0.255667	0.0534174	-4.78622	1.69956e-06	1.78638e-05	NFE2L2
4771.83	0.143091	0.0298991	4.78578	1.70324e-06	1.78891e-05	ARF1
1129.98	-0.279353	0.0584097	-4.78265	1.73e-06	1.81566e-05	S100PBP
1443.93	0.234454	0.0490525	4.77965	1.75602e-06	1.8416e-05	URI1
213809	-0.197754	0.0413778	-4.77924	1.75961e-06	1.84399e-05	MT.ND4
1256.26	-0.233968	0.0489813	-4.77668	1.78214e-06	1.8662e-05	INO80
161.901	0.687463	0.143932	4.77632	1.78531e-06	1.86814e-05	TENT5A
274.476	0.541151	0.113318	4.77551	1.79255e-06	1.87432e-05	SPRYD3
762.694	-0.306419	0.0641808	-4.77431	1.80323e-06	1.88409e-05	TRAPPC9
841.839	-0.30642	0.0641833	-4.77414	1.80479e-06	1.88432e-05	RIPK1
3671.23	0.148961	0.0312138	4.77229	1.82146e-06	1.90032e-05	SFT2D2
14438.2	0.122653	0.0257132	4.77005	1.84178e-06	1.92009e-05	RB1
118.415	0.83024	0.174123	4.76812	1.85951e-06	1.93714e-05	AL161891.1
6271.73	0.135464	0.0284221	4.76615	1.87779e-06	1.95473e-05	DDX21
2884.9	0.168677	0.0354292	4.76095	1.92684e-06	2.00431e-05	CCP110
337.039	0.456149	0.0958269	4.76014	1.9346e-06	2.0109e-05	TPT1.AS1
400.767	0.450299	0.0946074	4.75966	1.93923e-06	2.01392e-05	RFFL
1810	0.2075	0.0435967	4.75954	1.94037e-06	2.01392e-05	GLE1
1630.64	-0.842792	0.177098	-4.75891	1.94646e-06	2.01875e-05	ZBED6
1275.18	-0.273898	0.0576077	-4.75453	1.98909e-06	2.06145e-05	CELSR2
202.924	0.609359	0.128326	4.74851	2.04919e-06	2.12217e-05	TRIM71
5901.53	-0.129323	0.0272368	-4.7481	2.05341e-06	2.12498e-05	DHFR
8262.77	0.123414	0.025994	4.74779	2.05648e-06	2.12659e-05	DHX9
821.429	0.300162	0.0632431	4.74616	2.07311e-06	2.14222e-05	RAD51D
538.571	-0.364685	0.0768461	-4.74565	2.07838e-06	2.14608e-05	ADGRA2
863.252	0.294001	0.0620021	4.74179	2.11843e-06	2.18583e-05	RABL2B
4628.36	0.137319	0.0289755	4.73913	2.14641e-06	2.21308e-05	MPRIP
434.405	-0.422992	0.0893212	-4.73563	2.18379e-06	2.24998e-05	AMMECR1
289.226	0.523452	0.110572	4.73403	2.20106e-06	2.26611e-05	NAIP
1772.68	-0.197815	0.0418568	-4.72599	2.28994e-06	2.35589e-05	GTF3C4
529.439	-0.369794	0.0783312	-4.72091	2.34792e-06	2.41327e-05	KLF6
2483.49	-0.182559	0.0386711	-4.7208	2.34914e-06	2.41327e-05	RAB6A
567.626	-0.344587	0.0730756	-4.71548	2.41138e-06	2.4754e-05	SCFD1
512.281	0.371066	0.078695	4.71524	2.41428e-06	2.47657e-05	NNT.AS1
981.551	-0.27701	0.0587523	-4.71488	2.41857e-06	2.47917e-05	RSRP1
1905.75	0.206404	0.0437913	4.71337	2.43656e-06	2.49579e-05	ZC3H7A
319.846	0.465588	0.098838	4.71062	2.46964e-06	2.52783e-05	NCKAP1
3121.24	-0.153491	0.0325914	-4.70956	2.48251e-06	2.53916e-05	ACTN4
2375.16	-0.214921	0.0456392	-4.70913	2.4877e-06	2.54262e-05	ZNF292
1518.68	-0.214831	0.045624	-4.70872	2.49276e-06	2.54594e-05	RRBP1
2261.43	0.177128	0.0376243	4.70781	2.50389e-06	2.55546e-05	RANGAP1
996.963	0.288638	0.061347	4.70501	2.53853e-06	2.58893e-05	PCBP1.AS1
199.475	-0.608388	0.129395	-4.7018	2.57881e-06	2.6265e-05	UBA7
2492.45	-0.191148	0.0406544	-4.70177	2.5791e-06	2.6265e-05	USP10
69.4161	1.06188	0.225897	4.70073	2.59229e-06	2.63802e-05	AC005586.2
113.833	-0.838642	0.178416	-4.70049	2.59534e-06	2.63922e-05	ISL2
3865.44	0.151893	0.0323157	4.70027	2.59813e-06	2.64015e-05	SRPK1
559.599	0.403214	0.0858163	4.69857	2.61985e-06	2.6603e-05	PRKCE
627.556	-0.3751	0.0798697	-4.69641	2.6478e-06	2.68674e-05	NEXMIF
717.69	0.313605	0.0668091	4.69404	2.6786e-06	2.71604e-05	PPP1R15A
214.989	-0.579997	0.12363	-4.69138	2.71363e-06	2.74958e-05	TMLHE
136.748	-0.726886	0.154992	-4.68984	2.73424e-06	2.76846e-05	ASS1
1664.3	0.231997	0.0494806	4.68865	2.75011e-06	2.78222e-05	CDT1
591.789	0.341165	0.0727659	4.68853	2.75178e-06	2.78222e-05	ELOVL1
2898.78	0.172982	0.0368983	4.68806	2.75802e-06	2.78653e-05	UPF1
298.388	-0.480085	0.102435	-4.68673	2.77603e-06	2.79958e-05	JAKMIP2
1172.95	0.239742	0.0511542	4.68666	2.77706e-06	2.79958e-05	CFLAR
863.141	0.298817	0.0637607	4.68654	2.77864e-06	2.79958e-05	GOLM1
407.808	0.414477	0.0884403	4.68652	2.77889e-06	2.79958e-05	PIGH
1813.39	0.201207	0.0429594	4.68366	2.81792e-06	2.83687e-05	USP20
1693.33	-0.206294	0.0440629	-4.68181	2.84353e-06	2.86061e-05	SLC35A4
338.356	0.450443	0.0962324	4.68078	2.85787e-06	2.87298e-05	ARL16
4666.49	0.150196	0.0320936	4.67992	2.86983e-06	2.88294e-05	NSD3
1212.32	-0.238132	0.0508856	-4.67976	2.87217e-06	2.88323e-05	EHD1
1130.28	-0.249886	0.0534399	-4.67601	2.92511e-06	2.93429e-05	ESCO1
468.741	0.387678	0.0829344	4.67452	2.94643e-06	2.95357e-05	DOCK9
671.414	0.336613	0.0720448	4.67228	2.97877e-06	2.98386e-05	PTK2
877.237	0.277037	0.0593214	4.6701	3.01049e-06	3.01349e-05	PDLIM5
1808.79	-0.211608	0.0453217	-4.66901	3.02654e-06	3.0274e-05	GRAMD4
217.697	-0.576121	0.123496	-4.6651	3.08469e-06	3.08337e-05	FRMD4A
3026.37	-0.169449	0.0363748	-4.65842	3.18651e-06	3.18289e-05	ACADVL
5648.99	-0.155246	0.0333368	-4.6569	3.21006e-06	3.20414e-05	TKT
2291.58	0.173403	0.0372667	4.65303	3.27097e-06	3.26263e-05	CIAO1
7427.94	0.136727	0.0293908	4.65203	3.2868e-06	3.27609e-05	FKBP1A
4344.69	0.142898	0.0307206	4.65154	3.29463e-06	3.28157e-05	RPN1
298.493	-0.515522	0.110874	-4.64962	3.32541e-06	3.30989e-05	ETFRF1
872.116	-0.277822	0.0597765	-4.64767	3.35699e-06	3.33896e-05	CHMP2A
1429.46	-0.262038	0.0563874	-4.6471	3.36638e-06	3.34593e-05	COPS6
1902.27	-0.197781	0.0425711	-4.6459	3.38601e-06	3.36307e-05	ACACA
756.945	-0.299876	0.0645723	-4.64403	3.41682e-06	3.39128e-05	YES1
327.395	0.471813	0.101627	4.6426	3.44048e-06	3.41235e-05	ASPH
1048.43	-0.249674	0.0537807	-4.64244	3.44325e-06	3.4127e-05	PRR3
467.044	-0.407444	0.0877755	-4.64189	3.4524e-06	3.41936e-05	NAPEPLD
284.289	0.493513	0.106326	4.64151	3.45873e-06	3.42322e-05	SEC61A2
859.355	-0.333867	0.071937	-4.64111	3.46546e-06	3.42747e-05	RNASEH2A
2784.45	0.162828	0.0350969	4.6394	3.49428e-06	3.45355e-05	PRPF6
865.633	-0.279992	0.0603535	-4.6392	3.49756e-06	3.45436e-05	CEP57L1
268.119	-0.598564	0.129034	-4.63881	3.50416e-06	3.45845e-05	SEMA4B
1704.63	0.20749	0.0447356	4.63815	3.51539e-06	3.4671e-05	ARHGAP15
616.257	-0.331756	0.0715774	-4.63492	3.57071e-06	3.5192e-05	SPACA9
866.298	-0.279565	0.060328	-4.63409	3.58517e-06	3.53098e-05	STRN3
10928.7	0.106629	0.023027	4.6306	3.64614e-06	3.58852e-05	MATR3
4065.75	0.152026	0.0328371	4.62971	3.6618e-06	3.60141e-05	ACADM
111.926	0.842593	0.182078	4.62764	3.69852e-06	3.63485e-05	LHFPL5
947.429	0.269425	0.0582225	4.62751	3.70096e-06	3.63485e-05	TLE4
92.2452	0.901299	0.194783	4.62718	3.70671e-06	3.63795e-05	SIK1B
352.421	0.464316	0.100397	4.6248	3.74958e-06	3.67746e-05	ANKRD33B
2788.26	-0.168076	0.0363446	-4.6245	3.75501e-06	3.68023e-05	NMT1
920.586	0.285427	0.0617226	4.62436	3.75764e-06	3.68024e-05	PLPP5
853.967	-0.295002	0.0638146	-4.6228	3.78591e-06	3.70534e-05	BRPF3
2183.94	-0.193349	0.041827	-4.62258	3.79001e-06	3.70678e-05	PLAGL2
567.423	0.377809	0.0817561	4.62118	3.81571e-06	3.72932e-05	CARNMT1
1891.62	-0.194571	0.0421078	-4.62078	3.82299e-06	3.73385e-05	IFNAR1
346.145	-0.454546	0.0984307	-4.61793	3.87584e-06	3.78284e-05	ATG4A
1836.18	0.19419	0.0420825	4.61452	3.94008e-06	3.84288e-05	RFC5
288.012	-0.498638	0.108105	-4.61254	3.97785e-06	3.87702e-05	ALDH16A1
500.323	-0.364566	0.0791093	-4.60839	4.05808e-06	3.95249e-05	ESS2
316.872	-0.470816	0.102191	-4.60722	4.08084e-06	3.9719e-05	ULBP1
348.755	0.459395	0.0997209	4.60681	4.08896e-06	3.97706e-05	SIRT6
1864.82	0.199708	0.0433695	4.60481	4.12848e-06	4.01272e-05	SLC35E2A
1096.48	0.255005	0.0553893	4.60388	4.14697e-06	4.02792e-05	AMFR
2668	0.175229	0.0380685	4.60299	4.16464e-06	4.04229e-05	LRPPRC
2559.33	-0.170772	0.0371313	-4.59915	4.24213e-06	4.11466e-05	FAM111B
1015.81	0.264341	0.0574779	4.59901	4.24509e-06	4.11469e-05	PI4K2B
9733.22	-0.107488	0.0233778	-4.59787	4.26825e-06	4.1343e-05	KPNB1
409.327	-0.421601	0.0917119	-4.59701	4.28598e-06	4.14862e-05	PARP11
2193.43	-0.180749	0.0393264	-4.59613	4.30408e-06	4.16281e-05	PHB2
1852.05	0.190724	0.0414978	4.59601	4.30656e-06	4.16281e-05	N4BP2
442.46	-0.410994	0.0894523	-4.59455	4.33674e-06	4.18911e-05	RABGGTA
2074.45	-0.194871	0.0424278	-4.59301	4.36902e-06	4.21739e-05	GRK6
1056.52	0.258474	0.0563168	4.58964	4.44005e-06	4.28302e-05	NEDD4
192.581	0.60153	0.131083	4.58893	4.45517e-06	4.29466e-05	CTTN
198.562	-0.590475	0.128752	-4.58614	4.51511e-06	4.34946e-05	PCOLCE
673.142	-0.317372	0.0692365	-4.58389	4.56409e-06	4.39364e-05	KBTBD7
3541.96	-0.147636	0.0322197	-4.58216	4.60189e-06	4.427e-05	RFC1
940.034	0.273011	0.0596244	4.57885	4.67546e-06	4.4947e-05	ICK
107.839	0.792059	0.173008	4.57816	4.69082e-06	4.50452e-05	AC005674.2
1458.24	-0.224869	0.0491184	-4.5781	4.69207e-06	4.50452e-05	CNOT11
153.275	-0.726822	0.15882	-4.5764	4.73048e-06	4.53829e-05	AC073957.3
1715.5	0.204533	0.0447298	4.57263	4.81634e-06	4.61751e-05	WDR34
711.615	-0.309106	0.0676367	-4.5701	4.87494e-06	4.67052e-05	RBBP9
338.261	0.483743	0.105856	4.56982	4.88132e-06	4.67345e-05	KLHL17
2391.41	-0.169309	0.0370592	-4.56861	4.90962e-06	4.69735e-05	SART1
1502.96	0.225215	0.0493001	4.56825	4.91802e-06	4.70219e-05	VGLL4
6993.76	0.123244	0.0269804	4.5679	4.92644e-06	4.70704e-05	HNRNPA0
377.256	-0.418866	0.0917778	-4.56391	5.02098e-06	4.79105e-05	TSPOAP1.AS1
493.881	-0.390236	0.0855049	-4.5639	5.02118e-06	4.79105e-05	FCMR
410.346	-0.420052	0.0921002	-4.56081	5.09564e-06	4.85881e-05	FAHD2A
15097.2	0.111794	0.0245174	4.5598	5.12012e-06	4.87884e-05	DIAPH1
254.013	-0.512176	0.112341	-4.55911	5.13721e-06	4.89182e-05	ZMAT1
639.997	0.318715	0.069914	4.55868	5.14768e-06	4.898e-05	PPM1E
290.09	0.47058	0.10323	4.55856	5.15066e-06	4.898e-05	CUTC
669.981	-0.317062	0.0695596	-4.55813	5.1611e-06	4.90462e-05	STAT2
1673.5	0.216805	0.047571	4.5575	5.17667e-06	4.91609e-05	ZNF92
130.347	-0.72908	0.16002	-4.55618	5.20934e-06	4.94378e-05	TMEM106A
1469.8	-0.207655	0.0455831	-4.55552	5.22551e-06	4.95579e-05	WARS
660.705	0.315831	0.0693581	4.55362	5.273e-06	4.99745e-05	PLA2G12A
1099.76	-0.253979	0.0557897	-4.55243	5.30292e-06	5.02243e-05	PRPF39
1939.84	0.1969	0.0433055	4.54677	5.4475e-06	5.15589e-05	SLC30A9
330.761	-0.447817	0.0985232	-4.5453	5.48577e-06	5.18862e-05	ZFP41
544.052	-0.365439	0.0804034	-4.54508	5.49153e-06	5.19059e-05	TRO
482.424	-0.380642	0.0837683	-4.54398	5.52006e-06	5.21405e-05	CPPED1
529.787	0.355458	0.0782767	4.54104	5.59768e-06	5.28382e-05	RBMXL1
707.735	-0.298541	0.0657839	-4.5382	5.67355e-06	5.35184e-05	TBL3
5183.73	-0.132934	0.0292955	-4.5377	5.68713e-06	5.36106e-05	TSPAN7
488.092	-0.363821	0.0801985	-4.53651	5.71938e-06	5.38786e-05	CDAN1
524.393	-0.362816	0.0800131	-4.53445	5.77524e-06	5.43684e-05	PCGF2
12789.2	0.12254	0.0270288	4.53367	5.79663e-06	5.45332e-05	PRKDC
124.496	-0.743764	0.164093	-4.53256	5.82724e-06	5.47846e-05	SNTA1
746.72	0.296788	0.0654977	4.53127	5.86309e-06	5.50583e-05	CCDC12
952.626	0.267867	0.0591157	4.53123	5.86418e-06	5.50583e-05	RAB3IP
650.141	-0.311216	0.0687197	-4.52878	5.93259e-06	5.56635e-05	IDH3G
156.237	0.672126	0.148429	4.52826	5.94726e-06	5.5764e-05	LINC02609
4404.89	0.132289	0.0292311	4.52561	6.02215e-06	5.63754e-05	PHIP
286.795	-0.507292	0.112094	-4.5256	6.02238e-06	5.63754e-05	TM2D2
1033.91	-0.277772	0.0613788	-4.52553	6.02449e-06	5.63754e-05	TMC8
389.082	-0.414035	0.0915334	-4.52332	6.08778e-06	5.69299e-05	ZNF28
3282.81	0.16771	0.0370788	4.52308	6.09458e-06	5.69556e-05	RNF168
2512.49	-0.179551	0.0397359	-4.5186	6.22493e-06	5.81352e-05	ZC3H18
673.915	-0.313523	0.0694189	-4.5164	6.28999e-06	5.87038e-05	DARS2
1374.87	0.227532	0.0504137	4.51329	6.383e-06	5.95324e-05	OXA1L
1131.65	-0.241148	0.0534464	-4.51195	6.42329e-06	5.98684e-05	PHF19
4007.33	-0.272837	0.0604784	-4.51132	6.44258e-06	6.00085e-05	SUGP2
2128.82	-0.182991	0.040564	-4.51117	6.44698e-06	6.00098e-05	ITGB2
2177.88	-0.175524	0.0389314	-4.50855	6.52709e-06	6.07153e-05	HECTD4
2447.96	-0.347372	0.0770595	-4.50785	6.54892e-06	6.08782e-05	AFF1
914.368	-0.26059	0.057817	-4.50716	6.57026e-06	6.10362e-05	FAM117B
3657.23	0.139495	0.0309513	4.50691	6.57781e-06	6.1066e-05	RPLP2
6338.81	0.145589	0.0323312	4.50306	6.6982e-06	6.21427e-05	RPL41
568.739	-0.34285	0.0761495	-4.50233	6.72116e-06	6.23147e-05	ZNF830
8033.89	0.12122	0.0269291	4.50145	6.74904e-06	6.2532e-05	GTF2I
2733.4	-0.168625	0.0374991	-4.49677	6.89937e-06	6.38828e-05	UQCRC2
1319.57	-0.230188	0.0512046	-4.49545	6.9424e-06	6.42388e-05	SSH1
781.538	0.292298	0.065028	4.49495	6.95869e-06	6.43473e-05	NT5C3B
14943.4	0.297855	0.0662865	4.49345	7.00779e-06	6.47588e-05	ENO1
1945.91	-0.198798	0.0442498	-4.49263	7.03493e-06	6.49669e-05	CNOT3
614.343	-0.332821	0.0740939	-4.49188	7.05975e-06	6.51534e-05	PLEKHM3
1121.93	-0.263906	0.0587781	-4.48987	7.12653e-06	6.57266e-05	RNASEH2C
1454.73	-0.221072	0.0492497	-4.4888	7.16241e-06	6.60143e-05	SLC44A1
1780.84	-0.199547	0.0444662	-4.48761	7.20273e-06	6.63424e-05	ABHD2
198.839	-0.612996	0.136631	-4.48649	7.24048e-06	6.66465e-05	FRS3
2643.54	-0.164261	0.0366204	-4.48549	7.27454e-06	6.69163e-05	ACAP1
126.907	0.723282	0.161278	4.4847	7.30163e-06	6.71216e-05	PRSS53
1029.75	0.25092	0.0559596	4.48395	7.32749e-06	6.73154e-05	CTSB
3181.51	-0.160819	0.0358821	-4.48188	7.39874e-06	6.79255e-05	ATRX
13191.9	-0.108948	0.0243141	-4.48088	7.43359e-06	6.8201e-05	SOX4
1698.69	-0.204282	0.0456228	-4.47763	7.54765e-06	6.92023e-05	TYK2
251.423	0.51127	0.114273	4.4741	7.67327e-06	7.03084e-05	ZFPM1
1087.47	-0.252988	0.0565467	-4.47396	7.67858e-06	7.03113e-05	NUCB1
396.746	-0.863433	0.19301	-4.47351	7.69447e-06	7.04109e-05	MYO15B
182.83	-0.68759	0.153757	-4.47194	7.75143e-06	7.0886e-05	TRPC5OS
778.991	0.284404	0.0635998	4.47177	7.75757e-06	7.08961e-05	RAP1GAP
422.876	0.393047	0.0879203	4.4705	7.80385e-06	7.12457e-05	CYB5RL
717.545	-0.294639	0.0659083	-4.47044	7.80594e-06	7.12457e-05	LNX2
451.122	-0.371786	0.0831817	-4.46956	7.83797e-06	7.14916e-05	CCDC127
7866.17	-0.11457	0.0256347	-4.46931	7.84711e-06	7.15286e-05	H2AFY
493.228	-0.364032	0.081465	-4.46857	7.87431e-06	7.17301e-05	TSC22D2
1349.5	-0.234118	0.0524194	-4.46625	7.96043e-06	7.24677e-05	DRG1
77.2003	-0.990165	0.221819	-4.46385	8.04994e-06	7.32352e-05	HLA.F
577.945	-0.333003	0.0746113	-4.46317	8.07567e-06	7.34218e-05	SMYD2
1426.31	0.209898	0.04704	4.46211	8.11571e-06	7.37382e-05	MAPK9
1636.16	-0.202858	0.0454668	-4.46167	8.13235e-06	7.38417e-05	MFAP1
321.593	-0.43908	0.0984484	-4.46	8.19595e-06	7.43712e-05	NCEH1
722.899	-0.301014	0.0675141	-4.45853	8.25219e-06	7.48333e-05	CCNH
1583.92	0.197767	0.0443644	4.45777	8.28154e-06	7.50511e-05	ATP5MC2
264.211	-0.503483	0.112966	-4.45695	8.31354e-06	7.52926e-05	ADAMTS10
608.332	-0.354479	0.0795634	-4.4553	8.37773e-06	7.58252e-05	CEP128
868.339	0.2687	0.0603245	4.45424	8.41896e-06	7.61494e-05	SFT2D1
566.749	-0.329814	0.0740508	-4.45389	8.43296e-06	7.6227e-05	G6PC3
1313.54	-0.233801	0.0525146	-4.45212	8.50264e-06	7.68075e-05	PTMS
2159.24	-0.177796	0.0399766	-4.4475	8.68761e-06	7.84281e-05	USP11
388.982	-0.40476	0.0910351	-4.44619	8.74051e-06	7.88551e-05	BBS10
45.6244	-1.22355	0.275247	-4.44528	8.77795e-06	7.91421e-05	MFAP4
200.967	-0.576009	0.129598	-4.44458	8.80653e-06	7.93489e-05	SEMA7A
212.091	-0.544067	0.122429	-4.44393	8.83298e-06	7.95364e-05	GPR160
2759.22	-0.168081	0.0378374	-4.44221	8.90409e-06	8.01254e-05	MAVS
1675.03	-0.199215	0.0448494	-4.44187	8.91805e-06	8.01998e-05	DNAJA2
68.322	-0.990022	0.223004	-4.43948	9.0175e-06	8.10423e-05	AC092295.2
4618.48	-0.139233	0.0313771	-4.43741	9.10483e-06	8.1775e-05	CD3D
820.274	-0.274696	0.0619445	-4.43456	9.22626e-06	8.28128e-05	RPF2
3111.56	-0.147465	0.0332575	-4.43403	9.24899e-06	8.29638e-05	AP3D1
195.298	0.584496	0.131841	4.43334	9.27852e-06	8.31757e-05	CCR4
403.784	0.386221	0.0871301	4.4327	9.30624e-06	8.33711e-05	BAX
1190.1	0.224013	0.0505605	4.43059	9.39736e-06	8.41339e-05	INTS7
2288.62	0.176573	0.0398561	4.43026	9.41187e-06	8.42102e-05	DNAJC10
5609.02	-0.117167	0.0264858	-4.42376	9.69969e-06	8.67302e-05	DDX46
1363.13	-0.219853	0.0497022	-4.42341	9.71545e-06	8.6816e-05	UNC13D
19.5801	-2.06034	0.466146	-4.41995	9.87232e-06	8.81618e-05	GBP2
6132.48	0.299786	0.0678533	4.41814	9.95533e-06	8.88468e-05	RPL35
1110.56	0.250756	0.0567605	4.41778	9.9718e-06	8.89158e-05	LGALS8
825.541	-0.267924	0.0606478	-4.4177	9.9757e-06	8.89158e-05	MTPAP
1170.83	0.277305	0.0628075	4.41516	1.00934e-05	8.99081e-05	PLXNB1
2239.35	0.171812	0.0389416	4.41204	1.024e-05	9.11558e-05	NOP14
1741.62	0.195657	0.0443559	4.41108	1.02854e-05	9.15025e-05	ZNF592
708.989	0.299626	0.067932	4.41067	1.03051e-05	9.16196e-05	AGPAT3
1119.54	0.250794	0.0568658	4.41029	1.03233e-05	9.17235e-05	MEF2D
2512.88	0.172266	0.0391154	4.40403	1.06259e-05	9.43067e-05	CTPS1
242.21	0.53833	0.122237	4.40398	1.06282e-05	9.43067e-05	PIBF1
2892.53	0.153467	0.0348483	4.40386	1.06341e-05	9.43067e-05	GLO1
200.259	-0.565711	0.128483	-4.40301	1.0676e-05	9.45685e-05	LINC01547
1358.33	0.20885	0.0474337	4.40299	1.06771e-05	9.45685e-05	COPS8
1266.66	-0.221263	0.0502558	-4.40273	1.06896e-05	9.46196e-05	PACS1
737.176	0.30339	0.0689203	4.40204	1.07236e-05	9.48613e-05	ORC4
93.7447	0.825598	0.187556	4.40186	1.07326e-05	9.48811e-05	AC003681.1
2922.75	-0.160383	0.036438	-4.40154	1.07484e-05	9.49608e-05	MAPRE2
2141.7	-0.171148	0.0388928	-4.40051	1.07996e-05	9.53534e-05	NREP
349.389	0.416398	0.0947009	4.39699	1.09764e-05	9.68542e-05	NAT9
1358.8	-0.211623	0.0481407	-4.39592	1.10305e-05	9.72699e-05	MYADM
682.905	-0.295263	0.0671769	-4.3953	1.10618e-05	9.74854e-05	AP3S2
384.693	0.400247	0.0910713	4.39488	1.10836e-05	9.76163e-05	DBNDD2
2755.54	-0.184174	0.0419384	-4.39152	1.12559e-05	9.90712e-05	ATP5F1C
334.598	-0.448687	0.102202	-4.39019	1.13249e-05	9.96168e-05	PDF
10160	-0.114134	0.0260011	-4.38958	1.1357e-05	9.98363e-05	CD3E
926.49	0.26118	0.0595209	4.38804	1.14375e-05	0.000100482	APMAP
8543.12	-0.109499	0.0249626	-4.38651	1.15184e-05	0.000101129	BAZ1B
2021.48	-0.175529	0.0400348	-4.38441	1.163e-05	0.000102046	DCAF5
1788.17	0.185069	0.0422184	4.38362	1.16725e-05	0.000102338	NUDT5
73.7929	-0.979602	0.223474	-4.38352	1.1678e-05	0.000102338	OTUB2
1087.13	-0.247828	0.0565638	-4.38139	1.17923e-05	0.000103276	ERGIC3
99.4287	0.810594	0.185078	4.37973	1.18826e-05	0.000104002	ERP27
412.734	0.384809	0.0878701	4.3793	1.19062e-05	0.000104145	PDRG1
7115.75	0.113368	0.0259012	4.37692	1.20368e-05	0.000105221	TMPO
1602.7	-0.197626	0.0451569	-4.37643	1.20637e-05	0.000105391	PRKACB
844.71	0.293776	0.0671551	4.37459	1.21659e-05	0.000106217	CLEC11A
5990.27	0.12327	0.0281812	4.37421	1.21875e-05	0.00010634	SRSF6
1023.52	-0.24968	0.0570941	-4.37312	1.22482e-05	0.000106804	CMPK2
3698.84	0.146017	0.033392	4.37282	1.22652e-05	0.000106886	TOX
3406.26	0.147287	0.0336879	4.37211	1.23049e-05	0.000107166	TACC3
5439.18	-0.117867	0.0269613	-4.37173	1.23268e-05	0.000107252	LAPTM5
124848	-0.147217	0.0336753	-4.37167	1.23301e-05	0.000107252	MT.CO3
4896.51	0.125393	0.0286881	4.3709	1.23734e-05	0.000107562	GTF3A
788.812	0.27814	0.0636494	4.36988	1.24316e-05	0.000108001	BRAP
1043.03	0.235962	0.0540003	4.36965	1.24445e-05	0.000108047	UTP23
1506.88	0.206957	0.0473652	4.3694	1.24588e-05	0.000108104	DHPS
19865.6	0.097862	0.0224004	4.36876	1.24956e-05	0.000108334	HMGB1
1695.67	-0.192188	0.0439924	-4.36867	1.25007e-05	0.000108334	TBC1D2B
480.612	-0.346176	0.0792962	-4.36561	1.2677e-05	0.000109794	RABIF
960.923	0.253733	0.05815	4.36342	1.28044e-05	0.00011083	SIRT1
2624.45	0.162624	0.037273	4.36304	1.28269e-05	0.000110956	ATIC
1007.12	-0.246662	0.0565565	-4.36134	1.29265e-05	0.000111749	ZDHHC7
660.185	0.307486	0.0705381	4.35915	1.30571e-05	0.000112809	CENPA
1090.76	-0.273727	0.0627973	-4.35889	1.30725e-05	0.000112868	RBCK1
1907.07	0.187901	0.0431099	4.35865	1.30867e-05	0.000112868	PDZD8
1650.67	0.194768	0.0446856	4.35863	1.3088e-05	0.000112868	SLC39A8
6878.39	0.120341	0.027613	4.35811	1.31192e-05	0.000113068	ANKRD11
3174.49	-0.14102	0.0323606	-4.35776	1.31403e-05	0.00011318	PELI2
10175.4	-0.115554	0.0265313	-4.35541	1.32821e-05	0.000114331	HSP90B1
692.041	0.31786	0.0730614	4.35058	1.35776e-05	0.000116804	C11orf95
5474.31	-0.129726	0.0298215	-4.35009	1.36084e-05	0.000116997	SNRNP70
233.364	0.570154	0.131167	4.34678	1.38153e-05	0.000118703	ENKD1
1229.49	-0.227979	0.0524777	-4.34431	1.39717e-05	0.000119974	ERI1
126.466	-0.701365	0.161466	-4.34373	1.40084e-05	0.000120216	MYO18B
709.6	0.28555	0.0657492	4.34302	1.4054e-05	0.000120534	POLR2H
8673.2	0.105372	0.0242677	4.34208	1.41138e-05	0.000120973	GNB1
3700.47	-0.134416	0.0309582	-4.34187	1.41277e-05	0.000121018	FUBP1
2280.23	0.199026	0.0458517	4.34064	1.4207e-05	0.000121588	VPS36
2184.52	0.17709	0.0407989	4.34057	1.42115e-05	0.000121588	PAXBP1
828.497	0.27327	0.0629745	4.33938	1.42886e-05	0.000122169	SLC25A32
1906.36	-0.176001	0.0405602	-4.33925	1.42967e-05	0.000122169	PSME4
1179.53	0.232414	0.0535656	4.33888	1.43213e-05	0.000122305	TMED7
862.588	-0.260311	0.0600407	-4.33558	1.45379e-05	0.000124079	CLSTN3
415.852	-0.386657	0.0891904	-4.33519	1.45633e-05	0.000124221	ZSWIM4
79.4349	0.895832	0.206653	4.33496	1.45785e-05	0.000124275	C14orf39
234.631	0.500239	0.115504	4.33092	1.48487e-05	0.000126501	EPN2
22.9431	1.95365	0.451188	4.33001	1.49105e-05	0.00012693	MIR210HG
11616.4	0.0931148	0.021505	4.32991	1.49171e-05	0.00012693	RAD21
6748.27	0.143808	0.033248	4.32533	1.52301e-05	0.000129516	TMBIM6
5578.97	0.127942	0.0296057	4.32155	1.54934e-05	0.000131675	PANK3
2011.57	0.17921	0.0414818	4.3202	1.55886e-05	0.000132404	MFHAS1
748.391	-0.28624	0.0662621	-4.31982	1.56159e-05	0.000132556	ZNF675
7761.9	0.128274	0.0297064	4.31804	1.57419e-05	0.000133545	RPL11
1177.5	-0.229563	0.0531926	-4.31569	1.59106e-05	0.000134895	GIMAP7
770.494	0.318799	0.0738764	4.31531	1.59382e-05	0.000135025	STAM2
941.061	-0.259395	0.0601117	-4.31521	1.59451e-05	0.000135025	NCOA3
2271.78	0.164244	0.0380747	4.31372	1.60531e-05	0.000135798	ALDH18A1
4277.96	-0.136238	0.0315828	-4.31368	1.60557e-05	0.000135798	TRAM1
1538.27	-0.198954	0.0461377	-4.31217	1.61658e-05	0.000136647	RABGAP1
1314.98	0.208433	0.0483437	4.31148	1.62164e-05	0.000136992	SIPA1L2
69.8134	-0.989532	0.229524	-4.31123	1.62345e-05	0.000137064	ATP6V1G2
931.252	0.264581	0.0614189	4.30782	1.64874e-05	0.000139036	ZNF678
573.369	0.318909	0.0740305	4.30781	1.64879e-05	0.000139036	ADAM17
1626.35	-0.195626	0.0454201	-4.30705	1.65446e-05	0.00013943	ATP2C1
4146.63	0.254354	0.0590608	4.30665	1.65745e-05	0.000139599	NPIPB5
3483.2	-0.157534	0.0365807	-4.30647	1.65877e-05	0.000139626	SLC7A1
444.604	0.382819	0.0889266	4.30489	1.67069e-05	0.000140546	CENPM
529.074	0.365322	0.084868	4.3046	1.6729e-05	0.000140648	SNHG7
1250.59	0.219335	0.0509611	4.30396	1.67773e-05	0.00014097	NEK2
900.436	0.277452	0.0644799	4.30292	1.68563e-05	0.000141548	RASSF2
3073.43	0.15037	0.0349504	4.30237	1.68981e-05	0.000141815	SNHG14
264.145	-0.489715	0.113837	-4.3019	1.69337e-05	0.000142029	RPP40
895.619	-0.259116	0.0602753	-4.29888	1.71663e-05	0.000143894	POLR1B
2382.35	-0.160406	0.0373321	-4.29673	1.73337e-05	0.000145211	DLD
5275.19	-0.143335	0.0333623	-4.29632	1.73659e-05	0.000145394	RANBP1
1489.42	0.225137	0.0524135	4.29541	1.74372e-05	0.000145905	CNIH1
488.443	-0.346231	0.0806438	-4.29333	1.76011e-05	0.000147188	RRAGC
1411.47	-0.208432	0.0485521	-4.29296	1.76306e-05	0.000147347	KLHDC3
1890.82	0.180464	0.04205	4.29166	1.77343e-05	0.000148038	AC240274.1
318.33	0.488863	0.11391	4.29166	1.77343e-05	0.000148038	ZNF429
1265.52	-0.212882	0.0496138	-4.29078	1.78043e-05	0.000148535	POLQ
235.952	0.511723	0.119268	4.29053	1.78248e-05	0.000148618	GTF2IRD1
1976.72	0.180808	0.0421642	4.28818	1.80142e-05	0.000150108	MYBBP1A
2956.73	-0.149073	0.0347757	-4.28671	1.81341e-05	0.000150975	TNPO2
1815.18	0.180032	0.0419985	4.28664	1.81398e-05	0.000150975	SECISBP2
1157.33	-0.219979	0.0513243	-4.28605	1.81877e-05	0.000151285	CRTC2
985.861	0.27302	0.0637414	4.28325	1.84187e-05	0.000153116	CD79A
4601.87	-0.138779	0.032416	-4.2812	1.85891e-05	0.000154441	CGGBP1
1484.67	0.209231	0.0488779	4.28068	1.86325e-05	0.00015471	SLC3A2
712.237	-0.277731	0.0648841	-4.28042	1.86539e-05	0.000154797	AHDC1
1854.76	0.181986	0.0425313	4.27887	1.87843e-05	0.000155787	TMX2
6222.25	0.119433	0.0279203	4.27764	1.88889e-05	0.000156562	ASPM
92.1688	0.841275	0.196961	4.27127	1.94366e-05	0.000161007	RDH5
470.761	-0.366353	0.085806	-4.26955	1.9587e-05	0.000162158	TMEM104
3522.83	0.15038	0.0352301	4.2685	1.96789e-05	0.000162822	FRYL
394.33	-0.383955	0.0899926	-4.26651	1.9855e-05	0.000164183	MTG1
73643.5	-0.136807	0.0320671	-4.26628	1.98759e-05	0.000164259	MT.ND1
500.168	-0.341831	0.080172	-4.26371	2.01056e-05	0.000166001	PAX9
133.853	-0.657224	0.154145	-4.26366	2.01102e-05	0.000166001	ULBP2
591.66	0.32763	0.0768762	4.26179	2.02798e-05	0.000167302	PKIA
169.074	-0.605146	0.142069	-4.25953	2.04854e-05	0.0001689	SPRYD7
585.037	0.319634	0.0750425	4.25937	2.05008e-05	0.000168927	GRPEL2
429.498	-0.384555	0.0903314	-4.25715	2.07046e-05	0.000170507	CPT1B
2134.18	0.175903	0.0413296	4.25611	2.08016e-05	0.000171206	RBL2
2313.75	0.164133	0.0385772	4.25465	2.0938e-05	0.000172228	SAMD9
338.717	-0.449207	0.105586	-4.25442	2.09591e-05	0.0001723	ZNF566
172.666	0.625057	0.146967	4.25304	2.1089e-05	0.000173267	AXIN2
245.104	-0.479507	0.112768	-4.25216	2.11719e-05	0.000173847	COQ8B
1041.98	0.245751	0.0577995	4.25178	2.12079e-05	0.000174041	RIC1
424.538	0.408354	0.0960637	4.25087	2.12945e-05	0.000174649	MAP3K1
790.823	0.289602	0.0681303	4.25071	2.13096e-05	0.000174672	FZD3
784.132	-0.282902	0.0666153	-4.2468	2.16846e-05	0.000177642	EMP3
3500.59	-0.139791	0.0329206	-4.2463	2.17334e-05	0.000177938	PSMC5
751.501	-0.288047	0.0679065	-4.24182	2.21715e-05	0.00018142	GID4
1486.68	-0.204737	0.0482809	-4.24054	2.22978e-05	0.000182347	SNRNP27
459.869	0.383672	0.0904948	4.23971	2.23811e-05	0.000182922	KIAA0040
309.702	0.45536	0.107419	4.23912	2.24396e-05	0.000183294	FHL2
4835.14	-0.124469	0.0293637	-4.23888	2.24643e-05	0.000183389	UBE2L3
26.1449	1.65421	0.390542	4.23568	2.27865e-05	0.000185894	AC009812.4
1638.14	0.191138	0.0451268	4.23557	2.27976e-05	0.000185894	RANBP3
863.339	-0.253551	0.0598642	-4.23544	2.28107e-05	0.000185894	USPL1
695.358	-0.280371	0.0662032	-4.23501	2.28543e-05	0.000186141	BYSL
165.03	-0.626163	0.147909	-4.23345	2.30134e-05	0.000187329	NXF3
650.8	-0.33394	0.0789015	-4.23237	2.31243e-05	0.000188122	RCCD1
2374.4	0.168706	0.0398647	4.23197	2.31657e-05	0.00018835	DDOST
2447.62	-0.158025	0.0373449	-4.23149	2.32148e-05	0.000188559	MAP3K7
262.172	-0.501974	0.118629	-4.23146	2.32182e-05	0.000188559	ZNF780A
289.425	0.452274	0.106912	4.23033	2.33352e-05	0.0001894	LRRC34
425.681	0.363468	0.0859311	4.22976	2.33936e-05	0.000189765	ZDHHC21
9729.22	-0.106283	0.0251304	-4.22926	2.34464e-05	0.000190084	XRCC6
122.822	0.719704	0.170258	4.22713	2.36691e-05	0.000191779	ZDHHC11
1694.93	-0.189714	0.0449072	-4.22458	2.39392e-05	0.000193855	GPATCH2L
972.829	-0.235986	0.0558741	-4.22353	2.40503e-05	0.000194643	COX11
3307.15	0.140818	0.0333631	4.22077	2.43471e-05	0.000196932	RFWD3
808.216	-0.266035	0.063058	-4.21889	2.45511e-05	0.000198467	CBWD2
1582.95	0.184361	0.0437456	4.21439	2.50456e-05	0.000202349	PPAN
227.245	0.491907	0.116731	4.21401	2.50877e-05	0.000202573	SLC16A3
292.632	-0.437529	0.103857	-4.21279	2.52237e-05	0.000203554	CNTLN
1353.36	-0.202919	0.0481739	-4.21223	2.52862e-05	0.000203884	SETD3
2115.64	-0.168298	0.0399552	-4.21216	2.52935e-05	0.000203884	PIAS1
2963.23	0.1444	0.0342871	4.21151	2.5367e-05	0.000204359	AHSA1
129.455	0.681166	0.161813	4.20959	2.55836e-05	0.000205986	SGK1
196.041	0.658027	0.156434	4.20642	2.59447e-05	0.000208774	SNPH
799.67	-0.268204	0.0637735	-4.20557	2.60422e-05	0.000209439	CUL9
348.971	-0.405562	0.0964453	-4.20509	2.60973e-05	0.000209762	CACNB1
1335.67	-0.203162	0.0483462	-4.20224	2.64289e-05	0.000212306	CDK16
1244.46	0.21409	0.0509634	4.20085	2.65916e-05	0.000213491	USP3
1229.31	0.226996	0.0540545	4.19939	2.67639e-05	0.000214752	CKS2
1317.17	0.210271	0.0501057	4.19655	2.71017e-05	0.000217339	HDAC3
485.082	-0.345149	0.082353	-4.1911	2.77609e-05	0.000222498	CCDC152
258.879	-0.510609	0.121901	-4.18871	2.80545e-05	0.000224723	SLC24A1
3805.49	-0.145644	0.034773	-4.18841	2.80911e-05	0.000224888	ZDHHC20
255.465	-0.522229	0.124713	-4.18746	2.82099e-05	0.000225688	AC012313.1
78.9581	-0.898031	0.214463	-4.18735	2.8223e-05	0.000225688	ERVH48.1
175.864	0.558946	0.133516	4.18635	2.83475e-05	0.000226555	LEPR
743.874	-0.301687	0.0721148	-4.18343	2.87138e-05	0.000229352	PELO
784.968	-0.270231	0.0646032	-4.18293	2.87778e-05	0.00022968	CBR4
1835.28	-0.188339	0.0450264	-4.18285	2.87875e-05	0.00022968	TSC2
337.799	-0.409899	0.0980391	-4.18097	2.90264e-05	0.000231455	UNKL
36.9843	-1.31354	0.314293	-4.17935	2.92343e-05	0.00023298	KLRD1
82.8562	0.859951	0.205938	4.17577	2.96976e-05	0.000236539	AC024075.2
1415.08	-0.203208	0.0486758	-4.17473	2.98339e-05	0.00023749	TRAF5
637.917	0.324573	0.0777683	4.17359	2.99843e-05	0.000238552	PDHX
604.675	0.308526	0.0739266	4.1734	3.00085e-05	0.00023861	FUT4
754.774	-0.262497	0.0629193	-4.17196	3.01991e-05	0.00023999	RNF123
449.809	-0.372497	0.0892953	-4.17151	3.02585e-05	0.000240326	DEPDC5
360.829	0.409294	0.0981375	4.17062	3.03775e-05	0.000241135	NAPB
416.924	-0.391508	0.0938883	-4.16993	3.0469e-05	0.000241725	GORASP1
764.939	0.268423	0.0644063	4.16765	3.07751e-05	0.000244016	TOMM34
976.639	-0.239528	0.0574988	-4.16579	3.1028e-05	0.000245883	RNF166
1904.16	0.17708	0.0425455	4.16214	3.15282e-05	0.000249706	MTF2
393.144	0.402413	0.0966985	4.16152	3.16134e-05	0.00025024	CCNB1IP1
608.651	-0.308127	0.0740595	-4.16052	3.17518e-05	0.000251194	TTC7A
710.69	0.283871	0.0682734	4.15785	3.21251e-05	0.000254005	SYNGR2
2334.55	-0.157248	0.0378352	-4.15612	3.23692e-05	0.000255791	APBB1IP
1460.17	-0.189414	0.0455816	-4.15548	3.24606e-05	0.00025637	PPP2R2A
167.527	0.577852	0.139077	4.15491	3.25414e-05	0.000256691	TMEM254
1131.22	-0.221534	0.0533195	-4.15484	3.25516e-05	0.000256691	TCF25
4022.13	-0.135497	0.0326121	-4.15481	3.25561e-05	0.000256691	TARS
892.403	0.244453	0.0588452	4.15417	3.26477e-05	0.00025727	ARFIP2
3137.68	-0.137216	0.0330366	-4.15346	3.27486e-05	0.000257921	CCDC88C
299.167	-0.460771	0.110951	-4.15293	3.28241e-05	0.00025837	APOBEC3D
917.353	-0.250131	0.0602355	-4.15254	3.28798e-05	0.000258665	ZBTB18
600.119	-0.297668	0.0717469	-4.14885	3.34143e-05	0.000262722	ZNF304
343.911	0.428893	0.103384	4.14855	3.34585e-05	0.000262879	TSPAN31
527.839	-0.333326	0.0803493	-4.14846	3.34716e-05	0.000262879	TMEM161B.AS1
1797.54	-0.18381	0.0443202	-4.14733	3.36373e-05	0.000264033	IDI1
450.507	-0.366334	0.0883832	-4.14484	3.40055e-05	0.000266775	TBC1D7
3762.27	0.12672	0.0305822	4.14359	3.41912e-05	0.000268082	MED1
2780.06	0.157259	0.0379595	4.14283	3.43051e-05	0.000268825	RPL38
1945.27	0.167084	0.0403494	4.14092	3.45913e-05	0.000270917	SORD
429.569	-0.354473	0.0856632	-4.13798	3.5037e-05	0.000274255	DOCK5
1648.81	-0.190205	0.045982	-4.1365	3.52637e-05	0.000275813	CBX4
1187.52	-0.216189	0.0522648	-4.13643	3.52752e-05	0.000275813	ALS2
336.036	-0.408717	0.0989104	-4.1322	3.59312e-05	0.000280786	LINC01215
46.983	-1.16643	0.282466	-4.12946	3.63616e-05	0.000283896	GNAL
731.423	0.275935	0.0668218	4.12941	3.63695e-05	0.000283896	SULT1A3
8732.18	0.0950914	0.023032	4.12867	3.64873e-05	0.000284658	TYMS
39.495	-1.26039	0.305305	-4.12828	3.65486e-05	0.000284978	KIF5C
751.735	0.268986	0.065169	4.12751	3.66707e-05	0.000285771	NR2C1
2350.09	0.160671	0.0389816	4.12171	3.76071e-05	0.000292906	KIF2C
710.69	0.283861	0.068894	4.12026	3.7845e-05	0.000294596	LSAMP
381.696	0.375623	0.0912153	4.11798	3.82203e-05	0.000297354	F11R
854.449	-0.276063	0.0670452	-4.11756	3.82898e-05	0.00029773	TRMT1L
587.475	0.324779	0.0788803	4.11737	3.83224e-05	0.000297819	R3HCC1
53.1836	1.21691	0.295577	4.11706	3.83735e-05	0.000298051	LMNA
1648.97	0.182068	0.0442351	4.11591	3.85653e-05	0.000299375	SPPL2B
1261.22	0.21423	0.0520533	4.11559	3.86194e-05	0.00029963	NBPF26
487.01	-0.344316	0.083689	-4.11424	3.88462e-05	0.000301224	LTB4R
2506.02	-0.159281	0.0387304	-4.11254	3.91326e-05	0.000303278	SELPLG
1293.5	-0.205833	0.0500709	-4.11083	3.94236e-05	0.000305365	AP5B1
223.682	-0.491844	0.119697	-4.10906	3.97275e-05	0.000307474	TREML2
1169.06	0.221803	0.0539803	4.10895	3.97462e-05	0.000307474	PDE4DIP
6444.28	-0.11462	0.0278958	-4.10886	3.97615e-05	0.000307474	DHX15
823.517	0.255755	0.0622528	4.10832	3.98545e-05	0.000308024	FBXO42
2627.69	-0.161273	0.0392609	-4.10772	3.99591e-05	0.000308663	SLC25A46
499.386	0.35601	0.0866886	4.10677	4.01228e-05	0.000309758	CENPP
1339.67	0.195853	0.0476973	4.10615	4.02304e-05	0.000310276	DAD1
2173.66	0.160013	0.0389692	4.10613	4.0234e-05	0.000310276	OTUD4
78.115	0.853937	0.208013	4.10521	4.03943e-05	0.000311341	PHLDA3
521.568	0.34646	0.0844057	4.1047	4.04846e-05	0.000311866	SLC4A8
1696.89	-0.176984	0.0431348	-4.10305	4.07744e-05	0.000313927	NBN
155.565	-0.597722	0.145693	-4.1026	4.08527e-05	0.000314358	FRY
2231.97	-0.173918	0.0424097	-4.10092	4.11518e-05	0.000316486	PLEKHG2
484.34	-0.33696	0.0821698	-4.10078	4.11763e-05	0.000316502	WDR47
1598.22	-0.193263	0.0471438	-4.09944	4.14149e-05	0.000318163	ETS2
2262.45	0.157392	0.038395	4.09927	4.1446e-05	0.000318227	OXCT1
604.834	-0.309984	0.0756286	-4.09876	4.15367e-05	0.00031875	COG8
708.913	0.272008	0.0663837	4.09752	4.17606e-05	0.000320293	UQCR11
2137.06	0.15739	0.0384373	4.09473	4.22656e-05	0.00032399	ICE2
333.516	0.391722	0.0956701	4.09451	4.23064e-05	0.000324126	GSDMB
2458.31	-0.159218	0.0388967	-4.09335	4.2519e-05	0.000325578	ADIPOR1
120.325	-0.74547	0.182159	-4.09242	4.26897e-05	0.000326707	DHRS1
494.128	-0.333814	0.0816399	-4.08885	4.33508e-05	0.000331587	MTFR1
6106.72	0.104324	0.0255214	4.08771	4.35659e-05	0.000333051	SYNCRIP
1194.19	-0.22171	0.0542541	-4.08651	4.37903e-05	0.000334585	ZCCHC3
157.183	0.613764	0.15026	4.08469	4.41352e-05	0.000336818	RSKR
660.219	-0.321169	0.0786284	-4.08464	4.41459e-05	0.000336818	FAM102A
544.77	-0.321131	0.0786202	-4.08459	4.41544e-05	0.000336818	GPAM
3124.99	0.133537	0.032704	4.08319	4.44211e-05	0.000338669	KMT2E
102.06	-0.800317	0.196209	-4.0789	4.52491e-05	0.000344795	ZNF575
1004.06	-0.224396	0.055029	-4.07778	4.54682e-05	0.000346277	PRMT2
1184.12	0.235267	0.0577097	4.07674	4.56721e-05	0.000347642	NSRP1
672.1	0.281005	0.0689332	4.07648	4.57217e-05	0.000347831	XRCC3
6633.45	-0.115804	0.0284101	-4.07616	4.57863e-05	0.000348134	ZNF664
8408.79	-0.0967669	0.0237573	-4.07314	4.63833e-05	0.000352405	SSRP1
1204.07	0.220221	0.0540677	4.07307	4.6398e-05	0.000352405	PPIF
203.505	0.5307	0.130328	4.07204	4.66024e-05	0.000353766	CDPF1
1129.57	-0.225633	0.0554128	-4.07186	4.66388e-05	0.000353851	BCL2
1478.21	0.209794	0.0515317	4.07116	4.67799e-05	0.000354731	AAGAB
1129.98	0.219224	0.0538638	4.06997	4.70191e-05	0.000356352	NTPCR
1145.51	0.24538	0.0603128	4.06846	4.73247e-05	0.000358475	FOXJ2
694.527	0.271612	0.066779	4.06733	4.75548e-05	0.000359832	SNX14
1395.6	0.193977	0.0476915	4.06733	4.75549e-05	0.000359832	EIF4E
2293.99	-0.152651	0.0375366	-4.06672	4.76793e-05	0.00036058	UQCRC1
278.553	-0.432595	0.106381	-4.06646	4.77317e-05	0.000360782	CUL7
1628.29	-0.184309	0.0453286	-4.06607	4.78127e-05	0.0003612	AUP1
1074.03	0.22741	0.0559544	4.06421	4.81953e-05	0.000363895	NECTIN1
488.248	0.322755	0.0794254	4.06363	4.8316e-05	0.000364611	C10orf25
1756.06	-0.177802	0.0437622	-4.06291	4.84644e-05	0.000365535	MRPL42
2424.01	0.161117	0.039661	4.06235	4.85808e-05	0.000366216	SFXN1
2619.13	0.160447	0.0395025	4.0617	4.87171e-05	0.000366966	SMG5
738.204	0.2702	0.066525	4.06162	4.87324e-05	0.000366966	ARL13B
730.161	0.268502	0.0661156	4.06109	4.88437e-05	0.000367608	ACD
682.321	0.29747	0.0733176	4.05727	4.96488e-05	0.000373285	LINC01089
3487.95	-0.130821	0.0322435	-4.05726	4.96511e-05	0.000373285	PSMA4
879.738	0.254722	0.0628196	4.05482	5.01731e-05	0.000377008	NBPF12
295.152	0.429661	0.105977	4.05429	5.02862e-05	0.000377656	BTNL9
910.045	0.239208	0.0590204	4.05297	5.05706e-05	0.00037959	VRK3
234.295	-0.491889	0.121404	-4.05168	5.08516e-05	0.00038139	ZEB1.AS1
398.017	-0.357398	0.0882112	-4.05162	5.08647e-05	0.00038139	COX18
116.543	0.677795	0.167314	4.05104	5.09901e-05	0.000382127	DLX1
2003.45	-0.16079	0.039697	-4.05044	5.11221e-05	0.000382912	EDEM3
4346.55	0.123489	0.0304926	4.0498	5.12624e-05	0.000383759	ATP13A3
6279.04	-0.109896	0.0271384	-4.04948	5.13325e-05	0.000384079	UBTF
2002.07	-0.17976	0.0443982	-4.04882	5.14774e-05	0.000384959	NRROS
55.4545	1.0025	0.24771	4.04708	5.18609e-05	0.000387621	AC104083.1
374.391	0.37833	0.0935487	4.04421	5.25006e-05	0.000392194	NPEPL1
71.7137	-0.889226	0.219885	-4.04405	5.25353e-05	0.000392245	SNAI3.AS1
423.313	0.348457	0.0861681	4.04393	5.25637e-05	0.000392249	HINFP
2143.64	0.162901	0.0403037	4.04183	5.30356e-05	0.00039556	CHMP4B
5017.7	-0.12979	0.0321224	-4.0405	5.3337e-05	0.000397598	DBN1
1151.22	0.213553	0.0528857	4.03801	5.39064e-05	0.00040163	GOSR2
2224.8	-0.182559	0.0452258	-4.03661	5.42282e-05	0.000403813	TRBC2
901.185	0.240761	0.0596463	4.03647	5.42605e-05	0.00040384	KRIT1
163.233	-0.594683	0.147352	-4.03581	5.44148e-05	0.000404775	SPATA20
1981.06	0.185326	0.0459255	4.03537	5.45158e-05	0.000405312	TIPRL
164.47	-0.58953	0.146105	-4.03497	5.46093e-05	0.000405792	AC245060.5
56.0961	-1.0005	0.24799	-4.03444	5.47321e-05	0.00040649	ZNF737
3015.53	-0.13558	0.0336127	-4.03358	5.49335e-05	0.000407771	BAZ2A
2223.65	0.156334	0.0387761	4.0317	5.53752e-05	0.000410833	ACAP2
343.45	-0.419309	0.104082	-4.02865	5.60971e-05	0.00041597	IL7R
1086.85	0.228894	0.0568429	4.02679	5.65445e-05	0.000419066	NELFA
5195.63	0.13715	0.034062	4.02647	5.66205e-05	0.000419409	APEX1
45.9188	1.1821	0.29361	4.02609	5.67129e-05	0.000419872	PNMA3
1298.49	-0.20101	0.0499472	-4.02444	5.711e-05	0.00042259	ATP6V1F
641.261	-0.279681	0.0695007	-4.02415	5.71827e-05	0.000422905	SIMC1
3267.64	0.131816	0.0327638	4.02322	5.74072e-05	0.000424343	BRCA1
2240.73	-0.154184	0.038336	-4.02192	5.77262e-05	0.000426477	GUK1
3262.55	-0.139513	0.0346946	-4.02119	5.79055e-05	0.000427577	ARF6
968.128	-0.229186	0.0570263	-4.01895	5.84575e-05	0.000431427	GFM1
270.564	0.446926	0.111251	4.01729	5.88717e-05	0.000434256	UPK3BL1
1573.22	0.178349	0.0444071	4.01623	5.91376e-05	0.000435989	VPS37B
748.982	-0.265976	0.0662393	-4.01538	5.93502e-05	0.000437327	SLC25A25
1247.63	-0.209481	0.0521834	-4.01432	5.96162e-05	0.000439057	LZTFL1
18.9498	1.9612	0.48859	4.01401	5.96969e-05	0.000439422	FGF17
102.942	-0.732073	0.182403	-4.01349	5.98271e-05	0.00044015	MRM1
4593.46	-0.131332	0.032725	-4.0132	5.99006e-05	0.00044046	OIP5.AS1
770.138	0.274112	0.0684916	4.00213	6.27742e-05	0.00046135	SH3GL1
412.829	0.365463	0.0913405	4.0011	6.30477e-05	0.000463118	FAM110C
1831.7	0.166315	0.0415708	4.00076	6.31403e-05	0.000463556	POLDIP3
1251.26	-0.200812	0.0501993	-4.0003	6.32634e-05	0.000464217	CMTR1
1983.55	-0.174442	0.0436338	-3.99786	6.39171e-05	0.00046877	IRF1
875.314	0.264418	0.0661516	3.99715	6.41089e-05	0.000469932	CTDP1
1074.25	0.224666	0.0562096	3.99693	6.41695e-05	0.000470131	CANT1
848.639	0.254233	0.0636374	3.99503	6.46862e-05	0.00047367	SHISA2
1870.2	0.167027	0.0418442	3.99164	6.56169e-05	0.000480235	THUMPD3
1000.1	-0.234805	0.0588391	-3.99062	6.59006e-05	0.000481987	ZFYVE16
123.537	-0.744226	0.186498	-3.99053	6.59247e-05	0.000481987	F2RL2
1383.3	-0.193668	0.0485893	-3.98581	6.72497e-05	0.000491419	NCOA1
1562.07	-0.185908	0.0466461	-3.9855	6.73386e-05	0.000491813	LDLR
246.581	-0.475308	0.119264	-3.98533	6.73869e-05	0.000491911	ROGDI
679.195	0.285628	0.0716744	3.98508	6.74579e-05	0.000492174	NBPF19
40.6432	1.24862	0.313349	3.98476	6.7548e-05	0.000492576	ANKRD37
1028.14	0.215746	0.0541517	3.9841	6.77375e-05	0.000493701	IPO11
958.095	-0.266246	0.066841	-3.98328	6.79704e-05	0.000495142	OBSCN
744.452	-0.255896	0.0642461	-3.98307	6.8032e-05	0.000495335	KLHL8
839.077	-0.255155	0.0640712	-3.98237	6.82328e-05	0.00049608	MRPS22
4480.74	0.115133	0.0289109	3.98234	6.82393e-05	0.00049608	FAM168B
1518.69	0.214621	0.0538945	3.98224	6.82689e-05	0.00049608	ENO2
1330.84	0.23071	0.0579351	3.98222	6.82753e-05	0.00049608	SP100
1627.61	-0.194781	0.0489155	-3.982	6.83384e-05	0.000496282	WDR75
1521.13	0.18628	0.0467842	3.98168	6.84293e-05	0.000496686	TTC17
475.51	-0.325361	0.0817597	-3.97948	6.90668e-05	0.000501055	BMERB1
195.819	-0.508431	0.127789	-3.97868	6.92975e-05	0.000502469	C11orf24
404.985	-0.355332	0.0893222	-3.97809	6.94699e-05	0.00050346	SLC38A7
499.912	-0.311984	0.0784395	-3.97739	6.96764e-05	0.000504614	PDE4A
809.874	0.271391	0.0682349	3.9773	6.97008e-05	0.000504614	PPIL4
242.373	0.459471	0.115568	3.97578	7.01485e-05	0.000507594	IFT20
492.459	-0.340441	0.0856534	-3.97463	7.04873e-05	0.000509783	TNKS1BP1
1548.79	-0.183839	0.0463012	-3.97051	7.17194e-05	0.000518428	SNAP29
637.853	-0.284863	0.0718021	-3.96734	7.26792e-05	0.000525096	AIMP2
742.004	0.256407	0.0646998	3.96302	7.40064e-05	0.000534411	IQCE
75.3467	0.935315	0.236059	3.96221	7.42596e-05	0.000535964	AC145207.5
1969.28	0.171218	0.043231	3.96053	7.47823e-05	0.00053946	ATP1B3
2102.38	0.156905	0.0396337	3.9589	7.52973e-05	0.000542897	ATF6B
719.986	0.262196	0.0662344	3.95862	7.53853e-05	0.000543253	ASAP2
2798.39	0.135363	0.0341986	3.95815	7.55334e-05	0.000544042	GNL1
1147.6	0.207629	0.0525001	3.95483	7.65906e-05	0.000551374	BRK1
9047.45	0.106663	0.0269762	3.95397	7.68647e-05	0.000552833	MAZ
100.152	-0.707148	0.178846	-3.95395	7.68719e-05	0.000552833	ACOT11
1556.81	-0.19541	0.0494239	-3.95375	7.6935e-05	0.000553005	GNPTAB
131.931	0.676986	0.171285	3.95239	7.73755e-05	0.000555887	CATSPER2
2306.44	0.169811	0.0429812	3.95082	7.78848e-05	0.000559261	ITPRID2
1448.45	-0.194956	0.0493477	-3.95065	7.79389e-05	0.000559364	GIMAP6
146.331	-0.619341	0.156806	-3.94972	7.82439e-05	0.000561266	SPOCK2
236.565	0.459994	0.116473	3.94936	7.83613e-05	0.000561822	CHRNA9
1467.98	0.189673	0.0480332	3.94879	7.8546e-05	0.00056286	RAP1GAP2
168.877	0.560105	0.141879	3.94778	7.88799e-05	0.000564965	AC009120.2
2957.44	-0.141675	0.0358947	-3.94698	7.91447e-05	0.000566573	CALU
234.662	0.45695	0.115782	3.94665	7.92512e-05	0.000567047	TCTEX1D2
1835.47	-0.179349	0.0454502	-3.94606	7.94471e-05	0.00056816	LDB1
1474.36	-0.184532	0.0467741	-3.94518	7.97404e-05	0.000569744	CFDP1
2673.44	0.149101	0.0377935	3.94515	7.97497e-05	0.000569744	POGK
2355.69	0.149444	0.0378983	3.9433	8.03694e-05	0.00057388	GBF1
1098.8	0.214246	0.054342	3.94256	8.06181e-05	0.000575365	GK5
1970.64	-0.163442	0.0414875	-3.93954	8.16381e-05	0.000582349	PHC3
1170.32	0.200615	0.0509593	3.93677	8.25865e-05	0.000588816	SMG9
4165.9	0.119194	0.0302813	3.93623	8.27708e-05	0.000589831	MCM2
578.109	0.292276	0.0742815	3.93471	8.32989e-05	0.000593294	SLC40A1
381.239	-0.358706	0.0911821	-3.93395	8.35611e-05	0.000594861	PLCH1
1485.2	-0.187219	0.0476085	-3.93247	8.40761e-05	0.000598224	AP1B1
165.813	-0.552158	0.140437	-3.93173	8.43377e-05	0.000599782	ALPK1
2365.21	0.146229	0.0372192	3.92887	8.53455e-05	0.000606643	KANSL3
985.488	0.227117	0.0578131	3.92847	8.54887e-05	0.000607354	ALAD
1704.11	-0.173131	0.0440839	-3.92731	8.58995e-05	0.000609964	UBFD1
6561.16	0.101418	0.0258403	3.92479	8.68048e-05	0.000616082	SRSF3
1763.58	-0.192743	0.0491138	-3.92441	8.69428e-05	0.000616751	ECH1
1240.99	0.195423	0.0497994	3.92421	8.70143e-05	0.000616947	CDH4
730.62	-0.286851	0.0731318	-3.92239	8.76764e-05	0.000621328	BAG4
461.347	0.324738	0.0828831	3.91802	8.92799e-05	0.000632373	ECSIT
467.774	-0.328136	0.0838075	-3.91535	9.02714e-05	0.000639074	SPEG
3009.43	-0.132567	0.0338625	-3.91488	9.04503e-05	0.000640019	LARP4
3491.89	0.13141	0.033583	3.91298	9.11638e-05	0.000644743	RTN3
134.77	-0.603415	0.154241	-3.91216	9.14736e-05	0.000646609	NKIRAS1
661.255	-0.26989	0.0689997	-3.91146	9.1739e-05	0.000648066	GIPC1
2148.21	0.162827	0.0416291	3.91138	9.17717e-05	0.000648066	ZNF37A
848.883	-0.239177	0.0611756	-3.90968	9.24183e-05	0.000652304	SHFL
2610.79	0.143338	0.0366733	3.9085	9.2871e-05	0.000655171	SRSF7
1340.97	-0.193586	0.0495365	-3.90794	9.30869e-05	0.000656365	SAP130
364.807	0.391395	0.100179	3.90698	9.34587e-05	0.000658657	PRDX4
4144.42	0.119483	0.0305844	3.90665	9.35827e-05	0.000659201	TM7SF3
677.677	-0.26817	0.0686543	-3.90609	9.38e-05	0.0006604	COQ4
[truncated: 3,597 more rows]
