# Supplementary material for: Cross‐species comparison illuminates the importance of iron homeostasis for splenic anti‐immunosenescence
Source: Aging Cell. 2023 Sep 8;22(11):e13982. doi: 10.1111/acel.13982 (PMC10652311; doi:10.1111/acel.13982)
Supplement: Supplementary file 14 — Table S8. [file ACEL-22-e13982-s012.xlsx]

## Sheet: EOC20
X	ID	Description	GeneRatio	BgRatio	pvalue	p.adjust	qvalue	geneID	Count
mmu05171	mmu05171	Coronavirus disease - COVID-19	133/2576	248/9045	3.1434e-17	1.07504e-14	6.22063e-15	Il1b/Nrp1/Ikbkg/Stat1/Oas2/Fcgr3/Casp1/Pik3r1/Csf3/Ddx58/Mavs/Rps14/Mapk1/Tlr4/Pik3r2/Oas1g/C5ar1/Oas1a/Plcg1/Rpl14/Rps15/Ikbke/Tlr2/Rps18/Irak4/Rps16/Rps7/Rpl35/Cybb/Rpl29/Rps8/Fau/Rpl22/C3/Vwf/Tnfrsf1a/Rpl13/Rpl27/Rpl28/Jak1/Pik3ca/Rpl26/Adar/Rpl10a/Rpl31/Rps10/Nfkbia/Rps6/Uba52/Rps13/Rpl34/Rps3/Rps25/Rpl32/Nlrp3/Irak1/Rpl7/C3ar1/Rpl18/Rps5/Rpl7a/Rsl24d1/Rpl38/Rela/Rps27/Rpl5/Rps24/Rpl15/Pik3cd…	133
mmu04142	mmu04142	Lysosome	78/2576	135/9045	7.64442e-13	1.3072e-10	7.56395e-11	Lgmn/Ctsd/Ctsk/Atp6v0a1/Lipa/Psap/Ctsb/Ctsz/Ap3d1/Npc1/Slc11a1/Ap4b1/Ctsf/Manba/Hexb/Hexa/Gns/Gba/Atp6v0d2/Galns/Gaa/Ap1m1/Ap1g1/Atp6v1h/Slc11a2/Atp6v0a2/Ap3s1/Ctsl/Atp6ap1/Cln5/Litaf/Ctsa/Nagpa/Ctso/Wdr7/Glb1/Cltb/Ap4e1/Dnase2a/Ctns/Ctss/Abca2/Gnptg/Pla2g15/Gga2/Gusb/Naga/Cd68/Igf2r/Fuca2/Idua/Tpp1/Atp6v0d1/Ncoa7/Atp6v0b/Atp6v0c/Slc17a5/Lamp2/Naglu/Cd63/Clta/Ap1s2/Gnptab/Hgsnat/Laptm5/Ap1s3/Dmxl…	78
mmu04110	mmu04110	Cell cycle	73/2576	125/9045	2.01263e-12	2.2944e-10	1.32763e-10	Ywhag/Atm/Mcm5/Cdk4/Myc/E2f5/Cdc6/Mcm4/Mcm7/Ywhah/Mcm2/Dbf4/Tfdp2/Mdm2/Wee1/Mcm6/Espl1/Ccnd3/Ccne2/Chek1/Bub1/Cdkn1b/Ccna2/Ccne1/Cdc20/Ccnd1/Skp2/Orc1/Orc5/E2f2/Cdc23/Cdk1/Orc6/Ttk/Ywhaz/Cdc14b/Cdc27/Ywhaq/Smad3/Trp53/Mad1l1/Cdc45/Mad2l1/Pkmyt1/Hdac1/Ccnb1/Rbl1/Anapc11/Cdk2/Cdc25a/Gadd45a/Mad2l2/Tgfb1/Pcna/Rbl2/Bub1b/Anapc10/Orc4/Plk1/Gadd45g/Ywhae/Cdkn2b/Anapc2/Ccnd2/Cdc14a/Cdc25b/Smc3/Abl1/Gadd…	73
mmu04210	mmu04210	Apoptosis	77/2576	136/9045	4.45811e-12	3.81169e-10	2.20559e-10	Actg1/Ctsd/Ctsk/Ddit3/Parp1/Tuba1a/Cflar/Atm/Ctsb/Ctsz/Ikbkg/Ctsf/Dffa/Actb/Bak1/Pik3r1/Ntrk1/Sptan1/Lmnb2/Itpr2/Birc5/Pidd1/Ctsl/Mapk1/Pik3r2/Bcl2l1/Itpr3/Csf2rb2/Casp2/Ctso/Hras/Bcl2a1b/Map3k5/Capn1/Casp3/Ctss/Pmaip1/Tnfrsf1a/Atf4/Akt1/Pik3ca/Tuba1c/Nfkbia/Traf1/Apaf1/Akt2/Eif2s1/Cycs/Trp53/Ripk1/Endog/Rela/Pik3cd/Parp4/Tradd/Capn2/Lmnb1/Csf2rb/Parp2/Pdpk1/Gadd45a/Fos/Xiap/Gadd45g/Kras/Mapk3/Ma…	77
mmu03010	mmu03010	Ribosome	89/2576	176/9045	3.71497e-10	2.54104e-08	1.47035e-08	Rps14/Rpl14/Rps15/Rps18/Rps16/Mrpl22/Rps7/Rpl35/Rpl29/Rps8/Fau/Mrps16/Rpl22/Mrpl34/Rpl13/Rpl27/Rpl28/Mrpl10/Rpl26/Rpl10a/Rpl31/Rps10/Rps6/Mrpl19/Mrpl12/Uba52/Rps13/Rpl34/Rps3/Rps25/Rpl32/Rpl7/Rpl18/Rps5/Rpl7a/Rsl24d1/Rpl38/Mrps10/Rps27/Rpl5/Rps24/Rpl15/Rpl12/Rpl6/Rps23/Rpl18a/Rpl36a/Rps27l/Rpl23/Rpl24/Rps19/Rpl8/Mrpl9/Mrpl30/Rplp2/Rpl4/Mrpl27/Rps15a/Mrps2/Mrpl4/Rpl9/Rps3a1/Rpl39/Rplp1/Rpl3/Rpl21/…	89
mmu05132	mmu05132	Salmonella infection	115/2576	253/9045	4.35766e-09	2.48386e-07	1.43726e-07	Arf1/Actg1/Il1b/Tuba1a/Nckap1l/Actr2/Fbxo22/Cd14/Tubb2a/Ikbkg/Actb/Myc/Tubb6/Bak1/Flna/Tlr6/Casp1/Exoc7/Rac1/Rab7b/Dynlt1b/Mapk1/Tlr4/Fhod1/Actr1b/Dctn1/Cyfip2/Anxa2/Dynlt3/Ahnak2/Rock2/Tlr2/Ripk2/Hsp90aa1/Irak4/Hras/Arpc3/Ptprc/Brk1/Casp3/Naip2/Cyfip1/Map2k7/Plekhm1/Kpna4/Pkn1/Arl8a/Tnfrsf1a/Akt1/Pik3ca/Pak1/Tuba1c/Nfkbia/Actr1a/Naip5/Akt2/Rps3/Wasl/Cycs/Ripk1/Nlrp3/Actr3/Irak1/Exoc4/Rela/Cyth4/…	115
mmu04380	mmu04380	Osteoclast differentiation	67/2576	128/9045	9.32981e-09	4.55828e-07	2.6376e-07	Il1b/Ncf1/Ctsk/Fcgr1/Fcgr2b/Sqstm1/Ikbkg/Lilrb4a/Stat1/Fcgr3/Pik3r1/Fcgr4/Rac1/Ncf2/Blnk/Fosl1/Tgfbr2/Mapk1/Pik3r2/Csf1/Creb1/Csf1r/Pirb/Gab2/Map2k7/Tnfrsf1a/Akt1/Jak1/Pik3ca/Mitf/Cyld/Lcp2/Nfkbia/Fyn/Itgb3/Akt2/Nfkb2/Rela/Il1r1/Pik3cd/Jund/Stat2/Fosb/Socs3/Sirpb1c/Plcg2/Junb/Fos/Syk/Tgfb1/Traf6/Tgfbr1/Map3k7/Ncf4/Il1a/Mapk3/Pira2/Mapk8/Ppp3r1/Sirpa/Btk/Tec/Sirpb1b/Spi1/Pik3cb/Ifnar2/Trem2	67
mmu03013	mmu03013	Nucleocytoplasmic transport	62/2576	117/9045	1.80342e-08	7.70962e-07	4.46109e-07	Ddx19a/Kpnb1/Nup85/Upf3a/Xpo5/Nup133/Ipo4/Xpo4/Ipo7/Nup155/Nup153/Rangap1/Kpna4/Ddx39b/Nup214/Tnpo1/Ipo11/Srrm1/Nmd3/Xpo6/Upf1/Acin1/Kpna2/Xpo7/Tnpo2/Kpna6/Pnn/Ahctf1/Ipo9/Senp2/Xpot/Aaas/Kpna1/Nup37/Seh1l/Nup50/Eef1a2/Nup62/Ndc1/Xpo1/Ipo5/Nxf7/Thoc5/Magoh/Alyref/Eif4a3/Rae1/Cse1l/Nup210/Nup188/Nup205/Eef1a1/Nup43/Kpna3/Gle1/Ipo13/Snupn/Nup160/Ranbp2/Ncbp2/Phax/Nup54	62
mmu04666	mmu04666	Fc gamma R-mediated phagocytosis	52/2576	93/9045	2.39583e-08	8.35269e-07	4.8332e-07	Ncf1/Fcgr1/Actr2/Fcgr2b/Plpp3/Bin1/Lat/Wasf2/Fcgr3/Myo10/Plpp1/Pik3r1/Inpp5d/Fcgr4/Rac1/Mapk1/Pik3r2/Marcksl1/Plcg1/Arpc3/Ptprc/Lyn/Gab2/Gsn/Akt1/Pik3ca/Pla2g4a/Marcks/Pak1/Vasp/Pla2g6/Rps6kb1/Akt2/Actr3/Cfl2/Sphk2/Pik3cd/Cfl1/Arpc1b/Plcg2/Limk2/Syk/Hck/Pla2g4c/Pip5k1c/Prkcd/Prkcb/Mapk3/Crk/Dnm2/Inppl1/Pik3cb	52
mmu03030	mmu03030	DNA replication	26/2576	35/9045	2.44231e-08	8.35269e-07	4.8332e-07	Mcm5/Pold1/Rnaseh2a/Mcm4/Mcm7/Mcm2/Pola2/Mcm6/Rfc4/Dna2/Rpa1/Rnaseh2c/Rfc3/Pole2/Rpa2/Fen1/Prim1/Pole/Pola1/Pold2/Pcna/Rfc5/Prim2/Mcm3/Ssbp1/Lig1	26
mmu04115	mmu04115	p53 signaling pathway	43/2576	72/9045	2.83791e-08	8.82332e-07	5.10552e-07	Atm/Cdk4/Thbs1/Mdm4/Mdm2/Ccnd3/Pidd1/Ccne2/Bcl2l1/Chek1/Ccne1/Ccnd1/Casp3/Cdk1/Pmaip1/Siah1b/Siva1/Sesn2/Sesn1/Apaf1/Ppm1d/Cycs/Trp53/Rchy1/Igf1/Rrm2/Gorab/Pten/Ccnb1/Cdk2/Shisa5/Cd82/Gtse1/Gadd45a/Aifm2/Gadd45g/Ei24/Ccnd2/Gadd45b/Rrm2b/Serpine1/Ddb2/Zmat3	43
mmu04140	mmu04140	Autophagy - animal	70/2576	142/9045	1.03923e-07	2.96181e-06	1.71382e-06	Ctsd/Cflar/Ctsb/Sqstm1/Nrbf2/Prkaa2/Prkaa1/Pik3r1/C9orf72/Rab7b/Deptor/Atg12/Wdr41/Ctsl/Mapk1/Becn1/Pik3r2/Bcl2l1/Snap29/Atg4a/Trp53inp2/Vmp1/Hras/Igbp1/Akt1/Pik3ca/Atg9b/Ddit4/Atg16l1/Rps6kb1/Atg3/Hif1a/Akt2/Gabarapl2/Eif2s1/Map1lc3a/Rheb/Atg7/Pik3cd/Eif2ak4/Atg16l2/Rragd/Pten/Lamp2/Atg10/Irs2/Gabarap/Pdpk1/Rab7/Rubcn/Sh3glb1/Atg13/Traf6/Map3k7/Prkcd/Rraga/Kras/Mapk3/Map2k2/Wipi2/Hmgb1/Tbk1/Mapk…	70
mmu05162	mmu05162	Measles	71/2576	146/9045	1.6737e-07	4.40312e-06	2.54782e-06	Il1b/Irf7/Tnfaip3/Fcgr2b/Cd28/Ikbkg/Cdk4/Stat1/Oas2/Bak1/Msn/Pik3r1/Ddx58/Mavs/Ccnd3/Tlr4/Pik3r2/Ccne2/Jak3/Oas1g/Oas1a/Bcl2l1/Il2rg/Ikbke/Tlr2/Cblb/Cdkn1b/Ccne1/Irak4/Ccnd1/Rack1/Casp3/Csnk2a2/Akt1/Jak1/Pik3ca/Adar/Nfkbia/Apaf1/Akt2/Eif2s1/Cycs/Trp53/Rchy1/Csnk2b/Irak1/Rela/Pik3cd/Eif2ak4/Oas3/Tradd/Stat2/Cdk2/Fos/Hspa8/Traf6/Map3k7/Hspa1b/Il1a/Il6/Ccnd2/Tbk1/Mapk8/Hspa2/Irf3/Stat3/Eif3h/Tlr7/If…	71
mmu05161	mmu05161	Hepatitis B	76/2576	163/9045	5.37878e-07	1.26107e-05	7.29704e-06	Irf7/Ikbkg/Myc/Stat1/Pik3r1/Ddx58/Mavs/Birc5/Ptk2b/Tgfbr2/Braf/Mapk1/Atp6ap1/Tlr4/Pik3r2/Ccne2/Jak3/Ikbke/Tlr2/Creb1/Ccna2/Ccne1/Irak4/Hras/E2f2/Casp3/Map2k7/Atf4/Akt1/Jak1/Pik3ca/Mmp9/Ywhaz/Nfatc3/Sos1/Nfkbia/Apaf1/Ywhaq/Akt2/Smad3/Cycs/Trp53/Irak1/Rela/Ddb1/Pik3cd/Jak2/Stat2/Creb3l1/Cdk2/Atf2/Ticam1/Fos/Elk1/Tgfb1/Pcna/Traf6/Tgfbr1/Map3k7/Egr2/Prkcb/Kras/Mapk3/Map2k2/Il6/Tbk1/Mapk8/Tlr3/Irf3/St…	76
mmu04137	mmu04137	Mitophagy - animal	39/2576	68/9045	5.531e-07	1.26107e-05	7.29704e-06	Sqstm1/Mfn1/Ubc/Rab7b/Mfn2/Pgam5/Becn1/Rhot2/Cited2/Bcl2l1/Usp15/Hras/Csnk2a2/Atf4/Mitf/Tax1bp1/Atg9b/Tfeb/Uba52/Hif1a/Gabarapl2/Trp53/Csnk2b/Map1lc3a/Rela/Rhot1/Gabarap/Rab7/Fis1/Foxo3/Usp30/Nbr1/Kras/Rps27a/Tbk1/Mapk8/Bnip3l/Src/Tbc1d15	39
mmu04141	mmu04141	Protein processing in endoplasmic reticulum	79/2576	172/9045	6.90565e-07	1.47608e-05	8.54119e-06	Ganab/Ddit3/Dnajc10/Sel1l/Rad23a/Calr/Mogs/Ubqln4/Bak1/Nfe2l2/Hsph1/Ubxn4/Rrbp1/Edem1/Rnf5/Sec24a/Dnajb11/Sec61a2/Prkcsh/Herpud1/Lman1/Hspa5/Ssr2/Os9/Uggt1/Hsp90aa1/Edem2/Map3k5/Ckap4/Capn1/Ddost/Map2k7/Ngly1/Atf4/Pdia4/Sec31a/Ubxn8/Ube2g2/Pdia3/Dad1/Atf6/Eif2s1/Ubxn1/Txndc5/Stub1/Sec23b/Ppp1r15a/Mbtps1/Sec24c/Eif2ak4/Edem3/Sil1/Capn2/Ube2g1/Selenos/Sec24d/Sec61b/Sar1a/Nsfl1c/Ubqln1/Man1b1/Hspa8/…	79
mmu05212	mmu05212	Pancreatic cancer	42/2576	76/9045	8.12847e-07	1.54441e-05	8.93657e-06	Ikbkg/Cdk4/Stat1/Bak1/Ralgds/Pik3r1/Ralbp1/Rac1/Tgfbr2/Braf/Mapk1/Pik3r2/Bcl2l1/Ralb/Rad51/Ccnd1/E2f2/Arhgef6/Akt1/Jak1/Pik3ca/Rps6kb1/Akt2/Smad3/Trp53/Rela/Pik3cd/Rala/Gadd45a/Tgfb1/Vegfa/Tgfbr1/Gadd45g/Kras/Brca2/Mapk3/Mapk8/Stat3/Gadd45b/E2f3/Pik3cb/Ddb2	42
mmu05220	mmu05220	Chronic myeloid leukemia	42/2576	76/9045	8.12847e-07	1.54441e-05	8.93657e-06	Ikbkg/Cdk4/Myc/Cbl/Bak1/Pik3r1/Ptpn11/Mdm2/Tgfbr2/Braf/Mapk1/Pik3r2/Bcl2l1/Cdkn1b/Ccnd1/Hras/E2f2/Gab2/Akt1/Pik3ca/Sos1/Nfkbia/Akt2/Smad3/Trp53/Shc2/Rela/Pik3cd/Hdac1/Gadd45a/Tgfb1/Tgfbr1/Gadd45g/Kras/Mapk3/Map2k2/Crk/Abl1/Gadd45b/E2f3/Pik3cb/Ddb2	42
mmu05230	mmu05230	Central carbon metabolism in cancer	39/2576	69/9045	9.2482e-07	1.66468e-05	9.63247e-06	Hk3/Idh1/G6pdx/Pfkm/Myc/Met/Tigar/Pik3r1/Ntrk1/Pfkp/Flt3/Mapk1/Pik3r2/Hras/Gls2/Akt1/Pik3ca/Pkm/Pdha1/Hif1a/Akt2/Pdk1/Trp53/Sirt3/Pik3cd/Hk2/Pten/Gls/Pgam1/Idh2/Ldha/Kras/Mapk3/Map2k2/Slc16a3/Hk1/Pgam2/Sco2/Pik3cb	39
mmu05134	mmu05134	Legionellosis	35/2576	61/9045	2.07262e-06	3.54418e-05	2.0508e-05	Arf1/Il1b/Itgb2/Cd14/Cxcl2/Casp1/Hsf1/Itgam/Hspd1/Eef1g/Tlr4/Tlr2/Sec22b/C3/Casp3/Naip2/Nfkbia/Apaf1/Naip5/Cycs/Nfkb2/Rela/Naip1/Sar1a/Eef1a2/Hspa8/Hspa1b/Il6/Rab1b/Hspa2/Eef1a1/Clk4/Arf2/Vcp/Cr1l	35
mmu04150	mmu04150	mTOR signaling pathway	72/2576	157/9045	2.28608e-06	3.72304e-05	2.1543e-05	Atp6v1b2/Lamtor1/Atp6v1a/Rps6ka2/Prkaa2/Prkaa1/Pik3r1/Castor1/Fzd7/Atp6v1h/Deptor/Slc3a2/Braf/Mapk1/Wnt10a/Pik3r2/Dvl1/Sgk1/Lamtor3/Hras/Skp2/Atp6v1d/Fnip2/Eif4b/Tnfrsf1a/Akt1/Pik3ca/Eif4e/Ddit4/Sos1/Sesn2/Rictor/Rps6/Atp6v1c1/Rps6kb1/Akt2/Stradb/Igf1/Lamtor5/Rheb/Pik3cd/Rragd/Dvl2/Pten/Cab39/Prr5/Mapkap1/Seh1l/Grb10/Nprl3/Pdpk1/Prr5l/Wdr59/Slc38a9/Eif4ebp1/Prkcb/Cab39l/Lrp5/Rraga/Atp6v1g1/Kras/M…	72
mmu04625	mmu04625	C-type lectin receptor signaling pathway	55/2576	112/9045	2.76598e-06	4.29983e-05	2.48805e-05	Il1b/Clec4d/Ikbkg/Calm1/Ccl22/Stat1/Casp1/Pik3r1/Ptpn11/Clec4e/Itpr2/Mdm2/Calm3/Mapk1/Pik3r2/Itpr3/Ikbke/Cblb/Malt1/Hras/Plk3/Ptgs2/Bcl3/Lsp1/Akt1/Pik3ca/Cyld/Pak1/Nfatc3/Card9/Nfkbia/Clec4n/Il23a/Akt2/Nlrp3/Irf1/Nfkb2/Rela/Pik3cd/Stat2/Fcer1g/Plcg2/Syk/Egr2/Prkcd/Kras/Mapk3/Il6/Mapk8/Bcl10/Ppp3r1/Itpr1/Src/Mapkapk2/Pik3cb	55
mmu04068	mmu04068	FoxO signaling pathway	62/2576	131/9045	3.18025e-06	4.7289e-05	2.73633e-05	Plk2/Cat/Atm/Prkaa2/Prkaa1/Pik3r1/Mdm2/Atg12/Tgfbr2/Braf/Mapk1/Pik3r2/Stk4/Sgk1/Pck2/Cdkn1b/Il7r/Ccnd1/Hras/Skp2/Plk3/Foxo4/Akt1/Pik3ca/Csnk1e/Bcl6/Sos1/Akt2/Smad3/Gabarapl2/Igf1/Pik3cd/Pten/Ccnb1/Nlk/Irs2/Gabarap/Cdk2/Pdpk1/Gadd45a/Tgfb1/Foxo3/Rbl2/Tgfbr1/Sgk3/Plk1/Gadd45g/Kras/Mapk3/Map2k2/Cdkn2b/Prkag2/Il6/Ccnd2/Mapk8/Stat3/Gadd45b/Prkab2/Tnfsf10/Igf1r/Pik3cb/G6pc3	62
mmu05222	mmu05222	Small cell lung cancer	47/2576	93/9045	5.3666e-06	7.49819e-05	4.33875e-05	Col4a5/Ikbkg/Itgb1/Cdk4/Myc/Bak1/Pik3r1/Lamc2/Traf4/Pik3r2/Ccne2/Bcl2l1/Cdkn1b/Ccne1/Ccnd1/Skp2/Lamc1/Ptgs2/E2f2/Casp3/Akt1/Pik3ca/Nfkbia/Traf1/Apaf1/Akt2/Cycs/Trp53/Rela/Pik3cd/Cks1b/Pten/Cdk2/Gadd45a/Lamb3/Traf6/Xiap/Gadd45g/Max/Cdkn2b/Gadd45b/Rxrb/E2f3/Col4a2/Cks2/Pik3cb/Ddb2	47
mmu05225	mmu05225	Hepatocellular carcinoma	77/2576	174/9045	5.48113e-06	7.49819e-05	4.33875e-05	Actg1/Cdk4/Actb/Myc/Met/Bak1/Nfe2l2/Pik3r1/Fzd7/Txnrd1/Gsta3/Tgfbr2/Braf/Mapk1/Wnt10a/Pik3r2/Smarcd2/Bcl2l1/Gstm2/Plcg1/Dvl1/Nqo1/Ccnd1/Hras/Gstm1/Mgst1/E2f2/Akt1/Pik3ca/Gstm4/Sos1/Smarcd1/Frat2/Smarcc1/Hmox1/Rps6kb1/Gstp1/Akt2/Smad3/Trp53/Shc2/Txnrd3/Csnk1a1/Mgst2/Pik3cd/Dvl2/Pten/Smarcb1/Brd7/Pbrm1/Smarca2/Mgst3/Plcg2/Gadd45a/Elk1/Tgfb1/Tgfbr1/Smarcc2/Prkcb/Gadd45g/Lrp5/Kras/Mapk3/Map2k2/Smarca…	77
mmu04668	mmu04668	TNF signaling pathway	55/2576	115/9045	7.63401e-06	0.000100417	5.8105e-05	Il1b/Cflar/Tnfaip3/Ikbkg/Cxcl2/Pik3r1/Bag4/Tnfrsf1b/Pgam5/Mapk1/Pik3r2/Csf1/Creb1/Map3k5/Ptgs2/Ccl5/Casp3/Bcl3/Map2k7/Tnfrsf1a/Atf4/Akt1/Pik3ca/Mmp9/Cyld/Icam1/Nfkbia/Traf1/Nod2/Akt2/Ripk1/Irf1/Rela/Pik3cd/Tradd/Creb3l1/Socs3/Atf2/Map3k8/Junb/Fos/Dnm1l/Csf2/Mlkl/Xiap/Map3k7/Mapk3/Ccl12/Il6/Mapk8/Cx3cl1/Il15/Creb3/Pik3cb/Cxcl10	55
mmu01232	mmu01232	Nucleotide metabolism	43/2576	84/9045	8.78369e-06	0.00011126	6.43795e-05	Xdh/Ampd3/Ak4/Dut/Uck2/Cmpk2/Pnp/Uck1/Nme4/Gmpr2/Upp1/Dtymk/Entpd1/Tyms/Dctpp1/Tk1/Dck/Dctd/Ak2/Rrm2/Impdh2/Gmpr/Ampd2/Gda/Nt5c3b/Nme2/Adss/Cda/Ak3/Nme1/Nt5c2/Ada/Entpd6/Uckl1/Cant1/Rrm2b/Cmpk1/Tk2/Lacc1/Ak8/Ctps2/Gmps/Hprt	43
mmu04218	mmu04218	Cellular senescence	79/2576	184/9045	1.62494e-05	0.000198475	0.000114846	Slc25a4/Hipk2/Atm/Sqstm1/Ppp1cb/Cdk4/Myc/Calm1/E2f5/Pik3r1/Itpr2/Mdm2/Ccnd3/Calm3/Zfp36l1/Tgfbr2/Mapk1/Vdac1/Pik3r2/Ccne2/Itpr3/Chek1/Ccna2/Ccne1/Ppid/Ccnd1/Hras/E2f2/Capn1/Cdk1/Akt1/Hus1/Rassf5/Pik3ca/Nfatc3/Akt2/Smad3/Trp53/Rad9a/Hipk1/Lin9/Rela/Rheb/Pik3cd/Hipk3/Pten/Ccnb1/Capn2/Trpm7/Rbl1/Cdk2/Cdc25a/Gadd45a/Tgfb1/Foxo3/Mybl2/Rbl2/Eif4ebp1/Tgfbr1/Ppp1ca/Gadd45g/Mcu/Kras/Il1a/Mapk3/Map2k2/Cdkn…	79
mmu05205	mmu05205	Proteoglycans in cancer	86/2576	205/9045	2.03508e-05	0.000239999	0.000138873	Actg1/Itgb1/Ppp1cb/Actb/Hcls1/Myc/Thbs1/Cbl/Met/Flna/Msn/Pik3r1/Cav2/Ptpn11/Itpr2/Fzd7/Mdm2/Rac1/Ctsl/Braf/Mapk1/Wnt10a/Tlr4/Pik3r2/Camk2d/Itpr3/Plcg1/Rock2/Tlr2/Ccnd1/Sdc4/Hras/Eif4b/Casp3/Ptpn6/Pdcd4/Akt1/Sdc1/Pik3ca/Mmp9/Pak1/Sos1/Slc9a1/Rps6/Rps6kb1/Ank2/Itgb3/Hif1a/Akt2/Trp53/Igf1/Ppp1r12c/Drosha/Pik3cd/Rock1/Ppp1r12b/Cd63/Plcg2/Ppp1r12a/Pdpk1/Elk1/Tfap4/Tgfb1/Vegfa/Plaur/Ppp1ca/Iqgap1/Prkcb…	86
mmu01200	mmu01200	Carbon metabolism	56/2576	121/9045	2.14097e-05	0.00024407	0.000141229	Taldo1/Hk3/Idh1/Cat/Pgd/Got1/G6pdx/Sdhb/Esd/Pfkm/Acss2/Eno1/Pfkp/Dlat/Pcx/Prps2/Shmt2/Aco2/Glud1/Eno1b/Gldc/Acox3/Idh3b/Sdhd/Pkm/Acat2/Ogdhl/Me1/Shmt1/Pgk1/Pdha1/Acat1/Hk2/Gpt/Sucla2/Sdhc/Pgp/Ogdh/Pgam1/Cs/Acox1/Idh2/Me2/Hao1/Fh1/Aldoc/Idh3a/Gapdh/Psph/Hk1/Prps1/Pgam2/Eno4/Hibch/Tkfc/Tkt	56
mmu04064	mmu04064	NF-kappa B signaling pathway	50/2576	105/9045	2.26542e-05	0.000249927	0.000144617	Il1b/Parp1/Cflar/Atm/Tnfaip3/Cd14/Ikbkg/Lat/Cxcl2/Tnfsf14/Ddx58/Blnk/Pidd1/Tlr4/Bcl2l1/Plcg1/Malt1/Irak4/Bcl2a1b/Ptgs2/Lyn/Csnk2a2/Tnfrsf1a/Cyld/Icam1/Nfkbia/Traf1/Ripk1/Csnk2b/Irak1/Nfkb2/Rela/Il1r1/Tradd/Ticam1/Card11/Plcg2/Gadd45a/Syk/Traf6/Xiap/Map3k7/Prkcb/Gadd45g/Erc1/Bcl2a1d/Bcl10/Gadd45b/Btk/Cd40	50
mmu01240	mmu01240	Biosynthesis of cofactors	67/2576	152/9045	2.55667e-05	0.000273244	0.00015811	Mocs2/Ak4/Gphn/Gclm/Alas1/Eprs/Cad/Ugt1a6a/Dhfr/Alpl/Umps/Shmt2/Bcat1/Ugt1a7c/Pdxp/Cmpk2/Fpgs/Nqo1/Pank1/Cpox/Aldh2/Nme4/Mthfd1/Akr1a1/Spr/Nadk2/Gusb/Nmnat1/Rdh11/Shmt1/Fech/Coq5/Coasy/Ak2/Pdxk/Nmnat3/Coq7/Ugt1a6b/Cox15/Gss/Vkorc1/Dhodh/Nme2/Adss/Ppcs/Hmbs/Coq3/Mpi/Pmm1/Gclc/Ak3/Ugp2/Nme1/Kmo/Phospho2/Ugdh/Flad1/Mthfd2/Vkorc1l1/Cmpk1/Lipt1/Ak8/Ctps2/Urod/Gmppa/Coq6/Pank3	67
mmu04216	mmu04216	Ferroptosis	24/2576	40/9045	3.04165e-05	0.000315226	0.000182402	Pcbp1/Slc7a11/Ftl1/Fth1/Gclm/Acsl5/Slc11a2/Slc3a2/Gpx4/Acsl4/Sat1/Ncoa4/Cybb/Slc40a1/Hmox1/Trp53/Map1lc3a/Cp/Atg7/Gss/Acsl1/Gclc/Lpcat3/Vdac2	24
mmu04910	mmu04910	Insulin signaling pathway	62/2576	139/9045	3.27168e-05	0.000320931	0.000185703	Hk3/Sh2b2/Ppp1cb/Calm1/Prkaa2/Cbl/Prkaa1/Pik3r1/Exoc7/Calm3/Prkar2b/Braf/Mapk1/Rhoq/Prkar2a/Pik3r2/Pygb/Cblb/Pck2/Prkar1a/Hras/Rapgef1/Ptpn1/Akt1/Pik3ca/Eif4e/Sos1/Trip10/Rps6/Rps6kb1/Flot1/Phkg2/Akt2/Shc2/Rheb/Inpp5a/Pik3cd/Hk2/Irs2/Socs3/Phka2/Pdpk1/Lipe/Elk1/Eif4ebp1/Prkci/Ppp1ca/Kras/Mapk3/Map2k2/Acacb/Phka1/Prkag2/Ppp1cc/Crk/Mapk8/Inppl1/Hk1/Flot2/Prkab2/Pik3cb/G6pc3	62
mmu05223	mmu05223	Non-small cell lung cancer	37/2576	72/9045	3.28438e-05	0.000320931	0.000185703	Cdk4/Met/Bak1/Pik3r1/Braf/Mapk1/Pik3r2/Jak3/Plcg1/Stk4/Ccnd1/Hras/E2f2/Akt1/Rassf5/Pik3ca/Sos1/Akt2/Trp53/Pik3cd/Eml4/Plcg2/Pdpk1/Gadd45a/Foxo3/Prkcb/Gadd45g/Kras/Mapk3/Map2k2/Stat3/Gadd45b/Rxrb/E2f3/Hgf/Pik3cb/Ddb2	37
mmu04144	mmu04144	Endocytosis	108/2576	272/9045	3.44282e-05	0.000320967	0.000185724	Smap2/Arf1/Actr2/Eea1/Bin1/Rnf41/Mvb12a/Ap2a2/Cbl/Gbf1/Ap2b1/Cav2/Ist1/Arap1/Mdm2/Psd4/Chmp3/Pard6b/Tgfbr2/Cxcr4/Ldlr/Spg20/Snx5/Ap2m1/Il2rg/Arf4/Cblb/Grk6/Chmp2a/Chmp4b/Snx1/Hras/Arpc3/Cltb/Vps45/Arfgef2/Sh3kbp1/Sh3glb2/Chmp2b/Rab22a/Capzb/Smurf2/Wasl/Smad3/Acap1/Stambp/Igf2r/Iqsec1/Actr3/Cyth4/Mvb12b/Grk5/Vps26a/Vps4a/Arap3/Zfyve27/Wipf1/Arpc1b/Rab5b/Agap1/Wwp1/Git2/Clta/Rabep1/Eps15/Nedd4l/Eps…	108
mmu05164	mmu05164	Influenza A	74/2576	173/9045	3.47245e-05	0.000320967	0.000185724	Slc25a4/Fdps/Actg1/Il1b/Irf7/Ikbkg/Cdk4/Actb/Stat1/Oas2/Bak1/Casp1/Pik3r1/Ddx58/Mavs/Ccnd3/Mapk1/Vdac1/Tlr4/Pik3r2/Oas1g/Oas1a/Ikbke/Pabpn1/Irak4/Ccl5/Casp3/Tnfrsf1a/Akt1/Jak1/Pik3ca/Adar/Icam1/Nfkbia/Apaf1/Rnasel/Akt2/Eif2s1/Cycs/Nlrp3/Rela/Kpna2/Pik3cd/Kpna6/Oas3/Tradd/Jak2/Stat2/Kpna1/Socs3/Ticam1/Xpo1/Rsad2/Nxf7/Dnajc3/Prkcb/Rae1/Il1a/Mapk3/Map2k2/Ccl12/Il6/Tbk1/Tlr3/Irf3/Il33/Rab11b/Tnfsf10/…	74
mmu05140	mmu05140	Leishmaniasis	36/2576	70/9045	4.09384e-05	0.000368445	0.000213197	Il1b/Ncf1/Fcgr1/Itgb2/Itgb1/Stat1/Fcgr3/Fcgr4/Itgam/Ncf2/Mapk1/Tlr4/Marcksl1/Tlr2/Irak4/Cybb/Ptgs2/C3/Ptpn6/Jak1/Nfkbia/Irak1/Rela/Jak2/Eef1a2/Fos/Elk1/Tgfb1/Traf6/Map3k7/Prkcb/Ncf4/Il1a/Mapk3/Eef1a1/Cr1l	36
mmu05166	mmu05166	Human T-cell leukemia virus 1 infection	100/2576	250/9045	4.71733e-05	0.00040484	0.000234257	Slc25a4/Fdps/Itgb2/Atm/Nrp1/Ikbkg/Cdk4/Myc/Calr/Pik3r1/Trrap/Espl1/Ccnd3/Fosl1/Tgfbr2/Mapk1/Vdac1/Pik3r2/Ccne2/Jak3/Tln1/Bcl2l1/Kat2a/Zfp36/Il2rg/Chek1/Creb1/Ccna2/Ccne1/Cdc20/Ccnd1/Hras/E2f2/Kat5/Cdc23/Tnfrsf1a/Il1r2/Atf4/Akt1/Jak1/Pik3ca/Icam1/Nfatc3/Itgal/Nfkbia/Cdc27/Adcy3/Akt2/Smad3/Trp53/Mad1l1/Nfkb2/Rela/Mad2l1/Map3k3/Il1r1/Pik3cd/Crtc2/Pten/Crtc1/Creb3l1/Anapc11/Cdk2/Atf2/Tln2/Elk4/Fos/Dl…	100
mmu04722	mmu04722	Neurotrophin signaling pathway	55/2576	121/9045	4.73497e-05	0.00040484	0.000234257	Sh2b3/Sh2b2/Rps6ka2/Calm1/Pik3r1/Ptpn11/Ntrk1/Rac1/Calm3/Braf/Mapk1/Arhgdib/Pik3r2/Camk2d/Plcg1/Ripk2/Irak4/Hras/Map3k5/Rapgef1/Map2k7/Atf4/Akt1/Pik3ca/Psen1/Sos1/Nfkbia/Akt2/Trp53/Shc2/Irak1/Irak2/Rela/Map3k3/Pik3cd/Plcg2/Pdpk1/Foxo3/Zfp369/Traf6/Prkcd/Camk2a/Ywhae/Kras/Mapk3/Map2k2/Crk/Mapk8/Abl1/Nfkbie/Arhgdig/Frs2/Mapkapk2/Pik3cb/Kidins220	55
mmu03040	mmu03040	Spliceosome	68/2576	158/9045	5.64236e-05	0.000470655	0.00027234	Pcbp1/Ctnnbl1/Sf3b2/Snrpb/Usp39/Dhx38/Hnrnpa1/Ppil1/Snrpd2/Sart1/Sf3b1/Prpf3/Dhx15/Snw1/Prpf4/Hnrnpa3/Prpf19/Snrpb2/Ddx39b/Cwc15/Srsf9/Txnl4a/Rbmx/Cherp/Lsm2/Slu7/Acin1/Snrpe/Dhx8/Snrpg/Cdc5l/Snrpa/Lsm7/Snrpd1/Snrpd3/Eftud2/Snrnp40/Zmat2/Prpf38a/Snrpa1/Xab2/Lsm3/Rbm17/Snrpf/Smndc1/Rp9/Aqr/Magoh/Hspa8/Alyref/Srsf10/Prpf6/Snu13/Eif4a3/Hspa1b/Snrnp200/Srsf4/Srsf1/Srsf3/Puf60/Prpf40b/Hspa2/Sf3b3/Isy1…	68
mmu04620	mmu04620	Toll-like receptor signaling pathway	47/2576	100/9045	5.96951e-05	0.000472656	0.000273497	Il1b/Irf7/Ctsk/Cd14/Ikbkg/Spp1/Stat1/Tlr6/Pik3r1/Rac1/Tollip/Mapk1/Tlr4/Pik3r2/Ikbke/Tlr2/Irak4/Irf5/Ccl5/Map2k7/Akt1/Pik3ca/Cd80/Nfkbia/Akt2/Ripk1/Irak1/Rela/Pik3cd/Ccl3/Ticam1/Map3k8/Fos/Traf6/Map3k7/Mapk3/Map2k2/Il6/Tbk1/Mapk8/Tlr3/Irf3/Cd40/Tlr7/Pik3cb/Ifnar2/Cxcl10	47
mmu05417	mmu05417	Lipid and atherosclerosis	88/2576	216/9045	6.06349e-05	0.000472656	0.000273497	Cd36/Il1b/Irf7/Ncf1/Ddit3/Cd14/Ikbkg/Calm1/Cxcl2/Tlr6/Nfe2l2/Casp1/Pik3r1/Rac1/Ncf2/Hspd1/Calm3/Mapk1/Tlr4/Pik3r2/Ldlr/Camk2d/Hspa5/Bcl2l1/Plcg1/Rock2/Ikbke/Tlr2/Hsp90aa1/Irak4/Hras/Cybb/Map3k5/Ccl5/Casp3/Lyn/Map2k7/Tnfrsf1a/Atf4/Akt1/Pik3ca/Mmp9/Icam1/Nfatc3/Nfkbia/Atf6/Apaf1/Akt2/Eif2s1/Cycs/Trp53/Nlrp3/Irak1/Rela/Mib2/Pik3cd/Ccl3/Jak2/Plcb3/Ticam1/Pdpk1/Fos/Hspa8/Traf6/Map3k7/Camk2a/Ncf4/Hspa1…	88
mmu04120	mmu04120	Ubiquitin mediated proteolysis	64/2576	147/9045	6.08095e-05	0.000472656	0.000273497	Cul7/Ube3b/Cbl/Ppil2/Ubc/Uba7/Mdm2/Cblb/Brca1/Herc3/Cdc20/Skp2/Trim37/Ube2e2/Cdc23/Mid1/Prpf19/Ube2o/Siah1b/Ube2g2/Ube3a/Cdc27/Smurf2/Uba52/Ube2e3/Herc1/Rchy1/Ube2k/Stub1/Fbxo4/Wwp2/Ddb1/Uba1/Ube2g1/Wwp1/Anapc11/Socs3/Nedd4l/Ube2q2/Trim32/Uba6/Traf6/Xiap/Anapc10/Rhobtb2/Rhobtb1/Rps27a/Cul5/Anapc2/Ube2j1/Ube2m/Sae1/Ube2j2/Trip12/Eloc/Pias3/Cul4a/Ube4a/Elob/Birc6/Ube2l6/Cdc16/Uba3/Ddb2	64
mmu05169	mmu05169	Epstein-Barr virus infection	93/2576	231/9045	6.45897e-05	0.000480592	0.000278089	Psmd7/Irf7/Tnfaip3/Ikbkg/Cdk4/Myc/Calr/Psmd13/Stat1/Oas2/Bak1/Pik3r1/Psmd11/Ddx58/Mavs/Mdm2/Rac1/Ccnd3/Blnk/Psmc2/Pik3r2/Ccne2/Jak3/Oas1g/Oas1a/Ikbke/Tlr2/Cdkn1b/Ccna2/Ccne1/Psmd8/Irak4/Ncor2/Ccnd1/Skp2/Snw1/E2f2/Casp3/Lyn/Map2k7/Entpd1/Akt1/Jak1/Pik3ca/Icam1/Pdia3/Itgal/Nfkbia/Apaf1/Tapbp/Akt2/Cycs/Trp53/Ripk1/Irak1/Nfkb2/Rela/Pik3cd/Psmd1/Hdac1/Oas3/Tradd/Psmd2/Stat2/Cdk2/Plcg2/Gadd45a/Syk/Psmc…	93
mmu00520	mmu00520	Amino sugar and nucleotide sugar metabolism	28/2576	51/9045	6.4641e-05	0.000480592	0.000278089	Galk1/Hk3/Hexb/Hexa/Gnpda1/Cyb5r1/Fcsk/Pgm1/Nanp/Nagk/Cyb5r4/Gfpt1/Amdhd2/Pgm3/Gmds/Hk2/Fpgt/Galk2/Gnpda2/Mpi/Pmm1/Ugp2/Ugdh/Hk1/Gmppa/Gnpnat1/Cyb5r3/Pgm2	28
mmu05152	mmu05152	Tuberculosis	75/2576	180/9045	8.81298e-05	0.000641285	0.000371073	Il1b/Ctsd/Fcgr1/Atp6v0a1/Itgb2/Cd14/Fcgr2b/Eea1/Calm1/Stat1/Fcgr3/Tlr6/Atp6v0d2/Clec4e/Fcgr4/Atp6v1h/Atp6v0a2/Itgam/Hspd1/Calm3/Mapk1/Atp6ap1/Tlr4/Camk2d/Hspa9/Tlr2/Ripk2/Creb1/Malt1/Irak4/Plk3/Rfx5/C3/Casp3/Ctss/Lsp1/Tnfrsf1a/Akt1/Jak1/Coro1a/Card9/Apaf1/Il23a/Nod2/Akt2/Cycs/Irak1/Irak2/Rela/Sphk2/Il10rb/Atp6v0d1/Tradd/Atp6v0b/Jak2/Atp6v0c/Lamp2/Rab5b/Fcer1g/Rab7/Syk/Tgfb1/Itgax/Traf6/Camk2a/Il1…	75
mmu05135	mmu05135	Yersinia infection	59/2576	135/9045	0.0001021	0.00072746	0.000420937	Actg1/Il1b/Skap2/Actr2/Ikbkg/Lat/Itgb1/Actb/Rps6ka2/Fyb/Wasf2/Fcgr3/Casp1/Pik3r1/Rac1/Ptk2b/Mapk1/Tlr4/Pik3r2/Plcg1/Rock2/Irak4/Arpc3/Map2k7/Pkn1/Akt1/Pik3ca/Lcp2/Nfatc3/Nfkbia/Akt2/Wasl/Nlrp3/Actr3/Irak1/Gnaq/Rela/Pik3cd/Rock1/Wipf1/Arpc1b/Git2/Arhgef7/Ticam1/Fos/Traf6/Pip5k1c/Map3k7/Mapk3/Map2k2/Ccl12/Il6/Pkn2/Crk/Tbk1/Mapk8/Irf3/Src/Pik3cb	59
mmu04919	mmu04919	Thyroid hormone signaling pathway	53/2576	120/9045	0.000162634	0.00113512	0.000656824	Actg1/Ncoa3/Pfkm/Actb/Myc/Stat1/Pik3r1/Pfkp/Mdm2/Atp1a3/Mapk1/Pik3r2/Tbc1d4/Rcan1/Kat2a/Plcg1/Med14/Ccnd1/Hras/Notch1/Notch2/Akt1/Pik3ca/Slc9a1/Itgb3/Hif1a/Akt2/Trp53/Thra/Med13l/Rheb/Pik3cd/Hdac1/Plcb3/Atp1b3/Med24/Plcg2/Med13/Slc16a10/Pdpk1/Med17/Med12/Plcd3/Prkcb/Med27/Kras/Mapk3/Map2k2/Ncoa1/Src/Rxrb/Atp1a1/Pik3cb	53
mmu05214	mmu05214	Glioma	36/2576	74/9045	0.000179825	0.00123	0.000711727	Cdk4/Calm1/Bak1/Pik3r1/Mdm2/Calm3/Braf/Mapk1/Pik3r2/Camk2d/Plcg1/Ccnd1/Hras/E2f2/Akt1/Pik3ca/Sos1/Akt2/Trp53/Shc2/Igf1/Pik3cd/Pten/Plcg2/Gadd45a/Prkcb/Camk2a/Gadd45g/Kras/Mapk3/Map2k2/Gadd45b/E2f3/Igf1r/Pik3cb/Ddb2	36
mmu00240	mmu00240	Pyrimidine metabolism	29/2576	56/9045	0.000192454	0.00129058	0.000746778	Dut/Cad/Uck2/Umps/Cmpk2/Uck1/Nme4/Upp1/Dtymk/Entpd1/Tyms/Dctpp1/Tk1/Dck/Dctd/Rrm2/Nt5c3b/Dhodh/Nme2/Cda/Nme1/Nt5c2/Entpd6/Uckl1/Cant1/Rrm2b/Cmpk1/Tk2/Ctps2	29
mmu05235	mmu05235	PD-L1 expression and PD-1 checkpoint pathway in cancer	41/2576	88/9045	0.000219122	0.00142234	0.000823021	Cd28/Ikbkg/Lat/Cd274/Stat1/Pik3r1/Ptpn11/Mapk1/Tlr4/Pik3r2/Plcg1/Tlr2/Hras/Ptpn6/Csnk2a2/Akt1/Jak1/Pik3ca/Nfatc3/Nfkbia/Rps6kb1/Hif1a/Akt2/Csnk2b/Rela/Map3k3/Pik3cd/Jak2/Pten/Eml4/Ticam1/Fos/Traf6/Kras/Mapk3/Map2k2/Batf/Stat3/Ppp3r1/Nfkbie/Pik3cb	41
mmu04931	mmu04931	Insulin resistance	49/2576	110/9045	0.000220421	0.00142234	0.000823021	Cd36/Ppp1cb/Rps6ka2/Prkaa2/Prkaa1/Pik3r1/Ptpn11/Pik3r2/Tbc1d4/Pygb/Trib3/Creb1/Pck2/Ptpn1/Tnfrsf1a/Akt1/Pik3ca/Gfpt1/Nfkbia/Rps6kb1/Akt2/Mlx/Rela/Pik3cd/Crtc2/Pten/Creb3l1/Irs2/Socs3/Cpt1a/Ppargc1b/Pdpk1/Slc27a1/Oga/Ppp1ca/Prkcd/Prkcb/Acacb/Prkag2/Ppp1cc/Il6/Mapk8/Stat3/Prkab2/Ptpa/Creb3/Pik3cb/Slc27a3/G6pc3	49
mmu01524	mmu01524	Platinum drug resistance	38/2576	80/9045	0.000225195	0.00142624	0.000825277	Atm/Msh2/Bak1/Pik3r1/Mdm2/Birc5/Gsta3/Mapk1/Pik3r2/Bcl2l1/Gstm2/Brca1/Msh6/Gstm1/Map3k5/Mgst1/Casp3/Polh/Pmaip1/Akt1/Atp7a/Pik3ca/Gstm4/Apaf1/Gstp1/Top2a/Akt2/Cycs/Trp53/Mgst2/Pik3cd/Mgst3/Pdpk1/Xiap/Mapk3/Gstt3/Gsta2/Pik3cb	38
mmu05418	mmu05418	Fluid shear stress and atherosclerosis	62/2576	147/9045	0.000233947	0.00145472	0.000841761	Actg1/Il1b/Ncf1/Sqstm1/Ikbkg/Actb/Calm1/Prkaa2/Prkaa1/Nfe2l2/Pik3r1/Cav2/Thbd/Rac1/Ncf2/Calm3/Ctsl/Gsta3/Pik3r2/Gstm2/Nqo1/Hsp90aa1/Sdc4/Gstm1/Map3k5/Mgst1/Map2k7/Tnfrsf1a/Il1r2/Akt1/Sdc1/Pik3ca/Mmp9/Icam1/Gstm4/Hmox1/Gstp1/Itgb3/Akt2/Trp53/Mgst2/Rela/Bmpr1a/Il1r1/Pik3cd/Txn2/Acvr2a/Mgst3/Fos/Vegfa/Map3k7/Il1a/Ccl12/Dusp1/Mapk8/Gpc1/Acvr2b/Src/Mef2c/Gstt3/Gsta2/Pik3cb	62
mmu04662	mmu04662	B cell receptor signaling pathway	39/2576	83/9045	0.000248552	0.00151794	0.000878341	Fcgr2b/Ikbkg/Lilrb4a/Pik3ap1/Pik3r1/Inpp5d/Rac1/Blnk/Mapk1/Pik3r2/Malt1/Hras/Lyn/Pirb/Ptpn6/Akt1/Pik3ca/Nfatc3/Sos1/Nfkbia/Akt2/Cd81/Rela/Pik3cd/Card11/Plcg2/Fos/Syk/Prkcb/Kras/Mapk3/Map2k2/Pira2/Bcl10/Ppp3r1/Nfkbie/Inppl1/Btk/Pik3cb	39
mmu01250	mmu01250	Biosynthesis of nucleotide sugars	21/2576	38/9045	0.000467865	0.00280719	0.00162435	Galk1/Hk3/Fcsk/Pgm1/Nanp/Nagk/Gfpt1/Pgm3/Gmds/Hk2/Fpgt/Galk2/Mpi/Pmm1/Ugp2/Ugdh/Hk1/Tgds/Gmppa/Gnpnat1/Pgm2	21
mmu05160	mmu05160	Hepatitis C	67/2576	165/9045	0.00049097	0.00289503	0.00167518	Ppp2r1a/Irf7/Ywhag/Cflar/Ikbkg/Cdk4/Ppp2r2a/Myc/Stat1/Oas2/Bak1/Ywhah/Pik3r1/Ddx58/Mavs/Braf/Mapk1/Pik3r2/Ldlr/Oas1g/Oas1a/Ikbke/Ccnd1/Hras/E2f2/Casp3/Tnfrsf1a/Akt1/Jak1/Pik3ca/Ywhaz/Sos1/Nfkbia/Apaf1/Ywhaq/Rnasel/Akt2/Eif2s1/Cycs/Trp53/Ripk1/Cd81/Rela/Pik3cd/Eif2ak4/Oas3/Tradd/Stat2/Cdk2/Socs3/Ticam1/Rsad2/Traf6/Ywhae/Kras/Mapk3/Map2k2/Tbk1/Tlr3/Irf3/Stat3/Ifit1bl1/E2f3/Pik3cb/Ifnar2/Cxcl10/Ppp2…	67
mmu04611	mmu04611	Platelet activation	53/2576	125/9045	0.000553766	0.00319134	0.00184664	Actg1/Gnai2/Itgb1/Ppp1cb/Actb/Fermt3/Fcgr3/Ptgir/Pik3r1/Itpr2/F2r/Mapk1/Pik3r2/Tln1/Itpr3/Gnas/Rock2/Lyn/Vwf/Akt1/Apbb1ip/Pik3ca/Pla2g4a/Lcp2/Vasp/Fyn/Itgb3/Adcy3/Akt2/Gnaq/Pik3cd/Rock1/Plcb3/Fcer1g/Tln2/Plcg2/Ppp1r12a/Syk/Pla2g4c/Ptgs1/Adcy7/Prkci/Ppp1ca/Mapk3/Ppp1cc/Pik3cg/Btk/Myl12a/Itpr1/Src/Tbxas1/Pik3cb/Mylk2	53
mmu03460	mmu03460	Fanconi anemia pathway	26/2576	51/9045	0.000559884	0.00319134	0.00184664	Rev1/Fancm/Brca1/Rad51/Blm/Rpa1/Pms2/Brip1/Fanci/Polh/Slx1b/Fance/Rpa2/Ercc4/Fancd2/Mus81/Rmi2/Atrip/Brca2/Usp1/Ube2t/Telo2/Cenpx/Fanca/Faap100/Fancg	26
mmu03440	mmu03440	Homologous recombination	22/2576	41/9045	0.000596021	0.00334162	0.0019336	Atm/Pold1/Topbp1/Babam1/Brca1/Rad51/Blm/Xrcc2/Rpa1/Babam2/Rad51d/Brip1/Xrcc3/Bard1/Rpa2/Rad54b/Mus81/Pold2/Brcc3/Brca2/Abraxas1/Ssbp1	22
mmu03430	mmu03430	Mismatch repair	14/2576	22/9045	0.000625005	0.00344761	0.00199492	Msh2/Pold1/Rfc4/Msh6/Rpa1/Pms2/Rfc3/Exo1/Rpa2/Pold2/Pcna/Rfc5/Ssbp1/Lig1	14
mmu05221	mmu05221	Acute myeloid leukemia	33/2576	70/9045	0.000674969	0.00362938	0.0021001	Fcgr1/Cd14/Ikbkg/Myc/Pim2/Pik3r1/Flt3/Itgam/Braf/Mapk1/Pik3r2/Ccna2/Ccnd1/Hras/Csf1r/Bcl2a1b/Akt1/Pik3ca/Cebpa/Sos1/Rps6kb1/Akt2/Rela/Pik3cd/Csf2/Eif4ebp1/Kras/Mapk3/Map2k2/Bcl2a1d/Stat3/Spi1/Pik3cb	33
mmu01212	mmu01212	Fatty acid metabolism	30/2576	62/9045	0.000680569	0.00362938	0.0021001	Acsl5/Hacd4/Fads1/Acadl/Hacd2/Acsl4/Acaa1a/Hacd1/Hsd17b12/Cbr4/Acox3/Hacd3/Acat2/Mecr/Acadm/Scp2/Acat1/Tecr/Elovl6/Acaa2/Cpt2/Cpt1a/Elovl5/Acox1/Acsl1/Acsbg1/Hadha/Ppt1/Scd3/Mcat	30
mmu04914	mmu04914	Progesterone-mediated oocyte maturation	41/2576	92/9045	0.000689794	0.00362938	0.0021001	Gnai2/Rps6ka2/Pik3r1/Braf/Mapk1/Pik3r2/Cpeb2/Bub1/Ccna2/Hsp90aa1/Cdc23/Cdk1/Akt1/Pik3ca/Cdc27/Adcy3/Akt2/Mad1l1/Igf1/Mad2l1/Pkmyt1/Pik3cd/Ccnb1/Kif22/Anapc11/Cdk2/Cpeb3/Cdc25a/Mad2l2/Adcy7/Anapc10/Plk1/Kras/Mapk3/Anapc2/Cdc25b/Mapk8/Igf1r/Cdc16/Pik3cb/Cpeb4	41
mmu04933	mmu04933	AGE-RAGE signaling pathway in diabetic complications	44/2576	101/9045	0.000805976	0.00417642	0.00241664	Il1b/Col4a5/Cdk4/Stat1/Pik3r1/Thbd/Rac1/Tgfbr2/Mapk1/Pik3r2/Plcg1/Cdkn1b/Ccnd1/Hras/Cybb/Casp3/Akt1/Pik3ca/Icam1/Akt2/Smad3/Rela/Pik3cd/Jak2/Plcb3/Diaph1/Plcg2/Tgfb1/Vegfa/Plcd3/Tgfbr1/Prkcd/Prkcb/Kras/Il1a/Mapk3/Ccl12/F3/Il6/Mapk8/Stat3/Serpine1/Col4a2/Pik3cb	44
mmu01521	mmu01521	EGFR tyrosine kinase inhibitor resistance	36/2576	79/9045	0.000868225	0.00443183	0.00256444	Met/Pik3r1/Braf/Mapk1/Pik3r2/Bcl2l1/Plcg1/Hras/Akt1/Jak1/Pik3ca/Eif4e/Sos1/Rps6/Rps6kb1/Akt2/Shc2/Igf1/Pik3cd/Jak2/Pten/Axl/Plcg2/Vegfa/Foxo3/Eif4ebp1/Prkcb/Kras/Mapk3/Map2k2/Il6/Stat3/Src/Igf1r/Hgf/Pik3cb	36
mmu00020	mmu00020	Citrate cycle (TCA cycle)	18/2576	32/9045	0.000894132	0.00449696	0.00260212	Idh1/Sdhb/Dlat/Pcx/Aco2/Pck2/Idh3b/Sdhd/Ogdhl/Pdha1/Acly/Sucla2/Sdhc/Ogdh/Cs/Idh2/Fh1/Idh3a	18
mmu04664	mmu04664	Fc epsilon RI signaling pathway	31/2576	66/9045	0.00104828	0.00513151	0.00296929	Lat/Pik3r1/Inpp5d/Rac1/Mapk1/Pik3r2/Plcg1/Hras/Lyn/Gab2/Map2k7/Akt1/Pik3ca/Pla2g4a/Lcp2/Sos1/Fyn/Akt2/Pik3cd/Fcer1g/Plcg2/Pdpk1/Syk/Pla2g4c/Csf2/Kras/Mapk3/Map2k2/Mapk8/Btk/Pik3cb	31
mmu05210	mmu05210	Colorectal cancer	39/2576	88/9045	0.00105031	0.00513151	0.00296929	Myc/Msh2/Bak1/Ralgds/Pik3r1/Rac1/Birc5/Tgfbr2/Braf/Mapk1/Pik3r2/Ralb/Msh6/Ccnd1/Hras/Casp3/Pmaip1/Akt1/Pik3ca/Sos1/Rps6kb1/Akt2/Smad3/Cycs/Trp53/Pik3cd/Rala/Gadd45a/Fos/Tgfb1/Tgfbr1/Gadd45g/Kras/Mapk3/Map2k2/Mapk8/Gadd45b/Pik3cb/Ddb2	39
mmu04010	mmu04010	MAPK signaling pathway	108/2576	294/9045	0.00111718	0.00538136	0.00311387	Il1b/Angpt2/Ddit3/Cd14/Ikbkg/Rps6ka2/Myc/Rapgef2/Met/Flna/Mapkapk3/Nr4a1/Map3k12/Ntrk1/Stk3/Flt3/Rac1/Rasa2/Tgfbr2/Braf/Dusp16/Mapk1/Mapk8ip3/Mapkapk5/Csf1/Stk4/Lamtor3/Map4k3/Taok3/Irak4/Hras/Csf1r/Gna12/Map3k5/Casp3/Map4k4/Map2k7/Gng12/Tnfrsf1a/Pak2/Atf4/Akt1/Pla2g4a/Pak1/Kitl/Nfatc3/Sos1/Dusp2/Akt2/Dusp4/Trp53/Cacna1a/Irak1/Igf1/Nfkb2/Rela/Ptpn5/Map3k3/Il1r1/Tradd/Jund/Dusp7/Ppp5c/Nlk/Atf2/Map…	108
mmu00900	mmu00900	Terpenoid backbone biosynthesis	14/2576	23/9045	0.00118024	0.00547936	0.00317058	Fdps/Hmgcr/Mvd/Hmgcs1/Fnta/Mvk/Idi1/Acat2/Fntb/Nus1/Zmpste24/Acat1/Pcyox1/Ggps1	14
mmu04066	mmu04066	HIF-1 signaling pathway	48/2576	114/9045	0.00118447	0.00547936	0.00317058	Angpt2/Hk3/Pfkm/Pik3r1/Eno1/Pfkp/Mapk1/Tlr4/Pik3r2/Camk2d/Plcg1/Eno1b/Cdkn1b/Cybb/Akt1/Pik3ca/Eif4e/Rps6/Hmox1/Pgk1/Rps6kb1/Pdha1/Hif1a/Akt2/Pdk1/Igf1/Rela/Pik3cd/Hk2/Plcg2/Ldha/Vegfa/Aldoc/Eif4ebp1/Prkcb/Camk2a/Mapk3/Map2k2/Gapdh/Il6/Stat3/Hk1/Eloc/Serpine1/Elob/Igf1r/Eno4/Pik3cb	48
mmu03250	mmu03250	Viral life cycle - HIV-1	29/2576	61/9045	0.00118559	0.00547936	0.00317058	Bst2/Cxcr4/Kat2a/Ppia/Serinc3/Furin/Cdk9/Chmp4b/Nup153/Apobec3/Ell2/Psip1/Trim30d/Supt5/Vps4a/Map1a/Smarcb1/Cpsf6/Map1b/Xpo1/Vps4b/Supt4a/Mllt1/Chmp6/Nelfcd/Ell/Cpsf7/Ranbp2/Hgs	29
mmu04660	mmu04660	T cell receptor signaling pathway	44/2576	103/9045	0.00131318	0.0059881	0.00346495	Cd28/Ikbkg/Nck2/Lat/Cdk4/Pik3r1/Mapk1/Pik3r2/Plcg1/Cblb/Malt1/Hras/Ptprc/Map2k7/Ptpn6/Pak2/Akt1/Pik3ca/Lcp2/Pak1/Nfatc3/Sos1/Nfkbia/Fyn/Akt2/Rela/Pik3cd/Card11/Map3k8/Pdpk1/Fos/Dlg1/Csf2/Map3k7/Kras/Nck1/Mapk3/Map2k2/Mapk8/Bcl10/Ppp3r1/Nfkbie/Tec/Pik3cb	44
mmu03420	mmu03420	Nucleotide excision repair	22/2576	43/9045	0.00137947	0.00620762	0.00359197	Rad23a/Pold1/Gtf2h3/Rfc4/Rpa1/Ercc2/Rfc3/Pole2/Ddb1/Rpa2/Ercc4/Pole/Pold2/Pcna/Rfc5/Rad23b/Cul4a/Gtf2h4/Ercc6/Gtf2h5/Lig1/Ddb2	22
mmu05017	mmu05017	Spinocerebellar ataxia	57/2576	141/9045	0.00141393	0.00628005	0.00363388	Slc25a4/Psmd7/Nrbf2/Psmd13/Pik3r1/Psmd11/Gtf2b/Itpr2/Atxn1l/Psmc2/Vdac1/Becn1/Pik3r2/Afg3l1/Itpr3/Psmb2/Psmd8/Map3k5/Pum1/Kat5/Oma1/Akt1/Pik3ca/Afg3l2/Twnk/Akt2/Cycs/Cacna1a/Atxn2/Gnaq/Pik3cd/Psmd1/Psmd2/Plcb3/Psma7/Atxn10/Atg13/Psmc1/Psmd3/Prkcb/Grin1/Mcu/Wipi2/Psmb4/Mapk8/Atxn3/Itpr1/Grin2d/Ulk2/Psma2/Opa1/Vdac2/Psmb7/Tbp/Pik3cb/Grin3b/Sptbn2	57
mmu04621	mmu04621	NOD-like receptor signaling pathway	82/2576	216/9045	0.00145321	0.00637178	0.00368696	Il1b/Irf7/Rbck1/Tnfaip3/Ctsb/Ikbkg/Trpv2/Mfn1/Cxcl2/Ifi204/Stat1/Oas2/Casp1/Mavs/Itpr2/Atg12/Mfn2/Mapk1/Vdac1/Tlr4/Oas1g/Oas1a/Bcl2l1/Itpr3/Ikbke/Ripk2/Dhx33/Hsp90aa1/Irak4/Cybb/Ccl5/Naip2/Pkn1/Jak1/Card9/Nfkbia/Atg16l1/Trpm2/Nod2/Naip5/Rnasel/Gabarapl2/Ripk1/Nlrp3/Map1lc3a/Rela/Naip1/Aim2/Txn2/Oas3/Plcb3/Stat2/Trpm7/Gabarap/Ticam1/P2rx7/Brcc3/Sugt1/Dnm1l/Traf6/Xiap/Map3k7/Prkcd/Trp53bp1/Ywhae/Mc…	82
mmu03018	mmu03018	RNA degradation	37/2576	84/9045	0.00159756	0.00682958	0.00395186	Pfkm/Btg1/Eno1/Pfkp/Exosc10/Hspd1/Dis3/Hspa9/Eno1b/Exosc7/Cnot10/Dcp2/Pnpt1/Lsm2/Cnot6l/Edc4/Exosc5/Cnot1/Lsm7/Cnot8/Exosc4/Lsm3/Wdr61/Lsm1/Xrn1/Cnot9/Mtrex/Pabpc4/Lsm4/Pan2/Eno4/Skiv2l/Cnot6/Patl1/Ddx6/Parn/Tent4b	37
mmu04012	mmu04012	ErbB signaling pathway	37/2576	84/9045	0.00159756	0.00682958	0.00395186	Nck2/Myc/Cbl/Pik3r1/Braf/Mapk1/Pik3r2/Camk2d/Plcg1/Cblb/Cdkn1b/Hras/Map2k7/Pak2/Akt1/Pik3ca/Pak1/Sos1/Rps6kb1/Akt2/Shc2/Pik3cd/Plcg2/Elk1/Eif4ebp1/Prkcb/Camk2a/Kras/Nck1/Mapk3/Map2k2/Crk/Hbegf/Mapk8/Abl1/Src/Pik3cb	37
mmu05323	mmu05323	Rheumatoid arthritis	38/2576	87/9045	0.0016782	0.00708575	0.00410009	Il1b/Ctsk/Atp6v0a1/Itgb2/Atp6v1b2/Atp6v1a/Cd28/Cxcl2/Atp6v0d2/Atp6v1h/Atp6v0a2/Ctsl/Atp6ap1/Tlr4/Csf1/Tlr2/Atp6v1d/Ccl5/Icam1/Cd80/Itgal/Atp6v1c1/Il23a/Atp6v0d1/Ccl3/Atp6v0b/Atp6v0c/Fos/Tgfb1/Vegfa/Csf2/Atp6v1g1/Il1a/Ccl12/Il6/Il15/Atp6v1e1/Atp6v0e	38
mmu04510	mmu04510	Focal adhesion	77/2576	203/9045	0.0020483	0.00854292	0.00494327	Actg1/Col4a5/Itgb1/Ppp1cb/Actb/Thbs1/Emp1/Spp1/Met/Flna/Parvg/Pik3r1/Cav2/Lamc2/Rac1/Ccnd3/Braf/Mapk1/Pik3r2/Tln1/Rock2/Parvb/Ccnd1/Hras/Lamc1/Rapgef1/Vwf/Pak2/Akt1/Pik3ca/Pak1/Vasp/Sos1/Actn1/Fyn/Itgb3/Akt2/Shc2/Igf1/Vcl/Ppp1r12c/Pik3cd/Thbs3/Rock1/Pten/Capn2/Ppp1r12b/Zyx/Diaph1/Itga8/Tln2/Itgb4/Ppp1r12a/Pdpk1/Elk1/Vegfa/Lamb3/Xiap/Pip5k1c/Ppp1ca/Prkcb/Mapk3/Ppp1cc/Ccnd2/Crk/Mapk8/Myl12a/Src/Itg…	77
mmu04145	mmu04145	Phagosome	70/2576	182/9045	0.00211962	0.00873385	0.00505375	Cd36/Actg1/Msr1/Ncf1/Fcgr1/Atp6v0a1/Itgb2/Tuba1a/Atp6v1b2/Marco/Cd14/Tubb2a/Fcgr2b/Atp6v1a/Eea1/Itgb1/Actb/Calr/Thbs1/Tubb6/Fcgr3/Tlr6/Atp6v0d2/Stx12/Fcgr4/Rac1/Rab7b/Atp6v1h/Atp6v0a2/Itgam/Ncf2/Ctsl/Sec61a2/Atp6ap1/Tlr4/Tlr2/Sec22b/Atp6v1d/Cybb/C3/Ctss/Coro1a/Tuba1c/Atp6v1c1/Itgb3/Dync1li1/Atp6v0d1/Atp6v0b/Thbs3/Colec12/Atp6v0c/Lamp2/Rab5b/Dync1i2/Dync1h1/Sec61b/Rab7/Vamp3/Ncf4/Atp6v1g1/Dync2h1/…	70
mmu05022	mmu05022	Pathways of neurodegeneration - multiple diseases	162/2576	471/9045	0.00235833	0.00960177	0.00555596	Slc25a4/Il1b/Psmd7/Ddit3/Tuba1a/Cat/Tubb2a/Ndufs2/Sqstm1/Sdhb/Nrbf2/Mfn1/Calm1/Psmd13/Tubb6/Bak1/Ubc/Uchl1/Psmd11/C9orf72/Itpr2/Uba7/Fzd7/Rac1/Map3k10/App/Tnfrsf1b/Mfn2/Calm3/Wdr41/Atxn1l/Dlg4/Braf/Mapk1/Wnt10a/Psmc2/Vdac1/Becn1/Actr1b/Dctn1/Camk2d/Hspa5/Bcl2l1/Itpr3/Plcg1/Csf1/Dvl1/Psmb2/Psmd8/Ppid/Hras/Cdk5r1/Cybb/Map3k5/Lrrk2/Ptgs2/Trap1/Capn1/Casp3/Map2k7/Fig4/Cox7a2l/Chmp2b/Csnk2a2/Tnfrsf1a/…	162
mmu05213	mmu05213	Endometrial cancer	27/2576	58/9045	0.00253506	0.0101999	0.00590206	Myc/Bak1/Pik3r1/Braf/Mapk1/Pik3r2/Ccnd1/Hras/Ctnna1/Akt1/Pik3ca/Sos1/Akt2/Trp53/Pik3cd/Pten/Pdpk1/Gadd45a/Elk1/Foxo3/Gadd45g/Kras/Mapk3/Map2k2/Gadd45b/Pik3cb/Ddb2	27
mmu05203	mmu05203	Viral carcinogenesis	85/2576	229/9045	0.00256789	0.0102119	0.00590899	Irf7/Ywhag/Ikbkg/Cdk4/Bak1/Ywhah/Gtf2h3/Atp6v0d2/Pik3r1/Gtf2b/Mdm2/Rac1/Ccnd3/Sp100/Rasa2/Snd1/Mapk1/Ubr4/Pik3r2/Ccne2/Jak3/Kat2a/Chek1/Creb1/Cdkn1b/Ccna2/Ccne1/Cdc20/Ccnd1/Hras/Skp2/Snw1/C3/Casp3/Lyn/Cdk1/Gsn/Pmaip1/Atf4/Jak1/Pik3ca/Pkm/Ywhaz/Ube3a/Nfkbia/Traf1/Ywhaq/Actn1/Trp53/Mad1l1/Nfkb2/Rela/Ddb1/Pik3cd/Atp6v0d1/Hdac1/Il6st/Tradd/Creb3l1/Rbl1/Cdk2/Atf2/Hdac10/Dnaja3/Dlg1/Syk/Mrps18b/Psmc1/S…	85
mmu00510	mmu00510	N-Glycan biosynthesis	24/2576	50/9045	0.00260861	0.0102545	0.00593367	Ganab/Mgat5/Man2a2/Srd5a3/Mogs/Dpm2/Alg12/Mgat4a/Ddost/Alg13/Alg5/Dad1/Alg6/Dolk/Mgat2/Man1b1/Alg2/Fut8/Alg11/Stt3a/Mgat4b/Alg14/Dpagt1/Alg8	24
mmu05216	mmu05216	Thyroid cancer	19/2576	37/9045	0.00273185	0.010617	0.00614339	Tpm3/Myc/Bak1/Ntrk1/Braf/Mapk1/Ccnd1/Hras/Ncoa4/Trp53/Gadd45a/Gadd45g/Kras/Mapk3/Map2k2/Gadd45b/Rxrb/Ccdc6/Ddb2	19
mmu04114	mmu04114	Oocyte meiosis	49/2576	121/9045	0.00282757	0.0108655	0.00628721	Ppp2r1a/Ywhag/Ppp1cb/Rps6ka2/Calm1/Ywhah/Itpr2/Espl1/Calm3/Mapk1/Ccne2/Camk2d/Fbxo5/Cpeb2/Itpr3/Bub1/Ccne1/Cdc20/Cdc23/Cdk1/Ywhaz/Cdc27/Ywhaq/Adcy3/Mad1l1/Igf1/Mad2l1/Pkmyt1/Sgo1/Ccnb1/Anapc11/Cdk2/Cpeb3/Mad2l2/Adcy7/Ppp1ca/Anapc10/Camk2a/Plk1/Ywhae/Mapk3/Ppp1cc/Anapc2/Smc3/Ppp3r1/Itpr1/Igf1r/Cdc16/Cpeb4	49
mmu05012	mmu05012	Parkinson disease	96/2576	264/9045	0.00292391	0.0111109	0.00642918	Slc25a4/Psmd7/Ddit3/Gnai2/Tuba1a/Tubb2a/Ndufs2/Sdhb/Mfn1/Calm1/Psmd13/Tubb6/Nfe2l2/Ubc/Uchl1/Psmd11/Itpr2/Uba7/Slc11a2/Mfn2/Slc18a1/Calm3/Psmc2/Vdac1/Camk2d/Hspa5/Bcl2l1/Itpr3/Gnas/Plcg1/Psmb2/Psmd8/Map3k5/Lrrk2/Trap1/Casp3/Maoa/Cox7a2l/Atf4/Sdhd/Ndufa9/Ndufs8/Ube2g2/Tuba1c/Atf6/Apaf1/Uba52/Eif2s1/Cycs/Trp53/Slc39a10/Ndufa4/Slc39a7/Cox5a/Atp5o/Txn2/Psmd1/Uqcr11/Psmd2/Psma7/Uba1/Ube2g1/Atp5j/Sdhc/…	96
mmu05167	mmu05167	Kaposi sarcoma-associated herpesvirus infection	83/2576	224/9045	0.00302674	0.0113752	0.00658216	Angpt2/Irf7/Ikbkg/Cdk4/Myc/Cd200r4/Calm1/Cxcl2/Stat1/Bak1/Ubc/Pik3r1/Itpr2/Rac1/Cd200r1/Calm3/Mapk1/Becn1/Pik3r2/Rcan1/Itpr3/Zfp36/Plcg1/Ikbke/Creb1/Ccnd1/Hras/Ptgs2/E2f2/C3/Casp3/Lyn/Map2k7/Gng12/Tnfrsf1a/Akt1/Jak1/Pik3ca/Icam1/Nfatc3/Nfkbia/Uba52/Atg3/Hif1a/Akt2/Cycs/Trp53/Map1lc3a/Rela/Pik3cd/Il6st/Tradd/Jak2/Stat2/Ticam1/Plcg2/Gng3/Fos/Syk/Hck/Vegfa/Csf2/Kras/Cd200r2/Rps27a/Mapk3/Map2k2/Il6/P…	83
mmu04810	mmu04810	Regulation of actin cytoskeleton	85/2576	231/9045	0.00339734	0.0126292	0.00730778	Actg1/Itgb2/Nckap1l/Actr2/Myh9/Itgb1/Ppp1cb/Actb/Wasf2/Abi2/Iqgap2/Rgcc/Msn/Pik3r1/Rac1/Itgam/Pip4k2a/F2r/Braf/Mapk1/Cxcr4/Tmsb4x/Pik3r2/Cyfip2/Rock2/Arhgef4/Hras/Fgd3/Arpc3/Gna12/Brk1/Cyfip1/Arhgef6/Gng12/Gsn/Pak2/Akt1/Pik3ca/Pak1/Itgal/Sos1/Slc9a1/Actn1/Enah/Itgb3/Akt2/Wasl/Actr3/Vcl/Ppp1r12c/Ssh2/Cfl2/Pik3cd/Cfl1/Rock1/Ppp1r12b/Arpc1b/Diaph2/Diaph1/Arhgef7/Itga8/Itgb4/Ppp1r12a/Limk2/Insrr/Itga…	85
mmu05211	mmu05211	Renal cell carcinoma	30/2576	68/9045	0.00413124	0.0151923	0.00879086	Epas1/Met/Pik3r1/Ptpn11/Rac1/Braf/Mapk1/Pik3r2/Arnt2/Hras/Rapgef1/Pak2/Akt1/Pik3ca/Pak1/Sos1/Hif1a/Akt2/Pik3cd/Tgfb1/Vegfa/Fh1/Kras/Mapk3/Map2k2/Crk/Eloc/Elob/Hgf/Pik3cb	30
mmu04920	mmu04920	Adipocytokine signaling pathway	31/2576	71/9045	0.00433915	0.0157871	0.00913506	Cd36/Ikbkg/Prkaa2/Prkaa1/Acsl5/Ptpn11/Tnfrsf1b/Acsl4/Pck2/Tnfrsf1a/Akt1/Nfkbia/Akt2/Adipor1/Rela/Tradd/Jak2/Irs2/Socs3/Cpt1a/Acsl1/Acsbg1/Acacb/Prkag2/Mapk8/Stat3/Nfkbie/Rxrb/Prkab2/Adipor2/G6pc3	31
mmu05142	mmu05142	Chagas disease	42/2576	103/9045	0.00470674	0.0167896	0.00971513	Ppp2r1a/Il1b/Gnai2/Cflar/Ikbkg/Ppp2r2a/Calr/Tlr6/Pik3r1/Tgfbr2/Mapk1/Tlr4/Pik3r2/Gnas/Tlr2/Irak4/C3/Ccl5/Gna11/Tnfrsf1a/Akt1/Pik3ca/Nfkbia/Akt2/Irak1/Gnaq/Rela/Pik3cd/Ccl3/Plcb3/Ticam1/Fos/Tgfb1/Traf6/Tgfbr1/Mapk3/Ccl12/Il6/Mapk8/Serpine1/Pik3cb/Ppp2r2d	42
mmu05133	mmu05133	Pertussis	33/2576	77/9045	0.00471287	0.0167896	0.00971513	Il1b/Itgb2/Gnai2/Cd14/Itgb1/Calm1/Casp1/Itgam/Calm3/Mapk1/Tlr4/Irak4/C3/Casp3/Il23a/Nlrp3/Irak1/Irf8/Irf1/Rela/Cfl2/Cfl1/Ticam1/Fos/Traf6/Il1a/Mapk3/Il6/Mapk8/Irf3/Nod1/C4a/C1ra	33
mmu04152	mmu04152	AMPK signaling pathway	50/2576	127/9045	0.00504336	0.0175047	0.0101289	Ppp2r1a/Cd36/Hmgcr/Rab2a/Pfkm/Ppp2r2a/Prkaa2/Prkaa1/Pik3r1/Pfkp/Pik3r2/Creb1/Pck2/Ccna2/Tbc1d1/Ccnd1/Akt1/Pik3ca/Rps6kb1/Akt2/Stradb/Igf1/Adipor1/Eef2/Adra1a/Rheb/Pik3cd/Crtc2/Cab39/Creb3l1/Irs2/Cpt1a/Pdpk1/Lipe/Foxo3/Eif4ebp1/Map3k7/Cab39l/Acacb/Prkag2/Rab11b/Prkab2/Scd3/Adipor2/Igf1r/Creb3/Pik3cb/G6pc3/Ppp2r2d/Mlycd	50
mmu00051	mmu00051	Fructose and mannose metabolism	18/2576	36/9045	0.00506715	0.0175047	0.0101289	Hk3/Akr1b8/Pfkm/Tigar/Khk/Fcsk/Pfkp/Sord/Akr1b10/Gmds/Hk2/Fpgt/Mpi/Pmm1/Aldoc/Hk1/Gmppa/Tkfc	18
mmu03410	mmu03410	Base excision repair	18/2576	36/9045	0.00506715	0.0175047	0.0101289	Parp1/Pold1/Ung/Xrcc1/Pole2/Parp4/Apex1/Fen1/Pole/Mbd4/Parp2/Pold2/Tdg/Pcna/Neil1/Hmgb1/Nthl1/Lig1	18
mmu00562	mmu00562	Inositol phosphate metabolism	31/2576	72/9045	0.00557789	0.0190123	0.0110013	Inpp5d/Pip4k2a/Isyna1/Inpp4a/Impa1/Plcg1/Impa2/Mtmr1/Ipmk/Fig4/Mtm1/Inpp5j/Pik3ca/Mtmr6/Inpp5a/Pik3cd/Pten/Plcb3/Sacm1l/Plcg2/Plcd3/Itpka/Pip5k1c/Synj2/Mtmr2/Pip4k2b/Inpp1/Pik3cg/Pik3c2a/Inppl1/Pik3cb	31
mmu00563	mmu00563	Glycosylphosphatidylinositol (GPI)-anchor biosynthesis	14/2576	26/9045	0.0056537	0.0190123	0.0110013	Pigk/Pigs/Dpm2/Mppe1/Pigx/Gpaa1/Piga/Pign/Pigg/Pigh/Pigc/Pigb/Pigf/Pigz	14
mmu04370	mmu04370	VEGF signaling pathway	26/2576	58/9045	0.00567033	0.0190123	0.0110013	Mapkapk3/Pik3r1/Rac1/Mapk1/Pik3r2/Plcg1/Hras/Ptgs2/Akt1/Pik3ca/Pla2g4a/Akt2/Shc2/Sphk2/Pik3cd/Plcg2/Vegfa/Pla2g4c/Prkcb/Kras/Mapk3/Map2k2/Ppp3r1/Src/Mapkapk2/Pik3cb	26
mmu05014	mmu05014	Amyotrophic lateral sclerosis	127/2576	369/9045	0.0064848	0.0215321	0.0124593	Actg1/Psmd7/Ddit3/Tuba1a/Cat/Tubb2a/Ndufs2/Sqstm1/Sdhb/Nrbf2/Actb/Psmd13/Ubqln4/Tubb6/Casp1/Psmd11/C9orf72/Rac1/Tnfrsf1b/Wdr41/Nup85/Hnrnpa1/Anxa7/Psmc2/Vdac1/Becn1/Actr1b/Dctn1/Hspa5/Bcl2l1/Itpr3/Psmb2/Nup133/Psmd8/Map3k5/Casp3/Nup155/Hnrnpa3/Fig4/Nup153/Cox7a2l/Chmp2b/Tnfrsf1a/Atf4/Nup214/Sdhd/Ndufa9/Ndufs8/Spg11/Tuba1c/Atf6/Actr1a/Apaf1/Eif2s1/Cycs/Trp53/Dnal4/Map1lc3a/Ndufa4/Atxn2/Hnrnpa2b1/C…	127
mmu04211	mmu04211	Longevity regulating pathway	37/2576	90/9045	0.00657542	0.021623	0.0125119	Cat/Ehmt2/Prkaa2/Prkaa1/Pik3r1/Pik3r2/Creb1/Hras/Atf4/Akt1/Pik3ca/Eif4e/Sesn2/Sesn1/Rps6kb1/Adcy3/Akt2/Trp53/Igf1/Adipor1/Rela/Rheb/Pik3cd/Creb3l1/Irs2/Atf2/Atg13/Foxo3/Adcy7/Eif4ebp1/Kras/Prkag2/Prkab2/Adipor2/Igf1r/Creb3/Pik3cb	37
mmu04070	mmu04070	Phosphatidylinositol signaling system	39/2576	96/9045	0.00678708	0.0218055	0.0126175	Dgkd/Calm1/Pik3r1/Inpp5d/Itpr2/Calm3/Pip4k2a/Pik3r2/Inpp4a/Impa1/Itpr3/Plcg1/Impa2/Dgkh/Mtmr1/Ipmk/Mtm1/Pik3ca/Mtmr6/Inpp5a/Pik3cd/Pten/Plcb3/Sacm1l/Ip6k2/Plcg2/Plcd3/Itpka/Pip5k1c/Synj2/Prkcb/Mtmr2/Pip4k2b/Inpp1/Pik3c2a/Inppl1/Itpr1/Dgka/Pik3cb	39
mmu05215	mmu05215	Prostate cancer	40/2576	99/9045	0.00687343	0.0218055	0.0126175	Ikbkg/Pik3r1/Mdm2/Braf/Mapk1/Pik3r2/Ccne2/Creb1/Cdkn1b/Ccne1/Hsp90aa1/Ccnd1/Hras/E2f2/Il1r2/Atf4/Akt1/Pik3ca/Mmp9/Sos1/Nfkbia/Gstp1/Etv5/Akt2/Trp53/Igf1/Rela/Pik3cd/Pten/Creb3l1/Cdk2/Pdpk1/Insrr/Kras/Mapk3/Map2k2/E2f3/Igf1r/Creb3/Pik3cb	40
mmu00062	mmu00062	Fatty acid elongation	15/2576	29/9045	0.00688595	0.0218055	0.0126175	Hacd4/Them4/Acot7/Hacd2/Hacd1/Hsd17b12/Hacd3/Mecr/Tecr/Acot2/Elovl6/Acaa2/Elovl5/Hadha/Ppt1	15
mmu01523	mmu01523	Antifolate resistance	15/2576	29/9045	0.00688595	0.0218055	0.0126175	Il1b/Abcc1/Ikbkg/Dhfr/Abcg2/Shmt2/Abcc5/Fpgs/Slc46a1/Gart/Tyms/Shmt1/Rela/Slc19a1/Il6	15
mmu01230	mmu01230	Biosynthesis of amino acids	33/2576	79/9045	0.00751102	0.0235667	0.0136366	Taldo1/Idh1/Got1/Glul/Pfkm/Eno1/Pfkp/Pcx/Prps2/Shmt2/Bcat1/Aco2/Asns/Arg1/Eno1b/Idh3b/Pkm/Shmt1/Pgk1/Gpt/Pgam1/Cs/Idh2/Pycr2/Aldoc/Idh3a/Gapdh/Pycrl/Psph/Prps1/Pgam2/Eno4/Tkt	33
mmu04071	mmu04071	Sphingolipid signaling pathway	48/2576	124/9045	0.00855016	0.0265832	0.0153821	Ppp2r1a/Ctsd/Gnai2/Abcc1/Ppp2r2a/Pik3r1/Rac1/S1pr2/Mapk1/Pik3r2/Rock2/Sgpp1/Hras/Sgms1/Degs1/Gna12/Map3k5/Gab2/Tnfrsf1a/Akt1/Pik3ca/Sgpl1/Fyn/Akt2/Trp53/Gnaq/Rela/Sphk2/Pik3cd/Tradd/Cers6/Rock1/Pten/Plcb3/Fcer1g/Pdpk1/Sgpp2/Prkcb/Smpd1/Kras/Mapk3/Map2k2/Sptlc1/Mapk8/Cers2/Oprd1/Pik3cb/Ppp2r2d	48
mmu00600	mmu00600	Sphingolipid metabolism	24/2576	54/9045	0.00875267	0.0269677	0.0156046	Psap/Plpp3/Hexb/Hexa/Gba/Plpp1/B4galt5/Smpd4/B4galnt1/Sgpp1/Glb1/Sgms1/Degs1/Sgpl1/Sphk2/Cers6/Acer3/Sgpp2/Smpd1/Cerk/Sptlc1/Kdsr/Cers2/Ugcg	24
mmu04721	mmu04721	Synaptic vesicle cycle	32/2576	77/9045	0.00916656	0.0279907	0.0161966	Atp6v0a1/Atp6v1b2/Atp6v1a/Ap2a2/Ap2b1/Atp6v0d2/Atp6v1h/Atp6v0a2/Slc18a1/Napa/Ap2m1/Atp6v1d/Cltb/Stxbp1/Rab3a/Atp6v1c1/Cacna1a/Slc6a9/Atp6v0d1/Atp6v0b/Atp6v0c/Vamp2/Clta/Cltc/Unc13a/Atp6v1g1/Dnm2/Slc18a2/Slc6a12/Ap2a1/Atp6v1e1/Atp6v0e	32
mmu04146	mmu04146	Peroxisome	35/2576	86/9045	0.00967489	0.0292815	0.0169435	Prdx1/Idh1/Xdh/Cat/Crat/Acsl5/Pex6/Acsl4/Acaa1a/Ech1/Pex26/Mvk/Acox3/Pex11b/Mpv17l/Nudt19/Pex10/Abcd4/Scp2/Pex2/Nudt7/Paox/Acox1/Prdx5/Idh2/Acsl1/Hao1/Pxmp4/Pex14/Pex5/Decr2/Phyh/Abcd3/Abcd2/Mlycd	35
mmu00604	mmu00604	Glycosphingolipid biosynthesis - ganglio series	9/2576	15/9045	0.0105808	0.0317423	0.0183674	Hexb/Hexa/St3gal2/B4galnt1/Glb1/St6galnac6/St3gal5/St3gal1/Slc33a1	9
mmu05218	mmu05218	Melanoma	30/2576	72/9045	0.0109393	0.0325326	0.0188247	Cdk4/Met/Bak1/Pik3r1/Mdm2/Braf/Mapk1/Pik3r2/Ccnd1/Hras/E2f2/Akt1/Pik3ca/Mitf/Akt2/Trp53/Igf1/Pik3cd/Pten/Gadd45a/Gadd45g/Kras/Mapk3/Map2k2/Gadd45b/E2f3/Igf1r/Hgf/Pik3cb/Ddb2	30
mmu05219	mmu05219	Bladder cancer	19/2576	41/9045	0.0111592	0.0326738	0.0189063	Cdk4/Myc/Thbs1/Mdm2/Braf/Mapk1/Ccnd1/Hras/E2f2/Mmp9/Trp53/Vegfa/Kras/Mapk3/Map2k2/Hbegf/Dapk3/Src/E2f3	19
mmu04623	mmu04623	Cytosolic DNA-sensing pathway	31/2576	75/9045	0.0111779	0.0326738	0.0189063	Il1b/Irf7/Ikbkg/Casp1/Ddx58/Mavs/Ikbke/Polr2f/Dnase2a/Ccl5/Casp3/Polr3k/Adar/Nfkbia/Ripk1/Nlrp3/Polr1c/Rela/Aim2/Polr3g/Polr2e/Mlkl/Polr3h/Polr3c/Il6/Tbk1/Irf3/Il33/Polr2k/Zbp1/Cxcl10	31
mmu00100	mmu00100	Steroid biosynthesis	11/2576	20/9045	0.0113402	0.0328674	0.0190184	Msmo1/Lipa/Soat1/Hsd17b7/Fdft1/Lss/Nsdhl/Cyp51/Sqle/Sc5d/Lbr	11
mmu05208	mmu05208	Chemical carcinogenesis - reactive oxygen species	79/2576	222/9045	0.0118572	0.0337382	0.0195223	Slc25a4/Ncf1/Cat/Ndufs2/Sdhb/Ikbkg/Met/Nfe2l2/Pik3r1/Ptpn11/Rac1/Ncf2/Gsta3/Braf/Mapk1/Vdac1/Pik3r2/Gstm2/Nqo1/Hras/Gstm1/Map3k5/Ptprj/Mgst1/Akr1a1/Map2k7/Cox7a2l/Ptpn1/Akt1/Sdhd/Pik3ca/Ndufa9/Gstm4/Ndufs8/Sos1/Nfkbia/Hmox1/Hif1a/Akt2/Mgst2/Ndufa4/Rela/Cox5a/Atp5o/Pik3cd/Uqcr11/Pten/Atp5j/Sdhc/Mgst3/Ndufb5/Pdpk1/Fos/Vegfa/Foxo3/Uqcrc1/Uqcr10/Prkcd/Kras/Mapk3/Map2k2/Ndufc2/Slc26a2/Cox6c/Mapk8/Atp5…	79
mmu00620	mmu00620	Pyruvate metabolism	20/2576	44/9045	0.0120242	0.0337382	0.0195223	Acss2/Dlat/Pcx/Aldh9a1/Pck2/Aldh2/Akr1a1/Pkm/Acat2/Me1/Pdha1/Acat1/Aldh7a1/Ldha/Me2/Fh1/Glo1/Acacb/Adh7/Grhpr	20
mmu04962	mmu04962	Vasopressin-regulated water reabsorption	20/2576	44/9045	0.0120242	0.0337382	0.0195223	Arhgdib/Dctn1/Gnas/Creb1/Adcy3/Dync1li1/Rab5b/Creb3l1/Dync1i2/Dync1h1/Vamp2/Dync2li1/Stx4a/Dctn6/Dync2h1/Rab11b/Arhgdig/Dctn5/Creb3/Dctn2	20
mmu01522	mmu01522	Endocrine resistance	37/2576	93/9045	0.0120353	0.0337382	0.0195223	Ncoa3/Cdk4/Jag2/Pik3r1/Mdm2/Braf/Mapk1/Pik3r2/Gnas/Cdkn1b/Ccnd1/Hras/E2f2/Notch1/Notch2/Akt1/Pik3ca/Mmp9/Sos1/Rps6kb1/Adcy3/Akt2/Trp53/Shc2/Igf1/Pik3cd/Fos/Adcy7/Kras/Mapk3/Map2k2/Hbegf/Mapk8/Src/E2f3/Igf1r/Pik3cb	37
mmu05010	mmu05010	Alzheimer disease	129/2576	383/9045	0.0132293	0.036784	0.0212847	Slc25a4/Il1b/Psmd7/Lpl/Ddit3/Tuba1a/Ncstn/Tubb2a/Ndufs2/Sdhb/Nrbf2/Ikbkg/Calm1/Psmd13/Tubb6/Lrp1/Pik3r1/Psmd11/Itpr2/Fzd7/Slc11a2/App/Calm3/Rtn3/Braf/Mapk1/Wnt10a/Psmc2/Vdac1/Becn1/Pik3r2/Itpr3/Csf1/Dvl1/Rtn4/Psmb2/Psmd8/Ppid/Hras/Cdk5r1/Cybb/Map3k5/Ptgs2/Capn1/Casp3/Map2k7/Cox7a2l/Csnk2a2/Tnfrsf1a/Atf4/Akt1/Sdhd/Pik3ca/Csnk1e/Ndufa9/Psen1/Ndufs8/Tuba1c/Frat2/Atf6/Apaf1/Akt2/Eif2s1/Cycs/Slc39a10/…	129
mmu05170	mmu05170	Human immunodeficiency virus 1 infection	84/2576	240/9045	0.015272	0.0421212	0.024373	Bst2/Gnai2/Atm/Ikbkg/Calm1/Calr/Bak1/Pik3r1/Ap1m1/Ap1g1/Itpr2/Rac1/Wee1/Ptk2b/Tnfrsf1b/Calm3/Mapk1/Cxcr4/Tlr4/Pik3r2/Bcl2l1/Itpr3/Plcg1/Tlr2/Chek1/Dcaf1/Irak4/Hras/Casp3/Gna11/Cdk1/Map2k7/Gng12/Tnfrsf1a/Pak2/Akt1/Pik3ca/Pak1/Nfatc3/Pdia3/Nfkbia/Tapbp/Rps6kb1/Apobec3/Akt2/Cycs/Ripk1/Trim30d/Irak1/Gnaq/Rela/Cfl2/Ddb1/Pik3cd/Cfl1/Tradd/Ccnb1/Plcg2/Ap1s2/Gng3/Limk2/Fos/Ap1s3/Ap1s1/B2m/Traf6/Map3k7/Pr…	84
mmu05163	mmu05163	Human cytomegalovirus infection	89/2576	256/9045	0.0154393	0.0422419	0.0244428	Il1b/Gnai2/Ikbkg/Cdk4/Myc/Calm1/Calr/Akap13/Bak1/Pik3r1/Itpr2/Mdm2/Rac1/Ptk2b/Calm3/Mapk1/Cxcr4/Pik3r2/Itpr3/Gnas/Rock2/Creb1/Ccnd1/Hras/Gna12/Ptgs2/E2f2/Ccl5/Casp3/Gna11/Gng12/Tnfrsf1a/Atf4/Akt1/Jak1/Pik3ca/Nfatc3/Pdia3/Sos1/Nfkbia/Tapbp/Rps6kb1/Itgb3/Adcy3/Akt2/Cycs/Trp53/Ripk1/Gnaq/Rela/Rheb/Il1r1/Pik3cd/Il10rb/Tradd/Ccl3/Rock1/Plcb3/Creb3l1/Atf2/Ptger1/Gng3/Elk1/Vegfa/B2m/Adcy7/Eif4ebp1/Prkcb…	89
mmu04213	mmu04213	Longevity regulating pathway - multiple species	26/2576	62/9045	0.0156147	0.0423829	0.0245244	Cat/Prkaa2/Prkaa1/Pik3r1/Pik3r2/Hras/Akt1/Pik3ca/Rps6kb1/Adcy3/Akt2/Eif4ebp2/Igf1/Pik3cd/Hdac1/Irs2/Foxo3/Hspa8/Adcy7/Hspa1b/Kras/Prkag2/Hspa2/Prkab2/Igf1r/Pik3cb	26
mmu00130	mmu00130	Ubiquinone and other terpenoid-quinone biosynthesis	7/2576	11/9045	0.0160535	0.0432306	0.0250149	Nqo1/Coq5/Coq7/Vkorc1/Coq3/Vkorc1l1/Coq6	7
mmu01040	mmu01040	Biosynthesis of unsaturated fatty acids	16/2576	34/9045	0.0162052	0.0432982	0.025054	Hacd4/Fads1/Acot7/Hacd2/Acaa1a/Hacd1/Hsd17b12/Acox3/Hacd3/Scp2/Tecr/Acot2/Elovl6/Elovl5/Acox1/Scd3	16

## Sheet: WEHI231
X	ID	Description	GeneRatio	BgRatio	pvalue	p.adjust	qvalue	geneID	Count
mmu04142	mmu04142	Lysosome	65/1588	135/9045	1.90343e-16	6.47168e-14	4.54821e-14	Lipa/Atp6v0a1/Ctsl/Lgmn/Atp6v0d2/Hexb/Hgsnat/Psap/Npc1/Naga/Slc11a1/Gns/Naglu/Dnase2a/Dmxl1/Galns/Ctsd/Pla2g15/Mcoln1/Hexa/Cltb/Atp6v0a2/Ctsz/Slc11a2/Ap1g1/Ctss/Slc17a5/Atp6ap1/Gnptab/Man2b1/Litaf/Ap3d1/Neu1/Cln5/Ctns/Nagpa/Abca2/Manba/Idua/Npc2/Arsa/Gm2a/Hyal2/Fuca2/Clta/Gla/Wdr7/Gusb/Atp6v1h/Gba/Tcirg1/Ap3s1/Arsb/Ctsf/M6pr/Laptm4a/Ap4b1/Ap1s1/Arsg/Cd68/Cd164/Fuca1/Sumf1/Ppt2/Ctsb	65
mmu01200	mmu01200	Carbon metabolism	52/1588	121/9045	4.7375e-11	8.05374e-09	5.66006e-09	Got1/Taldo1/Hk3/Idh2/Cat/Pfkp/Shmt2/Phgdh/Fh1/Ogdhl/Esd/Eno3/Me1/Idh1/Pgk1/Pgam1/Suclg2/Aldoa/Aldoc/Pkm/Glud1/Tkfc/Idh3g/Pfkm/Psat1/Gapdh/Acat2/Sdhb/Dlat/H6pd/Pgd/Me2/Adh5/Hk2/Gpt/Idh3b/Dld/Prps2/Acox1/G6pdx/Hk1/Acads/Acat1/Sdha/Eno1/Aco2/Mdh2/Sdhd/Gpi1/Acss2/Got2/Pcca	52
mmu05132	mmu05132	Salmonella infection	81/1588	253/9045	1.05426e-08	1.19482e-06	8.39705e-07	Flnc/Tuba1a/Anxa2/Actg1/Tubb6/Rab7b/Arf1/Cyfip2/Flna/Ahnak2/Actr2/Irak1/Cyth4/Tuba4a/Pkn1/Nckap1l/Tlr6/Tuba1c/Tlr4/Bak1/Fbxo22/Akt1/Cyfip1/Rps3/Rab7/Ripk1/Tubb5/Actb/Arpc3/Pik3cb/Irak4/Cyth3/Tubb2a/Gapdh/Pak1/Dync1i2/Fos/Arl8b/Myl12a/Tirap/Tnfrsf1a/Brk1/Casp1/Klc1/Tlr2/Wasl/Rac1/Elmo2/Ptprc/Vps18/Tlr9/Actr1a/Tuba1b/M6pr/Dctn1/Dynlt3/Rab5c/Mapk8/Dynll1/Actr1b/Rab5b/Casp8/Tubb4b/Pfn2/Pfn1/Rhog/Rab9…	81
mmu05171	mmu05171	Coronavirus disease - COVID-19	79/1588	248/9045	2.06099e-08	1.75184e-06	1.23117e-06	C5ar1/Ccl2/Fcgr3/Irak1/Rpl3/Vwf/Rps6/F13a1/Ikbke/Rpl22/Tlr4/Rps3a1/Rpl17/Rpl5/C3/Rps18/Stat3/Rpl7/Rps3/Oas2/Syk/Ifnar1/Plcg1/Rpl7a/Rps8/Rps14/Rpl26/Pik3cb/Irak4/Tyk2/Rpl4/Rpl18/Rpl32/Rsl24d1/Rps5/Fos/Rpl29/Rpl14/Rps7/Rpl24/Rpl10a/Tnfrsf1a/Rpl8/Pik3r2/Casp1/Rpl34/Tlr2/Rpl9/C3ar1/Stat2/C1qa/Rpl12/Jak1/Rpl21/Rps15/Mapk8/C1qb/C1ra/Mavs/Rpsa/Rpl18a/Ace/Rps13/Rps4x/C1qc/Rpl27a/Tbk1/Rps24/Rpl10/C8g/Uba5…	79
mmu04210	mmu04210	Apoptosis	49/1588	136/9045	1.69775e-07	1.15447e-05	8.11347e-06	Tuba1a/Ctsl/Actg1/Cflar/Bcl2l1/Bcl2a1b/Atm/Csf2rb/Capn2/Gadd45a/Dffa/Lmnb2/Tuba4a/Ctsd/Parp3/Ctsz/Tuba1c/Ctss/Bcl2a1d/Bak1/Parp4/Akt1/Ripk1/Il3ra/Actb/Sptan1/Parp1/Pik3cb/Csf2rb2/Ddit3/Capn1/Fos/Lmna/Tnfrsf1a/Pik3r2/Endog/Casp2/Ctsf/Tuba1b/Itpr1/Pidd1/Mapk8/Casp8/Parp2/Xiap/Birc3/Trp53/Jun/Ctsb	49
mmu04145	mmu04145	Phagosome	60/1588	182/9045	2.7936e-07	1.58304e-05	1.11254e-05	Tuba1a/Atp6v0a1/Ctsl/Actg1/Tubb6/Atp6v1b2/Rab7b/Msr1/Atp6v0d2/Itgb2/Fcgr3/Cd36/Itgam/Itga5/Stx12/Itgb1/Tuba4a/Atp6v1a/Atp6v0a2/Tlr6/Tuba1c/Tlr4/Ctss/Thbs1/C3/Atp6ap1/Rab7/Tubb5/Actb/Ncf1/Tfrc/Sec22b/Colec12/Eea1/Tubb2a/Scarb1/Atp6v1d/Fcgr2b/Dync1i2/Atp6v0e/Atp6v1h/Fcgr1/Tcirg1/Tlr2/Rac1/Hgs/Calr/Ncf2/Atp6v1c1/Tuba1b/M6pr/Rab5c/Fcgr4/C1ra/Rab5b/Tubb4b/Stx7/Mrc1/Nos1/Cybb	60
mmu04216	mmu04216	Ferroptosis	19/1588	40/9045	1.21876e-05	0.000591968	0.000416027	Pcbp1/Steap3/Fth1/Hmox1/Acsl1/Slc11a2/Trf/Ftl1/Acsl5/Tfrc/Slc7a11/Cp/Acsl4/Slc40a1/Trp53/Pcbp2/Slc39a14/Sat1/Cybb	19
mmu01212	mmu01212	Fatty acid metabolism	25/1588	62/9045	1.98215e-05	0.000842414	0.000592037	Fads1/Acsl1/Acaa2/Acsl5/Acaa1a/Cpt1a/Acat2/Fasn/Scd2/Cpt2/Acsl4/Acadl/Hacd1/Hsd17b12/Elovl6/Acox1/Acads/Acat1/Hacd4/Scp2/Tecr/Acadm/Acadsb/Acsf3/Ppt2	25
mmu04666	mmu04666	Fc gamma R-mediated phagocytosis	33/1588	93/9045	2.47057e-05	0.000876139	0.000615738	Myo10/Gsn/Fcgr3/Actr2/Bin1/Inpp5d/Wasf2/Plpp1/Akt1/Syk/Plcg1/Marcks/Pip5k1c/Ncf1/Pla2g4a/Arpc3/Pik3cb/Asap1/Vasp/Fcgr2b/Pak1/Lyn/Pik3r2/Rps6kb1/Fcgr1/Rac1/Ptprc/Fcgr4/Prkcd/Cfl1/Pla2g4e/Arpc1a/Arpc2	33
mmu00100	mmu00100	Steroid biosynthesis	12/1588	20/9045	2.57688e-05	0.000876139	0.000615738	Lipa/Msmo1/Cyp51/Sqle/Hsd17b7/Soat1/Fdft1/Lss/Dhcr24/Dhcr7/Sc5d/Nsdhl	12
mmu05142	mmu05142	Chagas disease	35/1588	103/9045	4.07292e-05	0.00124985	0.00087838	Ppp2r1a/Cflar/Ccl2/Ccl5/Serpine1/Irak1/Plcb2/Tlr6/Tlr4/C3/Plcb3/Gnaq/Akt1/Tgfbr2/Gnai2/Pik3cb/Irak4/Ticam1/Gnas/Fos/Tnfrsf1a/Ppp2r2a/Pik3r2/Tlr2/Calr/Tlr9/C1qa/Mapk8/C1qb/Casp8/Tgfb1/Ace/C1qc/Gna15/Jun	35
mmu04979	mmu04979	Cholesterol metabolism	21/1588	50/9045	4.41125e-05	0.00124985	0.00087838	Lipa/Lrpap1/Cd36/Npc1/Ldlr/Soat1/Ldlrap1/Lpl/Apoc2/Lrp1/Vdac1/Apoe/Npc2/Scarb1/Stard3/Abca1/Angptl4/Cyp27a1/Tspo/Lcat/Apoc1	21
mmu04144	mmu04144	Endocytosis	73/1588	272/9045	7.08156e-05	0.0018521	0.00130163	Arf1/Psd4/Smap2/Mvb12a/Ldlr/Chmp1b/Actr2/Ist1/Cyth4/Ldlrap1/Cblb/Bin1/Ap2b1/Cltb/Snx5/Snx1/Mdm2/Iqsec1/Rab7/Rnf41/Pard6b/Tgfbr2/Pip5k1c/Wipf1/Arrb1/Dnm1/Gbf1/Tfrc/Arpc3/Asap1/Vps45/Ehd1/Ehd4/Prkci/Cyth3/Eea1/Clta/Tsg101/Rab22a/Snx12/Vps37a/Stam/Iqsec2/Vps4a/Cxcr4/Wasl/Wwp1/Hgs/Agap1/Grk6/Sh3glb2/Grk2/Rab5c/Cav2/Ap2m1/Rab5b/Spg21/Ap2a2/Arfgap3/Chmp4b/Washc2/Nedd4l/Arrb2/Chmp7/Prkcz/Nedd4/Sh3glb1/A…	73
mmu01230	mmu01230	Biosynthesis of amino acids	28/1588	79/9045	0.000102095	0.00247945	0.00174252	Got1/Taldo1/Idh2/Pfkp/Shmt2/Phgdh/Ass1/Eno3/Idh1/Pgk1/Bcat2/Pgam1/Aldoa/Aldoc/Pkm/Idh3g/Pfkm/Psat1/Gapdh/Mat2a/Aldh18a1/Gpt/Idh3b/Prps2/Asns/Eno1/Aco2/Got2	28
mmu00020	mmu00020	Citrate cycle (TCA cycle)	15/1588	32/9045	0.000122377	0.00267741	0.00188165	Idh2/Fh1/Ogdhl/Idh1/Suclg2/Pck2/Idh3g/Sdhb/Dlat/Idh3b/Dld/Sdha/Aco2/Mdh2/Sdhd	15
mmu04810	mmu04810	Regulation of actin cytoskeleton	63/1588	231/9045	0.000132859	0.00267741	0.00188165	Actg1/Myh9/Gsn/Itgb2/Cyfip2/Tmsb4x/Itgam/Pip4k2a/Msn/Itgax/Itga5/Actn1/Actr2/Itgb1/Slc9a1/Fgd3/Abi2/Nckap1l/Iqgap1/Ssh2/Wasf2/Vcl/Akt1/Cyfip1/Ppp1r12c/Diaph1/Arhgef4/Actb/Pip5k1c/Arpc3/Pdgfb/Tiam1/Pik3cb/Braf/Pak1/Araf/Itgal/Pip4k2b/Myl12a/Pik3r2/Brk1/Ppp1cb/Cxcr4/Wasl/Rac1/Itga6/Arhgef1/Rgcc/Gng12/Actn4/Ppp1r12b/Pfn2/Ezr/Pfn1/Cfl1/Arhgef7/Ppp1r12a/Iqgap3/C8g/Arhgef6/Insrr/Arpc1a/Arpc2	63
mmu00280	mmu00280	Valine, leucine and isoleucine degradation	22/1588	57/9045	0.00013387	0.00267741	0.00188165	Bckdha/Hmgcs1/Acaa2/Bcat2/Ivd/Acaa1a/Hibadh/Aox2/Acat2/Acad8/Dld/Hsd17b10/Acads/Acat1/Mccc1/Bckdhb/Oxct1/Acadm/Aacs/Acadsb/Acsf3/Pcca	22
mmu05135	mmu05135	Yersinia infection	41/1588	135/9045	0.000169843	0.00320814	0.00225463	Actg1/Ccl2/Fcgr3/Fyb/Itga5/Ptk2b/Actr2/Irak1/Itgb1/Pkn1/Tlr4/Wasf2/Gnaq/Akt1/Plcg1/Actb/Pip5k1c/Wipf1/Arpc3/Pik3cb/Irak4/Ticam1/Fos/Pik3r2/Casp1/Nfatc3/Rps6ka2/Wasl/Rac1/Elmo2/Arhgef1/Lcp2/Skap2/Mapk8/Rhog/Arhgef7/Tbk1/Jun/Arpc1a/Arpc2/Elmo1	41
mmu04611	mmu04611	Platelet activation	38/1588	125/9045	0.000283312	0.0050698	0.00356299	Tln1/Actg1/Fcgr3/Prkaca/Plcb2/Pik3r5/Itgb1/Vwf/Apbb1ip/Plcb3/Gnaq/Akt1/Syk/Ptgir/Actb/Pla2g4a/Adcy2/Gnai2/Pik3cb/Fcer1g/Prkci/Vasp/Gnas/Lyn/Adcy3/Myl12a/Tln2/Pik3r2/Ppp1cb/Arhgef1/Lcp2/Itpr1/Rasgrp2/Pik3r6/Pla2g4e/Ppp1r12a/Prkcz/P2ry12	38
mmu00511	mmu00511	Other glycan degradation	10/1588	18/9045	0.000300727	0.00511236	0.0035929	Hexb/Hexa/Man2b1/Neu1/Man2c1/Manba/Fuca2/Engase/Gba/Fuca1	10
mmu04115	mmu04115	p53 signaling pathway	25/1588	72/9045	0.000340157	0.0055073	0.00387046	Bcl2l1/Cdk4/Steap3/Atm/Serpine1/Igf1/Gadd45a/Ccng1/Ccnd1/Thbs1/Mdm2/Mdm4/Ccng2/Pten/Cd82/Ccnd2/Zmat3/Pidd1/Rchy1/Casp8/Sesn1/Rrm2/Ccnb2/Ei24/Trp53	25
mmu05152	mmu05152	Tuberculosis	50/1588	180/9045	0.000397668	0.00614578	0.00431917	Atp6v0a1/Atp6v0d2/Itgb2/Fcgr3/Itgam/Camk2d/Itgax/Irak2/Irak1/Ctsd/Atp6v0a2/Tlr6/Tlr4/Ctss/C3/Calm1/Atp6ap1/Akt1/Rab7/Syk/Il10rb/Fcer1g/Irak4/Calm3/Eea1/Creb1/Fcgr2b/Card9/Clec4e/Tirap/Atp6v1h/Rfx5/Tnfrsf1a/Fcgr1/Tcirg1/Tlr2/Tlr9/Jak1/Rab5c/Fcgr4/Mapk8/Rab5b/Casp8/Tgfb1/Nfya/Mrc1/Plk3/Camk2a/Nfyc/Ksr1	50
mmu04530	mmu04530	Tight junction	47/1588	167/9045	0.000426187	0.00630016	0.00442767	Tuba1a/Ppp2r1a/Actg1/Myh9/Hcls1/Cdk4/Msn/Actn1/Prkaca/Actr2/Itgb1/Tuba4a/Ccnd1/Slc9a3r1/Tuba1c/Prkaa1/Arhgef18/Pcna/Cgnl1/Tjp2/Pard6b/Actb/Arpc3/Tiam1/Prkci/Vasp/Nf2/Myl12a/Llgl1/Ppp2r2a/Micall2/Rac1/Cgn/Tuba1b/Actn4/Mapk8/Ezr/Rap2c/Nedd4l/Afdn/Prkcz/Arhgef2/Jun/Nedd4/Arpc1a/Cacna1d/Arpc2	47
mmu04380	mmu04380	Osteoclast differentiation	38/1588	128/9045	0.000477704	0.00676748	0.00475609	Pirb/Fcgr3/Pira2/Tnfrsf11a/Sqstm1/Csf1/Fosl1/Junb/Akt1/Syk/Ifnar1/Lilrb4a/Tgfbr2/Ncf1/Pik3cb/Tyk2/Csf1r/Pparg/Creb1/Fcgr2b/Fos/Tnfrsf1a/Pik3r2/Grb2/Fcgr1/Jund/Rac1/Blnk/Stat2/Ncf2/Lcp2/Jak1/Fcgr4/Mapk8/Tgfb1/Trem2/Sirpa/Jun	38
mmu04140	mmu04140	Autophagy - animal	41/1588	142/9045	0.000549871	0.00747825	0.00525561	Ctsl/Cflar/Rab7b/Bcl2l1/C9orf72/Nrbf2/Prkaca/Ctsd/Snap29/Prkaa1/Sqstm1/Akt1/Rab7/Deptor/Dapk1/Pik3cb/Gabarapl1/Pten/Gabarapl2/Pik3r2/Rps6kb1/Ddit4/Mlst8/Atg12/Mtmr14/Hmgb1/Itpr1/Prkcd/Mapk8/Gabarap/Bnip3/Vmp1/Eif2ak4/Atg16l1/Tbk1/Atg4a/Rb1cc1/Sh3glb1/Rab1a/Ctsb/Atg13	41
mmu04120	mmu04120	Ubiquitin mediated proteolysis	42/1588	147/9045	0.000601212	0.00786201	0.00552531	Uba7/Cblb/Mdm2/Ubc/Ppil2/Ube3b/Ube2o/Ube2q1/Mgrn1/Ube2e2/Ube3c/Cul2/Wwp1/Ube2l6/Herc1/Cdc27/Sae1/Ube2z/Anapc11/Trim37/Ube2a/Skp2/Uba6/Cul7/Rchy1/Pias2/Stub1/Nedd4l/Prpf19/Pias1/Xiap/Fzr1/Ube2c/Birc3/Herc3/Anapc15/Brca1/Uba52/Ube4a/Nedd4/Cdc23/Cul4a	42
mmu00520	mmu00520	Amino sugar and nucleotide sugar metabolism	19/1588	51/9045	0.000636412	0.00801408	0.00563219	Galk1/Hk3/Pgm1/Hexb/Cyb5r3/Hexa/Gnpda1/Renbp/Nagk/Uap1l1/Gfpt1/Amdhd2/Fcsk/Cyb5r4/Galk2/Hk2/Hk1/Gpi1/Uxs1	19
mmu03013	mmu03013	Nucleocytoplasmic transport	35/1588	117/9045	0.0006733	0.008164	0.00573754	Ddx39b/Ipo4/Nup50/Sumo3/Rangap1/Xpo5/Xpo4/Nup210/Xpot/Eef1a1/Acin1/Ddx19a/Nup93/Ipo11/Tnpo1/Thoc2/Eef1a2/Seh1l/Pnn/Rae1/Kpna6/Ipo7/Tmem33/Ahctf1/Kpna1/Nup37/Nup98/Alyref/Nup153/Snupn/Alyref2/Eif4a3/Sumo1/Ran/Thoc6	35
mmu00010	mmu00010	Glycolysis / Gluconeogenesis	23/1588	67/9045	0.000696341	0.008164	0.00573754	Hk3/Pgm1/Pfkp/Akr1a1/Eno3/Aldh3b1/Pgk1/Pgam1/Aldoa/Aldoc/Pck2/Pkm/Pfkm/G6pc3/Gapdh/Dlat/Adh5/Hk2/Dld/Hk1/Eno1/Gpi1/Acss2	23
mmu05100	mmu05100	Bacterial invasion of epithelial cells	25/1588	76/9045	0.000853207	0.00966968	0.00679572	Actg1/Hcls1/Itga5/Actr2/Itgb1/Cltb/Wasf2/Shc2/Vcl/Actb/Dnm1/Arpc3/Pik3cb/Arhgap10/Clta/Ctnna1/Pik3r2/Wasl/Rac1/Elmo2/Cav2/Rhog/Arpc1a/Arpc2/Elmo1	25
mmu03320	mmu03320	PPAR signaling pathway	28/1588	89/9045	0.000952104	0.0102042	0.00717139	Fabp4/Plin2/Fabp5/Cd36/Hmgcs1/Me1/Lpl/Acsl1/Gk/Pck2/Ubc/Acsl5/Acaa1a/Cpt1a/Ppard/Rxrb/Rxra/Pparg/Scd2/Cpt2/Acsl4/Acadl/Angptl4/Acox1/Fabp3/Cyp27a1/Scp2/Acadm	28
mmu05205	mmu05205	Proteoglycans in cancer	54/1588	205/9045	0.000960398	0.0102042	0.00717139	Plau/Flnc/Ctsl/Actg1/Hcls1/Sdc4/Msn/Camk2d/Flna/Itga5/Prkaca/Ptch1/Igf1/Itgb1/Rps6/Slc9a1/Ccnd1/Iqgap1/Tlr4/Thbs1/Stat3/Mdm2/Akt1/Ppp1r12c/Plcg1/Actb/Fzd7/Pdcd4/Tiam1/Pik3cb/Braf/Pak1/Araf/Plaur/Pik3r2/Grb2/Rps6kb1/Ppp1cb/Drosha/Tlr2/Rac1/Arhgef1/Itpr1/Ppp1r12b/Cav2/Tgfb1/Ezr/Ddx5/Ppp1r12a/Trp53/Flnb/Fzd6/Camk2a/Myc	54
mmu03250	mmu03250	Viral life cycle - HIV-1	21/1588	61/9045	0.00112357	0.0115762	0.00813557	Serinc3/Bicd2/Ell2/Mllt1/Psip1/Tsg101/Kat2b/Supt5/Vps4a/Cxcr4/Hgs/Trim30d/Ell/Furin/Chmp4b/Apobec3/Nelfb/Nup153/Vps4b/Ran/Ppia	21
mmu04110	mmu04110	Cell cycle	36/1588	125/9045	0.00122427	0.0122427	0.00860397	Cdk4/Atm/Gadd45a/Ywhag/Ccnd1/Ywhah/E2f5/Pcna/Mdm2/Ccnh/Orc5/Cdc14b/Ccnd2/Cdkn2c/Mcm7/Ywhaz/Ywhaq/Cdkn2d/Cdc27/Cdc25b/Anapc11/Dbf4/Skp2/Hdac2/Tgfb1/Ywhab/Mcm3/Fzr1/Ccnb2/Cdc7/Zbtb17/Anapc15/Trp53/Tfdp2/Myc/Cdc23	36
mmu00531	mmu00531	Glycosaminoglycan degradation	10/1588	21/9045	0.00145521	0.0137436	0.00965884	Hexb/Hgsnat/Gns/Naglu/Galns/Hexa/Idua/Hyal2/Gusb/Arsb	10
mmu00532	mmu00532	Glycosaminoglycan biosynthesis - chondroitin sulfate / dermatan sulfate	10/1588	21/9045	0.00145521	0.0137436	0.00965884	Chpf2/Xylt2/Xylt1/Chst3/Chst11/Chst12/Chpf/Chst14/B4galt7/B3gat3	10
mmu04068	mmu04068	FoxO signaling pathway	37/1588	131/9045	0.00155425	0.0142823	0.0100374	Il7r/Plk2/Cat/Sgk1/Atm/Igf1/Gadd45a/Ccnd1/Stk4/Prkaa1/Stat3/Mdm2/Pck2/Akt1/Ccng2/Tgfbr2/Pik3cb/Gabarapl1/Pten/Braf/G6pc3/Araf/Gabarapl2/Ccnd2/Pik3r2/Grb2/Cdkn2d/Atg12/Mapk8/Gabarap/Skp2/Tgfb1/Bnip3/Prmt1/Ccnb2/Plk3/Csnk1e	37
mmu05012	mmu05012	Parkinson disease	65/1588	264/9045	0.00205795	0.0184132	0.0129405	Tuba1a/Slc25a4/Nfe2l2/Tubb6/Bcl2l1/Uba7/Camk2d/Slc18a1/Prkaca/Tuba4a/Psmd8/Tuba1c/Slc11a2/Calm1/Ndufs2/Cox6a1/Vdac1/Ubc/Psmd13/Plcg1/Tubb5/Psmd7/Psmd1/Gnai2/Calm3/Uqcrc2/Ddit3/Tubb2a/Gnas/Dusp1/Lrrk2/Psmc2/Psmb2/Sdhb/Psmb6/Klc1/Mfn1/Ube2l6/Tuba1b/Atp5c1/Ndufs3/Hspa5/Itpr1/Ppif/Mapk8/Tubb4b/Ndufa9/Txn2/Psmc3/Ndufa2/Uchl1/Park7/Sdha/Sem1/Sdhd/Uqcrc1/Uba52/Trp53/Ndufa1/Psmd9/Camk2a/Adrm1/Cox6b1/Slc3…	65
mmu04137	mmu04137	Mitophagy - animal	22/1588	68/9045	0.00216799	0.0189005	0.013283	Rab7b/Bcl2l1/Bnip3l/Sqstm1/Pgam5/Rab7/Ubc/Gabarapl1/Rhot2/Gabarapl2/Tfeb/Tax1bp1/Mfn1/Mapk8/Gabarap/Bnip3/Csnk2a2/Tbk1/Uba52/Trp53/Jun/Pink1	22
mmu05133	mmu05133	Pertussis	24/1588	77/9045	0.00245525	0.0208697	0.0146669	Itgb2/Itgam/Itga5/Irak1/Itgb1/Tlr4/C3/Calm1/Gnai2/Irak4/Calm3/Ticam1/Fos/Tirap/Casp1/C1qa/Irf8/Mapk8/C1qb/C1ra/Cfl1/C1qc/Irf1/Jun	24
mmu03010	mmu03010	Ribosome	46/1588	176/9045	0.00260637	0.0216138	0.0151899	Rpl3/Rps6/Rpl22/Rps3a1/Rpl17/Rpl5/Rps18/Rpl7/Rps3/Rpl7a/Rps8/Rps14/Rpl26/Rpl4/Rpl18/Rpl32/Rsl24d1/Rps5/Rpl29/Rpl14/Rps7/Rpl24/Rpl10a/Rpl8/Rpl34/Rpl9/Mrps18c/Rpl12/Rpl21/Rps15/Rpsa/Rpl18a/Rps13/Rps4x/Rpl27a/Rps24/Rpl10/Uba52/Mrpl34/Rpl15/Mrpl19/Mrpl33/Rpl27/Rpl36a/Rpl28/Rps10	46
mmu05016	mmu05016	Huntington disease	72/1588	302/9045	0.00299105	0.0242133	0.0170168	Tuba1a/Slc25a4/Tgm2/Tubb6/Polr2a/Nrbf2/Plcb2/Dlg4/Tuba4a/Ap2b1/Psmd8/Creb3l1/Cltb/Tuba1c/Creb3/Plcb3/Ndufs2/Gnaq/Cox6a1/Vdac1/Psmd13/Hip1/Tubb5/Cacna1b/Psmd7/Psmd1/Gpx1/Uqcrc2/Pparg/Creb1/Tubb2a/Clta/Rcor1/Polr2e/Psmc2/Psmb2/Sdhb/Psmb6/Klc1/Map3k10/Actr1a/Tuba1b/Atp5c1/Taf4b/Ndufs3/Dctn1/Itpr1/Ppif/Mapk8/Ap2m1/Actr1b/Casp8/Tubb4b/Hdac2/Ndufa9/Ap2a2/Psmc3/Ndufa2/Dctn6/Sdha/Sem1/Sdhd/Uqcrc1/Trp53/R…	72
mmu05221	mmu05221	Acute myeloid leukemia	22/1588	70/9045	0.00325604	0.0250682	0.0176176	Bcl2a1b/Itgam/Pim1/Ccnd1/Stat3/Bcl2a1d/Akt1/Pik3cb/Ppard/Braf/Csf1r/Araf/Pik3r2/Grb2/Rps6kb1/Fcgr1/Per2/Jup/Cebpa/Myc/Rara/Stat5b	22
mmu04062	mmu04062	Chemokine signaling pathway	49/1588	192/9045	0.00325762	0.0250682	0.0176176	Ccl7/Ccl2/Ccl5/Ccl9/Ptk2b/Prkaca/Plcb2/Pik3r5/Gng2/Ccl4/Stat3/Plcb3/Shc2/Gnaq/Akt1/Plcg1/Ncf1/Arrb1/Adcy2/Gnai2/Tiam1/Pik3cb/Cxcr3/Cxcl14/Braf/Pak1/Lyn/Adcy3/Pik3r2/Grb2/Prex1/Cxcr4/Rac1/Stat2/Gng12/Cx3cr1/Grk6/Grk2/Prkcd/Rasgrp2/Pik3r6/Arrb2/Gnb5/Prkcz/Cxcl10/Gngt2/Gnb1/Stat5b/Elmo1	49
mmu00900	mmu00900	Terpenoid backbone biosynthesis	10/1588	23/9045	0.00336507	0.0250682	0.0176176	Fdps/Hmgcr/Idi1/Mvd/Hmgcs1/Acat2/Pcyox1/Acat1/Ggps1/Zmpste24	10
mmu04064	mmu04064	NF-kappa B signaling pathway	30/1588	105/9045	0.0034283	0.0250682	0.0176176	Plau/Cflar/Bcl2l1/Bcl2a1b/Atm/Tnfrsf11a/Irak1/Gadd45a/Ccl4/Tlr4/Bcl2a1d/Ripk1/Syk/Plcg1/Parp1/Card14/Irak4/Ticam1/Tnfaip3/Lyn/Tirap/Tnfrsf1a/Blnk/Pidd1/Erc1/Xiap/Card11/Csnk2a2/Birc3/Icam1	30
mmu04066	mmu04066	HIF-1 signaling pathway	32/1588	114/9045	0.00346531	0.0250682	0.0176176	Hk3/Pfkp/Camk2d/Angpt2/Serpine1/Igf1/Rps6/Eno3/Hmox1/Tlr4/Pgk1/Pdk1/Trf/Stat3/Aldoa/Aldoc/Akt1/Plcg1/Tfrc/Pik3cb/Pfkm/Gapdh/Pik3r2/Rps6kb1/Cul2/Slc2a1/Egln1/Hk2/Hk1/Eno1/Camk2a/Cybb	32
mmu05014	mmu05014	Amyotrophic lateral sclerosis	85/1588	369/9045	0.00373678	0.0264689	0.018602	Tuba1a/Actg1/Tubb6/Bcl2l1/Cat/Anxa7/C9orf72/Nrbf2/Tuba4a/Psmd8/Fus/Tuba1c/Sqstm1/Ndufs2/Cox6a1/Vdac1/Psmd13/Tubb5/Actb/Nup50/Psmd7/Psmd1/Anxa11/Gpx1/Uqcrc2/Ddit3/Tubb2a/Nup210/Hnrnpa1/Tomm40/Tnfrsf1a/Vcp/Atxn2/Psmc2/Psmb2/Casp1/Nefh/Sdhb/Psmb6/Klc1/Hnrnpa3/Rac1/Ubqln4/Actr1a/Tuba1b/Atp5c1/Nup93/Ndufs3/Dctn1/Hspa5/Actr1b/Tubb4b/Pfn2/Ndufa9/Seh1l/Chchd10/Pfn1/Rae1/Ccs/Psmc3/Ndufa2/Dctn6/Sdha/Sem1/S…	85
mmu01210	mmu01210	2-Oxocarboxylic acid metabolism	9/1588	20/9045	0.00405796	0.0277762	0.0195208	Got1/Idh2/Idh1/Bcat2/Idh3g/Gpt/Idh3b/Aco2/Got2	9
mmu05022	mmu05022	Pathways of neurodegeneration - multiple diseases	105/1588	471/9045	0.00408474	0.0277762	0.0195208	Tuba1a/Slc25a4/Tubb6/Bcl2l1/Cat/Uba7/Camk2d/Capn2/C9orf72/Nrbf2/Plcb2/Dlg4/Tuba4a/Psmd8/Fus/Tuba1c/Sqstm1/Csf1/Calm1/App/Plcb3/Ndufs2/Bak1/Gnaq/Cox6a1/Vdac1/Ubc/Psmd13/Hip1/Plcg1/Tubb5/Cacna1b/Fzd7/Psmd7/Psen2/Atp2a2/Psmd1/Calm3/Gpx1/Uqcrc2/Braf/Ddit3/Tubb2a/Ppid/Capn1/Araf/Lrrk2/Tomm40/Tnfrsf1a/Vcp/Atxn2/Psmc2/Psmb2/Nefh/Sdhb/Psmb6/Klc1/Mfn1/Rac1/Map3k10/Ube2l6/Actr1a/Tuba1b/Atp5c1/Ndufs3/Psen1/…	105
mmu04919	mmu04919	Thyroid hormone signaling pathway	33/1588	120/9045	0.00429515	0.0286344	0.0201238	Actg1/Slc16a10/Pfkp/Prkaca/Ncoa3/Plcb2/Slc9a1/Ccnd1/Med14/Thra/Plcb3/Mdm2/Akt1/Plcg1/Actb/Atp2a2/Pik3cb/Rxrb/Rxra/Pfkm/Atp1b3/Kat2b/Pik3r2/Slc2a1/Hdac2/Atp1a1/Med17/Med12/Med16/Trp53/Med30/Rcan1/Myc	33
mmu04721	mmu04721	Synaptic vesicle cycle	23/1588	77/9045	0.00539626	0.0352832	0.0247966	Atp6v0a1/Atp6v1b2/Atp6v0d2/Napa/Slc18a1/Ap2b1/Atp6v1a/Cltb/Atp6v0a2/Vamp2/Cacna1b/Dnm1/Stxbp1/Slc6a12/Atp6v1d/Clta/Atp6v0e/Atp6v1h/Tcirg1/Atp6v1c1/Ap2m1/Ap2a2/Ap2s1	23
mmu04922	mmu04922	Glucagon signaling pathway	29/1588	104/9045	0.00578992	0.036389	0.0255737	Pfkp/Camk2d/Prkaca/Plcb2/Creb3l1/Prkaa1/Creb3/Calm1/Plcb3/Gnaq/Pgam1/Pck2/Akt1/Pkm/Cpt1a/Adcy2/Calm3/Pfkm/Creb1/G6pc3/Gnas/Phkg2/Sik1/Slc2a1/Itpr1/Prmt1/Gys1/Camk2a/Phkb	29
mmu00052	mmu00052	Galactose metabolism	12/1588	32/9045	0.00583687	0.036389	0.0255737	Galk1/Hk3/Pgm1/Pfkp/Akr1b8/B4galt1/Pfkm/G6pc3/Gla/Hk2/Hk1/Akr1b10	12
mmu00920	mmu00920	Sulfur metabolism	6/1588	11/9045	0.00599507	0.036389	0.0255737	Bpnt1/Selenbp1/Suox/Selenbp2/Papss1/Ethe1	6
mmu05230	mmu05230	Central carbon metabolism in cancer	21/1588	69/9045	0.00604789	0.036389	0.0255737	Hk3/Idh2/Pfkp/Idh1/Pdk1/Pgam1/Akt1/Pkm/Slc1a5/Pik3cb/Pten/Pfkm/Pik3r2/Slc2a1/Hk2/G6pdx/Hk1/Sirt6/Trp53/Slc7a5/Myc	21
mmu04620	mmu04620	Toll-like receptor signaling pathway	28/1588	100/9045	0.00623203	0.036389	0.0255737	Ccl5/Spp1/Irak1/Tollip/Irf5/Ccl4/Ikbke/Tlr6/Tlr4/Akt1/Ripk1/Ifnar1/Pik3cb/Irak4/Ticam1/Fos/Tirap/Pik3r2/Tlr2/Rac1/Tlr9/Mapk8/Casp8/Tbk1/Cxcl10/Cd86/Jun/Irf7	28
mmu05162	mmu05162	Measles	38/1588	146/9045	0.00630534	0.036389	0.0255737	Bcl2l1/Cdk4/Msn/Irak1/Cblb/Ccnd1/Rack1/Ikbke/Tlr4/Stat3/Bak1/Akt1/Oas2/Ifnar1/Pik3cb/Irak4/Tyk2/Fcgr2b/Fos/Tnfaip3/Ccnd2/Pik3r2/Tlr2/Stat2/Tlr9/Jak1/Mapk8/Mavs/Rchy1/Casp8/Rab9/Eif2ak4/Csnk2a2/Tbk1/Trp53/Jun/Stat5b/Irf7	38
mmu04510	mmu04510	Focal adhesion	50/1588	203/9045	0.00631456	0.036389	0.0255737	Flnc/Tln1/Actg1/Emp2/Capn2/Emp1/Flna/Itga5/Actn1/Spp1/Igf1/Itgb1/Vwf/Ccnd1/Zyx/Col4a5/Thbs1/Parvb/Shc2/Vcl/Akt1/Ppp1r12c/Diaph1/Actb/Pip5k1c/Parvg/Pdgfb/Pik3cb/Pten/Vasp/Braf/Pak1/Myl12a/Ccnd2/Tln2/Pik3r2/Grb2/Ppp1cb/Rac1/Itga6/Arhgap5/Actn4/Mapk8/Ppp1r12b/Cav2/Ppp1r12a/Xiap/Birc3/Flnb/Jun	50
mmu05160	mmu05160	Hepatitis C	42/1588	165/9045	0.00644437	0.0365181	0.0256644	Ppp2r1a/Cflar/Cdk4/Ldlr/Ywhag/Ccnd1/Ywhah/Ikbke/Stat3/Bak1/Akt1/Oas2/Ripk1/Ifnar1/Pik3cb/Ticam1/Rxra/Tyk2/Braf/Scarb1/Araf/Tnfrsf1a/Ppp2r2a/Pik3r2/Grb2/Ywhaz/Ywhaq/Rsad2/Stat2/Jak1/Mavs/Casp8/Ywhab/Eif2ak4/Pias1/Ifit1/Tbk1/Trp53/Cxcl10/Myc/Rnasel/Irf7	42
mmu05323	mmu05323	Rheumatoid arthritis	25/1588	87/9045	0.00661999	0.0368983	0.0259316	Atp6v0a1/Ctsl/Ccl2/Atp6v1b2/Atp6v0d2/Ccl5/Itgb2/Tnfrsf11a/Atp6v1a/Atp6v0a2/Tlr4/Csf1/Atp6ap1/Atp6v1d/Fos/Atp6v0e/Itgal/Atp6v1h/Tcirg1/Tlr2/Atp6v1c1/Tgfb1/Cd86/Jun/Icam1	25
mmu05214	mmu05214	Glioma	22/1588	74/9045	0.00682225	0.0374124	0.0262929	Cdk4/Camk2d/Igf1/Gadd45a/Ccnd1/Calm1/Shc2/Mdm2/Bak1/Akt1/Plcg1/Pdgfb/Pik3cb/Calm3/Pten/Braf/Araf/Pik3r2/Grb2/Camk1/Trp53/Camk2a	22
mmu05161	mmu05161	Hepatitis B	41/1588	163/9045	0.00872251	0.0470739	0.0330829	Ptk2b/Irak1/Creb3l1/Ikbke/Tlr4/Creb3/Atp6ap1/Pcna/Stat3/Akt1/Ifnar1/Tgfbr2/Pik3cb/Irak4/Ticam1/Tyk2/Braf/Creb1/Araf/Fos/Tirap/Pik3r2/Grb2/Nfatc3/Ywhaz/Ywhaq/Tlr2/Stat2/Jak1/Mapk8/Mavs/Casp8/Tgfb1/Egr3/Ywhab/Tbk1/Trp53/Jun/Myc/Stat5b/Irf7	41
mmu00564	mmu00564	Glycerophospholipid metabolism	27/1588	98/9045	0.0089838	0.0477264	0.0335415	Pla2g5/Dgkd/Pla2g15/Cds2/Plpp1/Gpd1l/Pla2g4a/Lclat1/Pcyt2/Gnpat/Pgs1/Dgka/Etnk1/Agpat5/Agpat2/Gpam/Lpgat1/Pnpla6/Dgkh/Mboat7/Lpcat4/Pla2g4e/Pld3/Ache/Pcyt1a/Pla2g2d/Lcat	27

## Sheet: Jurkat
X	ID	Description	GeneRatio	BgRatio	pvalue	p.adjust	qvalue	geneID	Count
hsa03010	hsa03010	Ribosome	86/1789	167/8465	2.22364e-18	7.5826e-16	5.78145e-16	RPS13/RPL15/RPL3/RPL10/RPL13/RPL13A/RPL10A/RPS9/RPS14/RPL18A/RPS6/RPL22/RPL32/RPS23/RPS8/RPS10/RPL31/RPS18/RPS12/RPS3A/RPL7A/RPS16/RPL30/RPS27A/RPS27/RPLP0/MRPL3/RPS4X/RPL37A/RPS5/RPS24/RPS19/RPS2/RPL17/RPLP1/RPL19/RPL18/RPS11/RPSA/RPL39/RPS7/RPL34/RPL27/RPL9/RPS20/RPL23A/RPL29/MRPL15/RPS17/RPL21/RPS25/RPS29/RPL12/RPS21/RPS15A/RPL8/RPL26/RPL23/RPL36A/RPL14/UBA52/RPL7/RPL35A/RPL37/RPL27A/RPS3/RPS1…	86
hsa05171	hsa05171	Coronavirus disease - COVID-19	103/1789	232/8465	6.4632e-16	1.10198e-13	8.40216e-14	RPS13/MAPK1/RPL15/RPL3/RPL10/RPL13/RPL13A/RPL10A/RPS9/RPS14/RPL18A/RPS6/RPL22/RPL32/RPS23/RPS8/RPS10/RPL31/RPS18/RPS12/RPS3A/RPL7A/RPS16/RPL30/RPS27A/RPS27/RPLP0/RPS4X/RPL37A/RPS5/RPS24/RPS19/RPS2/RPL17/RPLP1/NFKBIB/RPL19/RPL18/RPS11/RPSA/RPL39/RPS7/RPL34/RPL27/RPL9/RPS20/RPL23A/RPL29/RPS17/PIK3R3/RPL21/RPS25/RPS29/RPL12/RPS21/RPS15A/RPL8/PIK3R2/RPL26/TRAF3/RPL23/RPL36A/IFNAR2/RPL14/UBA52/RPL7/RP…	103
hsa04144	hsa04144	Endocytosis	95/1789	251/8465	5.94193e-10	6.75399e-08	5.14967e-08	GRK3/HSPA1B/HSPA8/ARPC1A/STAM/RAB8A/IGF1R/RBSN/ARRB1/HGS/EEA1/RAB10/SNX5/WIPF1/IST1/IL2RB/TGFBR2/VPS45/RAB11FIP2/ARPC3/AGAP6/ARPC1B/PIP5KL1/MVB12A/VTA1/SMURF2/NEDD4L/AGAP1/ARF1/EHD1/CHMP2A/GRK6/NEDD4/ACAP1/VPS36/EPN2/STAM2/KIF5C/CHMP4B/ACAP2/ARF6/VPS37B/SH3GL1/ZFYVE16/LDLR/ASAP2/GBF1/ASAP3/WASHC2C/TGFBR1/WASHC3/ARPC4/CHMP1B/LDLRAP1/VPS35/ARFGEF1/AP2A1/TFRC/CLTA/ACTR2/PML/AP2B1/KIF5A/CYTH1/CHMP3/C…	95
hsa05166	hsa05166	Human T-cell leukemia virus 1 infection	77/1789	222/8465	1.59325e-06	0.000135825	0.000103561	MAPK1/FDPS/TLN1/CD3G/PRKACA/PPP3CB/MYC/ITGAL/SLC25A6/VDAC2/CREB3L3/ATF4/TGFB1/SLC25A4/EGR1/XPO1/STAT5B/TRRAP/MAD2L1/CCND3/PIK3R3/ANAPC16/PIK3R2/IL2RB/TGFBR2/EP300/CANX/JAK3/CDC27/TP53/ETS1/RB1/ITGB2/MAPK9/CD3D/BAX/CD3E/PRKACB/RANBP1/CRTC2/MAP3K1/RANBP3/ETS2/ATF6B/TGFBR1/ZFP36/CCNA2/IKBKB/TERT/DLG1/PIK3CD/E2F2/ANAPC2/CREB3L2/PIK3CB/NFATC3/RAN/MAPK3/GPS2/KAT5/TNFRSF1A/MAP2K1/CRTC1/AKT1/LCK/ATR/SLC2…	77
hsa04152	hsa04152	AMPK signaling pathway	48/1789	121/8465	2.3629e-06	0.000136966	0.000104432	SCD/FASN/SREBF1/HMGCR/PPP2R1B/PPP2CB/CREB3L3/RPS6KB2/EEF2/RAB8A/IGF1R/RAB10/PIK3R3/PIK3R2/PFKP/RHEB/PPP2R3C/TSC1/FOXO3/ACACA/G6PC3/SIRT1/CRTC2/CPT1B/MAP3K7/LEPR/TSC2/PPP2R2A/ADIPOR1/RAB2A/PFKFB4/PRKAA1/CCNA2/PIK3CD/INSR/PFKFB3/CREB3L2/PPP2R5C/CFTR/PIK3CB/PRKAB1/PRKAG1/AKT1/PRKAG2/SCD5/CPT1A/TBC1D1/STRADB	48
hsa04120	hsa04120	Ubiquitin mediated proteolysis	54/1789	142/8465	2.63738e-06	0.000136966	0.000104432	UBA1/UBE2Q1/UBE4A/UBE2E3/UBC/KEAP1/RPS27A/BIRC3/UBE3C/UBE2K/CUL5/ANAPC16/UBA2/UBE2J1/UBE2G2/UBA52/CDC27/UBE2D2/SMURF2/NEDD4L/CUL4A/UBE2L6/UBA3/UBA7/NEDD4/MAP3K1/UBE2L3/PIAS1/CUL7/BRCA1/UBA6/UBE2G1/CUL4B/ANAPC2/TRIM32/CUL1/PML/MGRN1/DDB1/HERC3/UBR5/PIAS2/UBE2R2/HUWE1/UBB/UBE2C/UBE2J2/CBL/DDB2/UBE2S/RCHY1/PIAS4/RHOBTB1/ANAPC13	54
hsa04141	hsa04141	Protein processing in endoplasmic reticulum	63/1789	174/8465	2.81162e-06	0.000136966	0.000104432	HSPA1B/HSPA8/UBQLN1/ATF4/RAD23A/DNAJB1/DNAJA1/SEC31B/EDEM1/HSPA5/UBE2J1/UBE2G2/CANX/SSR2/HSP90AA1/SAR1B/HYOU1/TMEM258/UBE2D2/EIF2S1/NFE2L2/RRBP1/PPP1R15A/RPN1/SEC61A2/AMFR/MAPK9/DNAJA2/BAX/DNAJC10/HSP90B1/TRAM1/DDOST/DAD1/BCL2/EDEM3/ATF6B/SSR1/UBE2G1/PDIA3/RPN2/SSR4/UBXN8/CUL1/DNAJB11/HERPUD1/UBQLN4/PDIA4/CKAP4/TRAF2/CAPN1/BAG1/HSPA4L/MBTPS2/ATF6/CALR/SSR3/MAN1B1/UBE2J2/ERP29/MAP2K7/EDEM2/PLAA	63
hsa03013	hsa03013	Nucleocytoplasmic transport	43/1789	108/8465	7.02008e-06	0.000299231	0.000228153	EEF1A1/NUP160/SENP2/NUP155/XPO1/XPOT/CASC3/TPR/SRRM1/NUP210/IPO13/SUMO3/IPO5/GLE1/RANGAP1/UPF1/KPNB1/TNPO2/NXF3/IPO11/TNPO1/NUP88/SUMO2/NUP58/THOC2/RAN/IPO7/NUP54/UPF2/TNPO3/IPO9/KPNA1/NUP43/XPO7/NUP214/PNN/NUP98/CSE1L/NUP50/NUP107/XPO4/UPF3A/THOC3	43
hsa04110	hsa04110	Cell cycle	56/1789	157/8465	1.649e-05	0.000624788	0.000476378	PPP2R1B/CDK6/MAU2/PPP2CB/MYC/WEE1/TGFB1/SMC1A/KNL1/TRIP13/STAG2/PCNA/MAD2L1/CCND3/ANAPC16/CDKN1B/EP300/TFDP1/MCM7/CDC27/CDCA5/TP53/MCM4/NIPBL/RB1/CDT1/ESCO1/PRKDC/ATRX/CCNH/ORC4/RAD21/RBL2/MCM2/CDC7/CCNA2/E2F2/HDAC1/ANAPC2/CUL1/PPP2R5C/E2F5/FBXO5/GADD45A/STAG1/ATR/ABL1/YWHAZ/E2F4/BUB1B/BUB3/ORC6/ESPL1/ORC3/ZBTB17/ANAPC13	56
hsa04919	hsa04919	Thyroid hormone signaling pathway	45/1789	121/8465	3.38556e-05	0.00105763	0.000806404	MED12/MAPK1/PRKACA/ATP2A2/MYC/NOTCH3/TBC1D4/ATP2A3/CTNNB1/RAF1/PIK3R3/MED13/PIK3R2/MED12L/EP300/PFKP/RHEB/PRKCA/TP53/PRKACB/NCOA3/HDAC3/TSC2/MED1/NCOA1/ATP1B3/BMP4/MED16/PIK3CD/HDAC1/PLCB2/ITGAV/PLCB3/PIK3CB/PLCE1/MAPK3/NOTCH1/FXYD2/MAP2K1/AKT1/MED4/SLC2A1/PLCD4/NCOR1/NRAS	45
hsa05012	hsa05012	Parkinson disease	84/1789	266/8465	3.41171e-05	0.00105763	0.000806404	UBA1/PRKACA/SLC25A6/VDAC2/UBC/ATF4/KEAP1/TUBB4A/SLC25A4/RPS27A/CALM2/PSMD3/NDUFA5/PSMD12/TUBB/TUBB4B/PSMC1/CALM3/PSMA6/TUBA1A/PSMD7/ITPR2/PSMC4/HSPA5/GNAS/UBE2J1/UBE2G2/UBA52/PSMC3/KLC4/PSMD2/TP53/COX5B/EIF2S1/UBE2L6/NFE2L2/UBA7/UQCRC2/MAPK9/ATP5MC2/BAX/ATP5F1C/PRKACB/SLC39A8/PSMC5/UBE2L3/GNAL/KIF5C/UQCR11/PPIF/UQCRC1/PSMA4/GNAI2/UBE2G1/SLC39A6/SLC39A14/SLC39A7/NDUFS7/TUBA4A/CYC1/NDUFA13/SOD1/ATP…	84
hsa05132	hsa05132	Salmonella infection	79/1789	249/8465	4.8506e-05	0.00137838	0.00105096	MAPK1/TCF7/ROCK2/CYFIP2/MYC/TUBB4A/ARPC1A/BIRC3/FLNA/FLNB/DCTN5/TUBB/CTNNB1/TUBB4B/RAF1/RHOH/NCKAP1L/TUBA1A/PAK1/PKN1/PTPRC/ARPC3/DCTN1/HSP90AA1/KLC4/S100A10/ARPC1B/VPS16/RPS3/ANXA2/ARL8B/ARF1/RIPK1/NAIP/NCKAP1/MAPK9/BAX/HSP90B1/MAP3K7/KIF5C/BCL2/ARF6/BRK1/ARPC4/IKBKB/PIK3CD/PFN1/MYL12B/ACTR2/TUBA4A/PIK3CB/KIF5A/MAPK3/CYTH1/CASP3/TUBA1B/RAB9A/MYL12A/TNFRSF1A/MAP2K1/AKT1/TRAF2/RAB5A/KPNA1/ACTR1B/K…	79
hsa04211	hsa04211	Longevity regulating pathway	35/1789	89/8465	6.63307e-05	0.0017399	0.00132661	PRKACA/CREB3L3/RPS6KB2/ATF4/IGF1R/RB1CC1/PIK3R3/PIK3R2/EHMT2/RHEB/TP53/TSC1/FOXO3/CAT/BAX/PRKACB/SIRT1/TSC2/ADIPOR1/EIF4E/ATF6B/PRKAA1/PIK3CD/INSR/SOD2/CREB3L2/PIK3CB/PRKAB1/PRKAG1/APPL1/AKT1/ADCY3/PRKAG2/NRAS/ATG101	35
hsa04530	hsa04530	Tight junction	57/1789	169/8465	8.63511e-05	0.00210327	0.00160366	PRKACA/PPP2R1B/LLGL1/PPP2CB/ROCK2/YBX3/ARPC1A/NF2/CD1E/CD1B/ARHGEF2/RAB8A/PCNA/JAM3/TUBA1A/ARPC3/SCRIB/WAS/RDX/SYMPK/RAPGEF2/ARPC1B/OCLN/NEDD4L/ACTN4/PRKCE/NEDD4/CTTN/MAPK9/PRKACB/MAP3K1/PPP2R2A/F11R/ARPC4/PRKAA1/MYH9/DLG1/MYL12B/CD1C/CD1D/MSN/ACTR2/TUBA4A/CFTR/PRKAB1/PRKAG1/TUBA1B/MYL12A/CLDN15/RAP2C/MYL6/TJP2/PRKAG2/AMOT/AFDN/PRKCI/MAP2K7	57
hsa03015	hsa03015	mRNA surveillance pathway	36/1789	97/8465	0.000210279	0.00478034	0.00364484	PPP2R1B/FUS/TARDBP/PPP2CB/WDR33/CPSF1/NUDT21/CASC3/PCF11/PAPOLA/SRRM1/DAZAP1/SYMPK/PPP2R3C/RNMT/GLE1/UPF1/NXF3/PELO/PPP2R2A/SMG5/CSTF1/PPP1CA/PPP2R5C/CPSF2/SMG7/ETF1/UPF2/CPSF6/RNGTT/PABPC1/PNN/CPSF7/PAPOLG/GSPT1/UPF3A	36
hsa01212	hsa01212	Fatty acid metabolism	24/1789	57/8465	0.000271425	0.00578474	0.00441065	SCD/FADS2/FASN/ACAT2/HSD17B8/ACSL4/ECHS1/FADS1/HSD17B4/ACSF3/ELOVL1/ACADVL/ACACA/ACADM/CPT1B/CBR4/ELOVL6/PPT2/HADH/ELOVL5/ACSL3/ACSL1/SCD5/CPT1A	24
hsa05131	hsa05131	Shigellosis	75/1789	247/8465	0.00034672	0.0069548	0.00530278	MAPK1/TLN1/ROCK2/RPS6KB2/UBC/HK2/RPS27A/ARPC1A/SEPTIN2/ARHGEF2/NFKBIB/CAPNS1/SEPTIN3/SEPTIN6/PIK3R3/ITPR2/ILK/PIK3R2/FNBP1/UBA52/ARPC3/CBX3/ARPC1B/SEPTIN8/UBE2D2/TP53/PIK3R4/FOXO3/ARF1/RIPK1/NAIP/ACTN4/PRKCE/PTK2/CTTN/DIAPH1/MAPK9/BAX/RBCK1/RRAGC/MAP3K7/TRAF5/BCL2/ARF6/ARPC4/IKBKB/PIK3CD/PFN1/MYL12B/PLCB2/CUL1/ACTR2/PLCB3/ATG16L1/PIK3CB/PLCE1/BNIP3/MAPK3/CYTH1/MYL12A/TNFRSF1A/SEPTIN11/AKT1/TRAF2/…	75
hsa04210	hsa04210	Apoptosis	46/1789	136/8465	0.000373888	0.00708309	0.0054006	MAPK1/ATF4/BIRC3/CTSW/CTSV/RAF1/TUBA1A/PIK3R3/ITPR2/PIK3R2/LMNB1/TP53/BCL2L11/EIF2S1/RIPK1/CFLAR/CTSB/MAPK9/BAX/LMNA/BCL2/IKBKB/PIK3CD/BIRC5/CTSD/TUBA4A/PIK3CB/MCL1/GADD45A/MAPK3/CASP3/DAXX/TUBA1B/TNFRSF1A/MAP2K1/AKT1/TRAF2/CAPN1/CTSK/NRAS/NFKBIA/CTSH/CTSO/ENDOG/AIFM1/PARP3	46
hsa05210	hsa05210	Colorectal cancer	32/1789	86/8465	0.000439268	0.00754946	0.00575619	MAPK1/TCF7/MYC/RPS6KB2/TGFB1/RAC2/CTNNB1/RAF1/MLH1/PIK3R3/PIK3R2/TGFBR2/TP53/BCL2L11/MAPK9/BAX/AXIN2/BCL2/TGFBR1/PIK3CD/BIRC5/PIK3CB/GADD45A/MAPK3/CASP3/APPL1/MAP2K1/AKT1/MSH3/NRAS/DDB2/AXIN1	32
hsa05169	hsa05169	Epstein-Barr virus infection	63/1789	202/8465	0.000460518	0.00754946	0.00575619	CD3G/CDK6/MYC/ITGAL/NFKBIB/PSMD3/PSMD12/PSMC1/CCND3/PIK3R3/PSMD7/CDKN1B/TNFAIP3/PIK3R2/PSMC4/TRAF3/IFNAR2/PSMC3/JAK3/PSMD2/TP53/VIM/BCL2L11/RIPK1/RB1/IFNAR1/NEDD4/STAT2/TYK2/MAPK9/MAVS/CD3D/BAX/CD3E/PSMC5/MAP3K7/TRAF5/BCL2/NCOR2/PDIA3/CCNA2/IKBKB/PIK3CD/E2F2/HDAC1/PIK3CB/SAP30L/GADD45A/CASP3/AKT1/TRAF2/IKBKE/ISG15/CALR/PSMD4/RBPJ/TBK1/NFKBIA/DDB2/PSMC2/USP7/ADRM1/MAP2K7	63
hsa01200	hsa01200	Carbon metabolism	40/1789	115/8465	0.000464923	0.00754946	0.00575619	G6PD/SHMT2/HK2/ACAT2/PKM/PGK1/IDH1/ECHS1/GOT1/PFKP/ENO3/ACO2/IDH2/OGDH/PHGDH/CAT/TKT/IDH3G/ENO1/DLD/ENO2/IDH3B/SUCLG2/PC/DLAT/PRPS1/PGD/GLYCTK/HIBCH/ACO1/TPI1/DLST/GOT2/SUCLG1/ADPGK/TKTL1/TKFC/PGAM1/H6PD/SDHB	40
hsa05220	hsa05220	Chronic myeloid leukemia	29/1789	76/8465	0.000495471	0.0076798	0.00585557	MAPK1/CDK6/MYC/TGFB1/STAT5B/RAF1/PIK3R3/CDKN1B/PIK3R2/TGFBR2/TP53/RB1/BAX/TGFBR1/CTBP1/IKBKB/PIK3CD/E2F2/HDAC1/PIK3CB/GADD45A/MAPK3/MAP2K1/AKT1/ABL1/CBL/NRAS/NFKBIA/DDB2	29
hsa04068	hsa04068	FoxO signaling pathway	44/1789	131/8465	0.000587851	0.00871553	0.00664527	MAPK1/TGFB1/RAG1/IGF1R/RAF1/PIK3R3/CSNK1E/CDKN1B/PIK3R2/TGFBR2/EP300/RAG2/BCL2L11/FOXO3/CAT/MAPK9/G6PC3/SIRT1/RBL2/SGK1/IL7R/TGFBR1/PRKAA1/IKBKB/PIK3CD/INSR/SOD2/SETD7/FBXO32/S1PR1/PIK3CB/PRKAB1/BNIP3/GADD45A/PRKAG1/MAPK3/MAP2K1/AKT1/PLK4/PRKAG2/NLK/NRAS/USP7/AGAP2	44
hsa03410	hsa03410	Base excision repair	19/1789	44/8465	0.000795802	0.011216	0.0085518	UNG/XRCC1/POLD1/PCNA/LIG1/LIG3/POLG/RFC5/RFC1/HMGB1/APEX1/OGG1/PNKP/TDP1/TDG/POLE3/POLD3/MUTYH/PARP3	19
hsa04150	hsa04150	mTOR signaling pathway	50/1789	156/8465	0.000873928	0.011216	0.0085518	MAPK1/EIF4B/RPS6/RPS6KB2/RPS6KA3/IGF1R/RAF1/FZD6/WDR24/MAPKAP1/PIK3R3/PIK3R2/RHEB/PRKCA/TSC1/ATP6V1G2/RRAGC/SLC3A2/FZD3/SGK1/TSC2/DEPDC5/TBC1D7/EIF4E/ATP6V1F/PRKAA1/IKBKB/ATP6V1E1/PIK3CD/MLST8/DDIT4/INSR/LRP6/PIK3CB/MAPK3/ATP6V1A/TNFRSF1A/MAP2K1/DVL1/AKT1/DVL3/TELO2/WNT8B/ATP6V1G1/ATP6V1C1/ATP6V1B2/NRAS/FNIP2/STRADB/RRAGD	50
hsa00100	hsa00100	Steroid biosynthesis	11/1789	20/8465	0.0009092	0.011216	0.0085518	DHCR7/LSS/MSMO1/LBR/FDFT1/SC5D/DHCR24/NSDHL/HSD17B7/SQLE/EBP	11
hsa04140	hsa04140	Autophagy - animal	46/1789	141/8465	0.00090948	0.011216	0.0085518	MAPK1/PRKACA/PPP2CB/RPS6KB2/RAB8A/IGF1R/RB1CC1/RAF1/PIK3R3/PIK3R2/TP53INP2/RHEB/PIK3R4/TSC1/IGBP1/EIF2S1/CFLAR/ATG4A/CTSB/MAPK9/PRKACB/HMGB1/RRAGC/MAP3K7/TSC2/BCL2/SNAP29/PRKAA1/PIK3CD/MLST8/DDIT4/CTSD/ATG16L1/PIK3CB/BNIP3/MAPK3/ATG9A/MAP2K1/AKT1/RAB7A/ATG16L2/TBK1/NRAS/ATG101/RUBCN/RRAGD	46
hsa01230	hsa01230	Biosynthesis of amino acids	28/1789	75/8465	0.000920963	0.011216	0.0085518	SHMT2/GLUL/PKM/PGK1/IDH1/GOT1/PFKP/ENO3/ACO2/IDH2/PHGDH/ASS1/TKT/IDH3G/ENO1/ALDH18A1/ENO2/ACY1/IDH3B/PC/PRPS1/ASL/ACO1/TPI1/GOT2/MAT2A/TKTL1/PGAM1	28
hsa05213	hsa05213	Endometrial cancer	23/1789	58/8465	0.000994801	0.0116975	0.00891891	MAPK1/TCF7/MYC/CTNNB1/CTNNA1/RAF1/MLH1/PIK3R3/ILK/PIK3R2/TP53/FOXO3/BAX/AXIN2/PIK3CD/PIK3CB/GADD45A/MAPK3/MAP2K1/AKT1/NRAS/DDB2/AXIN1	23
hsa05223	hsa05223	Non-small cell lung cancer	27/1789	72/8465	0.00104333	0.0118592	0.00904218	MAPK1/CDK6/STAT5B/RAF1/PIK3R3/PIK3R2/JAK3/PRKCA/TP53/FOXO3/RB1/BAX/KIF5C/PIK3CD/E2F2/RASSF1/PIK3CB/GADD45A/KIF5A/MAPK3/MAP2K1/AKT1/KIF5B/NRAS/DDB2/EML4/FHIT	27
hsa04213	hsa04213	Longevity regulating pathway - multiple species	24/1789	62/8465	0.00116457	0.0128103	0.00976736	HSPA1B/PRKACA/HSPA8/RPS6KB2/IGF1R/PIK3R3/PIK3R2/FOXO3/CAT/PRKACB/SIRT1/PRKAA1/PIK3CD/HDAC1/INSR/SOD2/PIK3CB/SOD1/PRKAB1/PRKAG1/AKT1/ADCY3/PRKAG2/NRAS	24
hsa05016	hsa05016	Huntington disease	87/1789	306/8465	0.00126804	0.0135125	0.0103028	GNAQ/SLC25A6/VDAC2/CREB3L3/POLR2A/TUBB4A/SLC25A4/PSMD3/DCTN5/NDUFA5/PSMD12/TUBB/TUBB4B/RB1CC1/PSMC1/RCOR1/POLR2K/PSMA6/TUBA1A/PSMD7/PSMC4/EP300/PSMC3/DCTN1/KLC4/PSMD2/TP53/PIK3R4/COX5B/UQCRC2/MAPK9/ATP5MC2/BAX/ATP5F1C/POLR2H/PSMC5/KIF5C/UQCR11/PPIF/UQCRC1/PSMA4/DLG4/HDAC1/AP2A1/SOD2/PLCB2/NDUFS7/CREB3L2/CLTA/TUBA4A/PLCB3/CYC1/TFAM/NDUFA13/SOD1/AP2B1/ATP5F1E/KIF5A/DNAH1/CASP3/CLTCL1/TUBA1B/UQCRB/N…	87
hsa05230	hsa05230	Central carbon metabolism in cancer	26/1789	70/8465	0.00150782	0.0151492	0.0115507	MAPK1/G6PD/MYC/PDK1/HK2/PKM/RAF1/IDH1/PIK3R3/PIK3R2/PFKP/IDH2/TP53/SIRT6/SLC16A3/PIK3CD/LDHA/PIK3CB/LDHB/MAPK3/KIT/MAP2K1/AKT1/SLC2A1/NRAS/PGAM1	26
hsa03420	hsa03420	Nucleotide excision repair	24/1789	63/8465	0.00151047	0.0151492	0.0115507	POLD1/POLR2A/RAD23A/PCNA/POLR2K/LIG1/ERCC2/CUL4A/RFC5/RFC1/CCNH/POLR2H/CUL4B/DDB1/POLE3/GTF2H2C/GTF2H1/ERCC4/ERCC6/POLR2M/POLD3/DDB2/POLR2L/POLR2C	24
hsa00020	hsa00020	Citrate cycle (TCA cycle)	14/1789	30/8465	0.00155992	0.0151981	0.011588	IDH1/ACO2/IDH2/OGDH/IDH3G/DLD/IDH3B/SUCLG2/PC/DLAT/ACO1/DLST/SUCLG1/SDHB	14
hsa05170	hsa05170	Human immunodeficiency virus 1 infection	63/1789	212/8465	0.00180712	0.0169665	0.0129364	MAPK1/GNAQ/CD3G/PPP3CB/GNG4/WEE1/RPS6KB2/AP1G2/APOBEC3C/CALM2/APOBEC3G/RAC2/RAF1/APOBEC3F/CALM3/CUL5/PIK3R3/PAK1/ITPR2/PIK3R2/GNB4/PRKCA/CUL4A/RIPK1/PTK2/MAPK9/CD3D/BAX/CD3E/GNB1/MAP3K7/TRAF5/APOBEC3D/BCL2/AP1B1/GNAI2/PDIA3/CUL4B/IKBKB/PIK3CD/GNG13/CUL1/PIK3CB/NFATC3/PAK2/GNG2/MAPK3/CASP3/TNFRSF1A/MAP2K1/AKT1/DDB1/AP1S2/TRAF2/AP1G1/ATR/CALR/TBK1/LIMK2/NRAS/NFKBIA/AP1M1/MAP2K7	63
hsa05110	hsa05110	Vibrio cholerae infection	20/1789	50/8465	0.00184094	0.0169665	0.0129364	PRKACA/GNAS/PRKCA/ARF1/SEC61A2/PRKACB/ATP6V1G2/ATP6V1F/ATP6V1E1/CFTR/ATP6V0D1/ATP6V1A/PDIA4/TJP2/ATP6V1G1/KDELR2/ATP6V1C1/ADCY3/KDELR1/ATP6V1B2	20
hsa05014	hsa05014	Amyotrophic lateral sclerosis	100/1789	364/8465	0.00196169	0.0176036	0.0134221	FUS/TARDBP/PPP3CB/UBQLN1/ATF4/NUP160/TUBB4A/HDAC6/NUP155/PSMD3/RAB8A/DCTN5/NDUFA5/PSMD12/TUBB/TUBB4B/RB1CC1/PSMC1/PSMA6/TUBA1A/PSMD7/TPR/PSMC4/HSPA5/NUP210/PSMC3/DCTN1/KLC4/PSMD2/HNRNPA1/TP53/PIK3R4/COX5B/EIF2S1/CAT/GLE1/MATR3/UQCRC2/ATP5MC2/BAX/ATP5F1C/PSMC5/NXF3/ALS2/KIF5C/UQCR11/BCL2/UQCRC1/PSMA4/SRSF3/SRSF7/NUP88/PFN1/ANXA11/NDUFS7/NUP58/TUBA4A/CYC1/NDUFA13/SOD1/ATP5F1E/KIF5A/DNAH1/CASP3/DAXX…	100
hsa04520	hsa04520	Adherens junction	32/1789	93/8465	0.00201817	0.017646	0.0134544	MAPK1/TCF7/ROCK2/RAC2/IGF1R/CTNNB1/CTNNA1/PTPN6/TGFBR2/EP300/FER/WAS/PTPRF/SMURF2/ACTN4/YES1/MAP3K7/NECTIN1/KRIT1/TGFBR1/ARHGAP29/MYL12B/INSR/MAPK3/ACP1/MYL12A/SSX2IP/WASF3/SORBS1/NLK/CCM2/AFDN	32
hsa05161	hsa05161	Hepatitis B	50/1789	162/8465	0.00217549	0.0185461	0.0141407	MAPK1/MYC/CREB3L3/ATF4/TGFB1/STAT5B/PCNA/RAF1/PIK3R3/PIK3R2/TRAF3/TGFBR2/EP300/JAK3/PRKCA/TP53/RB1/IFNAR1/STAT2/TYK2/MAPK9/MAVS/BAX/MAP3K1/MAP3K7/BCL2/ATF6B/TGFBR1/CCNA2/IKBKB/PIK3CD/E2F2/BIRC5/CREB3L2/PIK3CB/NFATC3/MAPK3/CASP3/HSPG2/MAP2K1/AKT1/DDB1/IKBKE/STAT6/YWHAZ/TBK1/NRAS/NFKBIA/DDB2/MAP2K7	50
hsa05162	hsa05162	Measles	44/1789	139/8465	0.00227511	0.0189222	0.0144275	HSPA1B/CD3G/CDK6/HSPA8/NFKBIB/STAT5B/CD28/CCND3/PIK3R3/CDKN1B/TNFAIP3/PIK3R2/TRAF3/IL2RB/IFNAR2/RACK1/JAK3/EIF3H/TP53/EIF2S1/IFNAR1/STAT2/TYK2/MAPK9/MAVS/CD3D/BAX/CD3E/MAP3K7/BCL2/IKBKB/PIK3CD/MSN/PIK3CB/CASP3/RAB9A/AKT1/ADAR/IKBKE/TLR9/TBK1/NFKBIA/RCHY1/MX2	44
hsa05165	hsa05165	Human papillomavirus infection	91/1789	331/8465	0.00299607	0.0240358	0.0183264	MAPK1/TCF7/PRKACA/PPP2R1B/CDK6/LLGL1/PPP2CB/CREB3L3/RPS6KB2/NOTCH3/ITGA1/ITGA6/MAML1/PKM/CTNNB1/RAF1/PSMC1/FZD6/CCND3/TUBG1/PIK3R3/CDKN1B/PIK3R2/TRAF3/GNAS/IFNAR2/EP300/SCRIB/RHEB/HES4/ITGA4/PPP2R3C/TP53/TSC1/RB1/PTK2/IFNAR1/STAT2/TYK2/BAX/PRKACB/ATP6V1G2/RBL2/AXIN2/FZD3/TSC2/PPP2R2A/ATP6V1F/IRF1/CCNA2/IKBKB/ATP6V1E1/TERT/DLG1/PIK3CD/HDAC1/CHD4/ITGAV/CREB3L2/PPP2R5C/ATP6V0D1/ITGA10/PIK3CB/COL6A1/…	91
hsa04910	hsa04910	Insulin signaling pathway	43/1789	137/8465	0.0030309	0.0240358	0.0183264	MAPK1/FASN/PDE3B/SREBF1/PRKACA/RPS6/RPS6KB2/HK2/CALM2/RAF1/CALM3/PIK3R3/PIK3R2/FLOT1/RHEB/PTPRF/TSC1/ACACA/MAPK9/G6PC3/PRKACB/TSC2/EIF4E/PRKAA1/IKBKB/PIK3CD/PPP1CA/INSR/PPP1R3B/PIK3CB/PRKAB1/RAPGEF1/PRKAG1/MAPK3/MAP2K1/AKT1/PPP1R3E/PHKA2/SORBS1/PRKAG2/CBL/NRAS/PRKCI	43
hsa05163	hsa05163	Human cytomegalovirus infection	65/1789	225/8465	0.00328831	0.0254844	0.0194309	MAPK1/GNAQ/PRKACA/CDK6/PPP3CB/ROCK2/MYC/GNG4/ARHGEF12/CREB3L3/RPS6KB2/ATF4/CALM2/RAC2/CTNNB1/RAF1/CALM3/PIK3R3/ITPR2/PIK3R2/GNAS/ARHGEF1/GNB4/RHEB/PRKCA/TP53/TSC1/RIPK1/RB1/PTK2/BAX/PRKACB/GNB1/TSC2/TRAF5/ATF6B/GNAI2/PDIA3/IKBKB/PIK3CD/E2F2/PLCB2/GNG13/ITGAV/CREB3L2/AKAP13/PLCB3/PIK3CB/NFATC3/GNG2/MAPK3/CASP3/TNFRSF1A/MAP2K1/AKT1/TRAF2/GNA12/ADCY3/CALR/PTGER4/TBK1/NRAS/NFKBIA/PTGER3/CCR1	65
hsa04922	hsa04922	Glucagon signaling pathway	35/1789	107/8465	0.00337484	0.0255738	0.0194991	GNAQ/PDE3B/PRKACA/PPP3CB/CREB3L3/ATF4/PKM/CALM2/CALM3/ITPR2/GNAS/EP300/PFKP/PPARA/ACACA/G6PC3/PRKACB/SIRT1/CRTC2/CPT1B/PRKAA1/PLCB2/LDHA/CREB3L2/PLCB3/PRKAB1/LDHB/PRKAG1/AKT1/SLC2A1/PHKA2/PRKAG2/CPT1A/PPP4C/PGAM1	35
hsa05010	hsa05010	Alzheimer disease	103/1789	384/8465	0.00382537	0.0277068	0.0211254	MAPK1/GNAQ/ATP2A2/PPP3CB/SLC25A6/VDAC2/ATF4/TUBB4A/SLC25A4/ATP2A3/CALM2/PSMD3/NDUFA5/PSMD12/TUBB/CTNNB1/TUBB4B/RB1CC1/RAF1/PSMC1/FZD6/CALM3/PSMA6/TUBA1A/PIK3R3/PSMD7/CSNK1E/ITPR2/PIK3R2/PSMC4/PSMC3/LRP1/KLC4/PSMD2/APH1B/PIK3R4/COX5B/EIF2S1/UQCRC2/MAPK9/ATP5MC2/ATP5F1C/SLC39A8/ADAM17/AXIN2/FZD3/PSMC5/KIF5C/UQCR11/PPIF/UQCRC1/PSMA4/RTN3/IKBKB/PIK3CD/SLC39A6/SLC39A14/INSR/PLCB2/SLC39A7/NDUFS7/LRP6/T…	103
hsa04660	hsa04660	T cell receptor signaling pathway	34/1789	104/8465	0.00386597	0.0277068	0.0211254	MAPK1/CD3G/PPP3CB/GRAP2/NFKBIB/RAF1/CD28/LAT/PIK3R3/PTPN6/PAK1/PIK3R2/PTPRC/ZAP70/LCP2/MAPK9/CD3D/CD3E/MAP3K7/IKBKB/DLG1/PIK3CD/PIK3CB/NFATC3/PAK2/MAPK3/MAP2K1/AKT1/LCK/NCK2/MALT1/NRAS/NFKBIA/MAP2K7	34
hsa00900	hsa00900	Terpenoid backbone biosynthesis	11/1789	23/8465	0.00390007	0.0277068	0.0211254	FDPS/HMGCR/HMGCS1/ACAT2/PDSS2/PDSS1/MVD/IDI1/ZMPSTE24/MVK/DHDDS	11
hsa03050	hsa03050	Proteasome	18/1789	46/8465	0.00405419	0.0282139	0.021512	PSME1/PSME3/PSMD3/PSMD12/PSMC1/PSMA6/PSMD7/PSMC4/PSMB10/PSMC3/PSMD2/PSME4/PSMC5/PSMA4/PSME2/PSMD4/PSMC2/ADRM1	18
hsa04218	hsa04218	Cellular senescence	47/1789	156/8465	0.00487049	0.0332167	0.0253265	MAPK1/CDK6/PPP3CB/MYC/SLC25A6/VDAC2/TGFB1/SLC25A4/CALM2/RAF1/CALM3/CCND3/PIK3R3/ITPR2/PIK3R2/ZFP36L1/TGFBR2/RHEB/TP53/TSC1/FOXO3/ETS1/RB1/SIRT1/RBL2/TSC2/NBN/TGFBR1/CCNA2/RAD9A/TRPM7/PIK3CD/E2F2/PPP1CA/PIK3CB/E2F5/NFATC3/GADD45A/MAPK3/MAP2K1/AKT1/CAPN1/ATR/MRE11/E2F4/NRAS/VDAC1	47
hsa04071	hsa04071	Sphingolipid signaling pathway	38/1789	121/8465	0.00506753	0.0338829	0.0258345	MAPK1/GNAQ/PPP2R1B/PPP2CB/ROCK2/SPTLC1/RAC2/SGPP2/RAF1/PIK3R3/ADORA1/PIK3R2/SPTSSA/S1PR3/PRKCA/PPP2R3C/TP53/PRKCE/MAPK9/BAX/PPP2R2A/BCL2/GNAI2/SGPL1/PIK3CD/PLCB2/CTSD/PPP2R5C/PLCB3/S1PR1/PIK3CB/MAPK3/TNFRSF1A/MAP2K1/AKT1/TRAF2/GNA12/NRAS	38
hsa05160	hsa05160	Hepatitis C	47/1789	157/8465	0.00556114	0.0364683	0.0278057	MAPK1/PPP2R1B/CDK6/PPP2CB/MYC/PSME3/CTNNB1/RAF1/PIK3R3/PIK3R2/EIF3E/TRAF3/IFNAR2/PPARA/TP53/OCLN/EIF2S1/RIPK1/RB1/CFLAR/IFNAR1/STAT2/TYK2/MAVS/BAX/PIAS1/PPP2R2A/LDLR/IKBKB/PIK3CD/E2F2/PIK3CB/MAPK3/CASP3/TNFRSF1A/CLDN15/MAP2K1/AKT1/TRAF2/IKBKE/YWHAZ/IFIT1/TBK1/NRAS/NFKBIA/SCARB1/MX2	47
hsa04216	hsa04216	Ferroptosis	16/1789	41/8465	0.00677513	0.0435909	0.0332365	PCBP1/FTH1/VDAC2/ACSL4/TP53/SLC39A8/SLC3A2/SLC40A1/SLC39A14/TFRC/GCLM/LPCAT3/ACSL3/GSS/ACSL1/GCLC	16
hsa01232	hsa01232	Nucleotide metabolism	28/1789	85/8465	0.00738099	0.0460997	0.0351493	RRM2/ADA/ADA2/IMPDH1/TK2/AK4/AK3/DCK/NT5C3A/NT5C3B/CTPS1/CMPK2/TYMS/NTPCR/GUK1/CANT1/UCKL1/DCTPP1/ASMTL/AK2/UCK1/GMPS/DGUOK/UCK2/DUT/APRT/TK1/IMPDH2	28
hsa04931	hsa04931	Insulin resistance	34/1789	108/8465	0.00743544	0.0460997	0.0351493	SREBF1/CREB3L3/RPS6KB2/OGT/TBC1D4/RPS6KA3/PIK3R3/OGA/PIK3R2/PPARA/PTPRF/PRKCE/MAPK9/G6PC3/CRTC2/CPT1B/PRKAA1/IKBKB/PIK3CD/PPP1CA/INSR/CREB3L2/PPP1R3B/PIK3CB/PRKAB1/PRKAG1/SLC27A3/TNFRSF1A/AKT1/PPP1R3E/SLC2A1/PRKAG2/NFKBIA/CPT1A	34
hsa05340	hsa05340	Primary immunodeficiency	15/1789	38/8465	0.00764137	0.0465305	0.0354778	UNG/ADA/RAG1/RFXANK/RFX5/PTPRC/RAG2/JAK3/ZAP70/CD3D/CD3E/CD79A/IL7R/ORAI1/LCK	15
hsa03250	hsa03250	Viral life cycle - HIV-1	22/1789	63/8465	0.00787145	0.0470906	0.0359048	MAP1A/APOBEC3C/AFF4/APOBEC3G/XPO1/HGS/APOBEC3F/BICD1/CCNT1/EP300/APOBEC3D/CHMP4B/NELFA/RAN/TNPO3/CCNT2/CHMP4A/CPSF6/MLLT1/CPSF7/FURIN/MX2	22
