# Supplementary material for: Cross‐species comparison illuminates the importance of iron homeostasis for splenic anti‐immunosenescence
Source: Aging Cell. 2023 Sep 8;22(11):e13982. doi: 10.1111/acel.13982 (PMC10652311; doi:10.1111/acel.13982)
Supplement: Supplementary file 15 — Table S9. [file ACEL-22-e13982-s002.xlsx]

## Sheet: Sheet1
GSM_ID	Factor	Biosource	RP_score
GSM1251948	MSL1	WT26;Embryonic Stem Cell;Embryo	0.878388
GSM2595125	MYC	Fibroblast	0.863879
GSM2719134	GABP	T Lymphocyte	0.862462
GSM1251947	MSL1	WT26;Embryonic Stem Cell;Embryo	0.841591
GSM2091496	TEAD4	Hemogenic Endothelium	0.831817
GSM2184225	H2AZ	SCLC-24H;B Lymphocyte;Spleen	0.831661
GSM1713774	SOX10	Melan-a;Melanocyte	0.785962
GSM2220083	MYC	T.T;Liver	0.782575
GSM1865691	BRD4	Embryonic Stem Cell	0.776433
GSM1184306	POLR2A	Epithelium;Heart	0.765833
GSM1657384	NRF1	Embryonic Stem Cell;Embryo	0.764023
GSM1614786	SPI1	Myeloid Cell	0.755409
GSM1251949	MSL2	WT26;Embryonic Stem Cell;Embryo	0.742603
GSM2026219	KLF4	Bone Marrow	0.733081
GSM2522473	RELA	Macrophage;Bone Marrow	0.733015
GSM2515931	CTCF	3T3-L1;Adipocyte	0.731549
GSM1603272	RXRA	Embryonic Stem Cell;Embryo	0.718458
GSM1370455	STAT1	3T3-L1;Preadipocyte;Adipose	0.715161
GSM2370662	EZH2	T Lymphocyte	0.709492
GSM1847496	NANOG	Day2 epiblast-like cell	0.707489
GSM851283	POLR2A	Embryonic Brain	0.707173
GSM918706	POLR2A	Brain	0.707173
GSM2515928	CTCF	3T3-L1;Adipocyte	0.70498
GSM2515925	CTCF	3T3-L1;Adipocyte	0.704645
GSM1614785	SPI1	Myeloid Cell	0.700361
GSM1133644	TCF7	Thymus	0.698937
GSM1356203	SPI1	Macrophage;Bone Marrow	0.696843
GSM1132329	CTCF	B Lymphocyte	0.694839
GSM2104226	RUNX2	Mesenchymal Stem Cell	0.690212
GSM1614787	FLI1	Myeloid Cell	0.678691
GSM1356201	SPI1	Macrophage;Bone Marrow	0.678546
GSM1345910	FOXP3	Activated Treg;Blood	0.663368
GSM1531570	IRF7	Myeloid Cell;Bone Marrow	0.660829
GSM1003797	ZNF384	MEL;Erythroid Progenitor Cell	0.659945
GSM2220085	MYC	T.T;Liver	0.658988
GSM959053	ZNF143	NIH-3T3;Fibroblast;Embryo	0.658114
GSM1003796	ZNF384	CH12;Lymphoblastoid;Blood	0.657969
GSM1356202	SPI1	Macrophage;Bone Marrow	0.655141
GSM1290109	EBF1	B Lymphocyte	0.654766
GSM1847497	NANOG	Day1 epiblast-like cell	0.654212
GSM1961551	AFF4	EL-4	0.651885
GSM1251944	MCRS1	WT26;Embryonic Stem Cell;Embryo	0.650682
GSM1713728	KCR	Germline stem cell	0.646845
GSM940934	SPI1	Macrophage;Bone Marrow	0.646594
GSM917523	KMT2C	Embryonic Fibroblast;Embryo	0.645943
GSM2259905	CTCF	V6.5;Embryonic Stem Cell;Embryo	0.645619
GSM1132320	CTCF	B Lymphocyte	0.644885
GSM1847495	NANOG	Day2 epiblast-like cell	0.644297
GSM1104366	SFMBT1	Pachynema Cell	0.642333
GSM1022283	SPI1	Macrophage;Bone Marrow	0.641937
GSM2655957	E2F1	Embryonic Stem Cell	0.641571
GSM835826	E2F3	Fibroblast;Embryo	0.640717
GSM1301670	CLOCK	Liver	0.640596
GSM1132351	CTCF	B Lymphocyte	0.62914
GSM749807	POLR2A	Embryonic Stem Cell;Embryo	0.628753
GSM2037259	BRD4	EB	0.628482
GSM2433442	POLR2A	eWAT	0.627631
GSM1356199	SPI1	Macrophage;Bone Marrow	0.627079
GSM2327702	T	B Lymphocyte	0.626006
GSM2220064	MYC	T.T;Liver	0.625733
GSM2087168	NR1D1	Adipose	0.624538
GSM1847498	NANOG	Day1 epiblast-like cell	0.623266
GSM727000	TAF1	T Lymphocyte;Blood	0.62072
GSM2417194	KLF4	MEFs;Embryonic Fibroblast	0.619959
GSM1917303	RNF2	Neural Progenitor Cell	0.619632
GSM1003807	ZNF384	Embryonic Stem Cell;Embryo	0.619252
GSM940928	SPI1	Macrophage;Bone Marrow	0.619048
GSM1132317	CTCF	B Lymphocyte	0.617995
GSM2561931	PHF8	TS/A clone F1;Liver	0.615305
GSM940930	SPI1	Macrophage;Bone Marrow	0.610554
GSM1356198	SPI1	Macrophage;Bone Marrow	0.60997
GSM1132352	MZF1	B Lymphocyte	0.609013
GSM2478336	SMARCA4	3134;Epithelium;Mammary Gland	0.608935
GSM2184319	CTCF	B Lymphocyte;Spleen	0.608407
GSM1145865	CTCF	Pre-B Lymphocyte	0.608063
GSM1922362	MED1	RN2;Acute myeloid leukemia	0.603979
GSM746571	TAL1	G1E-ER4;Erythroid Cell	0.603782
GSM427091	E2F4	Hepatocyte;Liver	0.60239
GSM1689032	TAL1	G1E-ER4;Erythroid Cell	0.601733
GSM1543814	STAT3	T Lymphocyte;Spleen	0.600588
GSM2663871	CREB1	MIN;Macrophage;Bone Marrow	0.598436
GSM1022263	SPI1	Macrophage;Bone Marrow	0.59731
GSM1055553	LDB1	Hemangioblast;Embryo	0.595526
GSM1561383	POLR2A	Adipose	0.593875
GSM940931	SPI1	Macrophage;Bone Marrow	0.593863
GSM1913021	MED1	Preadipocyte	0.593641
GSM1022262	SPI1	Macrophage;Bone Marrow	0.593003
GSM2417157	KLF4	MEFs;Embryonic Fibroblast	0.592229
GSM1208218	KLF5	CGR8;Embryonic Stem Cell;Embryo	0.591319
GSM898201	CBX8	Hematopoietic Stem Cell;Bone Marrow	0.590192
GSM1601739	STAT1	T Lymphocyte	0.589951
GSM1692846	LMO2	Embryonic Stem Cell	0.587466
GSM1537599	CREB1	MC3T3-E1;Pre-osteoblast;Bone	0.587225
GSM1132354	MZF1	B Lymphocyte	0.585334
GSM2663868	CREB1	MIN;Macrophage;Bone Marrow	0.584615
GSM2129643	ESRRA	C2C12;Myotubes	0.582255
GSM2184261	H2AZ	resting;Spleen	0.581376
GSM1692863	SPI1	Macrophage	0.577666
GSM566277	POU5F1	Embryonic Stem Cell;Embryo	0.577139
GSM2026243	CTCF	iPSC	0.576699
GSM2184323	CTCF	resting;Spleen	0.576481
GSM1520417	POLR2A	Macrophage	0.575646
GSM2561940	POLR2A	TS/A clone F1;Liver	0.57554
GSM2417133	MYC	MEFs;Embryonic Fibroblast	0.575355
GSM2319260	BRD4	Embryonic Stem Cell	0.574843
GSM2026242	CTCF	iPSC	0.574644
GSM1059853	SOX2	KH2;Embryonic Stem Cell;Embryo	0.573222
GSM940926	SPI1	Macrophage;Bone Marrow	0.573141
GSM1183981	SPI1	Macrophage;Peritoneum	0.572632
GSM2453236	CXXC1	C127;Epithelium	0.572609
GSM2389516	CTCF	Th1	0.569637
GSM2029180	CREB1	Preadipocyte	0.569561
GSM1910647	POU5F1	Embryonic Stem Cell	0.568465
GSM1694858	VDR	Duodenum	0.568375
GSM2652715	POLR2A	Embryonic Stem Cell	0.56702
GSM1659411	BRD2	Embryonic Stem Cell	0.56634
GSM838685	STAT1	Macrophage;Bone Marrow	0.565807
GSM1251943	MCRS1	WT26;Embryonic Stem Cell;Embryo	0.565003
GSM1973784	RUNX2	Stromal Cell;Bone Marrow	0.563582
GSM1964737	SPI1	Macrophage	0.561897
GSM1251950	MSL2	WT26;Embryonic Stem Cell;Embryo	0.561114
GSM722701	EP300	Epithelium;Kidney	0.559582
GSM2344458	SPI1	Macrophage;Bone Marrow	0.558914
GSM1617791	SPI1	Leukemia	0.558443
GSM1119608	SPI1	Macrophage	0.55814
GSM2389518	CTCF	Th1	0.556283
GSM2104192	RXRG	Mesenchymal Stem Cell	0.555111
GSM1133698	POLR2A	Epithelium;Heart	0.554438
GSM1301669	CLOCK	Liver	0.552754
GSM1370510	ARID3A	J1;Embryonic Stem Cell;Embryo	0.551655
GSM1961555	BRD4	Th1	0.550562
GSM1614790	ERG	Myeloid Cell	0.55025
GSM1708656	SPI1	416B;Myeloid Progenitor Cell;Blood	0.549196
GSM807737	EP300	Cardiomyocyte;Heart	0.548369
GSM1657385	NRF1	Embryonic Stem Cell;Embryo	0.547996
GSM940933	SPI1	Macrophage;Bone Marrow	0.547019
GSM1031977	SPI1	TOT2;Myeloid Progenitor Cell	0.545918
GSM1973785	RUNX2	Stromal Cell;Bone Marrow	0.544789
GSM940925	SPI1	Macrophage;Bone Marrow	0.544416
GSM1713775	SOX10	Melan-a;Melanocyte	0.543694
GSM1527714	CDK9	EL-4	0.539816
GSM1218228	SPI1	FDCPmix;Hematopoietic Stem Cell;Bone Marrow	0.539422
GSM2060958	SPI1	Macrophage;Bone Marrow	0.538531
GSM1829178	CHD8	RN2;Leukemic Blast Cell;Bone Marrow	0.538491
GSM1032647	SPI1	Epithelium;Liver	0.538342
GSM2095113	RELA	Macrophage;Bone Marrow	0.538333
GSM722702	POLR2A	Epithelium;Kidney	0.5377
GSM918758	POLR2A	Epithelium;Kidney	0.5377
GSM2344446	FLI1	Macrophage;Bone Marrow	0.537214
GSM1665556	YY1	Embryonic Stem Cell;Embryo	0.537037
GSM2496433	CTCF	AML12;AML12 cells	0.536679
GSM2026244	CTCF	iPSC	0.536071
GSM1922359	MED1	Acute myeloid leukemia	0.535516
GSM2060959	SPI1	Macrophage;Bone Marrow	0.534632
GSM1301742	MEN1	T Lymphocyte;Blood	0.534074
GSM1572678	SMARCA4	Embryonic Stem Cell	0.533847
ENCSR002ZAG_1	CTCF	Intestine	0.533764
GSM978764	IRF4	T Lymphocyte;Blood	0.532201
GSM1145678	H2AZ	Epithelium;Liver	0.531431
GSM2445271	PAX7	AtT-20;Corticotroph;Pituitary	0.531115
GSM1131277	SPI1	Macrophage;Peritoneum	0.5307
GSM2060960	SPI1	Macrophage;Bone Marrow	0.530516
GSM1037664	CEBPA	Epithelium;Liver	0.530128
GSM2104188	VDR	Mesenchymal Stem Cell	0.529791
GSM1090065	KLF3	Embryonic Fibroblast	0.529782
GSM1087283	POLR2A	Testis	0.52906
GSM1665555	YY1	Embryonic Stem Cell;Embryo	0.529018
GSM288352	ZFX	E14;Embryonic Stem Cell;Embryo	0.528064
GSM1694860	VDR	Duodenum	0.527751
GSM1288313	TCF12	Embryonic Stem Cell;Embryo	0.527696
GSM1665563	YY1	Embryonic Stem Cell;Embryo	0.527403
GSM2387505	FOXP3	Treg cell;Lymph Node	0.526053
GSM2515930	CTCF	3T3-L1;Adipocyte	0.525661
GSM1288316	TCF12	Endoderm	0.525123
GSM1976252	SP7	MC3T3-E1;Osteoblast;Bone	0.524429
GSM558906	NKX2-5	HL-1;Cardiomyocyte;Muscle	0.523793
GSM915162	MYC	C2C12;Myoblast;Muscle	0.523661
GSM939578	MECP2	Cerebellum	0.52352
GSM2386626	H2AZ	Epithelium;Small Intestine	0.521587
GSM1973786	RUNX2	Stromal Cell;Bone Marrow	0.520245
GSM2533853	CTCF	Embryonic Stem Cell	0.520005
GSM940927	SPI1	Macrophage;Bone Marrow	0.519996
GSM1184307	POLR2A	Epithelium;Heart	0.519937
GSM1131255	RELA	Macrophage;Peritoneum	0.519863
GSM1003600	KDM2B	E14;Embryonic Stem Cell;Embryo	0.519551
GSM1606989	MYC	Intestinal Crypt	0.518741
GSM915161	MYC	C2C12;Myoblast;Muscle	0.517249
GSM1355183	OTX2	Embryonic Stem Cell;Embryo	0.516496
GSM2433443	POLR2A	eWAT	0.515848
GSM2561930	PHF8	TS/A clone F1;Liver	0.515817
GSM2577601	CTCF	Mammary Gland	0.515412
GSM1122530	CEBPB	Epithelium;Liver	0.514714
GSM2417140	KLF4	iPSC	0.513777
GSM1305865	RUNX2	MC3T3-E1;Osteoblast;Bone	0.513742
GSM1299603	RXRA	Liver	0.513601
GSM1087281	MYBL1	Testis	0.513019
GSM2433946	EP300	Embryonic Stem Cell	0.512188
GSM2026247	CTCF	B cell precursor	0.511785
GSM1961186	POLR2A	M12;B cell lymphoma	0.511051
GSM1829645	GATA3	Th2	0.510638
