# Supplementary material for: Cross‐species comparison illuminates the importance of iron homeostasis for splenic anti‐immunosenescence
Source: Aging Cell. 2023 Sep 8;22(11):e13982. doi: 10.1111/acel.13982 (PMC10652311; doi:10.1111/acel.13982)
Supplement: Supplementary file 16 — Table S10. [file ACEL-22-e13982-s009.xlsx]

## Sheet: Sheet1
siRNA sequence	sense (5'-3')	anti-sense (5'-3')	Note
Pcbp1	AGCUGGAGGAAGAUAUCAACATT	UGUUGAUAUCUUCCUCCAGCUTT
Srsf4	GACUUAUUGUGGAGAAUUUGUTT	ACAAAUUCUCCACAAUAAGUCTT
Srsf9	CUACAUUCCAGAUUGAUUATT	UAAUCAAUCUGGAAUGUAGTT
Ndfip1	GGAUUUAUCAAUUACGCAATT	UUGCGUAAUUGAUAAAUCCTT
Dock8	CGAGUUGGUUUCUACGGAUTT	AUCCGUAGAAACCAACUCGTT
Rac1	CUCAUCAGUUACACGACCATT	UGGUCGUGUAACUGAUGAGTT
Ctcf-1	CCGAUGAUAUGUCACACCUUATT	UAAGGUGUGACAUAUCAUCGGTT
Ctcf-2	GCCAUCAUUCAGGUCGAAGAUTT	AUCUUCGACCUGAAUGAUGGCTT
Rela-2	CUGUCCUCUCACAUCCGAUUUTT	AAAUCGGAUGUGAGAGGACAGTT
Rela-3	GACAUGGACUUCUCUGCUCUUTT	AAGAGCAGAGAAGUCCAUGUCTT
2310040G24Rik	GGAGGAUGAUGCCUGAGAUTT	AUCUCAGGCAUCAUCCUCCTT
NC	UUCUCCGAACGUGUCACGUTT	ACGUGACACGUUCGGAGAATT
RT-qPCR primers	Forward primer	Reverse primer
Pcbp1	GGACAACACACCATTTCTCCGC	AGCCTTTCACCTCTGGAGAGCT	the same in mouse and human
Srsf4	TGGAGGTGGATCTGAAGAACGG	AGCGTGCTCAACAATGACTCGC
Srsf9	GCCTCCTACAAGACGGTCAGAT	TTCCGTCCTTCTGTACGTCTGC
Ndfip1	GCTGAGGATAGGAAACGATGGG	GCTGAGGTGGTCAGGCAAAAAG
Dock8	TGCTCTGGCAATAGTGATGCGC	CTCACTACTCCAGTGCTGACCA
Rac1	GGACACCATTGAGAAGCTGAAGG	GTCTTGAGTCCTCGCTGTGTGA
Cfcf	AGCCACACTGATGAGAGACCAC	ATCGCAGTCTGGGCACTTGTGA
Rela	TCCTGTTCGAGTCTCCATGCAG	GGTCTCATAGGTCCTTTTGCGC
2310040G24Rik	GCCTCCGTCCTCACTAAAGC	AAGATCGTAGCAGTCCTGGC
Gpx4	ACAAGAACGGCTGCGTGGTGAA	GCCACACACTTGTGGAGCTAGA
Slc7a11	TCCTGCTTTGGCTCCATGAACG	AGAGGAGTGTGCTTGCGGACAT
shRNA sequence	sense (5'-3')	anti-sense (5'-3')
shPcbp1	AGCTGGAGGAAGATATCAACActcgagTGTTGATATCTTCCTCCAGCT	AGCTGGAGGAAGATATCAACActcgagTGTTGATATCTTCCTCCAGC	the same in mouse and human
shNC	GACATTTCGAAGTACTCAGCGctcgagCGCTGAGTACTTCGAAATGTC	GACATTTCGAAGTACTCAGCGctcgagCGCTGAGTACTTCGAAATGTC
